# Supplementary material for: Adaptation to Hot and Humid Climates in the Silkworm: Energy Reallocation and Cuticle Transpiration
Source: Insects. 2025 Sep 12;16(9):962. doi: 10.3390/insects16090962 (PMC12470560; doi:10.3390/insects16090962)
Supplement: Supplementary file 1 [file insects-16-00962-s001.zip › Table S1.xlsx]

## Sheet: Sheet1
Sample name	Accession number
Testis--5th-instar-day-3-3	SRR10035587
Testis--5th-instar-day-3-2	SRR10035588
Testis--5th-instar-day-3-1	SRR10035589
Ovary--5th-instar-day-3-3	SRR10035814
Ovary--4th-instar-day-3-2	SRR10035817
Ovary--5th-instar-day-3-1	SRR10035815
Head--5th-instar-day-3-3	SRR10035634
Head--5th-instar-day-3-2	SRR10035636
Head--5th-instar-day-3-1	SRR10035637
Fatbody--5th-instar-day-3-3	SRR10035692
Fatbody--5th-instar-day-3-2	SRR10035693
Fatbody--5th-instar-day-3-1	SRR10035694
Midgut--5th-instar-day-3-3	SRR10035726
Midgut--5th-instar-day-3-2	SRR10035727
Midgut--5th-instar-day-3-1	SRR10035728
Epidermis--5th-instar-day-3-3	SRR10035754
Epidermis--5th-instar-day-3-2	SRR10035765
Epidermis--5th-instar-day-3-1	SRR10035776
Trachea--5th-instar-day-3-3	SRR10035770
Trachea--5th-instar-day-3-2	SRR10035771
Trachea--5th-instar-day-3-1	SRR10035772
Malpighian-Tubule--5th-instar-day-3-3	SRR10035792
Malpighian-Tubule--5th-instar-day-3-2	SRR10035793
Malpighian-Tubule--5th-instar-day-3-1	SRR10035794
Hemolymph--5th-instar-day-3-3	SRR10035826
Hemolymph--5th-instar-day-3-2	SRR10035827
Hemolymph--5th-instar-day-3-1	SRR10035828
Middle-Silk-Gland--5th-instar-day-3-3	SRR10035669
Middle-Silk-Gland--5th-instar-day-3-2	SRR10035670
Middle-Silk-Gland--5th-instar-day-3-1	SRR10035671
Posterior-Silk-Gland--5th-instar-day-3-3	SRR10035619
Posterior-Silk-Gland--5th-instar-day-3-2	SRR10035620
Posterior-Silk-Gland--5th-instar-day-3-1	SRR10035621
