# Supplementary material for: Adaptation to Hot and Humid Climates in the Silkworm: Energy Reallocation and Cuticle Transpiration
Source: Insects. 2025 Sep 12;16(9):962. doi: 10.3390/insects16090962 (PMC12470560; doi:10.3390/insects16090962)
Supplement: Supplementary file 1 [file insects-16-00962-s001.zip › Table S2.xlsx]

## Sheet: Table S1
geneid	932_25/70R1	932_25/70R2	932_25/80R1	932_25/80R2	932_25/90R1	932_25/90R2	932_30/70R1	932_30/70R2	932_35/70R1	932_35/70R2	932_35/90R1	932_35/90R2	7532_25/70R1	7532_25/70R2	7532_25/80R1	7532_25/80R2	7532_25/90R1	7532_25/90R2	7532_30/70R1	7532_30/70R2	7532_35/70R1	7532_35/70R2	7532_35/90R1	7532_35/90R2	HY_25/70R1	HY_25/70R2	HY_25/70R3	HY_25/80R1	HY_25/80R2	HY_25/80R3	HY_25/90R1	HY_25/90R2	HY_25/90R3	HY_30/70R1	HY_30/70R2	HY_30/70R3	HY_35/70R1	HY_35/70R2	HY_35/70R3	HY_35/90R1	HY_35/90R2	HY_35/90R3
KWMTBOMO00003	6.14085	6.87536	4.49074	8.02116	17.4774	17.1111	7.19257	10.8726	12.4578	6.07064	4.66724	5.12464	17.1222	13.1105	8.65934	7.56525	11.4133	9.55414	13.4936	13.2146	10.7836	7.64453	6.73586	6.68197	2.05217	2.47831	2.24308	1.01306	1.60025	1.06639	2.70687	1.73468	2.96089	2.70873	2.77141	1.51966	1.91469	2.21206	2.12064	3.4198	3.09105	2.36618
KWMTBOMO00004	12.9189	19.5513	9.83804	16.4417	14.7958	20.2838	12.9398	17.3021	13.0582	8.97278	7.82805	8.74662	17.4905	15.8185	14.0882	17.2104	17.2111	15.7708	15.8927	15.3538	12.9406	10.8512	11.7884	12.4541	3.29283	3.28931	2.84879	1.92717	1.74037	2.16192	4.66774	3.72104	4.04315	2.7574	2.93602	1.56585	3.00643	4.5067	4.79287	4.31051	4.74384	3.5046
KWMTBOMO00005	4.72073	5.69936	2.53692	5.1227	6.79369	9.08608	4.22979	6.59494	4.19112	3.29897	1.99358	2.45404	3.55594	4.3867	3.37576	4.72772	4.40396	4.17312	7.11592	6.34233	4.14039	2.13613	4.29326	3.85699	0.835111	0.578771	0.375262	0.141236	0.309363	0.614601	0.612467	0.723291	0.85995	0.373602	1.04485	0.371676	0.468766	0.600119	0.794028	1.34449	1.14418	0.840889
KWMTBOMO00011	2.60852	3.41822	2.42401	3.20529	2.08852	2.88364	1.96046	2.32782	2.89127	2.97299	0.741427	0.778369	9.05079	9.03816	12.0701	12.5341	9.53966	11.1989	10.1822	8.3647	8.46626	7.0591	10.866	10.7475	5.71654	7.19959	3.9745	3.25436	5.86816	5.81374	5.10481	5.05723	4.85465	2.9758	5.30083	2.75456	4.01734	5.10665	4.93085	4.47526	4.36413	3.57818
KWMTBOMO00020	93.3134	176.796	123.717	95.0962	81.7899	120.444	85.7154	75.6807	62.5839	57.9168	82.9453	92.0428	53.8278	71.0486	59.756	67.6122	85.5243	95.5283	69.3753	55.2392	56.6008	71.2733	63.9508	41.1539	174.397	162.033	167.043	125.41	164.136	150.327	122.094	169.522	149.952	105.185	114.319	99.6218	108.421	97.6238	101.162	107.105	102.091	125.911
KWMTBOMO00026	0.149149	0.676122	0.868148	0.810452	1.07193	0.700048	2.15039	1.65989	0.228644	0.421848	1.07562	0.757961	0.566582	1.10972	0.20386	0.370758	1.14688	0.958747	1.11018	0.164326	1.56088	0.988856	0.208193	0.608751	1.18757	0.955546	1.45967	1.75444	0.776349	1.49093	1.25754	1.15965	1.38191	1.04173	1.55684	2.00147	1.72535	0.545926	1.0811	1.07681	1.21609	1.27724
KWMTBOMO00029	0.204461	0.24954	0.813435	0.62574	0.353758	0.799717	2.7806	1.09311	0.213311	0.983897	0.560089	0.707132	0.251708	0.828244	0.169057	0.316246	0.861535	0.838754	0.35259	0.625738	1.14261	1.05433	0.443957	0.389436	0.912415	0.230932	1.18816	0.793593	0.700409	0.191855	0.566118	0.734694	0.565145	0.40726	1.01343	1.5746	1.02432	0.120429	0.904069	0.325299	0.432207	0.671037
KWMTBOMO00039	175.494	160.128	296.476	151.488	142.848	192.381	235.833	189.52	217.669	267.732	271.898	365.638	35.0964	42.5028	51.5818	53.7177	80.8671	113.977	135.852	106.251	80.3485	85.9793	116.395	106.702	163.097	165.894	149.543	165.332	172.673	156.02	184.752	212.271	181.676	198.235	177.923	187.652	242.074	235.335	211.72	250.303	266.74	285.569
KWMTBOMO00040	0.58128	0.280041	0.604379	0.78248	0.934474	0.466684	0.427013	0.700985	1.16957	1.55214	1.93953	2.49973	3.61003	3.12306	4.47199	3.99265	2.35785	4.16515	4.6126	4.83691	7.35913	9.71476	6.29629	9.50557	11.4598	14.4794	15.9782	32.036	26.9998	28.2635	21.3366	24.8314	24.7619	37.282	38.1665	38.7546	46.9287	52.1407	56.2937	50.6491	47.3759	35.3761
KWMTBOMO00041	1.14272	0.697333	1.19385	0.576467	1.63202	1.18616	1.32127	1.05739	1.35595	0.815781	0.36119	0.537447	1.21741	1.55657	2.00911	2.03941	1.98936	1.36914	3.21578	3.43804	2.01832	4.24055	3.1135	3.45317	3.78256	3.28508	5.11534	9.50434	9.33129	9.19973	6.94609	7.69619	6.52106	15.8655	11.4933	12.3856	12.9416	14.4064	16.9658	15.9185	13.5877	9.35479
KWMTBOMO00042	0.457448	0.907245	0.564806	0.224999	1.09589	1.47612	3.37661	1.96526	0.767009	0.636808	1.34262	1.46202	0.696905	2.0847	0.607881	0.0663329	3.35766	2.17712	1.52138	0.692994	5.4393	2.7236	1.95552	1.38864	2.81211	1.2309	1.81122	2.04504	1.96327	2.13856	1.42492	3.06701	2.08291	1.25805	2.8147	2.71172	2.78868	0.959884	2.67377	2.07103	1.08787	2.3348
KWMTBOMO00045	0.549686	0.559065	0.113115	1.02138	0.438954	0.107501	0.147544	0.62974	0.614443	0.226729	0.484001	0.254612	0.304518	0.477151	0.14609	1.06277	0.224149	0.475656	0.355473	0.958897	0.400678	0.335669	0	0.19631	0.713371	0.794327	1.11352	2.09545	2.1826	1.16054	1.02133	0.794897	0.854647	3.21006	1.09218	1.08616	0.252904	0.607069	0.410157	0.926001	0.762544	0.159182
KWMTBOMO00047	8.63882	8.01898	3.45527	8.19223	7.38437	5.42534	6.35761	9.19998	6.31075	3.71382	3.85682	1.84856	7.01017	7.81572	6.63991	5.73999	6.49965	7.15951	8.31805	9.16038	4.74494	4.21037	4.65646	5.56203	3.12487	3.5165	2.41997	1.75412	3.23975	2.20189	2.73948	3.03916	3.207	4.52769	5.80213	2.73713	2.68707	3.47584	4.51926	4.3044	3.7616	2.46645
KWMTBOMO00051	1.89024	1.76203	1.23125	1.67887	3.19125	1.27492	1.37429	1.96091	0.778621	0.828781	0.331999	0.860382	0.41227	0.604645	0.569616	0.621573	0.564441	0.566688	0.627006	0.409957	0.553304	0.527155	0.47265	0.46776	0.866164	0.95228	0.888071	0.80465	0.792607	0.583585	1.02484	1.02138	0.780188	1.68581	0.801328	0.990889	0.534132	0.644351	0.82923	0.401171	0.318559	0.504287
KWMTBOMO00053	0.916976	1.09583	3.13708	1.77902	2.79172	3.83319	6.64551	5.84352	2.30626	3.33311	3.07261	4.48099	1.92614	4.65645	1.70593	1.0859	4.01966	3.26209	3.72739	2.63094	7.43599	5.10961	2.79995	2.729	8.39286	6.31698	7.82422	9.05675	7.89769	8.73502	5.26165	7.70003	3.8528	6.8805	7.30251	7.23026	9.21126	3.29128	8.03954	4.87558	3.6799	6.83776
KWMTBOMO00068	3.46472	3.09701	0.964023	3.13627	6.54672	3.03482	2.46249	5.7583	2.22555	1.9323	3.78115	3.30914	1.56797	1.42328	0.726281	0.566092	0.0596972	0.957141	0.811477	0.913995	0.480203	1.31117	0.715228	0.697104	0.879957	0.466872	1.50976	2.19172	2.66708	2.26662	0.896033	0.654356	1.38738	3.41971	1.46377	2.40322	0.808265	0.819176	0.728242	0.86317	1.12181	0.635918
KWMTBOMO00076	3.98583	4.39385	10.7157	7.67319	13.1423	19.5378	27.4712	19.9838	4.94405	9.41345	7.64804	17.0328	8.47625	21.5182	5.64969	6.18988	18.3767	14.7357	12.5909	11.5688	24.9064	18.739	6.96211	9.79589	18.2671	12.5446	19.0372	18.9461	14.8503	19.4416	14.6851	18.4073	15.8403	19.2428	19.943	17.5693	19.7384	7.00521	19.1664	12.3641	9.71661	13.8509
KWMTBOMO00078	0.0894214	0	0.552038	0.312764	0.964005	0.209855	1.05609	0.751259	0.639718	0.958976	0.629887	0.960933	0.297229	0.68307	0.475311	0.0691555	0.291712	0.550246	0.726972	0.229881	1.79248	0.582461	0.618903	0.553543	1.14828	0.908988	1.36132	1.85935	0.731004	0.988919	0.840513	1.55174	0.688538	0.898676	0.756543	1.60384	1.59081	0.84272	1.2455	0.72809	1.18142	1.55372
KWMTBOMO00088	1.02776	0.179194	1.54089	0.385151	0.439672	1.29212	2.99512	2.52309	0.196944	0.0908402	1.98227	3.26436	0.325352	0.764692	0.390212	1.36258	0.808258	0.846995	0.732456	1.13234	1.6856	1.79317	0.179328	0.94383	1.32378	0.877934	0.865234	1.28222	0.514393	1.46135	0.288849	1.27392	1.69579	0.897297	1.0728	1.80766	2.3643	0.90804	1.24161	1.23669	0.698325	0.892877
KWMTBOMO00091	3.86961	4.9358	2.86374	3.83375	3.55432	4.20736	2.73482	4.60602	2.83339	2.60648	1.67408	1.27933	3.6548	3.30044	3.19222	3.11618	4.28505	4.79571	6.22816	3.95372	2.01197	1.93665	2.757	2.31172	1.3167	1.77784	1.08091	0.723416	1.08416	0.90657	1.09031	1.01742	0.980399	0.829276	1.18321	0.963201	1.06713	1.49248	1.78952	1.15374	1.13037	1.08718
KWMTBOMO00092	0.24674	0.180684	0.213253	0.183389	0.374367	0.193017	0.415033	0.452279	0.562648	1.09915	0.704874	0.594301	0.309832	0.351257	0.262305	0.314854	0.362214	0.322637	0.42854	0.371524	0.674453	0.763412	0.582639	0.986927	0.458412	0.575403	0.387747	0.574617	0.495619	0.317524	0.339793	0.324372	0.292289	0.415519	0.215078	0.37504	0.893041	0.566795	0.752801	0.692764	0.638936	0.943175
KWMTBOMO00094	0.795975	0.581965	0.658278	0.999693	0.773548	0.73134	0.612737	0.838774	0.322324	0.209069	0.304147	0.171129	1.15232	0.641402	0.985887	0.783994	0.992113	1.06565	0.936529	0.77769	0.521362	0.362258	0.366865	0.391538	1.40948	1.56706	1.30544	0.886876	1.28911	1.01013	0.979947	1.2705	1.15085	1.05857	1.16088	0.74304	0.856814	1.09801	0.948793	0.9867	0.8036	1.02422
KWMTBOMO00098	0.0990352	0.302175	0.855943	0.0649481	0.711764	0.348625	0.42532	0.567292	1.26201	1.47057	0.988277	1.59637	0.164592	0.412641	0	0.114886	0.121153	0.228526	0.548952	0.218225	1.13697	0.544288	1.2096	0.424422	0.0811743	0.355311	0.656571	0.205926	0.659241	0.209091	0.12989	0.312467	0.43994	0.564896	0.304683	1.4451	1.23025	1.39998	0.492644	0.9593	1.49161	1.63472
KWMTBOMO00102	2.04257	1.71252	1.22807	1.93359	1.65947	1.50058	1.56372	1.95343	1.9298	0.857151	0.500449	0.908262	1.90888	1.03607	1.3595	1.09202	1.32542	1.39349	1.27987	1.36981	0.912743	0.737538	0.78097	0.735807	0.393071	0.658473	0.523345	0.679543	0.696944	0.878558	0.454254	0.546384	0.599648	0.767071	0.95626	0.566938	0.196124	0.43939	0.053012	0.748024	0.605424	0.540066
KWMTBOMO00107	2.67103	3.321	2.8731	3.70028	4.66054	5.92341	4.08339	3.46134	1.92147	1.3778	2.3647	1.63416	2.90398	3.42736	4.03651	2.89535	3.55069	3.5292	3.89035	3.9697	2.29122	2.64335	2.05521	2.52886	0.0410175	0.0299232	0.00921575	0.0572301	0	0.0452804	0.0287147	0.00986815	0.0111151	0	0.00962233	0.0228192	0	0.0110534	0.0124467	0	0.0099173	0
KWMTBOMO00108	0.971747	0.711596	0.479922	0.892191	1.20279	0.684151	0.55644	0.816397	0.434491	0.961961	0.152111	0.936225	1.65089	1.51833	1.89392	1.27758	0.752886	0.971678	0.969551	0.927877	1.69999	0.632964	0.791252	0.694082	1.91158	0.987802	1.50322	1.15846	1.54338	1.54361	1.25326	0.638744	1.3238	2.63945	1.07127	1.65428	0.29806	0.829933	0.386712	0.327401	1.28385	0.872356
KWMTBOMO00110	2.9621	1.64903	6.15962	4.6349	2.42764	3.53672	6.47216	3.86977	1.74266	2.05773	4.02661	4.39049	1.09398	3.84331	1.6021	1.74823	3.43291	2.75804	1.55548	1.48862	4.94329	4.06193	2.79274	3.56331	1.576	2.51697	2.9093	3.11199	1.74782	2.66454	1.97655	3.3612	1.80063	3.00652	2.07839	3.74405	3.29948	3.39758	2.84356	2.84515	2.76002	2.57336
KWMTBOMO00111	14.9968	12.3067	10.9433	20.2176	15.0787	22.0438	20.17	21.7061	9.21817	9.69587	7.12549	8.38929	12.9157	12.7782	21.0295	14.7521	21.1353	21.8601	15.5931	12.7371	8.2513	7.72638	10.1194	8.85375	5.42224	5.83746	4.96766	3.31196	3.60026	4.37793	5.93865	3.54622	6.04857	5.75687	5.43381	2.98725	5.61445	7.00798	8.97766	5.97781	4.81124	4.65907
KWMTBOMO00113	0.575665	0.658674	0.288749	0.212358	0.129291	0.274417	0.328349	0.185485	0.0965225	0.0890419	0.0844793	0.0799935	0.837141	0.918203	0.994466	0.730407	0.968315	0.539648	0.837615	1.1892	0.649091	0.637155	1.29636	0.770954	0.810982	0.656172	0.543317	0.673307	0.76892	0.585992	0.247739	0.269605	0.22376	0.39579	0.37358	0.557812	0.0993213	0.349668	0.59062	0.636409	0.641719	1.07837
KWMTBOMO00122	1.98446	1.28019	2.5552	2.15665	1.2904	1.49694	1.97845	3.05295	2.43373	3.71847	5.19206	4.00242	2.54424	2.9235	2.77267	2.82826	1.83808	2.12606	3.11139	2.84231	4.55653	5.08966	4.3282	5.10273	4.46144	5.89918	5.11635	4.83369	4.39004	4.908	3.77395	4.33812	4.81074	5.38247	4.09923	4.93818	6.28685	5.2599	4.51272	5.2772	5.48336	7.19163
KWMTBOMO00124	7.04942	4.87316	4.35192	8.52378	4.84871	5.04064	5.02608	3.91185	2.73334	3.54373	5.17254	5.17339	2.92896	2.86838	2.83957	3.09858	3.43604	2.85939	1.77058	1.54728	1.68606	1.4125	1.64802	1.33746	10.6533	8.52926	12.6372	7.51222	10.7859	8.22236	8.4692	10.0783	9.37015	10.9724	6.69268	7.18238	4.91571	5.62003	4.41076	4.94038	3.66721	4.64104
KWMTBOMO00128	1.23145	0.95643	1.84299	1.90887	1.38568	1.48878	1.12184	0.85503	1.55172	0.600291	0.613342	0.995613	2.85287	1.86581	1.15045	2.29434	1.14127	1.76525	2.10984	3.04243	1.42805	1.27611	1.73197	1.70585	0.428214	0.669412	0.742195	2.35884	1.64731	1.62075	0.954388	0.735867	1.9561	2.15896	1.49248	1.32727	0.789775	0.824248	0.631143	1.16298	0.887439	0.745645
KWMTBOMO00146	2.36854	1.62812	2.25214	2.24962	3.88065	6.67661	8.33055	4.64724	2.41021	3.23406	3.7715	6.65825	1.99084	3.60154	1.67864	1.26328	3.73013	3.45519	3.53121	2.24962	6.8464	4.28923	1.96186	2.56681	6.11423	4.50931	6.73831	5.3665	4.4257	7.45583	3.94557	5.21823	3.91842	5.96754	5.92582	6.70371	6.91421	2.5256	5.60669	3.60022	3.56089	5.13242
KWMTBOMO00150	2.11947	2.41039	0.832644	2.40085	1.84637	1.69568	1.18951	1.32444	0.38768	0.655663	0.622066	0.107097	1.01404	0.50176	0.102417	0.72643	0.942839	0.833647	0.427207	1.11449	0.474011	0.705963	0.411837	0.619304	0.710682	0.633672	1.2774	1.04166	1.3501	1.16228	0.884479	0.87389	1.11271	1.13829	0.222292	0.483232	0.57622	1.36187	0.191694	0.568027	0.763689	0.585871
KWMTBOMO00158	0.144406	0.176244	0.237728	0.189405	0.374776	0.649544	0.258404	0.413591	0.54882	0.476505	0.423832	0.374572	0.266663	0.325911	0.230272	0.223357	0.382754	0.416525	0.213451	0.609882	0.368411	0.382123	0.0587917	0.240668	0.0394541	0.129522	0.531868	0.360318	0.303555	0.522653	0.378791	0.170856	0.256595	1.09825	0.407244	0.592633	0.0885858	0.10632	0	0.121633	0.209864	0.250908
KWMTBOMO00159	15.018	18.5343	23.5934	21.6089	14.9014	17.8195	14.6201	9.18039	8.34352	5.96336	8.48668	13.2065	9.18901	11.7327	8.57841	8.97086	10.0086	11.8963	6.89566	11.4218	6.49465	7.66519	7.80254	5.5235	26.5941	21.378	24.3132	14.6349	19.5934	13.6902	19.4764	21.7027	18.5206	13.7444	15.2574	13.594	15.5724	18.3186	14.4952	20.2017	17.0578	18.5969
KWMTBOMO00169	0.6212	0.691821	0.402669	0.437942	0.32554	0.236899	0.3835	0.649398	0.614528	0.720638	0.574317	0.74236	0.937771	0.87355	1.13917	0.549475	0.68394	0.483785	0.705879	1.23194	0.670719	0.806097	0.777693	0.732104	0.381875	0.677894	0.463315	1.20771	0.772611	1.05391	0.529579	0.422616	0.779568	1.30976	0.973483	0.750648	0.578759	0.651746	0.618024	0.863341	0.744799	0.715068
KWMTBOMO00170	0	0	0.0598605	0.0635901	0.232294	0.0853339	0	0.138858	0.0650326	0.23997	0.0853776	0.161688	0	0	0	0.112484	0	0.0279685	0	0	0.265048	0	0.118431	0.138516	0.894117	1.1741	2.48209	3.99208	3.00647	4.19675	2.70245	2.82989	2.39062	2.03456	2.2187	0.950627	0.334592	0.257008	0.385875	0.857569	0.461187	0.336956
KWMTBOMO00171	2099.05	2390.01	1369.28	2092.86	1428.86	1616.32	2048.62	2336.48	1867.21	1891.57	956.264	889.31	2144.57	2093.2	2487.81	2458.13	1907.63	2287.18	2402.99	2322.85	1695.56	1561.27	2384.87	2191.42	459.725	525.259	334.11	193.366	394.322	367.185	508.367	340.845	392.794	272.668	535.198	175.533	480.201	671.621	673.841	712.829	735.268	590.86
KWMTBOMO00182	4.00527	2.9596	1.31201	3.53799	1.63185	2.39786	2.3403	1.37345	1.38882	2.59609	1.69535	1.66591	1.29811	1.64613	2.17241	1.83324	1.79991	1.57181	1.63111	1.44092	1.54914	1.4309	1.59738	3.42519	1.45163	0.814614	1.18417	0.861149	1.77553	1.64358	1.0542	1.07458	1.86397	3.75216	2.20041	2.13699	1.55445	1.10735	2.27702	1.95074	1.5767	1.08886
KWMTBOMO00184	243.014	195.541	138.279	206.796	141.448	201.337	185.209	153.726	81.6184	81.0199	84.8988	84.817	87.2122	101.772	107.628	109.155	154.992	168.283	166.299	134.077	90.045	92.9748	100.753	91.1023	178.713	182.814	180.516	133.936	180.581	157.554	173.244	137.811	166.805	155.456	146.209	125.819	143.576	210.647	149.546	175.224	166.688	154.653
KWMTBOMO00186	0.917142	0.22387	0.407659	0.240588	0.439433	0.344377	0.413573	0.441299	0.246045	0.363163	0.818315	0.489388	0.690995	1.01266	0.526498	0.425573	0.448787	0.740716	0.406698	0.646698	0.641784	0.224024	0.851341	0.157219	0.616424	0.4826	0.581012	1.29678	1.1439	1.02903	0.733757	0.535332	0.342232	1.79361	0.775941	1.05389	0.371331	0.453773	0.419729	0.540756	0.27627	0.924261
KWMTBOMO00191	141.105	142.152	118.961	147.188	116.462	88.453	143.625	154.596	133.885	202.693	110.426	101.38	143.553	150.06	176.018	160.227	119.651	160.911	147.688	160.538	141.544	154.676	190.331	181.435	102.591	112.466	94.9455	86.4528	103.499	115.5	105.432	90.81	89.3731	48.0688	79.303	50.2647	119.04	127.468	125.962	114.293	110.426	96.1552
KWMTBOMO00192	5.89647	10.8713	7.59011	7.07571	3.83204	6.99255	5.05117	8.12063	11.7799	13.2732	5.67055	6.41545	12.7883	12.6109	21.0726	12.5161	8.21093	10.1323	11.3351	8.36247	30.5894	42.9022	39.7635	43.6396	5.45003	9.9023	8.04014	5.94771	11.1642	9.04358	6.49946	8.70828	9.08419	8.025	7.86415	7.43698	7.21516	10.1975	8.30023	7.55557	10.3429	7.08448
KWMTBOMO00195	3.76493	1.71813	3.43586	3.04877	2.03919	2.95799	4.5695	3.93817	8.25591	7.12994	11.4152	8.44348	6.09393	4.8766	4.00242	4.0257	3.08385	3.4373	4.1738	3.17414	8.66256	8.91642	6.47779	8.27789	7.00371	8.47646	8.07892	7.92378	6.56079	8.27467	6.18311	5.75862	7.12622	9.68382	8.48571	8.53913	10.3028	12.727	10.9439	11.7472	12.3791	10.2391
KWMTBOMO00204	2.09392	1.82542	3.95188	2.90336	5.01633	3.58023	3.72553	6.71685	4.49396	5.33015	7.05877	5.02128	10.6389	10.0956	9.06305	5.30923	7.50172	6.62645	6.23442	9.26092	7.84958	8.40268	6.50334	5.72605	7.25744	7.22624	6.83084	5.39888	6.53957	5.01632	7.12074	7.52677	5.50133	7.19062	5.38367	8.12958	8.75309	6.84504	3.42243	7.40759	6.73432	6.21099
KWMTBOMO00208	28.152	29.9469	47.7936	44.7711	36.6719	43.1315	53.7192	92.5045	81.0601	71.7297	69.2936	67.6769	112.609	91.7393	138.28	113.634	71.4613	66.2534	69.689	103.729	68.6624	80.7987	78.8108	100.311	34.9006	81.2987	25.9456	29.774	29.2977	27.1711	31.3215	29.3216	30.7246	49.1382	50.7604	60.247	45.304	61.1077	42.2349	67.4457	55.4103	49.5817
KWMTBOMO00209	3.01621	1.06145	0.594026	1.84457	1.59589	1.38964	1.11257	1.03876	2.01052	1.51124	1.4338	1.97479	1.33265	1.98534	1.84914	2.2754	1.31294	0.960736	1.10775	0.876653	1.59836	0.949185	1.53687	1.34813	1.28921	1.18393	1.54029	3.01655	3.87683	2.81289	1.27415	1.08009	1.49606	5.77503	3.51537	2.59887	0.919474	1.22617	0.902079	1.60538	0.792101	0.73949
KWMTBOMO00210	4.60297	3.0201	2.77752	3.31372	3.93827	2.15234	2.3038	2.37895	1.46233	1.96997	1.9706	1.34657	0.977813	1.33386	1.14055	0.943477	1.16429	1.15798	0.824897	1.60148	0.529769	0.57062	0.528384	0.197758	1.9857	1.74868	2.0905	1.29533	1.5884	1.33612	1.61139	1.55602	1.29143	1.35366	0.678775	1.42033	1.00316	1.03963	1.15347	1.50128	0.795604	1.29287
KWMTBOMO00214	1.39856	0.975374	0.458126	1.64719	2.17097	1.85877	0.827398	1.06271	0.57428	0.97125	0.787448	0.460073	2.71964	1.63519	1.62332	1.29129	1.88548	1.49835	1.15492	0.833326	0.905011	0.888896	0.90638	0.815458	1.50894	2.15042	1.53482	1.83978	1.88994	1.42042	1.78749	1.55342	1.48345	1.60477	1.41593	1.37959	0.892964	0.630431	1.09325	1.45447	1.01814	1.35139
KWMTBOMO00215	2.79123	2.02616	1.91461	3.01496	1.42041	2.76148	2.35045	2.02732	0.685189	1.01585	0.728204	0.709818	1.79897	2.24238	2.05578	1.65073	1.80773	1.99961	2.0629	2.51246	1.29655	1.76018	1.47062	0.833953	1.22616	1.16723	1.2901	1.60839	2.32652	1.85981	1.4117	1.03608	1.41012	2.52717	1.782	1.19791	0.872928	0.967094	1.089	1.62883	1.50401	1.20453
KWMTBOMO00216	0.186274	0.0324776	0.114995	0.0523543	0.111562	0.2498	0.128568	0.167673	0.0713892	0.0493923	0.0781024	0.0295821	5.64614	5.68238	4.13022	2.45413	3.61344	2.76321	3.95306	4.8815	4.5389	5.81747	2.47014	2.56593	0.55619	1.17748	1.07812	1.19517	1.12808	0.963126	1.15174	1.42731	1.38307	1.21429	1.09498	0.825129	1.33451	0.928677	0.741287	1.28881	0.67502	0.739782
KWMTBOMO00218	0.0788642	0.0802099	0.0649152	0.206879	0.283398	0.215926	0	0.210816	0.17631	0.0975875	0.154312	0.0292236	0.975737	0.99948	1.62089	1.20457	0.739657	2.2596	2.56458	2.30256	1.83955	1.38056	3.30711	1.67111	0.0107735	0.0157191	0	0.043729	0.0552601	0.0475727	0.0172391	0	0.0583892	0	0.0101095	0.0479488	0.0362845	0	0	0.0442849	0.0416775	0.0456761
KWMTBOMO00223	11.2716	7.24746	6.72087	8.47379	7.80453	8.70992	10.3309	6.4251	4.20394	5.00074	4.93815	5.13437	9.07712	9.24971	9.93684	8.13242	11.3338	11.1968	9.81372	7.81461	6.43263	7.82322	5.50681	3.37745	11.4696	16.3731	14.4999	16.3947	17.1252	16.2686	14.8014	12.4038	17.5372	20.4753	14.9493	9.17641	9.51178	10.3716	7.16602	8.4289	6.05843	8.04883
KWMTBOMO00236	3.57203	2.56039	3.08024	2.20623	2.08275	1.4415	4.07865	4.69851	7.63077	13.5175	13.4683	9.93778	6.15644	6.12261	9.14179	5.94155	3.838	5.36421	6.8723	8.22499	15.643	20.4279	14.9583	16.3341	4.07416	5.71836	3.85641	6.13054	5.56204	4.9365	4.22633	4.36793	4.51689	5.66738	6.80297	7.60118	7.18248	7.73121	9.3639	5.38068	7.53588	7.4215
KWMTBOMO00243	1.19155	0.442601	1.98291	0.883354	1.30316	1.8541	5.06165	3.38303	0.729663	2.24371	2.12874	3.25393	1.0332	2.02366	1.15657	1.14187	2.37662	2.48056	1.55068	1.54111	4.19168	5.40976	1.13896	1.40613	5.85993	3.14426	4.9611	3.83491	3.43042	5.1564	4.02586	4.39287	2.87673	2.68065	4.46274	4.44121	5.21999	1.80799	3.76254	3.0982	2.62831	3.26304
KWMTBOMO00244	17.9866	17.584	13.6692	16.6493	12.0804	13.9873	16.0386	18.2605	6.73349	8.93274	7.01504	8.41277	18.3827	18.4672	21.33	22.7302	24.638	23.4469	12.9794	15.5059	7.85984	7.09397	9.09491	8.40587	32.7422	32.8277	30.3084	26.8042	24.2393	29.1831	29.9653	25.5637	23.7278	26.0257	19.4912	19.9857	19.0488	28.4062	26.0573	27.0172	22.3849	21.8843
KWMTBOMO00246	0.0757262	0	0.0311661	0.132432	0	0	0.0813042	0.0867547	0.338589	0.343583	0.429698	0.392851	0.0279675	0.0657336	0.0268344	0.0292821	0.123518	0.0728085	0.0559667	0.152958	0.0689981	0.184971	0.215812	0.144236	0.0517242	0.037734	0	0.178453	0.132653	0.159879	0.165532	0.0796416	0.269117	0.411373	0.17473	0.540981	0.952314	0.367978	0.853843	1.00992	0.710339	0.701738
KWMTBOMO00247	8.82636	10.9549	2.53974	7.35813	10.5277	11.1029	7.99078	9.29771	11.9899	10.4591	13.4357	9.72882	9.36499	5.84364	17.8916	7.85281	7.36613	11.0465	15.009	12.444	11.3681	14.2055	19.6879	17.791	22.1634	33.2543	28.1284	35.4613	39.3352	30.1407	38.9962	40.6512	48.4796	59.6101	40.7029	36.8027	45.0141	48.7388	48.0736	52.7026	42.9586	42.109
KWMTBOMO00248	358.433	345.453	423.107	258.216	147.954	237.443	413.619	487.267	453.375	471.229	420.594	534.491	514.872	525.804	653.258	635.145	324.938	388.434	421.587	355.327	790.58	973.098	828.777	910.177	203.426	335.325	192.338	382.601	326.233	351.089	284.894	328.019	275.058	311.25	347.613	388.939	424.998	424.247	426.847	541.735	569.457	605.028
KWMTBOMO00250	0.0968946	0.354773	0.478539	0.190633	0.232127	0.227393	0.780239	0.333018	0.519886	0.599493	1.30818	1.07715	1.2346	0.201861	1.18458	0.955423	2.66702	0.670761	1.50384	1.1743	1.90697	1.30173	1.5385	0.76129	0.714778	0.898048	0.32119	0.483539	1.01841	0.730614	0.730724	1.3375	0.860863	0.592164	1.26692	1.63478	0.534961	1.24131	1.01219	1.55067	1.6898	1.59939
KWMTBOMO00254	562.727	412.197	995.965	427.404	335.584	383.994	687.941	549.365	210.449	269.724	381.125	560.246	418.325	493.126	483.23	577.435	666.887	695.391	585.028	569.906	194.964	252.76	227.408	228.203	773.883	793.208	715.908	678.721	756.839	731.672	699.22	813.933	722.872	608.097	708.891	667.633	590.011	590.224	546.982	551.006	599.525	608.798
KWMTBOMO00262	0.980484	1.09694	0.907945	0.535841	0.587227	0.479377	1.57906	0.28082	0.109599	0.252763	0	0.136247	0.362117	0.595772	1.38978	0.616098	0.299864	0.282812	0.226451	0.315074	0.089337	0.399159	0	0.11672	0.267885	0.415285	0.752349	0.305811	0.916032	0.71467	0.321489	0.128897	0.108889	0.532636	0.0942649	0.447095	0.225555	0.144379	0.365802	0.37852	0	0.141968
KWMTBOMO00265	42.2806	46.495	87.7183	44.5414	45.978	41.7668	35.0145	27.8836	10.4524	11.7851	19.2565	25.6131	12.7374	16.2338	14.8292	15.2332	21.4189	17.981	11.5181	11.7649	6.62666	5.3459	7.10871	4.60378	77.4718	65.7501	77.9869	47.448	51.8707	45.9025	57.9451	57.0251	48.2054	33.1984	28.3387	24.8289	25.5387	18.784	21.5347	21.8783	22.6491	28.7502
KWMTBOMO00268	95.2436	126.976	112.278	55.5563	52.7432	37.2063	63.2697	105.208	24.0748	25.0221	34.3457	50.2128	59.2597	41.317	67.5436	78.4933	69.4549	90.7686	59.5586	91.225	49.5832	58.3073	45.3772	45.4666	26.3818	25.9715	26.0013	38.0161	19.7025	31.5776	24.8343	40.0169	33.5395	28.1287	36.9034	37.2651	25.2133	82.5105	36.4266	21.5173	28.4075	26.0914
KWMTBOMO00270	17.5313	19.3332	45.3786	15.6033	12.2997	15.6488	21.3771	20.2279	15.5373	24.56	27.1239	38.1426	18.8692	19.2398	14.111	21.8624	21.7529	25.2837	23.3916	22.2814	41.3489	52.7632	40.5307	38.1024	37.1554	32.6467	30.6709	26.8711	31.8949	28.9686	28.7004	32.7928	26.423	26.4791	34.5282	41.8551	49.375	41.2674	42.296	41.7156	45.1657	54.8297
KWMTBOMO00277	2.67383	2.14309	3.32599	2.77423	3.56132	2.55213	2.42089	3.49758	1.44535	2.09876	3.09224	3.19423	3.82476	3.84524	2.82129	3.12493	4.12534	3.24613	3.56148	2.87995	2.269	2.75382	1.97409	1.62477	7.94867	7.8629	7.9961	8.11557	8.22125	8.71457	6.94832	7.79093	8.50951	7.56072	6.7988	7.82504	4.13127	4.51318	3.17631	3.68078	3.00535	3.88309
KWMTBOMO00278	19.7561	13.8292	18.758	15.1945	12.5915	11.877	16.7304	13.8526	6.90628	9.2187	11.7228	12.5529	14.7153	14.3017	17.6436	15.1581	17.6073	21.1288	18.4856	18.6723	11.2803	16.6493	11.1002	12.6484	36.5424	35.8246	32.1228	39.9194	40.1627	44.7988	33.508	38.4734	31.414	26.285	24.51	27.7108	20.2967	25.7773	25.4566	22.275	21.7211	26.1093
KWMTBOMO00283	0.467238	1.27737	1.49992	1.07859	5.32808	1.92987	0.862846	2.86913	5.13926	3.23773	8.51334	4.75782	0.538394	0.330956	0.158948	0.325212	0.251498	0.323449	0.227911	0.370643	1.16478	0.91303	0.798949	0.400476	0.291059	0.324089	0.0826036	0.0621783	0.36668	0.0225479	0.196098	0.132677	0.3487	0.197981	0.143747	0.170446	0.550325	0.462349	0.167346	0.944531	0.933364	1.18528
KWMTBOMO00287	0.135574	0.330931	0.753265	0.533465	0.568383	1.03404	0.727804	2.4851	1.81855	0.0838807	1.3529	1.65785	0.82617	1.12977	0.144127	0.314546	1.40974	0.469262	0.375744	0.14937	2.37175	2.64926	1.15912	0.484178	1.27792	0.648538	1.64783	0.902087	1.09246	1.22672	1.06688	1.22979	0.602257	1.32568	0.938468	1.60735	1.99604	0.419236	0.944169	1.25614	1.12844	1.47227
KWMTBOMO00293	109.775	84.9563	94.805	132.732	122.436	149.811	137.283	152.187	65.0504	64.0571	67.8754	66.8385	122.115	126.289	100.391	97.6209	178.483	175.47	145.499	126.003	47.1626	59.0267	72.9988	59.6944	191.536	184.509	165.757	102.37	103.946	130.049	150.213	144.834	159.081	122.941	95.0667	115.307	120.744	151.25	145.946	106.056	84.7527	109.388
KWMTBOMO00294	3.65761	0.741198	2.18132	1.48447	2.3146	3.14197	0.755768	2.2928	2.18465	1.72499	1.31252	1.88726	4.35839	4.19815	3.859	3.17025	3.98481	3.66266	4.03953	2.98053	2.67114	2.39369	3.84362	2.74065	1.96848	1.76617	2.39946	3.99496	4.06193	4.02972	2.40763	1.55684	3.53166	4.66747	3.92783	3.78885	2.2099	2.80474	2.22454	2.27864	2.26483	1.78664
KWMTBOMO00295	4.22844	4.54451	2.33768	3.97332	3.25065	2.72152	5.53937	4.4466	1.26983	1.83522	2.53768	2.29769	4.63256	3.7143	4.84741	4.20969	5.46231	5.2427	5.26487	4.67609	3.26047	4.23931	4.49009	3.49353	5.31516	5.41534	4.76518	5.76091	5.5609	5.55823	5.05953	4.67938	5.28471	6.92972	5.07249	4.38869	6.25741	6.06385	5.07017	5.39559	4.23992	5.27724
KWMTBOMO00298	46.4915	44.0894	36.1187	38.2649	27.904	36.2601	32.2823	36.8127	13.9323	17.9886	11.4478	10.4426	96.3335	98.6557	126.084	99.3408	59.6198	66.0135	45.3099	46.3429	27.6422	29.3484	45.2624	36.8243	36.4464	36.3024	25.6597	19.425	24.1437	28.7516	26.4768	17.341	22.0908	18.9015	23.2939	19.9411	10.2702	21.1784	20.8251	13.9008	13.5861	10.9558
KWMTBOMO00300	8.41397	6.98214	6.44385	8.75413	7.01288	5.06408	5.71119	5.8641	2.06428	3.27043	2.55298	3.14264	7.61735	6.23791	4.97918	6.28717	7.14171	6.3689	4.9513	5.75006	4.09688	4.22893	4.57651	2.91528	12.5316	9.27216	9.30315	6.58075	9.13066	7.35595	9.10473	7.87703	7.31194	6.50179	4.28427	4.79018	6.04919	4.9362	4.14388	7.7634	5.25099	5.71118
KWMTBOMO00301	1.14518	0.894504	1.52705	2.52342	3.51163	3.22502	2.11479	1.73179	2.08911	1.36038	1.12933	0.763835	2.03012	1.19288	1.80178	3.18832	2.24149	2.00832	1.72658	2.47294	1.3022	1.67835	1.23086	0.588929	1.20147	1.53387	1.38346	3.65751	2.02211	2.92898	2.16283	0.831029	1.87208	4.44182	2.95946	2.46476	1.89678	0.97131	1.6862	0.771667	0.944102	1.27345
KWMTBOMO00312	0.976829	0.882225	0.868377	0.486865	0.210614	0.206319	0.209756	1.36529	6.07974	7.47001	2.91288	1.25965	7.61939	3.98866	3.84226	2.1077	0.0955988	0.631137	1.81929	4.4771	29.5208	38.3196	12.7183	16.8288	0.0800658	0.362141	0.0287825	0.8937	0.958248	0.589246	0.768697	0.16951	0.555434	0.843734	1.99848	2.03115	1.38424	6.17938	1.18564	0.427847	0.743365	1.22203
KWMTBOMO00315	3.36846	3.45881	2.57827	3.68449	3.78174	3.06287	2.16194	3.67391	2.10078	0.922842	1.182	1.69958	4.93031	4.6093	3.73951	2.50893	3.92307	2.52401	2.3012	2.9991	1.23673	1.33589	1.82178	1.84664	3.52506	2.51959	2.49047	2.17101	2.22092	2.39933	3.52944	2.40206	2.99272	2.44096	2.20838	1.3943	1.05226	1.30684	1.05113	2.14626	1.97063	1.26342
KWMTBOMO00317	0.5499	0.67114	0.60621	1.44252	2.21131	1.38269	1.26515	2.09245	3.74078	1.67683	2.76679	2.40156	1.95838	1.24789	0.542832	0.660694	1.94605	1.74475	2.02481	2.61816	4.03697	3.16611	1.31929	2.21636	0.804867	1.38572	0.940348	0.653381	0.894479	0.710812	1.39093	1.13085	1.36099	1.34427	1.7522	0.841807	2.38545	2.27306	2.34467	3.65582	2.91125	2.32041
KWMTBOMO00319	23.2614	18.4916	17.4106	19.8724	14.2264	12.9199	19.1345	17.4779	2.49969	4.46578	5.45411	6.79847	12.672	12.2758	13.6096	15.0412	16.5441	16.6329	16.9274	17.77	7.11711	10.7387	12.6869	11.0609	36.6642	38.3025	34.9807	44.7904	40.9481	46.877	32.4794	37.5606	33.1658	31.1831	27.9292	22.4409	40.3156	43.6487	28.6393	46.7084	38.7671	46.2489
KWMTBOMO00330	0.278063	0.452492	0.11444	0.668638	0.666145	1.11479	0.820998	1.03532	2.4244	1.77774	2.20352	1.70012	1.59178	1.54477	0.960711	1.20963	1.04884	0.347554	0.822028	0.663774	1.84951	1.52821	1.81132	1.62198	1.25353	1.55184	1.45088	2.50545	1.46129	3.14501	2.32493	1.59014	1.46169	3.28543	2.44164	2.49363	4.71222	5.17959	7.14657	7.94371	6.19019	6.44187
KWMTBOMO00331	2.5497	1.98994	1.78944	3.30022	2.70047	2.03129	2.55741	2.37525	0.855021	1.05444	0.748339	0.596719	2.57967	1.83816	2.14703	2.12493	2.56096	2.50823	2.54393	2.52823	1.54062	1.18003	1.23747	1.36107	1.22642	1.7573	1.45806	2.87404	2.59523	2.96274	2.43324	1.9741	2.3249	3.76708	2.67322	1.96426	1.93868	2.17563	2.01598	2.07979	1.61161	1.70211
KWMTBOMO00333	6.68887	6.98012	3.49405	5.42487	4.02977	4.36557	6.79912	6.80149	5.36211	6.97903	3.29909	2.72792	9.27482	7.33852	10.2455	7.98899	6.05229	5.13731	5.98926	7.04244	7.74624	9.52268	11.191	10.7143	7.70475	10.6618	8.99437	10.0074	10.6079	11.1974	8.18881	9.70915	8.59763	12.3039	9.20854	7.72447	9.70587	12.239	11.5965	11.6014	8.29859	10.0403
KWMTBOMO00337	1.69882	0.172781	0.611774	1.67115	0.763086	0.581409	1.29197	0.56765	0.37979	1.48901	1.08031	1.18033	0	0.221197	0.300997	0	0	0	0.313885	0.389934	0.309576	0.0864495	0.345819	0.404467	3.53911	2.53954	1.35568	1.70732	0.793573	0.811273	2.04242	0.55833	3.45886	2.30715	2.72211	2.00118	2.60535	0.562849	1.47887	1.13281	0.448888	0.676439
KWMTBOMO00341	0.671777	0.696905	2.86155	1.49789	1.81052	1.49771	4.00299	3.7711	0.450551	2.45223	1.61677	5.04085	1.04204	2.06429	0.892692	0.779295	2.99959	1.62765	1.48946	1.92435	3.92962	2.46135	0.57435	2.39912	4.29486	2.93235	2.94437	4.19051	2.09467	3.68761	2.88551	3.65619	2.835	2.46331	3.56512	3.98224	4.38889	2.04766	2.87387	2.37652	2.3431	2.91807
KWMTBOMO00345	49.7266	43.2507	25.3822	44.6534	28.6191	27.1439	38.1385	47.4416	10.7017	16.48	18.6834	15.5796	60.2873	46.4114	62.4892	51.2704	64.4211	55.4246	47.5692	50.4148	35.4929	41.6564	46.8663	44.3219	93.523	127.267	78.3288	87.5806	88.7648	82.0313	73.1223	82.4921	77.2957	63.979	49.1714	49.2383	64.6933	82.6842	61.6095	72.4272	63.0095	80.8084
KWMTBOMO00347	127.466	110.418	125.636	112.877	84.2534	85.6892	114.695	109.225	42.8893	54.3749	56.0539	68.9755	130.862	118.354	139.173	137.013	161.299	161.781	138.667	138.146	81.8139	96.7439	99.3822	95.8436	198.169	250.429	161.511	169.855	164.097	173.726	161.142	175.944	145.89	122.627	110.714	115.114	129.867	174.494	126.133	139.123	132.319	165.104
KWMTBOMO00350	0.51332	0.250598	0.190137	0.0673279	0.368922	0	1.10226	0.646886	0.275421	0.635188	1.02449	1.08422	0.341247	0.10694	0.0545701	0.0595477	0.502368	0.4738	0.34144	0.791773	1.12251	0.626924	0.877747	0.879947	0.168297	0.184165	0.41594	0.256165	0.467587	0.712186	0.403947	0.202448	0	0.418282	0.473771	0.421327	0.94469	0.72564	1.12353	0.259422	0.569677	0.178381
KWMTBOMO00354	3.17965	8.79879	3.88701	8.63001	4.11036	15.6998	1.45343	7.42971	11.7818	10.8297	6.13531	9.55423	11.3014	6.19787	2.94515	3.28683	10.9761	7.19184	7.50363	9.74651	5.16323	4.80613	8.22858	5.93635	0.464472	1.01653	1.60014	0.994998	1.98533	2.12693	1.21805	0.72013	0.867069	0.974816	1.67073	0.258398	1.59328	3.30993	3.72717	2.78429	3.16938	3.22731
KWMTBOMO00362	2.99708	1.68178	1.02082	2.43995	3.34241	1.98072	2.66304	2.80211	3.00359	2.47242	2.62883	1.9914	3.24435	2.83484	3.03965	2.0381	2.78142	2.06681	1.87133	2.35318	2.3353	2.56647	3.15569	2.26373	3.13423	2.05991	3.67957	6.59004	6.10705	5.50685	2.89165	2.09231	3.85642	12.0425	6.80945	6.37771	3.32843	3.56106	3.46158	4.96184	3.82314	3.41181
KWMTBOMO00365	0.298601	0.291548	1.32724	0.15666	0.92995	1.61175	1.47474	1.36835	0.480641	2.36475	1.05168	1.52695	0.330842	0.559868	0.444412	0.207835	0.803632	0.895738	0.926881	1.05275	1.37124	1.53168	0.437648	0.51187	1.71324	1.64266	2.94744	2.88091	1.63199	1.36893	0.90075	2.21398	1.75093	1.55723	2.84782	2.34195	1.59364	0.369345	1.96069	0.804837	0.568087	0.83012
KWMTBOMO00369	0.374884	1.17244	1.73575	1.35219	2.21717	2.44689	3.72311	3.59691	0.47143	1.10173	1.37536	3.82886	1.09032	2.66027	1.39486	0.89695	2.8663	1.97341	2.05201	1.80701	4.86747	4.20651	1.28778	2.40989	4.70514	3.8388	4.91894	5.59294	3.21784	5.51214	3.71833	4.23222	2.9976	4.79217	3.83845	4.23089	5.00192	2.44271	5.31479	4.04574	2.99031	5.86232
KWMTBOMO00370	2.18801	0.979152	3.78212	1.14793	4.45547	3.08091	8.53535	5.76533	2.64144	3.06847	3.33936	6.89163	2.18183	4.02649	2.2485	2.03056	3.03355	3.02934	2.91076	3.53562	6.37955	7.39322	2.40517	3.12563	5.32044	5.01527	6.28585	7.64328	4.29278	5.05946	3.96974	5.92544	2.20314	6.29963	4.54373	7.11707	5.03339	2.3842	4.86158	3.62449	4.10487	4.30861
KWMTBOMO00372	0.412545	0.419585	2.03746	1.35275	2.71788	3.46926	3.91258	1.73297	0.645605	2.2972	2.74454	2.90455	0.380908	2.07702	1.3888	0.71786	1.9346	3.09387	2.36296	4.01496	4.81141	4.53462	2.18347	3.83065	4.56493	1.97347	3.74802	4.97531	2.60163	3.89876	2.93082	4.7184	3.23765	4.03398	2.59129	6.01978	4.55537	2.55143	5.74611	2.72198	4.08784	2.56855
KWMTBOMO00373	11.1313	6.61534	4.94877	8.36234	8.7563	5.94593	5.01685	5.09147	6.15635	7.60656	7.31432	5.91013	10.0553	8.06889	7.35179	6.0469	4.85243	4.48065	6.6766	6.22352	5.29067	3.82989	5.60567	5.78502	6.07686	6.42009	6.02738	9.31005	11.8014	7.27841	7.43585	5.65141	6.08878	16.7363	8.80103	14.0721	4.98763	6.36686	4.23556	6.03488	5.64663	5.3404
KWMTBOMO00389	7.21101	5.95561	3.8617	6.60926	9.17525	8.75028	6.99594	5.95536	1.24307	1.68426	1.98895	2.54331	4.95741	4.721	6.88083	4.75368	7.42207	7.40096	4.57496	3.41402	1.7732	1.39708	2.86507	1.73754	4.78301	3.5759	3.59457	2.05942	1.85673	1.85174	3.09557	3.22086	4.43834	2.17103	1.77078	1.80916	2.39834	2.67379	3.02524	2.04901	2.28419	1.975
KWMTBOMO00396	0.913479	1.1051	0.900311	1.0615	0.892631	0.620562	1.12702	1.12913	0.741637	0.505683	0.470364	0.400849	1.32285	1.49406	2.05295	1.61741	1.92129	1.93222	1.34136	1.23597	0.508152	0.313163	0.362117	0.583783	0.873523	0.661212	0.489916	0.306572	0.308807	0.40119	0.388849	0.40451	0.377315	0.215471	0.38827	0.328848	0.575121	0.396456	0.334824	0.39821	0.489099	0.41072
KWMTBOMO00403	22.3403	18.5962	25.2986	24.2324	21.0933	15.4799	18.8907	25.2178	44.5596	56.341	39.3678	33.5779	20.8007	23.3175	20.3228	19.649	24.6642	24.3464	28.3731	25.8138	45.4265	38.3296	42.2325	50.077	24.5129	26.3868	24.6134	23.9804	26.2466	26.7274	26.8246	20.1642	22.1023	23.6399	28.0753	27.8732	23.3859	21.7817	22.8349	20.7279	22.7252	20.2771
KWMTBOMO00410	0.684178	0.437393	1.32746	1.1965	2.10736	3.02012	3.95271	3.65782	0.52442	1.04818	1.98895	1.8109	1.26342	1.62897	0.242445	0.755886	2.27179	1.05251	1.55308	1.65117	1.78111	2.66595	1.27336	1.16353	2.77723	1.01303	2.42393	2.54717	1.82629	2.27974	2.43562	2.62123	1.73674	2.01764	3.38285	1.9016	2.39834	0.834759	3.27375	1.42699	1.73036	1.81146
KWMTBOMO00421	188.851	176.163	218.753	176.072	117.437	160.493	166.306	136.221	123.426	112.369	66.8942	85.4727	187.691	212.562	249.143	273.797	227.163	273.944	242.303	241.814	159.454	193.846	167.767	172.352	224.353	230.048	181.086	171.902	193.861	215.955	240.465	242.095	214.236	150.398	213.625	164.119	165.898	192.482	164.937	150.948	157.413	148.613
KWMTBOMO00425	0.776649	2.01425	0.31964	0.933777	1.27915	1.06321	0.416928	1.14927	2.12695	1.08116	1.10175	1.43896	2.72494	2.0562	0.825641	0.525555	1.93979	0.560044	0.932743	1.17656	0.849174	0.829966	1.22526	0.508503	0.371339	0.32895	0.786642	0.242235	0.385473	0.37089	0.466866	0.382878	0.632515	0.764703	0.248893	0.413172	0.0595545	0.400272	0.611704	0.872229	0.205218	0.506042
KWMTBOMO00426	1.461	0.748908	0.685474	0.97091	1.55169	1.08575	1.38038	1.55103	2.95267	3.0372	2.44705	1.85152	0.237416	0.37539	0.269214	0.10169	0.27405	0.303417	0.215955	0.633134	0.479229	0.380658	0.689985	0.556552	0.359252	0.477573	0.344389	0.429354	0.143321	0.182137	0.402397	0.207433	0.32018	0.769859	0.561848	0.364193	0.600488	0.370033	0.406988	0.672728	0.40149	0.389239
KWMTBOMO00433	0.076676	0.0935813	0.0946711	0.125712	0.137767	0.089972	0.041162	0.0439214	0.874233	0.640439	1.68784	0.660596	0.0424775	0	0.0815129	0	0.1876	0	0.0425015	0	0	0	0	0	0	0.0114622	0	0	0	0.0115632	0	0	0	0	0	0	0	0	0	0	0	0
KWMTBOMO00437	3.27676	3.79635	2.52129	5.07645	4.55073	3.12055	4.74182	3.75398	1.21031	2.05673	1.19868	1.87413	4.34089	4.47679	4.59414	5.09583	5.05428	3.75322	4.86982	3.71483	2.51831	2.08798	2.78414	1.79775	1.77107	2.03035	2.57118	5.2335	5.60696	4.18241	3.05195	1.70436	3.37536	5.1467	4.09085	2.72851	1.6387	2.47549	1.88986	1.90001	1.31758	1.77404
KWMTBOMO00438	21.1376	13.8581	13.3653	15.6109	15.3354	12.101	29.6528	25.9154	16.8178	28.3192	26.4535	29.3087	18.059	17.5666	26.1693	17.0027	18.0382	19.4981	27.6226	30.0785	38.9247	46.1965	40.2895	35.6445	43.7262	42.7119	39.6225	55.4447	49.8035	55.4342	40.6583	49.5173	42.0623	63.8315	58.1307	60.1187	98.8605	105.11	95.8541	96.9788	88.7771	96.4661
KWMTBOMO00448	2.3618	1.10119	0.85189	0.522096	2.89261	1.99288	1.48157	1.6113	0.783112	1.47768	3.14662	10.3546	1.2937	1.57562	1.83372	1.07745	0.714199	0.826672	0.58838	1.54958	1.27667	1.49086	1.58819	1.74381	0.804791	1.01555	0.899208	1.83194	1.82226	1.55275	1.21817	1.10939	0.447961	1.72991	1.5716	0.266216	1.51396	1.07851	0.501626	1.00585	0.462794	1.08355
KWMTBOMO00453	0.434639	0.378905	0.153327	0.24432	0.520624	1.02001	0.366657	0.462371	1.37424	2.03606	2.55134	1.6566	0	0	0	0	0	0	0	0	0.135779	0	0	0	0.0508932	0	0.0228692	0.258215	0.0652609	0.0187275	0	0	0.0551652	0.0505955	0.0716344	0	0	0	0	0.0522995	0	0.0539425
KWMTBOMO00462	154.879	143.888	84.5158	152.283	110.385	109.55	88.0912	74.1268	30.5223	28.4901	36.187	34.63	62.5031	61.8359	50.4217	73.4835	86.532	71.0315	54.1646	48.1271	22.3185	19.2088	24.9028	21.648	119.555	101.854	135.422	71.3971	96.7724	78.2733	96.8657	91.7831	95.2656	89.1109	73.3016	65.353	57.8361	63.4885	64.4078	61.1681	66.9243	54.8791
KWMTBOMO00463	0.815089	1.98959	1.21604	2.13817	2.35949	4.06483	3.2088	3.15156	0.273334	0.798476	1.31576	0.906108	2.14486	3.50229	2.16627	1.7335	3.15756	2.70371	2.14607	1.4593	2.93355	1.57618	0.995539	1.40695	0.668089	0.690464	0.80056	0.367213	0.33316	0.348274	0.111358	0.267885	0.301737	0.470461	0.548546	0.371676	0.84378	0.390077	0.540615	0.800975	0.161532	0.855642
KWMTBOMO00473	219.052	160.457	194.213	195.327	156.029	192.417	203.843	156.224	69.0185	74.9174	95.2842	91.7552	98.9486	122.882	142.744	140.275	170.268	182.575	149.371	124.837	49.7477	50.1392	76.9253	53.9069	251.644	214.893	228.942	173.969	189.101	191.472	229.418	246.798	229.559	192.174	177.843	183.707	207.244	233.661	215.622	200.84	203.571	195.607
KWMTBOMO00480	1.52089	1.32586	3.01793	2.20855	3.44834	4.84395	5.77352	5.10269	1.23861	2.68852	2.8696	2.53608	3.18965	5.14876	2.88719	2.52043	5.64809	5.07622	4.27535	2.75284	7.18614	3.78129	2.98541	3.87968	0.71234	0.974379	0.600177	1.53603	1.25598	1.17956	0.748021	0.98542	0.28955	0.398348	1.0862	1.4861	0.999631	0.191961	1.18887	0.91503	1.1195	0.519076
KWMTBOMO00481	0.413391	0.252267	0.595477	1.26516	1.65057	1.53607	2.95894	3.07837	0.739346	1.70512	0.889759	1.37866	2.59548	1.93774	2.1241	2.31784	3.11857	3.02072	1.68038	0.91091	3.46529	2.77684	2.01964	1.77162	0.677672	0.65917	0.253763	0.114609	0.675879	0.332489	0.316274	0.597802	0.122426	0.168427	1.3248	0.942518	0.824184	0	0.479824	0.232133	0.273081	0.299281
KWMTBOMO00485	0.911177	0.278018	0.450008	0.896336	2.23744	2.13836	3.42403	2.76628	0.305556	0.902001	0.748809	1.11422	1.6153	4.69819	0.920223	0.581356	3.51121	3.57436	1.5152	1.30506	2.78954	3.22722	1.22419	3.05885	0.784189	0.572084	1.10748	0.30314	0.415	1.01684	0.627405	0.43123	0.64763	0.742479	0.700813	0.373942	0.712677	0.281763	1.54108	0.537239	0.433378	0.910334
KWMTBOMO00490	0.773226	0.613408	0.159116	0.709923	0.401351	0.317557	0.511945	0.959656	0.674168	1.18005	0.574922	0.644678	0.842435	0.724889	1.096	0.792333	0.472956	0.624484	0.557179	0.326564	1.22588	1.55818	0.897188	1.17821	0.390828	0.516295	0.360735	0.600239	0.370229	0.505297	0.287336	0.406603	0.389285	0.892597	0.356827	0.399598	0.794513	0.489595	0.589776	0.629579	0.44949	0.42544
KWMTBOMO00494	19.7271	17.2665	26.6236	12.9844	12.2029	11.9541	19.209	13.9807	18.832	31.315	31.4008	36.4165	12.6037	12.9367	15.0015	13.5302	13.0352	10.6326	10.4558	14.4764	22.1203	29.2369	22.3357	23.1924	23.9589	23.4626	24.1044	24.2221	28.5283	24.234	24.8816	26.691	21.8762	26.6641	25.3616	29.6784	30.9055	27.8294	27.8993	29.8666	34.4431	32.5249
KWMTBOMO00496	35.1058	36.4862	16.358	28.3855	24.3132	27.4324	25.4545	29.9932	9.91454	12.8799	10.3892	8.82277	21.9555	19.5452	27.7375	23.2228	18.5339	19.3816	15.6994	13.5771	7.13896	6.65811	9.60065	7.58852	7.01436	6.80011	4.77228	3.53249	4.28188	5.05516	5.66185	4.27011	4.75338	3.9154	6.93306	2.90214	3.79149	4.95098	5.91565	5.3394	4.53257	4.37267
KWMTBOMO00498	100.58	142.11	90.1304	99.6607	87.8275	143	95.093	112.962	81.2285	70.9729	45.13	45.8517	82.3943	77.6497	93.7738	102.369	87.9815	92.3549	71.797	66.4409	56.8143	53.4485	72.7769	74.3316	81.1728	67.4528	64.9248	54.5835	58.0035	64.4897	53.6717	61.4088	58.4979	52.1577	62.5066	51.8816	62.936	78.1249	71.7309	68.7257	64.9073	54.6084
KWMTBOMO00501	0.495569	0.248135	0.235336	0.283332	0.547945	0.566592	0.259215	0.582299	0.562473	0.361644	0.238687	0.466153	0.732102	1.04566	0.486305	0.397997	0.528521	0.77702	0.690256	0.685994	0.750249	0.248306	0.294881	0.417498	0.427024	0.600253	0.346331	0.539002	0.632163	0.651533	0.408311	0.190436	0.41771	1.18039	0.72322	0.857551	0.385855	0.505202	0.353974	0.267575	0.231675	0.14351
KWMTBOMO00506	0.178962	0.327628	0.331443	0	0.0803872	0.157496	0.336252	0.640704	1.3203	1.19029	1.18182	1.26828	0.198285	0.372832	0.499409	0.129753	0.109465	0.309719	0.247996	0.443637	0.978368	1.01088	0.928971	1.37413	0.385051	0.200646	0.0988715	0.148847	0.297821	0.121448	0.249388	0.158806	0.437247	0.455713	0.27529	0.0816055	1.11157	0.830105	0.934746	1.16823	0.673855	1.04946
KWMTBOMO00512	1.17806	1.08806	0.393118	2.0463	1.14415	0.821932	0.786248	0.911911	0.170834	0.866767	0.523315	0.637107	0.493881	0.563815	1.08313	1.18193	1.48011	0.771439	1.20011	1.57857	0.626628	0.583289	1.01109	0.500317	0.991694	1.65635	1.28996	1.64187	2.58794	2.72729	1.1275	1.38128	1.01836	3.11335	1.24892	1.62608	0.498064	1.12522	0.728563	1.12637	0.706701	0.746843
KWMTBOMO00521	8.3666	8.35465	7.561	9.25992	9.55456	10.6413	8.50129	9.29463	12.7662	9.46003	9.86823	8.97568	6.56893	5.5866	5.53566	6.40258	7.15743	7.76297	8.34554	8.25103	7.18611	7.38381	8.90875	8.41369	3.83647	4.19819	4.0369	4.39584	3.99031	5.07046	5.83193	4.04578	5.90854	12.1254	7.995	5.81606	8.61399	10.3902	9.4298	11.5482	12.3369	8.70874
KWMTBOMO00525	2.17557	1.46688	1.08949	1.65623	1.87702	1.10682	1.14341	1.08063	1.10199	1.84492	0.750164	1.48831	2.61275	1.77492	1.68204	2.20609	0.986408	1.28138	2.32751	2.22933	1.46383	1.02194	2.13692	1.52133	1.45899	1.37367	1.92759	2.45482	2.67573	2.74401	1.51648	1.64404	2.04102	4.67368	2.77322	2.55296	1.67992	1.58611	1.77091	1.85811	2.20699	1.53319
KWMTBOMO00527	12.372	12.5556	11.5818	13.6957	9.64079	10.8484	8.8279	7.3633	3.80581	6.06637	6.02744	6.11506	11.8045	14.6364	14.5887	15.0462	11.2863	14.3857	9.28637	10.59	8.04041	7.92041	8.13305	8.68519	12.3397	11.1603	12.8813	12.9068	12.3747	13.6338	14.214	13.5496	12.2437	9.07482	9.90162	10.3678	7.72577	6.22425	7.27771	5.51122	6.51783	7.27731
KWMTBOMO00532	14.3622	13.4657	7.97233	12.6904	13.1797	12.4507	9.89134	9.62113	5.55826	4.91591	6.30528	5.40026	9.58342	10.3612	15.8669	9.4155	13.6079	13.2054	11.5289	11.7791	4.97054	4.93794	6.78087	4.98551	15.663	18.7936	15.7657	14.0033	16.6317	13.0864	15.051	15.7315	18.2109	16.7843	15.3938	9.99789	15.5017	18.0386	15.7897	15.8163	12.254	13.9015
KWMTBOMO00542	50.7726	51.5424	27.4942	54.4134	42.8317	36.9869	47.2344	35.9563	12.8208	15.8115	13.2903	11.6049	40.6325	43.6374	51.9576	39.7508	57.8824	57.0154	50.8007	43.3172	17.7882	19.9522	23.3894	17.6725	73.1749	82.1819	80.1442	96.0159	98.2029	88.7126	83.9277	76.7816	104.251	98.1558	68.821	60.801	70.9841	78.517	67.2383	65.7759	57.658	63.7788
KWMTBOMO00545	34.564	28.123	29.1541	39.0301	43.3903	46.8955	53.6564	64.0944	20.772	23.4238	29.8738	23.9907	67.4503	67.0003	72.7511	65.7056	95.7812	79.7002	76.4155	78.7554	38.7127	36.9178	29.7781	33.3417	83.7117	101.116	65.8332	48.5312	64.2887	59.6498	71.7683	85.64	92.0593	83.6057	83.2399	63.4054	98.2876	102.887	84.8959	87.0267	88.1878	88.4044
KWMTBOMO00555	4.68667	4.74386	7.30728	6.02123	7.4915	8.01442	5.65014	9.63894	8.00302	7.67967	6.14065	4.56988	2.69382	4.06545	2.04054	2.87611	6.37908	5.5734	7.12849	5.74512	2.99064	5.04015	3.5752	7.03777	5.32294	7.17341	5.07836	3.93794	3.99005	3.74374	5.84262	4.75656	5.585	4.99202	5.49925	6.95831	6.03464	6.33123	4.37626	7.76043	8.749	6.28109
KWMTBOMO00568	29.8151	23.7465	35.1878	30.8808	26.9276	25.3601	24.1362	22.1942	7.88595	11.1547	16.2033	23.31	18.2697	18.5758	13.5712	18.5438	26.1652	26.0661	12.6315	13.448	9.24411	11.3173	8.71926	7.79845	63.9058	69.6884	63.9908	44.4036	55.2199	38.8918	53.4973	55.1833	48.2528	25.4356	21.7905	25.5825	18.1613	19.8864	16.6556	33.9324	31.8901	33.8309
KWMTBOMO00574	165.256	167.064	82.1188	142.079	121.765	153.264	124.839	139.639	71.5065	60.994	51.3586	51.1299	160.443	144.057	220.646	165.737	145.164	142.253	157.641	153.561	96.134	86.6997	122.749	113.104	64.5905	70.2769	57.6924	35.9178	48.2774	42.7841	61.1946	48.2698	57.7005	52.279	63.1214	37.0085	66.6849	75.3851	79.1153	73.4078	77.4357	64.3228
KWMTBOMO00575	1.2833	1.07026	1.42603	5.49844	2.33138	2.05797	0.941515	1.27417	1.29103	0.502857	1.60704	0.951068	0.876814	0.712934	0.659388	0.248115	0.73262	0.764989	0.901022	1.1311	1.30959	0.600802	0.626962	1.37492	2.15631	1.1894	0.929562	0.373574	0.0749339	0.619293	2.25818	0.26993	2.45132	1.96941	2.56626	0.273082	1.85002	0.340144	1.2129	1.09894	0.152592	0.445952
KWMTBOMO00576	1.61348	0.746098	0.853775	5.34981	2.40083	2.41067	1.58169	1.50402	1.59968	0.905261	1.5648	1.79365	0.799463	0.501073	0.958839	0.372018	0.772362	0.740003	0.477727	1.20351	0.887552	0.354946	0.881297	1.07371	3.08854	2.05541	2.14084	1.69205	0.407283	0.95515	3.09538	0.648195	4.24707	2.94798	3.10628	0.63063	2.67427	1.45209	1.81461	1.08891	0.421042	0.635564
KWMTBOMO00579	1.90068	1.25319	2.34675	1.7766	4.18703	3.51204	6.91957	4.65533	1.52385	2.4871	2.59049	4.61444	2.25114	6.05334	2.41541	2.53435	5.21158	5.09166	4.77125	2.86433	7.50054	6.13685	3.70902	4.18199	3.04417	2.15547	3.71751	3.21621	2.49522	3.92722	2.7364	2.18851	2.58153	3.04416	3.66308	3.40703	4.34226	1.56347	4.76002	3.22029	3.15192	2.94186
KWMTBOMO00581	1.2519	1.77737	2.93369	1.84307	1.92801	1.46898	2.68823	2.16597	2.63884	1.5175	2.8195	2.15855	1.8683	2.18228	1.95557	2.25249	1.96905	1.73917	2.32253	2.22375	1.14533	2.77709	1.59146	1.49639	1.38212	0.993012	1.05393	1.46623	0.429651	1.10964	0.854475	1.08823	1.02146	0.3331	0.707417	0.605809	1.2225	1.89612	1.19466	1.01144	1.13416	0.732466
KWMTBOMO00587	2.31196	5.11935	5.46442	2.85912	6.17165	10.1151	11.2765	6.92436	2.79107	5.9669	3.64485	9.32588	2.4884	6.6399	2.63335	2.14559	7.79799	6.89727	4.72331	4.47581	12.6754	12.6256	5.5669	6.36946	7.95898	5.96426	9.19651	10.9606	7.61393	8.88575	5.93455	8.80548	6.71972	8.34304	8.86556	11.2352	9.87725	4.17283	9.72629	6.37065	5.3672	8.43585
KWMTBOMO00596	0.56781	0.494999	0.901373	0.159589	1.70035	1.33254	1.69827	1.16161	1.52329	1.30486	0.714227	1.75839	0.539244	0.675954	0.215581	0.940982	0.942697	1.31024	0.539549	0.536217	2.17292	2.12995	0.594442	1.39051	0.299189	0.339524	0.746903	1.21439	0.625214	1.02755	0.8511	1.4396	0.756708	0.760123	1.21657	1.29459	1.04497	0.573335	1.73507	1.19567	0.385806	0.704701
KWMTBOMO00597	0.312283	0.508178	0.353441	0.204798	0.903983	1.67949	3.12933	2.4149	0.942495	1.12707	1.31373	0.954675	0.720835	1.49091	0.525638	0.513207	1.81462	0.840701	0.750093	0.258044	3.4998	1.4938	1.36675	1.56136	1.17316	0.715801	0.632602	0.411245	0.364694	1.00467	1.1434	0.348956	0.6705	0.996657	1.04081	0.759461	1.58045	0.229922	0.957949	0.745268	0.887049	1.42432
KWMTBOMO00598	1.22991	1.39256	0.8782	0.932917	0.905233	0.399917	1.03413	1.27322	0.278273	0.660103	0.313139	0.131783	0	0	0	0	0	0	0	0.016326	0	0	0	0	0	0.0265818	0.0327466	0.0246494	0.0207662	0.0178773	0.0194348	0	0.0263305	0.0241494	0.0227942	0.027028	0.0136353	0.0130921	0	0.0124814	0	0.0514938
KWMTBOMO00603	2.74104	1.47269	1.10359	3.14579	2.65876	1.46833	1.48747	1.27999	1.61857	1.43783	0.874456	0.480253	9.54014	8.13114	11.9409	9.0208	5.7952	8.4391	10.1401	9.97898	5.96143	6.42243	8.67899	7.27799	1.97807	2.59214	1.48143	1.95765	2.13985	2.89355	1.96358	2.06807	2.59411	2.07575	3.15087	1.5352	2.08359	2.59285	2.19348	2.497	1.68868	1.43655
KWMTBOMO00606	3.44101	2.90941	1.94513	2.90917	3.22788	3.50258	2.04754	1.85234	1.83515	1.97507	1.87387	1.82046	4.13409	3.19568	2.93087	3.53486	2.68799	3.01346	3.35511	2.69492	3.28638	3.13926	5.54467	4.11605	1.78401	1.66093	2.22936	1.65512	2.48374	2.18824	2.20216	2.12558	2.78093	3.10797	2.31178	2.23074	4.36802	3.93759	4.78454	7.10624	5.42257	5.94282
KWMTBOMO00607	0.403631	0.738933	0.847209	0.899995	0.580178	1.46823	0.693379	0.64738	0.649702	0.399566	0.521251	0.403833	1.07331	1.17724	1.20146	0.561878	0.543151	0.465695	0.626451	0.800464	0.97091	0.936623	1.28177	0.691915	0.760923	1.08609	0.386525	1.30927	1.01816	0.58435	1.61462	0.891451	1.03996	1.01959	0.931333	0.920266	1.03995	1.92571	1.44564	4.07974	2.68767	2.52474
KWMTBOMO00617	4.5866	2.79892	1.91888	4.12658	3.22374	3.31367	2.50292	3.03984	1.14403	1.3837	1.82457	1.47485	4.59885	4.12615	4.69459	3.6937	3.89519	3.91422	4.6855	3.98836	3.37781	3.07861	3.10194	2.95114	1.67775	2.20993	1.81497	2.17538	1.62019	2.09221	2.12534	1.36042	2.72788	2.50191	2.84256	2.24703	1.88352	1.64102	2.37586	2.34671	1.63763	1.36664
KWMTBOMO00632	0	0.057272	0.00965649	0.0205163	0	0.00917719	0	0	0.0314725	0.0387111	0.0183638	0	0.233967	0.146642	0.415718	0.244964	0.105244	0.442155	0.953739	0.921999	0.504529	0.382075	1.08898	0.759728	0	0	0	0	0.0219206	0	0.00512882	0	0	0	0	0	0	0	0	0	0.0123995	0
KWMTBOMO00636	7.41009	3.44427	3.03547	4.36002	4.35507	4.20531	3.40171	2.99505	6.61871	6.40568	7.09375	6.21666	2.03336	2.50679	1.43563	2.39003	0.974275	1.27843	1.57387	3.18553	4.33498	2.28366	2.49526	4.13032	1.67452	1.31478	2.23186	2.57759	2.76596	2.51695	1.46462	1.35198	1.87661	6.13692	4.54082	4.10528	2.53308	2.78397	3.75501	1.86662	2.12728	1.65452
KWMTBOMO00637	61.5549	59.3435	59.6696	75.7934	52.4004	62.0838	43.7949	50.8791	29.7363	28.8033	26.7201	26.2871	45.1127	52.8807	41.478	58.4627	59.1207	49.9612	40.3049	38.1021	21.3301	27.2554	26.896	29.3461	64.142	57.7954	59.6593	46.5873	50.484	50.2811	63.5296	61.2015	56.0673	45.8832	40.6372	39.1546	40.2542	40.0866	44.4782	49.7937	53.0712	45.9654
KWMTBOMO00638	35.7796	32.162	23.3625	40.6591	32.1235	29.5778	24.5045	25.5065	12.9674	11.8471	12.6626	11.9902	30.6579	28.4899	22.6776	26.4916	30.201	26.5324	24.4457	20.0696	13.642	11.5303	15.8734	14.9703	31.0731	31.4987	33.2323	24.0441	32.9922	27.2781	29.1306	24.252	26.1098	25.0646	23.3099	17.135	16.1616	18.5529	16.9174	20.7831	20.1083	21.0311
KWMTBOMO00644	29.6602	33.1046	18.4783	28.5683	17.2487	30.4463	29.2682	30.6596	17.2504	14.0644	13.9285	13.0127	40.6645	38.1832	54.5658	49.6411	38.0569	37.1466	28.7398	27.4897	22.5772	19.7437	29.6726	24.4519	15.83	16.2056	13.8097	11.6755	13.0726	13.9992	13.0511	10.7333	15.2075	16.0141	18.8769	10.696	12.6879	14.903	15.7905	14.6273	14.825	9.75629
KWMTBOMO00646	29.5091	28.8848	9.93668	24.4738	11.8537	14.5499	23.426	25.4745	0.639718	1.25405	1.1198	1.85559	33.5539	22.4792	16.1606	15.6983	28.5878	28.3377	31.7224	40.262	3.06351	4.00442	1.38343	1.87353	8.45328	7.23626	7.81664	2.97497	5.17968	2.87686	6.41135	4.79629	5.08458	5.34348	2.0633	2.77274	3.8399	6.47841	5.33786	4.61961	4.01681	4.97189
KWMTBOMO00647	0.31521	0.256471	2.07566	0	0	0.986318	1.2409	0.962978	16.6307	6.37074	8.01794	3.27048	0.349245	1.6417	0.111698	1.21887	1.02828	1.09104	0.815365	1.73642	3.7911	5.77456	2.82329	2.10133	0	0.87958	0.773979	1.39823	1.10434	1.01409	0.82683	0.994525	0.653449	0.770554	1.13138	1.05405	1.7403	0.464155	1.35893	1.94701	1.41593	1.09537
KWMTBOMO00649	0	0	0.598749	0.106009	0.484062	1.80193	1.64875	1.38891	0.975724	0.900104	0.379547	1.43758	0	0.673517	0.257765	0	0.692114	0.373004	0.358402	0.445237	1.5023	0.197421	0.493582	0	0.331234	0.386628	0.893052	1.07557	1.35918	0.78007	0.530019	0.573764	0.86169	1.38304	0.497308	0.810807	1.26432	0.499859	0.16082	0.408464	0.576622	0.772376
KWMTBOMO00650	86.7313	91.0655	39.5854	58.5994	30.8227	44.7049	66.3194	86.2208	57.8063	61.1835	41.5993	33.1185	141.56	115.174	144.545	95.2753	74.0619	73.9577	122.369	110.856	108.443	94.1791	120.732	104.567	14.4363	32.5907	13.8789	27.0989	28.0668	25.4182	20.1511	13.6627	17.7937	34.4546	38.6059	26.0495	24.6742	28.5839	31.4207	33.4406	30.7785	29.8429
KWMTBOMO00656	1.41271	1.79314	1.60471	3.77998	4.8058	4.77411	7.40182	5.17904	3.03194	5.38415	3.05169	5.08829	2.81744	3.414	2.46299	1.57326	5.66852	4.30302	2.81903	3.42421	5.25174	4.3479	3.31289	2.17953	3.56641	1.95978	2.9138	3.38396	3.48439	3.27236	2.07518	3.0755	3.11271	2.53254	4.17237	5.41116	4.78378	1.79733	3.54182	2.76062	2.19493	4.07465
KWMTBOMO00660	90.4265	118.305	50.481	93.2803	72.3554	118.997	72.8804	83.6603	106.438	70.6645	44.5536	44.6101	98.6142	86.1229	91.8518	90.2597	73.8217	75.1755	78.4395	76.3547	96.2236	72.5172	84.9782	92.4727	11.9065	12.4501	12.3948	4.27903	9.73328	7.84985	14.3684	12.4368	14.6268	10.6039	17.5038	8.33511	11.0276	15.7487	17.8845	21.4377	21.207	12.1467
KWMTBOMO00661	76.5666	110.814	57.8116	84.2364	65.3009	105.584	85.8417	84.2314	77.6389	49.4538	41.5359	39.4733	95.7317	90.9836	107.367	111.517	96.9694	78.4006	86.8298	88.0407	54.9441	44.6752	68.3386	70.3467	3.49533	7.09878	3.45701	1.74668	2.89798	2.85678	7.40581	4.47927	4.55028	2.88119	5.93346	3.20508	3.76627	6.64549	5.67103	7.59898	8.27271	4.39358
KWMTBOMO00662	0.79345	0.181573	1.92871	1.75618	3.32647	4.10238	3.19461	3.23833	0.731713	1.38069	1.57193	1.81923	2.58242	4.13249	1.79244	0.575276	4.30727	2.8894	3.62843	1.6391	3.22618	2.21065	1.54452	1.98356	1.34135	1.26025	1.95435	1.29924	1.16406	1.92947	0.94309	1.7211	1.29974	2.06087	1.92615	1.60552	1.91655	0.788652	2.41752	1.48284	1.65105	1.61559
KWMTBOMO00663	0.0939174	0.878784	2.20322	1.02653	4.94988	3.82038	3.79813	4.08862	1.59572	1.35584	1.69065	3.06255	0.797778	2.08702	0.965138	1.3437	2.25954	2.16717	1.52705	2.31092	3.73098	4.51164	1.49122	2.5491	0.718475	0.711339	0.691825	0.781137	0.460655	0.812029	0.759596	0.543254	0.97348	1.17345	1.80587	1.57028	0.576138	0.608501	0.903227	0.632853	0.74449	0.979101
KWMTBOMO00670	1.42468	5.49457	3.72916	1.6444	4.0274	4.34649	1.65199	5.3535	7.33832	3.17325	2.27471	6.39843	7.07171	8.01371	4.48307	6.6108	2.23085	2.56424	5.36996	4.39501	5.6701	7.44712	5.28986	6.83824	1.82167	1.02227	2.09893	1.04275	2.95488	1.27191	2.24225	1.93286	1.51891	2.50756	3.98858	4.67745	1.88778	3.62513	1.53079	3.50402	6.05333	1.63377
KWMTBOMO00671	4.10013	7.26167	3.06712	4.32677	6.13508	8.0786	4.53837	6.44153	5.33856	3.0243	2.86933	2.82833	5.02376	4.5561	5.53011	5.98031	4.68089	4.69207	5.05621	3.77426	3.58495	2.9768	4.72239	4.39763	0.629443	0.686793	0.60996	0.2055	0.435155	0.302113	0.621833	0.642606	0.771271	0.467961	0.847448	0.377581	0.804956	1.33927	1.36858	1.50179	1.59863	0.881807
KWMTBOMO00677	2.56987	2.287	1.52039	1.68534	1.5712	2.82703	2.09811	2.2081	1.47222	1.35812	1.16282	0.803486	4.18204	3.34614	3.44343	2.70169	2.71808	3.82982	3.05669	2.89035	1.63908	1.50392	2.74645	1.75908	0.197474	0.288124	0.315507	0.445298	0.375147	0.694362	0.631972	0.464534	0.689718	0.916157	1.3383	0.366201	0.394122	0.543977	0.825611	0.54115	0.61539	1.25584
KWMTBOMO00679	33.9163	40.062	22.2337	32.8684	30.8214	46.2498	34.1161	47.7521	45.1564	47.0586	22.028	19.4118	39.4851	33.9735	41.3213	36.4716	35.1748	33.2229	36.5293	41.3909	50.3472	40.8585	52.0374	55.1061	9.94314	8.50872	7.66828	5.58596	5.94127	7.19106	8.56077	6.39012	10.1811	8.34579	10.6862	7.5414	11.5489	10.9033	12.1942	14.3899	17.4025	10.6483
KWMTBOMO00686	6.33263	4.82518	5.61574	8.9255	5.17569	3.75642	5.8506	5.19066	1.73642	3.23617	3.72754	3.40321	4.99094	4.61019	4.10063	3.82529	5.41427	5.00547	5.20709	5.80133	2.41957	2.29674	3.40792	2.62393	9.25552	8.07534	7.98301	6.5765	8.35359	7.36562	7.00353	6.91993	6.74528	5.53794	4.99844	6.03055	6.96199	7.80514	7.49244	9.17975	9.44356	10.038
KWMTBOMO00687	359.672	523.338	324.683	340.392	361.349	424.874	445.454	476.366	764.714	610.08	383.39	392.745	427.161	348.06	480.739	519.277	320.189	277.829	376.966	361.098	544.022	484.159	669.28	689.816	54.6396	58.0835	47.0567	36.8153	55.0065	53.5927	66.2119	51.2023	59.1964	60.155	105.4	88.0411	83.1158	112.982	142.815	132.413	146.029	107.247
KWMTBOMO00690	0.337309	0.367569	0.922186	0.647829	0.779217	0.692649	1.83664	1.39392	0.37166	0.521737	0.678861	0.88387	0.440466	1.76934	0.896466	0.656817	1.72425	0.778349	0.787946	0.995441	1.50157	1.53014	0.573835	0.791616	1.48112	1.2822	1.65056	2.12415	1.46032	1.45337	1.0665	1.50135	0.792018	0.844207	1.35276	1.54909	1.76254	0.606677	1.41425	0.994403	0.945403	1.4652
KWMTBOMO00699	20.625	22.8936	9.75731	18.3765	12.6734	14.385	17.9641	20.3954	6.73687	9.15198	6.7799	5.22924	30.4372	26.2634	34.2201	30.4911	27.055	26.1677	18.7252	15.8668	12.8501	11.7375	15.3445	15.3623	20.6542	22.3116	18.1357	9.31755	13.4581	11.743	14.0854	13.8825	13.4636	8.53886	13.3029	8.24991	15.0897	16.4194	14.8029	12.2156	13.5157	11.2288
KWMTBOMO00700	3.2613	2.46402	1.62985	1.5277	2.88336	2.36899	2.04256	0.889587	2.13523	1.72953	1.13952	0.258963	3.35533	3.19493	4.91162	4.72909	3.32471	2.41892	2.06599	2.82319	0.679209	0.853515	2.22876	3.05043	0.254583	0.510742	0.142998	0.258334	0.489683	0.562083	0.229145	0.0918729	0.344942	0.632736	0.567367	0.212448	0.142903	0.0686048	0.231759	0.654046	0.0307768	0.0337296
KWMTBOMO00702	1.60958	2.00084	0.772853	0.625528	1.53527	0.734492	1.1521	0.922	0.519771	0.70079	0.419925	0.231949	0.924714	0.900411	0.887247	0.968177	0.838671	0.722198	0.793061	0.623963	0.782174	0.873692	0.618903	0.468382	0.415334	0.409936	0.219568	0.396662	0.417716	0.305666	0.234562	0.117556	0.264822	0.145731	0.61899	0.0543675	0.24685	0.289685	0	0	0	0.0258953
KWMTBOMO00707	0.240955	0.339322	0.183079	0.194486	0.155412	0.130494	0.0398005	0.254812	0.174036	0	0.108801	0.288466	0.82145	0.405447	0.630534	0.301021	0.294767	0.55601	0.657532	0.265473	0.790367	0.520651	0.747066	0.476598	0.987493	0.953144	1.21516	1.18703	0.987045	0.648482	0.498347	1.22808	0.543426	0.437997	0.555976	0.439495	0.426386	0.99893	0.682288	0.827437	1.24889	0.547483
KWMTBOMO00709	1.67252	1.80798	0.743415	1.54186	1.90036	1.97376	2.3293	2.46356	2.15373	2.41256	1.51474	1.61492	3.64268	3.53415	5.64904	4.64541	2.20973	3.19778	3.77188	2.96939	4.28439	3.71183	4.35407	4.84674	0.376014	0.611484	0.542093	1.04927	1.27238	0.749471	0.745824	0.429698	0.840626	1.4018	1.62452	1.01978	0.6244	0.802177	1.06494	0.539356	0.590936	0.423451
KWMTBOMO00711	17.0538	15.0752	11.0118	18.0608	27.3112	30.4762	15.7858	23.0003	9.21024	6.04909	11.8287	11.0347	4.71344	3.7705	4.68115	4.32894	7.07587	4.39159	3.88873	4.15251	4.44737	4.96773	3.41837	3.25179	9.48189	10.2197	7.80679	9.963	8.94256	7.09076	9.44599	6.00468	11.4714	11.2813	8.15121	6.22794	4.46395	6.85774	4.86351	18.0734	15.9739	8.85049
KWMTBOMO00720	2.52743	3.27161	1.13476	2.77926	3.91425	3.11548	2.11057	2.69078	2.60259	1.61112	0.959099	0.70951	4.18634	3.19115	3.90816	4.05733	3.15434	3.71134	3.08493	3.15026	1.6469	1.80842	2.12034	1.71407	0.878864	1.20598	1.25999	2.44187	2.93372	2.7104	1.6072	1.20823	2.83523	2.89161	3.49513	2.65422	1.50347	1.08268	1.82873	2.25787	1.74042	1.57471
KWMTBOMO00722	28.8221	39.7101	20.9133	29.4841	29.9533	40.584	23.8626	21.8465	11.7072	7.66041	6.44578	6.54351	14.9101	15.5822	13.6155	20.5791	23.6508	19.8587	13.1297	11.0919	4.87129	4.01587	7.62318	5.9875	10.2981	8.05886	8.88872	4.82819	7.64447	6.83815	9.43713	8.2772	7.41163	4.94527	7.65731	5.14602	3.77277	5.08399	5.9268	6.45389	6.11412	4.29375
KWMTBOMO00723	0.319278	0.56952	0.727771	0.966393	1.47093	1.26802	0.553747	1.12547	1.8778	0.94211	1.61467	1.25591	0.952408	1.07448	0.339419	0.284907	1.05157	0.283363	0.353952	0.595297	1.58435	1.9197	0.569945	1.05253	0.442871	0.411199	0.0723662	0.653667	0.172091	0.148151	0.257692	0.193723	0.654608	0.520332	0.831147	0.335974	0.677982	0.173592	0.0977372	0.248241	0.350438	0.0426733
KWMTBOMO00730	3.69634	4.13535	2.31117	3.1078	2.95172	3.4476	5.01164	3.82748	4.8628	3.48906	3.08773	2.26527	20.9235	17.4991	19.8994	15.2826	13.5945	16.4574	14.0532	11.4864	10.1297	9.02877	12.9362	16.2132	1.76733	1.28931	2.23412	3.90205	2.55681	3.98776	1.55383	1.2709	2.2946	4.51797	4.19155	1.68551	1.15556	2.93081	2.1216	2.99368	2.76107	2.53193
KWMTBOMO00733	0	0.35419	1.12613	0.435016	0.397277	0.729705	0.222559	0.664941	0.611716	0.307804	0.632735	0.322613	0.689015	0.561403	0.705172	0.43284	0.608602	1.14799	0.735366	0.13703	0.725271	0.303799	0.40509	0.236895	0.339811	0.2479	0.580245	0.20689	0.493843	0.275093	0.679679	1.20994	0.294668	0.776993	1.05226	0.415901	0.686676	0.366287	0.164984	0.558721	1.80752	1.58475
KWMTBOMO00735	12.3009	13.2972	17.4298	19.1304	21.8911	20.6886	11.0058	12.3476	4.47858	5.94354	9.55878	6.51167	15.1218	12.7522	11.5824	14.9492	17.9144	16.2874	9.80549	10.6484	4.54724	6.58161	8.08442	5.43899	24.726	22.9768	31.0239	15.1029	19.9063	18.7978	23.931	26.0586	21.9096	16.3239	10.9027	14.4769	14.2835	11.4373	12.3546	15.6402	18.5733	16.5896
KWMTBOMO00739	2.30291	11.6173	8.05623	1.71163	13.3327	8.1968	12.1154	7.1234	3.39795	1.70979	2.79375	3.75476	4.84796	7.03656	4.32511	5.16488	9.95417	5.31402	6.63781	2.96011	6.21096	10.6878	7.21937	7.6761	5.2223	6.24255	7.12484	9.13002	5.91669	5.32514	5.48703	6.84209	6.00167	7.63126	10.6864	7.28077	11.0192	10.0376	11.6084	11.7678	13.9349	7.60256
KWMTBOMO00750	10.6066	9.92627	16.8227	9.67775	8.13515	6.98539	9.67743	6.77206	3.0929	6.06953	7.08741	9.64717	11.9841	13.4502	15.1085	18.8696	26.361	23.0239	12.3162	14.5034	11.7346	11.9811	12.1867	10.4805	38.7608	29.8813	33.2599	25.0357	26.438	23.5947	30.5439	31.9438	25.4023	15.9875	20.8944	21.6402	15.8165	15.5937	14.5981	14.5485	14.3234	16.171
KWMTBOMO00763	0.0661859	0.323113	0	0	0	0.388314	0.142122	0	1.86438	1.80178	0.155405	0.588614	0	0	0	0	0	0	0.733737	0	0	0.0808337	0.161677	0	0	0.0395761	0.0975091	0.0550486	0.0463764	0.0798497	0.260419	0.208824	0	0.107864	0.254528	0.241443	0.243611	0.526286	0.0658476	0.222994	0.157398	0
KWMTBOMO00765	0	0	0	0	0	0	0	0	0	0	0	0.200234	0.0665228	0	0.127655	0	0	0	0	0	0	0	0	0.171537	0.295271	0.574419	0.442274	0.699117	0.58898	0.470828	0.27561	0.85245	0.800141	0.880633	0.877393	1.42365	0.44198	0.84874	1.31413	1.6183	2.09414	0.834567
KWMTBOMO00772	10.28	14.4331	7.34832	14.9027	4.81436	9.25098	11.7011	12.8397	5.08024	5.26038	3.99266	6.01468	28.7745	36.1501	41.1665	33.1756	50.8705	43.9647	19.451	35.0851	12.8456	13.0271	11.3286	12.4769	63.9234	59.0662	54.2034	30.6647	32.7121	33.7564	39.7385	40.8479	34.5416	24.4373	26.9895	21.2881	17.8519	43.7735	31.605	29.5572	25.6111	30.0156
KWMTBOMO00776	2.12014	2.22166	1.45429	2.89317	1.51348	2.86472	0.919721	1.54567	0.861786	0.582997	0.930254	0.119035	3.10835	2.69922	1.79855	3.10539	2.69843	3.13798	1.94679	2.17071	1.45175	0.575413	0.967798	1.46845	3.84417	2.81722	3.97539	2.61835	3.00117	3.63006	3.58117	3.39532	3.15843	2.70485	2.27305	3.04679	1.39913	0.813601	1.3849	1.19053	1.30717	0.762805
KWMTBOMO00783	42.9357	58.278	50.9658	48.0853	51.666	60.7998	41.2258	38.4739	34.0898	25.8321	25.991	23.2509	45.4728	50.3968	53.5312	53.1494	50.5935	54.3639	39.1988	47.8264	26.8381	29.7855	31.3297	31.6821	52.1092	50.0021	47.0056	45.2293	47.782	52.4185	54.2162	53.6016	47.6128	38.588	38.0616	51.7532	24.6565	21.6867	22.1041	13.728	16.0167	16.2848
KWMTBOMO00788	0.3002	0.507306	0.484701	0.605766	2.68309	1.11096	0.495866	0.793663	0.526581	0.200023	0.243995	0.410736	3.35172	3.29542	3.24047	1.52693	2.62721	2.29131	2.48322	2.49333	1.0857	0.817886	1.07178	0.956651	1.17351	2.01599	1.92219	4.30226	3.64067	4.33218	2.72581	1.69397	3.20056	4.49725	3.49892	2.65355	1.14745	1.04052	1.33251	1.57551	1.53766	0.762345
KWMTBOMO00790	144.828	147.318	522.538	158.319	154.96	151.8	192.195	326.292	102.568	121.472	136.57	178.809	166.657	166.189	165.548	152.557	203.948	153.235	131.543	121.392	107.639	120.347	80.3119	83.5544	142.679	166.685	136.598	63.211	93.1926	75.172	125.208	152.879	139.016	82.496	102.007	116.028	96.9295	93.3967	54.5772	94.4529	120.565	94.1835
KWMTBOMO00793	57.5997	61.6856	44.3955	72.0122	62.2968	69.4139	51.7005	51.2897	14.9767	11.9127	17.3783	17.1998	33.1826	32.8363	30.53	33.1049	49.1894	33.3013	30.7339	27.6731	12.5838	13.8573	16.2452	13.0804	47.6714	40.5232	43.7627	23.4344	33.9694	28.9054	37.2622	32.1588	37.975	27.5892	24.3986	22.3786	26.4926	27.7873	30.534	37.5418	35.6326	30.0745
KWMTBOMO00795	1.25986	1.44152	0.777766	0.929503	2.40512	2.77185	0.380435	1.12761	1.16183	0.487176	1.38664	1.22547	4.14404	2.91174	3.18091	2.46628	1.73387	1.72612	3.92816	2.81948	1.80798	2.25994	1.53877	1.46229	0.645402	0.918129	0.75404	2.45592	1.84832	2.04243	1.21346	0.714257	1.18928	3.7856	1.81686	2.04661	0.652101	0.660904	0.509201	0.563751	0.998697	0.547257
KWMTBOMO00813	8.76221	8.70448	7.87134	7.33087	6.6949	6.55837	7.78239	7.10352	4.88097	3.92634	3.6568	2.32999	10.5146	8.94524	6.56069	9.01644	6.23203	7.92641	6.55116	4.84294	7.70255	4.44411	6.0799	6.07138	9.32938	10.6181	10.3787	9.85422	11.3207	11.2033	9.29677	10.1261	8.92279	7.37715	9.47081	9.39809	11.9468	11.0336	9.35457	10.7151	10.9149	9.76191
KWMTBOMO00822	3.89382	2.62756	3.54421	3.7999	2.78575	2.12078	1.41257	1.61384	0.249566	0.509782	0.296437	0.088641	1.45772	1.74422	1.99202	0.924989	1.05673	1.2573	0.368319	0.190343	0.377793	0.454458	0.324632	0.417656	1.11106	1.62109	0.763577	1.21586	1.2478	0.777604	0.993503	0.870045	0.767461	0.379016	0.695052	0.351476	0.305717	0.305278	0.396647	0.391781	0.463526	0.207817
KWMTBOMO00826	2.28919	1.09137	3.31223	3.28402	1.79948	1.72081	2.61142	2.41769	1.5833	2.30154	1.59571	1.43146	1.54559	1.56485	1.25482	1.90869	1.83778	2.64118	3.68773	2.79798	1.3688	1.1358	1.57274	1.48179	1.20203	1.66826	2.02881	1.54698	1.87972	2.50286	1.337	1.49531	1.23937	1.36987	1.78819	2.34867	1.08614	1.70651	0.925228	1.41601	1.19087	0.994378
KWMTBOMO00833	0.814231	0.799321	0.590081	0.684887	1.7651	0.893112	0.67466	1.18123	1.27619	0.870645	0.924741	1.00354	1.60327	1.37824	1.25135	1.11395	1.05562	1.13344	1.42267	1.25299	1.35959	1.32411	1.47012	1.44129	0.228507	0.166701	0.146687	0.228193	0.238755	0.328332	0.266977	0.150091	0.298798	0.537276	0.476494	0.270392	0.228029	0.332324	0.369814	0.234821	0.26309	0.288331
KWMTBOMO00834	102.185	117.823	82.4984	112.729	78.9698	49.9734	55.5356	49.6926	14.8957	27.0378	25.7729	21.5512	40.2481	32.8128	39.1631	45.9113	45.1922	38.0619	21.9849	23.0368	17.4363	17.533	20.9196	20.801	145.367	98.7534	117.484	66.9587	94.1289	72.8701	71.0611	106.312	54.0127	46.1923	26.5312	51.2927	48.9349	50.5378	51.8696	54.5362	40.7319	55.9521
KWMTBOMO00836	0.191399	0.233598	0.0945273	0.21757	0.183411	0.179671	0.287696	0	0.718863	0.915779	0.419447	0.539023	0.155514	0.119623	0.529029	0.370054	0.124877	0.220829	0.282913	0.238992	0.404593	0.76361	0.857165	1.27595	0.125504	0.221266	0.00939936	0.233481	0.0536452	0.107759	0.14225	0.0603886	0.272078	0.155963	0.186467	0.232738	0.281794	0.417123	0.380841	0.257945	0.141608	0.421243
KWMTBOMO00841	6.67696	7.91708	18.0429	8.72645	12.0964	13.5784	10.1281	21.587	38.9487	27.1093	29.7093	29.0035	20.2455	22.3998	16.2929	13.6444	18.0804	11.2402	23.0755	32.6456	50.5837	66.0499	30.2699	38.7978	9.0369	14.9329	10.5546	12.3519	10.7557	10.3918	15.5822	14.9753	12.4554	18.1036	18.8604	33.242	20.3998	23.4288	13.593	25.5982	44.415	26.2373
KWMTBOMO00842	0.854341	0.470898	2.10969	1.44589	1.08938	0.840796	1.24275	1.26292	1.03508	0.750251	1.06771	2.20585	0.366421	0.114829	0.468766	0.671376	0.168571	0.826723	0.580494	0.455455	0.391728	1.14439	0.471249	1.14171	1.49088	1.64792	1.17746	0.779344	1.15865	1.23021	0.939785	1.1956	1.59154	0.965648	0.826673	0.703747	1.29333	1.16876	0.767718	0.673185	0.611702	0.502792
KWMTBOMO00843	1.03862	1.09074	0.32805	1.01379	2.57499	1.95563	1.32259	1.38359	2.78636	1.97264	1.58799	1.55737	1.63248	1.08188	1.30956	1.14882	1.12284	1.3934	1.41919	2.31523	1.05638	1.15049	1.00305	0.96613	0.138585	0.187759	0.284682	1.42636	0.473892	0.364257	0.364312	0.114313	0.343356	0.610145	0.687371	0.682874	0.288938	0.277426	0.40852	0.630694	0.363795	0.356729
KWMTBOMO00850	0.683383	0.458729	0.25313	0.313718	1.59623	0.922167	0.403546	0.469745	1.05417	0.549657	0.681951	0.797679	23.3587	16.0166	13.658	12.8031	13.7523	12.4577	10.7579	6.73864	3.88543	1.66925	1.87802	2.00127	1.28831	1.65496	1.66122	1.73358	1.245	2.55584	3.33869	1.72492	2.18575	0.529016	1.83963	2.86689	0.534508	1.0868	1.49576	0.690736	0.920928	0.771805
KWMTBOMO00851	0.259967	0	0	0.170489	0.155698	0.508411	0	0.24819	0	0.643373	0.406937	0.240831	10.3213	8.07873	6.72492	3.36759	5.30043	4.99902	2.4497	4.24857	1.42122	1.79918	0.529201	1.85685	1.38504	0.906783	1.40433	1.33337	0.819715	1.46364	3.83581	1.09364	3.04109	0.635508	1.83286	1.06689	0.637909	0.574212	0.258638	0.291961	0.515195	0.301132
KWMTBOMO00852	16.9322	19.8289	20.8313	17.1323	15.984	25.2611	21.469	19.2596	15.7093	9.82751	9.65525	9.92686	18.1797	14.3409	11.3359	16.6257	22.4891	21.5358	28.3129	18.8994	12.1879	10.8075	13.3686	11.5469	13.0358	13.0536	14.8485	12.8926	13.0225	14.5912	16.378	16.2495	19.5923	18.0022	19.55	20.3319	17.1386	17.4175	12.6142	15.3825	17.9922	13.1689
KWMTBOMO00860	80.4133	68.7605	118.114	93.3039	66.6174	73.861	77.5425	57.338	34.9025	37.9651	45.3168	62.5297	54.9516	74.3352	60.9514	80.7372	88.2415	95.2841	63.0094	60.4266	31.5175	48.5799	43.9953	39.756	140.278	123.442	130.137	136.963	132.826	147.76	140.424	151.057	122.986	103.211	102.048	114.028	87.0694	77.7231	81.5779	66.4743	87.0608	96.1605
KWMTBOMO00867	0.136677	0.0417026	0.25313	0.448168	2.1283	1.4033	1.17395	1.05693	0.0916669	0.591938	0.120344	0.151939	0.265009	0.783032	0	0.0792759	0.627003	1.10385	0.11364	0.301168	1.04608	0.959818	0.417337	0.195246	1.09226	0.817263	2.41632	3.41033	2.7773	2.61768	1.92703	3.23423	1.30538	1.64273	1.34031	4.0822	1.76073	1.3585	2.07366	1.35269	1.11053	2.10762
KWMTBOMO00869	0.111438	0.0388593	0.137591	0.417611	0.171622	0.261524	0.512771	0.455955	0.0427084	0.275789	0.0747593	0.336251	0.335134	0.547233	0.0338479	0.147741	0.214226	0.440822	0.105892	0.228015	0.644034	0.738832	0.388883	0.363867	0.65243	0.475963	0.84434	1.20492	0.412732	1.05635	0.720344	0.740871	0.693052	0.492947	0.710171	0.943708	0.454118	0.365698	0.997815	0.402275	0.479547	0.525556
KWMTBOMO00870	0.23101	0.102524	0.62231	0.275451	0.804977	0.468208	1.73618	0.866138	0.0563399	0.259868	0.542414	0.513612	0.4421	0.70002	0.401862	0.487242	0.616585	0.581522	0.116408	0.300792	1.07921	0.410379	0.205202	0.120001	1.20494	0.703224	0.959134	1.18776	0.72105	1.26682	0.578419	1.14299	0.541091	0.479156	0.597639	1.0917	1.15947	0.222655	0.877529	0.813697	0.332951	1.0582
KWMTBOMO00872	2044.97	1813.93	3934.72	1282.98	993.794	1667.57	2726	2575.89	850.559	1034.05	1304.57	1667.54	1109.28	1213.19	988.798	1885.02	2007.11	2432.81	2406.75	1372.33	493.609	668.85	901.832	817.754	1708.45	1656.24	1412.71	2226.77	1979.9	2243.18	1567.85	2866.87	2265.09	2004.76	2223.12	2481.88	2559.78	2856.15	2182.72	2053.92	1977.56	1938.52
KWMTBOMO00874	10.993	7.96982	5.4258	8.90614	10.0029	5.0601	5.62945	7.18312	3.28702	5.40388	3.92158	3.27201	7.96323	6.31724	6.78193	6.95588	5.14142	7.23408	4.50746	6.9834	4.31087	3.42753	4.53131	3.61793	7.9781	6.26225	7.21036	6.6382	7.76993	6.46607	5.61993	5.43155	4.68269	5.38802	3.53785	5.58081	5.21522	4.74133	4.18132	4.35873	3.97187	3.49662
KWMTBOMO00879	0.582567	0.457077	1.28444	1.20074	1.49532	1.26952	3.21675	1.66853	0.725621	2.11113	1.80755	2.72926	0.553259	1.64712	0.398132	0.434447	2.34164	1.00822	0.738096	0.733538	1.63792	2.18531	1.21978	0.891655	1.84179	1.46804	2.17634	3.46098	1.89523	2.0332	1.30983	2.16629	1.33093	1.7632	2.11233	2.73237	3.1781	0.661765	3.31194	1.01644	1.6493	1.98829
KWMTBOMO00881	1.26612	0.539617	0.223323	0.474474	0.914771	0.589551	0.625746	1.10515	1.26701	1.39263	0.825794	0.87131	0.668011	0.983906	1.1537	0.722723	0.663806	0.556495	1.18082	0.996393	1.31843	0.711801	0.490927	0.832566	0.494178	0.600857	0.325691	0.885911	1.08431	0.981966	0.751214	0.428008	0.642791	2.04703	1.29841	0.9714	0.554786	0.745755	0.579836	0.829462	0.525726	0.646004
KWMTBOMO00882	94.3391	102.473	169.128	87.7045	91.2154	77.4442	89.255	94.8063	52.9964	57.3876	96.4894	133.651	70.3663	68.67	59.0909	57.6957	92.511	79.0215	70.197	75.002	51.1205	64.614	42.7252	40.4297	126.782	134.302	134.038	99.1162	122.741	97.8809	119.796	122.096	118.616	89.7259	96.8807	90.6476	106.045	97.9528	73.396	128.442	126.414	131.756
KWMTBOMO00884	4.89486	4.58204	2.64042	3.33475	2.67545	4.54473	3.11243	4.38274	3.4104	2.49923	2.1201	1.2415	5.58133	5.98978	5.40571	6.47765	3.63351	4.33159	4.55716	3.95307	4.3647	2.84398	5.36905	4.61636	0.876424	1.10824	0.962687	0.790521	0.915729	0.83134	0.747945	0.880898	1.11888	0.89066	1.73618	0.910146	1.42121	0.923717	1.04016	0.720514	0.715763	0.82572
KWMTBOMO00892	50.5338	132.252	38.5445	41.8921	55.0107	63.5288	47.1998	63.4945	25.856	14.6782	5.73981	6.45967	48.5307	55.5607	61.4752	64.2469	68.1437	72.8224	34.6527	45.6092	18.4906	12.1869	16.2012	20.4945	11.168	7.78787	5.93353	1.13325	3.17305	2.05477	7.91024	4.20411	6.26634	2.54708	4.19185	2.8507	3.4663	8.85158	9.24974	5.87332	6.82996	4.00373
KWMTBOMO00895	188.764	498.342	162.36	210.63	300.32	351.787	139.935	164.247	82.9369	50.214	35.8509	39.5468	520.492	549.807	773.436	796.545	544.259	617.518	443.587	456.56	265.7	230.502	380.745	333.47	52.8466	58.6386	32.8144	19.193	30.949	32.1889	52.2317	36.826	40.1369	29.2958	60.1947	34.4244	23.4647	56.9363	59.2275	62.4741	65.5338	36.7858
KWMTBOMO00896	83.3162	111.094	76.568	76.8699	47.4054	101.923	65.03	84.5291	61.3491	41.8603	33.3318	31.7532	169.182	158.051	216.546	236.338	171.135	192.652	131.508	144.535	132.675	128.402	143.08	165.87	112.717	98.3216	86.1152	62.5985	82.3487	74.8373	92.7088	87.054	81.9109	86.9316	107.887	90.0753	75.1139	134.665	117.916	114.817	114.631	78.7201
KWMTBOMO00897	518.218	771.362	342.012	461.628	350.327	609.38	383.262	495.548	200.65	133.436	92.2688	93.7651	420.775	598.688	697.417	686.025	681.735	688.823	453.138	653.353	253.411	189.266	273.988	297.533	99.8082	94.9054	77.0625	24.1453	49.7813	50.1155	102.283	77.4803	76.4384	60.9454	107.175	71.2427	53.8147	110.29	127.343	114.348	98.6612	70.1587
KWMTBOMO00899	0.314596	0.167981	0.291321	0.283683	0.91853	0.876727	0.886643	1.68943	0.158246	0.364954	0.969511	1.22404	0.283208	0.778286	0.146318	0.228092	0.264588	0.362969	0.217976	0.129978	0.343974	0.504289	0.0960608	0.112352	0.692995	0.376228	0.579352	1.25923	0.523538	0.853972	0.167622	0.480784	0.349379	0.304416	0.620035	0.573815	0.759895	0.225834	0.723784	0.480284	0.374074	0.358717
KWMTBOMO00902	1.47505	1.83556	1.10702	1.15703	3.77623	2.91865	1.44396	1.50763	1.8816	2.11156	1.15448	1.38255	1.7625	1.85282	1.90631	1.91244	1.62756	1.73523	1.97191	2.26245	2.64055	1.58956	1.97823	2.00385	0.497834	0.345887	0.543283	0.781809	0.40532	0.488509	0.559518	0.307982	0.565318	0.718815	0.845317	0.303335	0.252831	0.383302	0.316521	0.121807	0.0802448	0.138197
KWMTBOMO00913	0.203498	0.220769	0.502514	0.385539	1.00211	0.557167	0.67974	0.336751	0.515603	0.727455	0.849451	0.728939	0.150314	0.51816	0.096149	0.209838	0.41491	0.104351	0.300798	0.348764	0.197779	0.44184	0.386634	0.258402	0.42626	0.581373	0.299806	0.545377	0.158434	0.313707	0.489314	0.07134	0.301331	0.405342	0.48694	0.164967	0.603375	0.159817	0.247449	0.0761807	0.107543	0.137504
KWMTBOMO00915	9.67751	13.8359	24.273	13.4185	14.0098	16.2548	14.6652	24.4229	14.7985	10.7433	10.1928	15	31.4014	25.6911	33.3625	33.4547	30.2397	23.2244	25.9323	34.2106	24.0043	19.7551	18.3379	23.3833	5.34856	8.61393	7.86199	4.2315	4.94046	5.47076	11.5321	9.57448	9.99825	6.37622	9.20838	12.2804	10.4316	8.35478	7.39984	8.22124	11.266	5.98129
KWMTBOMO00925	1.11842	1.27969	1.29459	2.47545	4.35395	5.24943	6.22915	5.60569	2.53161	3.11387	2.79019	2.79744	2.78815	4.29595	3.04673	2.1894	4.53215	5.88741	5.03701	2.07938	10.4707	6.48821	1.36602	5.69176	2.34907	2.25707	3.86185	1.27905	2.6449	2.57212	2.75037	1.87464	1.17997	2.44925	3.11826	4.84492	3.98793	1.791	3.68582	3.59154	1.71774	4.49382
KWMTBOMO00927	103.938	197.401	125.298	116.668	133.58	176.051	116.869	114.018	125.029	78.9114	70.497	80.2794	106.57	106.788	86.8491	123.957	120.882	112.768	133.373	116.354	83.4073	83.5568	74.9361	77.3916	43.8862	40.588	41.8585	42.9526	47.4546	49.2575	53.5237	45.7905	52.8215	55.0139	68.4582	58.9288	47.9619	61.9381	59.3977	54.5552	65.7191	46.7991
KWMTBOMO00928	20.3973	22.8359	17.3021	21.0678	21.6947	34.5697	18.0072	31.8555	19.4736	13.0686	12.1768	11.0046	44.85	30.6389	36.3969	32.5122	38.6245	29.9718	38.9864	46.1266	33.2118	30.8217	24.3932	29.0029	25.8532	28.6159	22.4334	11.275	14.8998	16.1171	17.3455	15.9273	18.7943	12.0739	11.7722	9.09978	11.0236	13.7458	12.9693	11.7237	10.0213	9.44904
KWMTBOMO00931	0.429876	0.824455	0.0758233	0.926296	0.882718	1.15296	1.08792	0.914609	0.906121	0.379953	0.324435	0.170671	0.476291	0.223891	0.522278	0.356198	0	0.247988	0.3404	0.304469	1.44363	0.525013	0.525045	0.526361	0	0.0734418	0.0452371	0.408616	0.107576	0.185222	0.322174	0.0968791	0.190962	0.700574	0.566795	0.392042	0	0.162772	0	0.0258632	0.146042	0.0266757
KWMTBOMO00934	0.196622	0.0479946	0.145661	0.309472	0.329729	0.415292	0.337769	0.405464	0.738481	0.243303	0.461672	0.524589	0.261423	0.532512	0.334441	0.410565	0.0481069	0.181485	0.479547	0.563237	0.687947	0.720413	0.912578	0.112352	0.419021	0.352714	0.637288	0.981217	0.743975	0.593036	0.696278	0.589348	0.454193	1.98672	0.907369	1.04004	0.325669	0.868593	1.09546	0.496845	0.810493	0.512453
KWMTBOMO00937	0	0.150865	0.228933	0.162131	0.96243	0.65271	0.530868	0.283229	0.165809	0.458877	0.217682	0.343538	0	0	0	0	0	0.285238	0	0	0	0	0	0	0.101319	0	0.0910563	0.205623	0.129922	0.410111	0.243185	0	0	0.151089	0.14261	0	0.341234	0.327639	0.30745	0.416473	1.07787	0.966502
KWMTBOMO00938	132.73	129.261	99.2751	132.575	97.4127	150.136	148.909	129.25	107.183	85.6799	69.9719	78.9881	66.0945	77.406	92.2068	94.6754	101.704	120.165	129.177	114.459	45.8953	41.8656	53.1933	52.7585	67.0881	72.2041	79.4683	85.0738	107.507	95.0869	81.9423	87.0209	91.1794	116.696	130.714	108.759	91.7764	115.923	110.099	106.466	110.838	79.0263
KWMTBOMO00939	9.24302	12.3875	9.23553	7.49861	3.89164	6.97441	5.5433	6.78052	2.19589	1.99454	1.36012	1.59587	14.7337	23.4798	17.537	29.9759	35.185	40.3034	31.2989	33.1035	6.91184	8.92017	11.4431	11.5489	12.0143	15.7374	20.7044	26.6031	33.9005	30.0961	26.2934	31.9638	21.66	20.9329	21.0561	28.2286	16.0603	20.605	23.5031	19.4105	7.60651	15.1847
KWMTBOMO00941	1.66895	5.55909	3.04803	2.00661	6.66374	5.14069	1.30658	12.7866	7.69547	7.01301	14.736	6.02979	15.0629	14.0888	9.68435	4.27549	17.3118	8.38429	11.9107	17.8898	15.0166	21.2324	10.0223	12.2187	4.58836	8.42026	7.63253	2.57379	5.14063	2.32811	7.11399	9.54415	8.52601	17.4528	11.0981	12.5887	11.326	14.469	6.5725	16.8984	34.2324	13.2607
KWMTBOMO00944	10.2713	5.38651	6.34093	7.89375	6.15164	8.09769	5.25547	7.44641	3.4444	3.17746	6.97135	8.29608	1.60036	2.42402	2.21797	1.67558	2.15964	1.48133	2.75773	2.91752	2.01797	0.490018	1.86218	1.60484	3.09131	4.07851	4.61062	2.26921	1.40568	3.33997	2.42063	3.03817	2.70915	3.204	2.40702	3.14683	1.55062	1.55974	1.83619	2.23047	2.60802	3.6948
KWMTBOMO00946	2.7574	2.71398	5.27152	4.54997	1.81126	2.71368	1.2415	5.19702	5.13044	2.20131	3.44605	2.0765	7.78563	10.4698	6.71371	5.57196	5.87591	4.72076	4.63458	6.36995	11.1843	12.3842	10.3208	13.8501	3.79114	5.79738	2.16223	3.62505	6.35725	2.8974	4.31643	4.06931	2.76592	3.91392	7.25175	6.89518	5.81122	5.73685	3.36275	6.29338	9.58935	7.49565
KWMTBOMO00950	1.48397	1.81115	3.19333	2.33567	7.82118	9.75124	3.09551	4.22593	4.32233	3.04297	4.33057	4.00636	2.77164	3.93069	1.7128	1.77066	2.17846	1.56539	3.33726	4.01735	3.15237	2.53734	3.62499	4.3609	3.92702	3.06767	3.09201	3.13853	2.37672	3.45277	3.44773	1.83939	3.57861	3.31672	5.3481	2.39738	2.80905	3.67109	4.09168	2.42847	4.97428	3.16778
KWMTBOMO00955	0.229053	0.334677	0.360483	0.512001	1.26943	0.615147	0.23207	1.25662	0.958518	0.668663	0.541607	0.399878	1.34577	0.762828	0.768233	0.288168	0.791291	0.485742	0.835103	1.07875	0.798948	0.707245	0.565436	0.624461	0.130892	0.224736	0.167539	0.0804971	0.0406895	0.0194606	0.230601	0.0318085	0.194904	0.219506	0.280386	0.0661987	0.149914	0.121138	0.125175	0.104618	0.0549831	0.063061
KWMTBOMO00956	12.1141	37.0389	54.5041	34.3363	62.9295	53.2475	28.8562	135.668	113.098	72.0943	88.9244	52.4551	136.402	109.188	84.0797	60.9861	131.406	77.6673	108.727	111.328	134.312	138.86	87.6177	89.0315	18.348	27.7549	20.6812	11.7574	16.1115	8.90501	27.4349	17.9674	14.5306	19.7279	23.6855	22.9281	16.8112	29.5004	20.7931	29.963	48.3834	24.5462
KWMTBOMO00959	0	0.138633	0.280495	1.26638	1.02046	0.733074	2.19521	1.23625	0	1.6164	0.333386	0.505094	0.503416	1.65649	0.664151	0.395308	1.59801	1.31055	0.25185	1.12633	2.04924	1.38728	1.5261	0.64906	1.48966	1.52823	1.7153	1.18094	1.27347	1.09632	1.41529	1.03036	0.75689	1.01815	0.786284	1.2431	2.45627	0.501789	1.52562	0.813249	0.450215	1.43089
KWMTBOMO00960	0.392098	0.199395	0.24206	0.0857138	0.821918	0.191704	0.877042	0.935838	0	0.0808645	0.115081	0.762795	0.289623	1.08915	0.208416	0.075809	1.15919	0.376991	0.289787	0.503996	0.964605	0.838031	0.478904	0.606799	0.749895	0.50799	1.42009	1.52189	1.4195	1.59653	0.599967	1.36598	0.754782	1.17151	0.62828	1.78794	1.56347	0.433031	1.04025	0.220176	0.49213	1.07869
KWMTBOMO00962	42.569	73.8762	54.2175	52.3677	122.82	119.643	62.9507	231.066	185.196	140.119	75.6221	72.1582	254.458	183.445	144.365	149.079	156.322	142.114	159.061	149.918	259.832	223.212	183.872	238.918	14.6802	20.8309	9.91071	3.19414	9.3194	7.8011	15.7443	7.77876	11.8014	9.68773	22.4853	9.96107	11.0973	16.7157	17.8953	28.6948	26.7951	20.189
KWMTBOMO00963	60.2998	99.3725	113.291	91.7896	140.739	103.306	77.023	205.42	202.211	225.97	153.575	148.236	241.984	218.436	271.658	237.245	177.42	189.248	182.067	265.427	267.698	323.968	259.369	288.591	33.5526	53.5473	29.2212	30.4791	32.834	35.561	57.7341	33.0622	36.1149	44.1089	62.4662	62.5188	35.976	50.4603	47.6762	55.0919	76.7197	44.7198
KWMTBOMO00964	6.24679	9.73189	1.81479	3.61473	9.72738	7.24378	5.79952	4.757	1.87301	1.86426	2.71781	2.28755	7.04342	5.74146	5.42987	5.66939	4.85485	5.93544	8.79907	9.14959	6.83013	4.08391	4.48809	4.93428	2.62033	2.90035	4.79105	17.4818	12.8224	12.2799	5.49413	4.92734	7.80261	19.3729	9.55266	9.95299	6.52584	4.5127	3.43645	10.2448	6.81611	6.57621
KWMTBOMO00969	0	0.071242	0.288287	0	0.0699201	0.273977	0.062672	0.133747	0.626391	0.577845	0.479706	0.259562	35.1185	49.1293	59.4482	60.3339	35.6329	31.1821	73.3182	50.4849	119.286	108.148	142.733	125.496	0.143535	0	0.0429988	0	0.122704	0.0352115	0	0	0	0	0.179583	0.0532348	0.161138	0	0	0	0	0
KWMTBOMO00971	711.346	434.745	1194.09	531.109	534.247	463.368	693.618	259.857	1337.59	1643.81	1600.37	2628.21	145.685	227.157	111.972	261.434	104.14	113.309	196.876	104.563	437.301	479.93	521.496	636.894	378.334	442.97	693.516	804.52	845.637	817.948	659.692	972.3	566.424	833.945	940.922	981.146	958.07	859.917	1226.75	804.886	815.9	966.272
KWMTBOMO00973	1374.62	1104.11	2507.04	1068.45	1022.84	1109.36	1614.52	636.365	2594.02	3497.38	2958.6	3622.24	905.908	1499.42	816.02	1661.03	602.942	650.662	1407.11	804.689	3187.94	3088.06	3336.94	4286.22	1168.97	682.666	1040.23	1380.24	842.122	1397.64	1221.18	1386.71	1424.5	1393.3	1754.66	1685	2036.57	1945.58	2609.27	1588.34	2874.94	1327.06
KWMTBOMO00977	0.123521	0	0	0	0.0295915	0.115952	0.159144	0	1.65687	1.28391	6.81568	4.61376	0	0.102933	0.0262626	0	0	0	0	0	0	0	0	0	0.303732	0.251124	0.181979	0.862981	0	0.670597	0.324009	0.25332	1.27301	1.95265	1.53906	0.585779	0.591038	0.698449	0.983117	0.665868	1.17499	0.0429241
KWMTBOMO00982	46.1149	46.4447	28.9142	46.9658	41.2617	56.4336	40.1937	48.9814	17.3377	12.2187	19.797	19.9833	53.972	47.9283	39.3813	40.1516	52.4293	45.3806	45.4782	38.2247	14.6733	12.1353	15.2581	14.8126	42.1575	54.8657	47.272	30.9652	44.6195	29.9191	44.9222	36.4883	49.4691	43.3723	40.9226	26.4896	27.6	33.0571	30.2101	41.4819	28.6464	29.3889
KWMTBOMO00984	1766.42	1654.71	1409.77	1582.8	981.526	1569.44	1116.58	1046.57	760.286	564.046	418.719	379.81	847.249	940.016	1084.04	1209.38	1078.59	1097.65	1073.69	898.652	517.951	588.024	605.378	642.711	1033.31	873.877	901.401	903.203	1111.49	1008.44	931.061	951.641	1006.04	823.999	810.585	986.903	600.36	789.282	658.706	557.75	663.021	520.098
KWMTBOMO00986	0.590536	0.650986	0.964331	0.624642	1.68854	1.69881	2.33161	1.87685	0.894337	0.801452	0.805114	0.974131	0.485447	1.8454	0.8303	0.795543	2.02744	1.45059	0.844733	1.28026	2.49941	2.21022	0.651472	1.38785	1.29596	0.968214	0.813884	0.649605	0.654052	0.482627	1.07433	0.94663	0.524663	1.02449	1.53841	1.45933	1.64772	0.555408	0.96656	1.09109	1.63088	0.97642
KWMTBOMO00988	0.298305	0.693142	0.439144	1.15874	1.43615	1.2655	0.597442	0.729504	1.60055	1.27775	1.13819	1.08413	0.953406	0.97402	0.487881	0.62555	0.715816	0.972953	0.87763	1.06814	1.26701	0.924823	0.791752	1.18826	0.315037	0.150931	0.147902	0.186081	0.196963	0.179945	0.210669	0.131223	0.382255	0.331892	0.43681	0.224965	0.279772	0.217941	0.325317	0.517021	0.200089	0.164464
KWMTBOMO00989	6.88862	10.6485	5.03479	8.0059	8.43573	11.7726	8.2937	11.0239	18.962	15.271	10.9356	9.83034	9.16117	9.14175	8.99174	8.59807	7.91253	8.00703	12.8283	11.0651	15.2657	11.8899	18.2119	16.3692	1.83304	2.07334	1.83252	1.44196	1.71438	2.20609	2.20993	1.79232	2.41072	1.75126	3.23497	1.44078	2.84607	4.16472	4.44477	5.11535	5.10692	4.13528
KWMTBOMO00990	1.41306	1.25118	0.410514	1.58083	1.04543	0.812788	0.505714	0.920522	0.390236	0.359992	0.406602	0.554417	1.0591	1.45748	1.31074	1.09281	0.898213	0.767216	1.13649	0.732632	0.787653	0.676778	0.744501	0.455171	0.238456	0.339634	0.112254	0.184357	0.174728	0.150421	0.290713	0.207619	0.160006	0.372524	0.37293	0.138976	0.038243	0.293754	0.179175	0.105019	0.0658906	0.108318
KWMTBOMO00994	4.53098	3.61773	2.27434	4.63769	1.57241	4.91917	5.88769	6.06409	9.48579	7.75505	4.32512	4.18961	6.09932	8.07202	7.60785	5.32985	5.33568	5.86283	10.3278	7.65134	8.75069	6.80082	8.89591	9.04352	1.24951	1.41796	1.02937	0.79245	0.637938	0.932351	1.27739	1.28595	1.69299	1.08693	2.21471	1.2358	2.20155	2.39443	2.6752	4.04829	2.43366	2.39123
KWMTBOMO00995	13.1614	35.636	17.6158	21.2883	26.9266	43.5732	24.9962	44.0626	16.3933	18.7153	14.4453	14.6619	178.636	161.261	199.264	232.675	450.957	524.463	606.007	526.258	154.818	137.374	153.221	156.612	87.5033	258.501	90.9018	103.281	87.8045	112.484	106.726	94.916	82.7865	126.646	100.037	166.958	119.811	199.977	162.521	139.528	128.902	131.06
KWMTBOMO00997	0	0.076274	0.231487	0.491819	0.0748587	0.146664	0.167747	0.501178	1.55084	0.541326	0.550273	0.243159	0.242351	0.74863	0	0.507483	0.955654	0.0721048	1.90526	1.92792	1.94744	0.839589	1.56478	1.96407	0.486631	0.317639	0.322251	0.311874	0.240847	0.735122	0.0614743	0.295769	0.333144	0.381935	0.793104	0.569949	0.661327	0.745408	1.2746	0.921196	1.28805	0.705814
KWMTBOMO01000	2.14963	1.74905	2.29117	2.60261	1.76061	2.13433	1.9529	1.32607	0.763991	1.18221	1.20791	0.878257	0.692128	0.956909	0.625021	1.34275	0.494475	0.614742	0.733256	0.809698	0.502216	0.336586	0.49369	0.551169	0.150594	0.109862	0.135341	0.213938	0.270352	0.332489	0.481941	0.318828	0.457057	0.748565	0.777213	0.201071	0.0845317	0.0324655	0	0.154755	0.043693	0.0798083
KWMTBOMO01001	2684.27	2108.81	2707.04	2606.94	1983.35	2392.37	2569.49	1274.85	6615.94	6558.84	7696.6	6346.64	1441.29	1769.42	1658.79	1510.08	765.6	816.233	1384.8	1150.23	4423.94	4598.52	4220.82	4731.75	2192.21	1774.46	2810.61	4069.37	3565.69	3552.92	2840.89	4281.45	2976.66	5514.73	5039.7	5681.29	4273.41	4317.01	5619.17	3274.4	3710.27	3865.05
KWMTBOMO01003	3.93966	3.92736	2.82201	3.35284	7.81705	9.49265	2.22794	2.92855	3.91298	1.56297	1.80064	1.7719	1.39948	2.09887	1.18292	1.15127	1.03012	1.21443	4.60089	4.17487	0.756288	1.17534	0.367317	1.24587	0.419049	0.39562	0.664597	0.550289	0.379307	0.580518	0.670536	0.545595	1.22908	1.20078	0.994616	0.603391	0.387424	0.770546	0.35904	1.01324	0.977426	0.339649
KWMTBOMO01004	20.3596	57.2012	15.4091	23.932	31.6692	49.668	21.1309	28.5755	36.1408	21.7279	13.6409	12.7813	27.9347	24.0794	24.1494	26.9576	26.5449	23.6106	33.9861	27.3947	26.3497	19.7564	25.2387	26.4379	4.52658	5.15878	4.81124	2.63299	3.44917	3.34708	5.33825	6.0848	6.92324	6.00958	6.78942	4.20371	6.36218	10.1658	9.3447	9.17879	11.5615	6.13513
KWMTBOMO01005	0.605503	0.514811	0.999611	1.19574	1.93139	2.06764	2.87799	2.73578	1.13161	1.91944	1.07828	1.71683	1.04024	2.64337	1.20784	1.09703	2.68827	2.40196	1.36515	1.59658	2.61843	2.33485	1.17165	1.38979	0.96472	0.764808	1.20278	0.645078	0.610194	0.783859	0.673689	0.767393	0.477516	0.43796	0.805836	0.564621	1.20825	0.414752	1.42818	1.02576	0.970759	1.06981
KWMTBOMO01016	7.85082	26.1645	16.6725	7.08452	24.0741	17.6874	11.9356	13.1915	19.8261	18.6781	20.695	25.5308	13.0825	12.3867	12.3744	15.106	15.3922	16.2802	15.4805	14.6468	15.1306	11.7872	11.1487	12.531	2.52249	2.92932	2.93013	4.07456	3.09526	4.06647	4.5443	3.9137	4.33385	5.76609	6.02219	6.7589	4.23816	7.39873	7.53991	4.76118	5.39361	3.29202
KWMTBOMO01018	27.3521	93.1862	20.959	36.2742	52.3826	64.5469	27.607	38.7581	59.2194	29.4501	18.7463	17.3269	14.4164	10.1014	11.6462	11.0284	16.1069	12.5503	19.5917	18.2625	17.3873	7.22852	15.7319	13.7254	4.61184	5.19279	4.92624	1.84415	3.39961	2.74691	6.08971	5.41132	6.73059	3.39008	6.1017	2.86466	6.48279	10.5585	9.67167	7.87704	11.0088	5.16778
KWMTBOMO01019	25.0527	46.1537	18.1302	31.0739	30.1109	38.169	23.1916	25.568	26.1861	19.8698	14.3564	14.3508	24.2426	23.9564	24.7852	27.6382	26.3502	22.9725	25.4556	18.5352	18.1419	16.7758	22.0919	23.8242	8.19985	7.63193	9.24969	2.94206	6.54138	5.77072	10.9128	8.30329	10.1517	5.2695	9.44274	4.10174	5.90585	9.18241	11.3195	12.5526	11.6594	7.49783
KWMTBOMO01021	6.18564	8.32771	2.46048	4.49571	5.80526	8.39937	5.32328	6.90385	8.4683	5.30663	2.93848	2.46344	5.91734	5.66278	7.64356	5.71463	5.87034	4.83755	6.66299	5.97196	5.12474	4.12777	5.80259	6.17177	0.836299	0.962813	0.927747	0.941438	0.860151	0.865512	1.55774	0.829949	1.4164	1.28608	1.94962	1.06136	1.4083	1.64798	1.58609	1.9471	1.4786	0.983357
KWMTBOMO01022	3.74007	2.79469	2.02619	4.45503	2.46855	1.79127	3.89263	3.80382	2.45721	8.68931	6.7207	5.4729	3.12906	4.17412	2.92114	2.56778	2.75454	4.05096	4.18855	4.87749	8.72111	6.80508	9.04291	7.74157	6.25622	8.76299	5.735	7.84027	6.47143	6.56109	5.0054	6.05068	5.4251	6.90379	7.83726	8.45763	7.62051	8.73306	9.2644	6.49339	8.017	9.9466
KWMTBOMO01027	1.92997	1.47541	0.619731	1.6505	0.795996	1.62589	2.19357	1.82229	3.4707	4.39142	2.56458	2.32624	4.13571	4.05753	4.16355	3.26398	2.21397	2.69165	4.04401	3.209	5.81269	4.72282	5.8197	5.78668	1.97593	2.75192	1.99451	2.21671	2.80868	2.37105	1.9703	1.92938	1.99104	2.48282	3.10472	1.70208	2.66712	3.53523	3.36897	3.35245	2.70674	2.53037
KWMTBOMO01029	1.77653	3.65384	6.29604	3.36573	26.9938	12.9708	14.0228	149.327	26.8306	29.0257	39.6274	30.5745	19.5741	16.7233	54.7343	36.7139	33.2834	54.8863	45.2246	114.828	96.5097	151.437	110.3	93.5701	4.53019	17.7441	14.0801	4.6243	11.6643	5.23914	22.545	17.542	13.4161	14.8783	15.3338	16.6818	79.9196	75.3402	71.2215	71.8535	89.3467	48.1305
KWMTBOMO01030	53.3571	157.356	49.3847	49.6292	70.3797	102.291	66.1302	67.7868	43.6209	23.4249	24.0047	32.4862	48.6437	46.7849	54.7691	68.1599	70.1917	78.1811	78.6991	57.5335	35.3178	30.0225	42.9881	34.1152	23.7925	29.3293	28.3297	26.9902	34.9323	31.3686	35.254	36.2609	36.924	36.5424	50.4124	28.1281	34.4478	48.7047	41.7818	35.4123	41.1128	28.0423
KWMTBOMO01031	5.95869	6.83001	3.94432	6.27025	10.9098	11.1659	6.51924	7.57923	13.3112	9.33585	9.07026	6.95151	14.6099	14.703	9.68251	8.80475	13.3594	8.46949	10.8255	12.2064	10.3796	7.3051	6.28166	6.14945	4.86548	7.15315	7.64382	6.97233	6.8582	6.30049	7.22083	5.8081	8.69587	9.32326	8.97433	6.11612	4.9827	6.7659	6.17618	8.7785	6.4297	5.66876
KWMTBOMO01036	53.2095	69.5089	89.4191	49.5815	41.1706	51.0909	46.8819	43.3072	25.3531	20.6866	26.8767	34.8805	35.0411	32.8136	33.2898	39.9444	50.5939	49.516	33.8853	24.4667	22.7803	25.7504	21.4854	21.2083	76.1826	61.5822	69.661	48.9252	59.357	55.6527	51.9926	70.0165	50.2669	39.8	38.0464	35.7264	40.0652	34.611	38.6016	36.7269	42.8224	43.5709
KWMTBOMO01041	4.21632	4.53017	2.98112	5.53019	2.20147	3.34058	4.64297	4.54137	5.02724	7.80369	7.65766	8.01221	4.59171	3.37841	3.0265	3.76242	4.27625	4.32412	5.47322	5.99528	12.0176	10.2549	9.28717	11.7888	2.98331	4.30968	3.98188	4.31609	4.01491	4.02158	4.34832	5.74188	4.45037	8.80947	4.32386	5.35703	9.74914	13.2451	11.2936	20.3371	18.1113	19.0036
KWMTBOMO01042	6.18562	9.54096	4.17007	3.78282	9.40939	6.63483	6.6005	5.82569	16.5944	14.6039	22.2759	9.23878	2.73299	1.8974	3.26774	3.65385	1.29986	2.49567	4.8801	3.38661	4.93758	4.44932	5.00579	4.39105	3.54592	2.9272	2.01269	2.2094	3.19086	2.42649	1.94109	3.20283	2.73096	4.54563	3.96948	4.04921	5.48235	6.03506	6.11624	4.9864	4.09117	4.45071
KWMTBOMO01043	88.7835	191.601	65.1103	107.166	80.548	168.371	152.647	128.648	113.055	79.3307	50.929	49.6861	89.4066	66.8331	61.1131	78.7699	66.305	67.5512	92.6521	74.7001	86.2391	77.3723	106.092	92.9552	9.3658	9.58373	11.0615	6.22372	8.75056	10.6746	14.8539	12.2434	14.5991	15.0377	19.6381	13.8792	28.5193	26.2216	34.859	44.7587	41.6825	27.1893
KWMTBOMO01046	10.3333	8.38633	14.8956	11.0077	8.85902	8.30908	9.4049	10.396	8.37272	11.1638	13.794	21.8664	5.40485	6.0648	7.69515	6.69331	8.40594	8.41207	6.16385	7.39718	10.0938	13.1967	10.2505	10.5652	12.855	15.5255	13.7553	10.0778	13.3049	10.4099	13.415	12.7432	10.4855	13.2499	10.9734	12.4375	16.0244	16.8689	11.6372	15.9494	19.8752	17.9998
KWMTBOMO01050	2.51563	1.7602	1.971	2.78692	1.72754	1.67939	1.46571	1.31802	0.93774	1.01492	0.840125	0.709844	2.18954	1.77752	2.04816	2.20306	1.77105	1.40359	1.18388	1.2918	0.999103	0.759689	1.01522	1.03012	2.80189	2.19874	2.24236	1.28652	1.87841	1.40127	1.9493	1.97993	1.79486	1.74038	1.23203	1.36047	1.39801	1.31313	1.28698	1.47443	1.50107	1.79334
KWMTBOMO01054	11.7082	10.7846	13.0922	11.2422	8.46759	13.9977	11.4322	18.1207	5.51158	3.88166	6.69121	6.13945	16.3011	15.0032	12.8695	15.5297	15.7823	14.7319	13.6165	15.2361	11.5939	12.8964	11.8179	11.6763	24.5529	23.6976	22.8797	19.77	20.4324	19.6155	21.7301	21.6765	20.3333	21.5291	16.9568	20.0661	20.165	18.8931	14.9011	14.8486	13.4139	17.618
KWMTBOMO01057	9.68326	28.2597	9.40967	8.26135	35.4948	26.3807	10.6372	36.9527	42.2738	22.8826	35.2888	17.2931	44.2811	33.6687	29.7385	25.3004	30.0533	20.9479	39.9824	36.4757	43.9431	39.0925	31.703	35.3824	6.7978	9.27496	8.02461	4.67942	6.15681	5.92229	8.55493	4.93284	7.86628	10.8677	12.9472	10.3846	9.3847	12.6349	14.3614	14.2545	15.6896	12.4044
KWMTBOMO01059	37.8329	44.7488	42.9552	42.8098	46.79	61.3789	49.199	58.342	70.2474	52.9377	48.9984	42.7409	24.8579	25.0346	18.9826	21.8193	24.0998	20.389	30.2211	30.6101	46.2384	53.3	46.7717	54.0013	25.0396	24.4417	24.2466	28.8338	24.1622	30.5896	25.1324	27.0297	27.7421	35.236	37.4426	37.306	43.8909	47.2742	46.629	43.464	50.2114	48.0067
KWMTBOMO01060	5.39291	4.87549	4.43904	15.806	7.5763	20.9373	12.9385	20.8232	13.4854	5.27269	11.412	0.962179	70.1532	84.4017	58.0388	78.0074	97.9822	118.605	78.2382	87.5845	32.4672	36.6726	33.9913	33.764	131.845	128.551	129.967	134.618	124.7	140.888	142.684	158.284	143.385	109.644	108.305	115.61	104.946	96.8236	82.5335	82.8856	102.494	95.9008
KWMTBOMO01061	4.97273	5.72426	10.3958	19.1964	5.82111	18.6323	13.1655	18.1914	10.0054	2.86689	11.5433	1.06791	60.1053	73.6363	63.3169	80.3673	102.656	118.137	78.1185	79.0058	28.9155	34.6452	33.9571	33.1773	108.752	106.977	103.898	108.428	106.432	117.669	101.387	132.915	113.212	83.6659	86.5332	103.327	86.94	80.5304	76.2898	73.6801	88.8275	76.3874
KWMTBOMO01062	5.19821	3.73458	4.23326	5.75424	4.54849	6.48893	4.82904	5.70184	7.36833	5.97613	5.23709	7.00818	8.61878	8.3717	9.48454	10.0931	8.56903	9.91077	14.7134	14.9068	23.7422	21.8825	22.8295	29.861	11.6036	10.5153	11.922	10.6094	11.3404	11.8755	12.209	13.0568	10.6452	17.9345	15.085	18.0214	22.1862	25.6018	24.171	21.8301	24.4609	23.5408
KWMTBOMO01063	7.69113	7.48896	4.25511	7.60721	5.58802	7.34807	6.54295	7.10196	6.65227	5.35662	3.65125	2.40614	10.2678	12.1267	8.60075	7.02067	6.04117	7.68574	9.52813	8.84418	4.36551	3.87537	4.2606	6.24396	1.44683	0.929841	0.572744	0.978764	1.07489	0.646483	1.10244	0.878497	1.3069	1.48974	1.77788	0.80491	1.14086	0.984008	0.98261	1.11511	1.31598	0.71199
KWMTBOMO01064	127.267	182.524	140.958	164.355	135.845	191.843	133.816	107.475	96.1335	74.7224	63.63	68.2807	127.671	113.117	106.129	156.567	156.546	152.618	135.533	113.352	74.4426	74.9127	82.4739	68.9863	47.4991	42.419	41.1414	32.8544	37.7418	39.7531	56.0124	46.4388	50.0436	32.8496	45.3896	36.5866	34.7254	40.0696	45.1207	38.9786	46.3815	33.5634
KWMTBOMO01065	21.2978	30.6116	13.6725	19.2645	18.1298	33.6535	26.3157	27.7614	53.0553	34.5719	22.1571	18.8173	33.1288	29.5692	29.2909	26.9461	26.7722	25.3923	32.9249	30.0161	38.5353	30.9721	36.2935	36.7564	4.64586	6.28906	4.73275	4.36748	5.30271	4.74205	6.90734	5.78655	7.08035	8.35641	12.1163	6.29604	8.55536	10.7389	11.3243	10.381	10.0636	8.41276
KWMTBOMO01075	186.982	177.724	241.276	222.673	172.812	185.381	209.476	176.508	49.2779	55.5783	59.3377	74.5515	123.483	114.118	107.133	153.437	187.921	168.472	124.603	121.305	66.5543	75.5872	67.0938	55.3157	276.542	219.845	220.37	115.252	157.346	147.005	195.728	193.632	164.619	103.564	92.9756	94.9299	183.034	179.04	162.016	254.483	253.446	242.825
KWMTBOMO01076	64.7327	49.0876	27.9784	59.0437	34.0125	46.9562	38.1696	29.5071	15.283	15.1661	14.8061	12.6094	39.1084	35.578	39.9247	36.7665	59.85	43.3596	30.663	29.607	18.7556	17.2312	17.5732	16.566	93.4706	92.9671	93.9102	75.262	93.1522	66.7999	86.7974	78.7013	88.9169	82.027	53.4375	45.7519	45.5323	47.776	39.0804	57.1961	43.4691	50.7921
KWMTBOMO01077	123.395	123.52	264.556	108.972	86.8376	77.3154	96.1126	61.5141	36.3527	51.875	43.7483	71.3646	50.8589	76.4857	71.3967	91.4672	89.8259	109.635	53.7044	70.1684	30.7432	36.8227	35.2733	28.1892	266.493	222.924	262.895	207.728	187.94	208.744	262.42	226.995	208.878	144.579	126.173	159.186	113.078	110.368	105.828	110.784	116.278	123.167
KWMTBOMO01078	17.8843	33.8687	13.3299	19.8371	26.2995	28.918	18.3632	25.2833	25.2849	20.8319	12.1638	13.2012	23.2632	18.9273	21.896	23.2708	19.851	18.6534	24.1619	20.3281	19.6521	15.5808	23.7367	23.3254	1.57338	1.74668	1.30863	0.773491	0.768598	0.816308	2.2557	1.86209	1.73723	1.17071	2.31089	1.29938	1.95835	3.00219	3.07816	3.31406	4.61225	2.21663
KWMTBOMO01086	75.5159	203.483	126.778	75.159	169.443	163.86	87.8907	81.484	169.268	123.798	116.158	136.849	83.5127	89.7258	106.628	137.515	87.3565	77.0618	93.4829	81.1403	158.136	169.028	184.468	190.908	54.0725	46.5439	46.6969	17.4102	24.8692	23.5454	58.5863	47.7238	51.0113	34.1603	46.2082	35.9331	73.3716	83.0614	87.3604	81.4534	107.285	66.9095
KWMTBOMO01089	57.122	74.7903	42.1828	59.2501	53.8502	88.7474	73.6537	67.0564	23.6412	17.6038	16.9139	20.4167	56.0193	51.9694	55.2485	56.7861	84.651	71.0359	78.6959	68.1325	30.8526	24.5719	34.3762	28.999	19.7059	24.3094	22.011	15.0047	17.4667	19.2568	26.3637	23.3553	28.7959	20.2535	26.5135	18.1342	25.6158	32.6286	32.3535	34.0147	32.3702	23.6663
KWMTBOMO01090	2.0876	4.06679	1.58618	1.94829	2.81317	3.062	2.24137	2.18467	1.10394	0.769999	0.542016	0.691753	0.48929	0.564548	0.896252	0.768432	0.834905	0.787427	0.534073	1.4154	0.548689	0.392249	0.833579	0.344099	0.0822646	0.120028	0.118292	0.217039	0.182848	0.0484342	0.197452	0.0633329	0.285344	0.343491	0.355093	0.0183064	0.258591	0.124144	0.0599115	0.169076	0.175033	0.104632
KWMTBOMO01095	0.149718	0.417663	0.264079	0.757438	1.28098	1.27995	0.114819	0.367549	0.688551	1.58797	2.13435	1.16506	0.734628	0.467863	0.522963	0.843592	0.99427	0.493542	0.521644	0.329906	1.02897	0.835899	1.09718	0.947166	1.50766	1.62423	1.81186	2.09913	1.78343	1.67725	1.69714	1.94012	2.07127	1.91713	1.69439	1.01431	0.511707	0.30235	0.531975	0.504431	0.339093	0.650346
KWMTBOMO01097	21.3861	12.5797	21.3011	15.2542	9.63935	12.6766	24.8551	18.8175	25.0638	28.7141	19.607	29.5952	17.2218	18.0282	26.6025	33.377	19.7565	26.2007	24.7474	24.1695	31.4588	37.2938	37.296	41.0227	26.8358	27.8829	24.5237	30.6695	28.6573	32.7834	28.0128	32.4335	31.5859	30.4067	34.805	38.6055	28.5548	33.7478	24.1283	23.399	24.7739	22.3623
KWMTBOMO01098	0	0	0.15548	0.123876	0	0.0369408	0	0	0.126686	0.194779	1.21967	0.0699943	0.0348809	0	0	0	0	0	0	0.0693702	0	0	0	0	0	0	0	0	0	0	0	0.0248321	0	0	0	0	0	0	0.0626415	0	0	0.02735
KWMTBOMO01100	1.02068	1.31899	1.77914	1.33874	1.65411	1.05677	1.16033	1.37568	2.57715	1.70877	0.916336	0.400468	4.65659	6.129	4.65941	3.06458	3.0114	4.36414	2.39618	1.91833	2.03505	1.90652	2.41996	2.05845	1.37793	3.26701	2.34405	1.94754	2.90283	1.01409	1.8899	2.2732	2.2404	1.36987	0.96975	1.20463	0.552475	1.43225	0.418132	0.910292	1.42783	1.09537
KWMTBOMO01101	0.383006	0.534228	1.24979	0.358826	1.70403	1.25196	3.17225	2.35064	0.403663	0.981724	0.674476	1.85516	0.606229	2.96369	0.930666	0.698195	1.4391	1.07318	1.03117	0.964522	4.51675	2.53932	0.868768	1.71956	3.13931	2.02846	2.74073	3.09455	1.57189	2.82196	2.38608	3.92739	2.30906	2.87573	4.03997	3.36822	3.87676	1.93366	3.15725	1.86651	2.88431	2.40048
KWMTBOMO01106	3.83503	5.62163	3.1066	4.52442	3.88886	3.76194	3.76894	3.25448	1.14315	1.25543	2.42984	2.84218	3.70954	3.63545	2.3944	3.62497	4.59222	3.27757	2.47443	3.71108	2.2186	2.20559	2.15615	1.53628	8.99773	8.90575	9.10277	4.67485	7.77724	5.17756	8.26331	9.37906	8.14853	5.19179	4.15134	4.53379	6.34829	5.73681	5.51117	8.7849	7.86553	9.71311
KWMTBOMO01115	42.0068	55.5378	29.395	56.6015	39.3579	67.8042	45.3291	40.9367	31.3649	23.6941	16.9764	17.3502	56.7579	47.8577	48.5713	53.2317	55.7716	50.002	48.8925	46.9678	29.9951	27.5717	37.8658	33.9086	12.9203	13.7108	13.5208	10.4367	9.904	12.1401	15.2131	12.6794	15.5777	12.6024	13.3004	10.0489	12.511	15.3785	14.8372	15.2337	14.6736	11.1229
KWMTBOMO01116	3.02587	2.49188	3.80856	2.09999	1.44276	1.29268	1.95556	1.64914	0.610792	0.890623	1.44855	1.22467	1.26943	1.94317	1.67084	1.78916	1.54535	1.83031	1.53069	1.8449	0.88332	0.538185	0.753505	1.57374	3.39517	2.9248	3.44081	2.78547	2.429	2.64931	2.46592	2.57212	2.15328	1.49615	1.44608	2.42466	2.18962	1.79092	2.1482	2.04143	2.23562	2.23317
KWMTBOMO01118	52.7357	72.0162	50.6222	52.719	46.7545	58.7062	49.0806	49.6475	30.6959	25.6459	19.8728	23.4954	67.1639	67.7403	70.2377	83.6813	81.5441	90.794	65.1119	65.4474	46.7556	50.0404	49.96	48.2256	41.142	40.3156	45.2675	47.9411	53.7812	53.6756	49.1238	49.0217	51.4657	47.9149	54.9354	46.9107	38.3181	44.6977	37.5282	38.2397	39.7896	28.8063
KWMTBOMO01133	2.08259	2.01284	1.79846	2.55788	2.26388	2.76861	2.21015	2.71689	1.98615	1.32575	1.14476	1.09735	2.58755	2.04394	1.71486	2.83486	2.42989	2.69449	1.77495	1.63135	1.23725	1.04386	2.04374	1.049	0.503219	0.791806	0.948837	0.450559	0.716983	1.05294	0.91574	0.911559	0.652412	0.912268	0.796262	0.515995	0.409856	0.712601	0.80243	0.648941	0.801586	0.617036
KWMTBOMO01135	195.107	125.239	94.4092	102.583	61.7101	76.9964	93.2235	101.199	218.55	215.107	146.432	111.662	155.687	151.201	147.329	142.874	67.8889	65.6967	105.409	123.014	267.942	254.035	221.889	259.519	96.3071	94.002	90.1477	100.783	124.889	95.3755	77.1313	94.3432	81.3716	109.934	120.819	141.557	105.457	146.613	114.979	92.1167	104.175	102.287
KWMTBOMO01136	0.944712	0.283524	0.305948	0.690646	0.575078	0.599696	0.598602	0.212911	0.394704	0.34495	0.218183	0.223814	1.63013	1.8552	1.49823	2.03013	1.38304	2.01913	1.94009	2.7642	2.06586	1.22945	2.15639	2.38936	0.558536	0.574155	0.684495	1.94503	1.08518	1.14909	0.853109	1.16051	1.59611	2.20846	1.35792	1.34178	1.32533	0.916764	1.06315	0.587015	0.638389	0.753455
KWMTBOMO01140	0	0.430656	0	0.727282	0.905712	0.650645	0.649458	0	2.97512	1.06039	1.59785	1.56905	0.111702	0.472573	0.107177	0	0.246665	0.0581595	0.223531	0.166613	0.606273	0.246258	0.67725	0.720097	0	0.241136	0	0.293483	0.0353211	0.0608151	0.462793	0.0795222	0.358284	1.27335	0.814183	0.827494	0.742155	0.623512	0.150452	0.0849181	0.0799183	0
KWMTBOMO01143	5.1335	5.83487	2.9756	7.14436	4.92864	6.59844	8.28848	7.69933	7.04361	8.77677	5.5897	4.79192	2.80047	1.79605	3.58267	3.4776	4.5302	3.79785	4.32255	3.8857	1.26397	1.67509	3.18285	2.57506	2.29655	2.50723	2.55467	1.98817	2.75956	2.48204	2.72398	2.51915	3.44676	2.77806	3.58664	1.94772	3.78619	3.34105	4.13259	4.75304	3.05978	3.33632
KWMTBOMO01149	5.17644	2.71185	4.06993	2.24182	2.22282	2.32075	2.75265	2.4057	1.04808	1.29921	1.94928	2.30722	1.59616	1.60235	1.60936	1.41626	1.58312	1.63396	1.51586	1.5603	0.800919	0.208747	1.28238	0.906893	3.2422	3.56248	4.26278	2.74164	3.28494	2.87215	3.47465	4.42974	4.75087	3.02427	3.00479	2.78352	2.42656	1.70426	2.50211	1.91269	1.54845	2.65158
KWMTBOMO01154	0.527116	0.459523	0.650824	0	0.0901993	0.13254	0.606367	1.98419	0.959577	0.792029	0.884052	0.502266	0.375448	0.862826	1.48097	0.829866	0.552717	0.608167	0.709581	0.622234	3.04636	2.62108	2.34531	2.5817	0.0617215	0.292677	0.138675	0	0.13191	0.0908481	0.567886	0.118794	0.401415	0.337483	0.347503	0.240361	0.970079	0.498979	0.82409	0.507417	0.656618	0.392518
KWMTBOMO01156	49.8237	116.681	64.4499	68.1006	76.0873	98.8704	55.332	55.3635	46.3346	28.9724	27.4878	38.7093	40.4777	41.5325	39.0424	57.3015	57.94	54.7439	41.6869	38.1284	29.1336	25.9294	33.9559	31.5209	35.5754	35.4231	32.8076	26.9501	31.4773	29.448	43.7187	34.0666	34.8538	27.7114	31.7036	32.4199	23.0809	33.4499	28.2126	30.4654	35.2542	22.0515
KWMTBOMO01162	0.49354	0.552158	0.101561	0.836142	0.837502	0.603253	1.03771	0.77745	0.799941	0.229017	0.458707	0.0914421	0.888598	0.87825	0.830733	0.644098	1.1069	0.925322	1.00309	0.770327	0.584597	0.678113	0.828855	0.646281	0.505663	0.454968	0.696817	0.923604	1.28243	0.843526	0.714732	0.665044	0.420217	1.57514	0.948991	1.3128	0.643371	1.01745	0.491017	0.658206	0.374931	0.339442
KWMTBOMO01172	13.8075	11.1753	19.5603	10.8025	10.3296	10.1758	13.8362	13.5427	11.6325	22.1812	20.9878	31.5065	9.12531	12.0107	10.6097	10.8469	10.9644	13.3034	11.7085	14.0382	15.9974	15.6799	16.4501	11.7654	21.4036	20.771	19.1286	18.7371	23.8308	19.6681	21.9217	19.4892	20.5316	17.1333	17.6251	18.4686	17.832	17.2928	18.9425	16.6085	19.4711	22.686
KWMTBOMO01173	13.1529	9.03493	15.1344	13.729	10.7232	7.15118	11.6633	5.91691	3.69484	6.49742	5.78047	6.71752	5.93221	6.3303	6.75336	7.92856	6.82364	6.25683	6.8135	6.39207	3.80233	3.84773	4.75213	3.76276	19.7412	15.4002	18.008	15.6648	16.9848	14.6636	15.8846	18.8347	14.0106	13.4111	9.91764	13.0158	11.3109	12.001	10.585	10.4261	8.72048	12.8326
KWMTBOMO01174	84.0871	79.3855	78.9517	94.4385	69.6536	89.3413	92.011	84.6	44.3103	37.406	32.5242	35.3445	66.9863	64.7197	65.6888	74.6643	113.253	108.726	93.5797	73.0461	33.0521	34.9513	31.3388	35.3256	73.2908	71.0427	66.0043	51.9087	64.7064	61.668	61.8992	66.1061	71.5412	55.6913	57.607	49.9232	50.1861	52.8409	48.0177	42.5455	40.5809	38.2016
KWMTBOMO01175	18.7286	20.412	11.058	16.0304	12.7134	25.3148	21.1707	18.7635	14.9338	10.0109	8.74272	7.70092	19.9559	16.2615	17.4114	17.5072	21.2467	17.8405	19.446	18.0448	9.52192	9.6389	13.8398	9.96659	15.6551	16.0216	15.2905	14.9392	15.7581	14.8644	16.3865	14.1287	18.0682	23.0429	22.1875	14.2148	15.3668	17.1153	18.436	17.1297	15.1209	12.4663
KWMTBOMO01179	5.14882	3.55842	2.45097	2.7664	5.42436	3.27559	2.53093	3.8377	2.99558	3.07047	2.11202	2.1378	3.02421	4.52325	4.48441	3.4542	4.32562	2.57661	3.36978	3.48566	3.73048	3.78815	3.258	2.21543	0.457616	1.1499	0.685442	2.47658	1.86909	1.72134	0.732248	0.978622	2.81083	2.57799	2.48103	2.14982	0.970398	0.438463	0.678886	0.992774	0.786797	0.970069
KWMTBOMO01188	4.86992	3.79957	1.12569	4.84164	3.27626	2.60931	1.95775	1.35021	1.04398	0.963074	0.887619	0.519125	3.20295	1.78357	2.6713	1.9863	2.09465	1.56504	1.70099	2.25398	0.534899	0.51601	0.651841	0.730622	1.07537	0.890882	1.21216	3.25515	2.3528	2.36085	1.19577	1.19273	1.26442	3.73272	1.29984	2.14967	0.838943	0.884104	0.774319	1.14255	0.634589	0.695473
KWMTBOMO01189	90.0015	75.5652	79.3139	69.2569	57.0548	68.8284	98.4653	106.684	108.931	114.103	87.1025	86.124	118.699	118.001	140.261	130.197	81.5103	96.2976	129.044	133.066	235.467	240.956	251.265	249.296	52.5034	55.9689	48.9138	80.6543	77.988	92.45	69.5971	53.8139	68.7095	112.151	124.657	117.75	106.902	123.593	112.408	124.083	141.895	98.9691
KWMTBOMO01192	2.45314	2.8531	0.463238	2.15767	2.38533	3.2849	1.79721	2.01688	0.967814	0.749958	0.847059	1.155	3.32557	1.98413	2.17835	3.74971	2.33019	2.16438	2.36761	1.43087	0.725777	0.845944	0.599246	0.907013	0.47311	0.431431	0.40393	0.0720121	0.121335	0.330777	0.700262	0.409761	0.435899	0.188137	0.68812	0.289524	0.371794	0.127493	0.516833	0.486184	0.183023	0.35102
KWMTBOMO01193	0.498521	0.270414	0.273563	0.508564	4.51175	1.58158	3.07268	7.19192	1.1145	0.845348	0.845384	0.964699	6.09628	4.15428	3.67052	2.22756	2.64271	3.51496	3.39784	4.67877	2.28123	2.8413	1.84921	1.58255	0.242141	0.496821	0.43523	0.552844	0.789188	0.579163	0.351134	0.407786	0.574145	1.35408	0.56804	0.875612	0.305818	0.309946	0.257171	0.606528	0.263454	0.320811
KWMTBOMO01204	215.656	169.912	342.16	174.906	127.01	197.469	213.586	183.568	281.758	417.023	347.752	301.644	180.443	197.004	173.132	258.806	202.122	250.231	176.663	127.82	339.763	288.621	323.823	361.855	411.299	430.523	345.71	360.919	320.135	381.446	278.538	334.823	269.703	224.745	277.254	212.167	204.968	253.119	211.07	207.829	204.476	192.907
KWMTBOMO01212	0.124759	0.0253775	0	0.0545451	0.0996265	0	0	0.0476427	0.0557825	0.102919	0	0	0.737222	0.346547	0.618933	0.337695	0.406989	0.839662	1.01425	0.503996	1.95519	1.09198	2.23488	1.96043	0.494249	1.24333	0.536089	0.812827	0.903321	0.489172	0.490882	0.869261	0.609631	1.20298	0.92757	1.25156	2.4108	2.49846	1.24121	2.88982	2.43946	3.52252
KWMTBOMO01218	0.996099	1.0297	1.20299	1.26366	1.19316	1.16883	1.22726	1.10375	0.489187	0.323301	0.41537	0.435671	0.89257	0.793784	1.06472	1.43336	1.65804	1.98452	1.58702	1.24738	0.434457	0.186139	0.684766	0.45099	0.861069	0.787653	0.91018	0.574958	0.75899	0.853695	0.988751	0.811463	0.739907	0.678616	0.640535	0.60562	0.721249	0.92335	1.00725	1.01782	1.14343	0.931575
KWMTBOMO01230	13.1838	14.5647	18.1255	22.907	39.9563	19.8931	20.0934	61.305	35.5719	41.3235	36.7376	26.6587	40.8626	39.936	32.0382	20.1721	43.8426	20.8495	22.3223	29.5097	24.2113	25.0314	19.0639	22.4864	8.49272	34.2969	10.3534	9.40559	8.64059	5.45038	9.41577	8.53143	6.15951	7.77934	5.31769	7.79106	5.73453	18.3758	7.02933	14.0723	5.81105	6.61541
KWMTBOMO01234	2.3385	2.60039	0.898278	2.04481	2.55214	2.68303	0.948507	2.20279	3.41562	1.67191	1.95229	0.462157	0.806087	0.541312	0.828672	0.904259	0.762869	1.37902	0.115221	0.6298	0.511375	0.444273	0.317357	0.593885	2.64086	2.85878	2.41166	1.81533	1.49293	0.940425	1.02236	1.2707	1.66212	0.973944	0.679475	0.331751	0.526004	1.01009	0.103402	0.350172	0.370749	0.722345
KWMTBOMO01235	22.5954	16.3481	43.0168	23.2478	24.0266	17.2258	23.2065	25.8861	10.1634	10.8825	16.7978	18.2749	28.9702	27.1656	20.7844	17.0298	16.676	13.5032	19.6869	19.8262	13.4992	17.8878	8.9238	12.2734	16.7459	19.5788	19.2109	14.3199	16.9939	12.3242	18.7659	16.8355	14.5453	14.1397	12.982	23.1363	10.5515	12.8208	5.78823	10.0289	12.0929	10.2264
KWMTBOMO01241	0.624289	0.272118	0.770803	0.701853	0.854621	0.523246	0.28726	0.97064	1.85425	0.0551788	0.942325	1.041	0.494068	0.696742	0.711075	0.827665	0.272754	0.0514488	0.988696	1.22824	1.21891	0.108922	0.381249	1.21032	0.10965	0.0533281	0.16424	0.853034	0.687404	0.753171	0.409394	0.10552	0.316944	1.12642	0.342971	0.650679	0.205163	0.590966	0.310549	0.413159	0	0
KWMTBOMO01249	1.61358	1.46555	0.0926635	2.4117	1.79795	0.792577	0.92665	1.07475	0.352345	0.603641	1.27758	0.5423	2.24514	1.52443	1.83504	1.74124	0.8263	1.08238	0.873606	1.9018	1.06676	1.74153	1.78747	0.696871	0.676663	0.807777	0.497558	2.55927	1.84056	2.08251	1.64874	0.384786	2.00035	4.37259	2.02031	1.74534	0.725123	1.39246	0.447999	0.632147	0.773405	0.652005
KWMTBOMO01253	1.37218	0.862425	0.639134	1.19625	1.41727	1.52335	1.57911	2.02385	3.57098	2.97903	2.87462	2.247	0.0182076	0.0171177	0.0524097	0.0190634	0.0402066	0.0758404	0.0910896	0.0271581	0	0.0200702	0.0401427	0.0234753	0	0.00491317	0.0121052	0	0	0	0.00538827	0	0	0	0.00631965	0	0.00756075	0	0	0	0.00651338	0.0285531
KWMTBOMO01259	0.0477083	0.174681	0.220894	0.234656	0.228586	0.23792	0.384169	0.109313	0.495957	0.723177	0.602106	0.981162	0.185008	0.0496955	0.126795	0.262884	0.393951	0.577964	1.54702	0.985554	1.69531	1.6606	1.67527	1.70381	1.66193	1.16249	1.82746	5.86276	5.02273	6.81337	3.17553	4.90148	3.89956	3.57654	3.94459	5.06885	6.90329	10.4956	4.80577	6.90173	6.70337	7.04601
KWMTBOMO01261	1.75829	1.14451	1.83324	1.81934	1.26368	2.10904	1.8039	2.10389	2.85643	3.33612	4.81657	7.57964	1.77497	1.60767	2.63766	2.24368	1.64908	2.54709	2.68562	3.89594	3.41775	3.31658	3.96104	4.46535	1.63334	2.41817	2.28821	4.28976	2.65571	3.61797	4.25346	3.683	3.52353	3.80476	2.9301	4.66808	9.13237	8.09533	6.39467	7.32277	6.3186	8.38446
KWMTBOMO01262	10929.6	8708.98	8009.52	9722.68	9316.6	8923.01	10880.5	8212.57	9403.25	10576.2	10358.9	9577.78	6871.24	7693.66	10310.5	9467.15	9824.04	13519.7	17186.1	14473.6	8534.39	8132.95	12230	9687.62	20016.8	18279.3	19488.4	26165.2	24798.4	25712.2	22457.3	24864.9	21054.2	25641.9	22331.6	23160.9	29149.3	35797.1	28179.4	29882	28511.9	30496.6
KWMTBOMO01263	9982.75	8759.94	6138.28	8224.68	9289.35	9559.29	8646.27	7716	9255.75	9385.42	8979.07	9024.92	6546.19	7343.2	10537.3	8121.16	8193.57	12518.7	15314	14100.6	8374.69	8351.76	12413.2	10081.7	12086.5	11361.8	13470.6	18101.2	18264.4	19269	17003.4	15332.5	16346	18817.8	19242.6	16853.9	20590.1	26898.5	20829.2	19978.6	21430.1	18947.8
KWMTBOMO01264	0	0	0	0	0	0	0	0	0	0.186047	0.088257	0.0208927	2.31138	2.38837	1.33863	1.94038	2.98886	5.05233	5.33377	3.16807	0.924705	1.81331	1.7216	1.31554	5.37617	5.97859	6.57601	21.1181	16.3953	19.8624	10.3404	13.2677	13.141	13.5226	11.5785	11.1923	10.5146	8.06991	5.88984	8.45332	8.22376	8.53927
KWMTBOMO01268	91.1685	313.377	69.3662	64.0766	380.107	467.279	248.991	75.5567	26.6939	74.5864	90.1636	173.627	202.025	329.724	106.008	216.687	227.98	308.847	541.188	762.087	525.982	801.792	365.47	231.326	80.5561	59.0253	168.397	94.4705	103.55	81.474	194.105	113.336	110.807	204.778	231.967	342.865	240.766	361.612	137.305	539.233	504.409	648.796
KWMTBOMO01285	0.846867	1.42942	0.533933	1.22893	0.647492	2.15658	1.91522	1.91976	4.03629	3.96873	4.42114	3.92598	1.69694	1.83936	0.612963	1.12873	2.38059	1.49681	2.59678	3.03734	2.06861	2.57472	3.05904	1.51865	1.38827	2.06865	2.37586	2.78748	2.63873	2.95641	2.39866	1.71972	1.873	1.70316	1.91248	1.38034	2.28806	2.10138	2.43798	1.98818	2.07109	1.84714
KWMTBOMO01287	7.20786	3.41962	1.90137	4.741	2.51072	2.96146	4.36312	2.45032	5.2502	6.21955	4.19337	3.61406	3.45986	3.98797	3.93359	2.48115	2.82582	2.44303	3.01131	2.26221	3.2506	3.36972	3.52666	4.15531	1.96347	2.90316	2.47358	6.79549	5.665	5.01885	3.78701	3.13794	4.86464	10.2479	7.32042	6.10534	2.51917	3.17468	2.78755	3.62109	2.40756	2.02536
KWMTBOMO01288	2.44597	3.41172	2.7324	4.02296	3.16239	3.18902	3.25142	2.49084	6.24944	5.95727	7.56641	6.77619	0.344136	0.202211	0.330193	0.450389	0.617445	1.83659	1.72166	0.68441	1.69802	1.70703	0.948407	1.49749	1.14563	1.11435	0.629193	1.1948	0.761729	1.28811	0.840197	0.949354	1.37977	2.08803	1.97086	2.08907	2.42936	1.3721	1.08154	2.55078	1.90816	2.3948
KWMTBOMO01290	4.55604	4.85668	10.5385	9.30406	4.76656	6.22582	4.1486	6.67312	15.7812	12.4886	16.7235	16.1561	1.02237	1.62199	0.551785	1.80635	3.10425	3.26042	4.02788	2.98637	1.89171	4.15566	2.04273	4.44879	2.26898	3.44849	1.61434	3.59752	2.66708	3.13099	1.9288	1.95607	1.94706	4.13547	3.77033	5.04918	4.66998	2.75149	3.15571	4.80909	4.9831	5.26078
KWMTBOMO01296	11.9426	9.09167	15.9432	10.8149	9.48204	10.384	12.8125	9.5826	4.81199	5.25439	6.55375	6.68391	8.56793	10.0855	9.612	10.7648	11.0833	11.7095	8.28871	9.98183	7.20435	6.70607	5.91288	6.15742	15.0995	14.7803	15.5049	13.4724	14.5434	14.4192	13.995	16.5086	12.9927	9.73154	11.4589	12.3771	10.6862	9.00718	9.03183	8.63326	8.40062	8.89652
KWMTBOMO01302	6.70866	5.26528	3.49405	5.37295	5.7602	2.67043	4.39818	6.80149	2.38906	4.53025	4.46074	3.36591	6.3367	6.90563	5.78542	4.38476	4.26081	5.13731	4.91427	6.0831	3.26727	4.3988	3.40807	2.74217	4.52552	5.96395	6.13716	8.0487	7.34925	6.73276	6.04752	4.9014	7.19107	7.06303	4.76409	4.72853	3.89691	3.33951	2.89419	3.60045	3.15315	2.11466
KWMTBOMO01304	418.35	464.764	750.314	368.56	302.502	294.799	380.377	322.99	185.412	218.579	260.156	387.336	276.429	408.73	347.902	382.092	509.039	527.145	363.144	353.013	186.33	219.31	218.334	199.86	743.318	709.844	717.977	469.807	581.432	556.811	714.749	732.51	650.766	426.893	504.462	434.623	480.923	541.582	448.609	520.987	531.87	582.033
KWMTBOMO01311	0.0440661	0.0537816	0.544079	0	0.369486	0.103415	0.47312	0.454354	0.236436	0.545279	0.569072	1.66555	0.390592	0.321311	0.234229	0.102238	0.808611	0.305051	0.488517	0.43695	1.39725	0.699641	0.699683	0.566545	1.55311	1.05398	1.33088	0.733019	1.35859	0.930359	1.32929	1.18179	1.52687	1.00541	1.45738	1.3262	1.94633	1.24586	2.06052	1.55891	1.39726	2.02899
KWMTBOMO01313	28.2646	44.7314	68.3579	20.1657	25.4852	20.9564	24.6774	27.2214	18.6442	23.3487	28.5336	65.5176	18.7554	21.677	20.472	25.2218	33.817	28.4	19.6269	22.2433	19.2726	31.3904	20.8649	19.9665	45.8887	35.9841	46.3887	36.0376	41.0246	36.8633	43.4356	39.5666	40.9791	32.3961	28.0698	36.7534	31.2958	30.5292	28.8154	27.9278	34.7163	35.0113
KWMTBOMO01318	0.115047	0.368581	0.284094	0.6979	0.465097	0.523111	0.308803	0.444831	0.366511	0.462671	0.270131	0.511575	0.493942	0.419436	0.596233	0.533841	0.545369	0.597316	0.510164	0.602079	0.440266	0.474215	0.509373	0.513585	0.247533	0.146185	0.402548	1.10041	0.745672	0.676639	0.782742	0.306269	0.779379	1.71088	1.1835	0.708219	0.357289	0.508227	0.357683	0.436068	0.250796	0.262364
KWMTBOMO01331	6.56018	6.43516	7.13083	7.25346	3.93633	4.48915	4.76581	5.23983	3.61854	3.3381	2.37529	3.13519	5.28495	6.06706	4.56243	5.87474	5.22017	5.65899	4.36357	4.40417	3.48584	3.14491	3.23496	3.43325	5.78913	4.89053	6.09699	4.87495	5.36139	4.88184	5.45993	5.05846	5.33816	4.36641	4.41374	4.40603	4.502	4.04096	4.33076	4.24493	3.86863	3.90956
KWMTBOMO01345	50.6789	50.147	77.5766	53.7488	54.7648	51.0903	31.594	37.9572	22.5135	24.1402	27.7014	21.4448	52.2867	54.0385	70.8495	58.1579	62.3304	94.6861	55.216	49.3516	27.1099	29.5498	34.4102	31.5273	92.2344	104.727	80.2028	79.9962	87.2492	92.6653	116.069	113.949	88.5507	64.1642	60.8989	69.0793	58.4674	66.6818	55.4618	46.4965	54.299	56.0999
KWMTBOMO01346	77.9207	82.5719	61.5387	96.63	60.0421	102.236	99.0393	85.9578	67.0888	47.3111	36.2098	40.9584	90.096	85.6243	81.9462	95.888	96.6945	94.4209	102.577	79.7422	50.3861	42.0472	61.2036	55.0692	15.3521	18.7637	16.3681	6.96162	14.8061	12.5559	20.7542	17.7261	25.2277	13.0875	28.5323	11.911	18.6591	25.3386	25.0761	33.947	29.1941	17.9183
KWMTBOMO01347	19.1002	11.9887	30.2085	16.5424	11.8026	13.4118	18.5866	17.3666	16.6736	22.6969	29.6848	34.6807	11.4546	11.8743	12.2797	14.6308	12.4247	14.5515	11.2258	14.3632	16.1435	19.8468	15.6266	15.2017	26.1422	26.2503	24.6333	20.3242	24.7913	24.5065	24.5738	27.0707	22.4376	18.232	18.3049	24.9398	22.5135	21.2415	20.4202	22.2935	23.4804	25.5487
KWMTBOMO01355	16.869	25.2417	33.4531	19.3978	19.791	15.3879	27.1053	27.1354	44.0927	39.3887	46.5943	50.5424	46.1499	41.1007	46.0611	36.4571	37.3151	32.3936	41.885	40.5444	62.7863	71.0498	43.0417	48.8557	31.3941	34.4059	26.0865	27.9647	32.2623	21.5015	30.3834	35.6799	28.8967	32.3874	34.0357	46.7852	35.2445	36.3412	26.611	41.3124	46.2072	41.6567
KWMTBOMO01360	1.73818	1.74641	2.3087	1.91137	1.69298	1.21551	2.26208	2.57464	8.57256	9.02705	8.75001	9.3784	2.0134	2.38668	2.57576	2.42373	1.90085	2.35995	2.79311	3.39487	8.15871	6.28283	10.2397	9.05431	2.35292	2.17844	2.619	2.9717	3.28476	3.01844	2.33729	2.55512	2.14485	2.77551	2.99112	2.45786	8.1749	9.19874	9.13558	12.6073	13.0898	11.3865
KWMTBOMO01362	1.12944	0.759915	0.518469	0.873638	0.780504	0.713615	0.544129	0.613784	0.660381	0.6092	0.35699	0.112678	0.80217	0.93515	0.708095	0.587911	0.531413	0.350835	0.369207	0.749808	0.60162	0.19453	0.56594	0.620549	0.664636	0.545476	0.565318	1.34886	0.943586	1.51983	0.569736	0.582495	0.746155	1.64007	0.980052	1.16209	0.333103	0.575696	0.533019	0.20734	0.539483	0.163535
KWMTBOMO01379	111.235	112.129	99.9064	133.029	106.797	133.556	130.42	117.393	76.0297	70.3801	59.1326	58.2106	117.339	121.149	113.836	142.66	154.043	149.471	159.429	133.364	66.3364	65.43	78.337	84.0533	48.4957	49.1078	51.2934	20.4839	38.6848	32.6916	63.7442	46.1274	54.4553	29.0498	41.1798	20.4919	47.9729	56.8111	56.0004	56.8057	59.9427	57.4536
KWMTBOMO01380	69.1128	71.0613	51.5822	81.6861	65.0496	84.679	84.1822	77.5601	46.4446	43.0706	33.7499	32.0591	70.2149	77.2117	74.1506	72.6167	99.5401	96.7707	99.7	76.2959	45.6787	38.3371	59.3732	50.3734	29.6125	30.6201	30.1705	8.41214	18.675	16.7641	30.952	26.1254	33.0291	14.0328	24.7387	11.0936	29.4294	29.8267	34.4931	35.4962	31.9255	32.0992
KWMTBOMO01381	2294.05	2322.92	5083.22	1094.96	983.498	770.046	2176.86	1911.93	2160.01	3013.61	2774.71	4425.35	1045.58	1163.6	1005.62	1568.02	1176.68	1159.64	1012.45	842.355	1403.76	2396.87	1568.33	1917.59	1349.14	1094.33	1133.75	1224.73	946.922	1158.22	1448.61	1672.36	1400.72	1294.43	1397.16	1813.94	1776.76	1595.71	1473.42	1113.69	1286.95	1318.12
KWMTBOMO01390	0.916707	1.11882	1.93509	1.24115	3.04623	3.4352	5.71489	4.37024	2.61795	1.13434	1.8747	4.10917	1.01569	3.41912	1.25746	1.16634	2.74933	1.80826	1.77026	2.34577	4.84989	5.34512	1.55307	2.66132	3.17518	1.96273	4.13878	3.07439	2.25853	2.56868	2.09435	2.93896	1.70772	3.13252	2.41087	4.47678	3.89113	1.09732	4.35416	1.81827	2.03939	2.67179
KWMTBOMO01392	0.599428	0.798095	3.70053	1.57244	1.7624	3.51686	6.90387	4.24522	0.292383	1.28119	1.15156	1.51446	1.26792	4.82487	1.39034	1.39073	3.99981	4.33821	2.29563	3.66234	4.40908	4.25943	3.19476	1.40121	4.68989	3.45396	3.5726	4.66834	3.85653	6.54147	2.43001	4.34131	2.03342	4.17401	3.93977	3.13093	5.0645	1.10735	3.41554	3.71789	3.41259	4.73417
KWMTBOMO01393	0	0	0	0	0	0	0	0	0	0	0	0	0.402298	0.756434	0.578997	0.168483	0.621857	0.293247	0.724546	1.48015	0.5161	1.15297	0.532173	0.41495	0.327371	1.08557	0.374452	0.664388	0.508838	0.876105	0.833378	0.5728	0.258073	0.710085	1.00536	1.09275	1.40326	1.41151	1.73394	1.25392	0.834697	1.26176
KWMTBOMO01396	12.1996	7.74403	12.0744	13.127	9.36331	11.1297	12.115	12.9271	13.8196	14.8935	17.6246	23.0152	15.7998	14.8881	15.1596	16.0113	15.8444	10.8679	15.99	11.7113	17.5228	17.7756	12.3038	15.7921	17.6665	18.9899	19.2742	16.0226	19.6632	17.283	20.9978	20.2259	19.9631	18.9224	21.0301	19.8058	17.0945	18.2628	16.888	18.32	21.1044	18.0146
KWMTBOMO01406	68.6622	66.214	149.623	39.2457	35.5581	29.5664	57.0652	35.3618	23.8703	39.6561	45.759	92.961	22.9449	26.0006	22.3501	24.4801	32.3657	32.5238	25.0529	24.5512	17.7354	14.4251	18.1768	17.0975	63.6366	49.6732	48.4326	52.4584	56.0014	50.0633	53.2889	52.1718	43.8635	38.1768	40.3344	49.6931	45.8645	40.7673	36.9758	38.2687	44.3796	48.7059
KWMTBOMO01407	20.2787	30.0952	17.4828	23.9789	18.7611	21.3513	16.4244	19.2596	15.091	12.3008	8.54491	8.90269	23.5506	20.8102	19.6863	23.3126	23.4417	22.666	20.4816	16.9843	12.6531	12.4161	16.1668	15.7034	6.45851	6.56676	6.16811	3.69648	4.91945	4.9798	6.4837	5.64792	4.16796	4.31256	6.48977	3.85738	7.76428	8.10937	10.1356	7.09813	9.28421	7.52629
KWMTBOMO01408	38.6003	40.1827	32.348	49.3688	43.1507	48.8804	38.115	45.8227	82.2345	68.3508	62.5415	57.3761	37.156	36.8423	46.8842	48.1721	34.7747	39.4473	53.7808	58.4039	90.9506	63.4618	86.1319	71.6714	27.8092	27.4938	24.7673	34.3566	27.0166	37.4555	26.4872	29.0005	23.0441	52.6245	57.8996	51.3709	65.6541	89.1948	72.6789	56.0519	75.7353	51.25
KWMTBOMO01412	2.22439	1.14857	2.05982	3.31029	1.74213	2.00777	2.29638	2.05827	5.04938	5.18737	5.42376	4.80289	1.94321	2.80718	3.04683	3.2255	3.08747	2.66512	2.79791	3.15767	7.81079	11.8071	7.26231	9.47166	3.54125	1.99512	2.11121	2.95301	2.96738	2.63199	4.34805	3.57658	3.23043	4.04339	2.33596	4.17426	5.07771	5.29113	7.61788	8.79151	7.46005	8.47309
KWMTBOMO01414	10.3643	25.8082	18.1336	13.61	23.2112	24.0636	16.7179	24.3664	33.0591	25.2698	17.1559	29.705	20.4496	16.2963	14.6864	21.368	22.3083	17.8094	20.1889	25.2595	20.3548	25.9609	23.8477	24.4889	3.37186	4.11199	3.5369	2.82915	3.48483	4.0297	4.20361	3.11894	4.93138	4.35277	5.25134	4.93882	6.00014	9.10272	7.91671	6.83698	8.70254	5.22747
KWMTBOMO01417	0.62809	0.622837	1.62369	1.13274	2.72725	3.38561	5.87953	2.78831	0.842501	1.72443	2.62692	4.73485	0.935125	2.67834	1.25196	0.728616	2.52119	2.37782	1.6102	2.076	5.45102	4.7464	3.45213	3.14035	4.07025	2.85198	5.19058	4.47304	3.16323	3.84798	3.38519	4.13369	3.13891	4.52626	3.18533	3.72327	4.13598	2.37578	5.60438	2.66173	2.67617	3.71731
KWMTBOMO01422	5.23363	6.26495	3.96808	6.14733	3.68922	5.00197	6.32602	6.16203	3.5176	3.18975	2.89529	2.6051	6.03364	6.73025	7.56863	6.83504	8.23173	8.446	9.45145	8.47099	5.1733	4.67467	7.35999	6.44019	1.31711	2.22199	1.23302	1.51286	2.14246	1.49438	1.77093	1.90125	1.7251	1.71859	2.70359	2.00487	2.44387	2.5634	3.1974	2.60362	2.40609	2.21037
KWMTBOMO01429	2.22898	1.60362	1.76714	2.61583	2.86668	1.98227	1.46109	1.58592	1.69952	1.4807	0.440731	0.59991	3.04157	3.12835	3.34237	2.6946	3.58787	3.81697	3.5375	3.72246	3.05283	2.7796	4.2986	4.69244	0.423092	0.813727	0.691342	0.273207	0.246607	0.452909	0.692391	0.388649	0.917212	0.535331	0.956441	0.449357	0.237491	0.331678	0.466861	0.355732	0.185993	0.16307
KWMTBOMO01432	0	0.0251751	0.0254683	0.0541101	0.0988319	0.0484082	0.19932	0.35447	0.0553376	0.102098	0.339031	0.34396	0.708488	1.00986	0.85521	0.35893	0.454211	0.47598	0.480215	1.24994	0.586391	0.125962	0.932173	0.324132	0.371957	0.678379	0.835707	1.50975	0.838303	1.58024	0.541075	0.699625	1.41113	0.924454	0.951902	0.526731	1.36661	1.18459	1.00557	1.40732	1.65149	1.73825
KWMTBOMO01435	1.74769	1.63047	1.16366	1.57821	1.47417	1.8038	2.068	2.20139	3.08073	2.65514	1.94974	1.55631	3.56357	3.27878	3.37541	3.12072	2.38426	2.06921	3.91048	3.43772	5.11739	3.59844	4.53185	4.50306	0.614998	0.93561	0.781877	0.528928	0.72771	0.830702	1.00208	0.793924	0.841406	1.08859	1.41106	0.934626	1.27981	1.52794	1.61131	1.52218	1.77709	1.51435
KWMTBOMO01436	6.01001	4.92425	9.13292	5.95347	6.59487	6.26312	6.76857	5.97046	17.138	23.5067	37.1046	31.4434	4.05124	8.23038	2.90415	4.43667	7.35223	4.80056	7.8741	5.83438	20.3571	21.7123	14.2191	22.1541	11.7469	12.49	13.3124	19.0509	20.2904	14.4508	15.8751	22.4763	14.3012	31.9523	25.957	36.3743	16.5521	12.8849	14.6764	13.3105	14.4591	14.1303
KWMTBOMO01440	19.8475	21.5319	21.0723	23.6848	25.3052	18.5263	21.7555	26.4361	12.5612	12.3391	15.6466	13.1459	20.1491	20.9072	14.6439	8.82404	12.316	5.8631	16.5465	8.94401	13.2442	4.41082	6.0506	2.69372	35.4438	42.9996	42.354	25.1735	28.4636	26.1042	40.2621	37.3104	38.1066	38.1794	32.9396	31.5085	26.2625	28.4917	22.1308	31.8737	25.5633	28.1825
KWMTBOMO01445	3.58048	4.03695	2.18934	4.11478	2.85921	2.60084	3.80761	2.77369	1.00629	1.51904	0.920768	0.379077	3.0981	2.94817	4.24136	2.01743	4.04639	1.92782	1.92796	2.93043	1.93878	2.74867	1.24947	1.80236	2.37575	3.44593	4.21999	4.84986	4.96989	2.48895	3.98041	3.76561	3.8476	5.05714	2.30799	2.2391	1.91405	1.89804	1.96768	4.36579	2.81124	1.95522
KWMTBOMO01446	3.87862	3.86449	2.63819	3.46259	3.41258	3.05229	2.95908	3.663	2.74152	2.14586	2.02682	1.72125	3.50826	2.66925	2.75709	3.18819	3.11587	2.40275	2.90089	2.69533	3.46206	1.89102	3.56479	3.01918	1.39602	1.43043	1.49984	0.952976	1.56772	1.14882	1.62459	1.48999	1.9534	1.84837	1.88159	1.29205	1.52449	2.18194	2.17972	2.74529	2.76776	2.13206
KWMTBOMO01452	35.8905	25.3993	36.5559	35.4567	20.5592	17.6944	26.013	18.0657	6.00239	9.51942	13.2776	11.0734	18.6603	19.7143	16.9431	23.1818	21.878	22.2782	17.1589	14.419	12.7344	13.3634	12.7091	13.1131	59.388	46.9995	51.4989	40.6215	44.0795	42.6713	44.2282	52.6908	40.628	32.6672	26.8029	31.977	29.8246	26.8897	27.1995	30.2822	26.264	32.232
KWMTBOMO01476	1.61342	0.703263	1.70749	1.17146	1.2769	1.48751	1.26826	1.48531	2.85982	1.96081	1.15003	0.864763	10.5342	10.1737	8.26968	12.667	12.6531	10.7036	13.8939	13.6811	4.4732	6.33371	5.3136	3.53952	9.56406	8.92393	9.0198	10.0884	9.93241	12.044	9.18228	10.1356	8.16551	10.8932	11.4121	10.9831	13.6268	19.9057	16.539	14.1722	17.4031	15.7188
KWMTBOMO01477	77.7519	79.2729	72.1765	92.0415	77.4969	102.293	70.3521	80.1022	61.8418	39.3197	31.3989	39.7838	41.9799	45.5032	45.3562	33.9066	73.3821	57.3804	59.7935	55.4252	28.1983	29.0867	26.0551	30.9287	45.7223	41.6182	46.4387	30.8777	39.7562	33.9951	70.3223	39.8814	47.9196	41.2	47.361	48.8405	32.5793	39.6079	30.9798	33.3084	38.8686	25.8905
KWMTBOMO01478	87.8162	98.6507	104.173	104.299	92.6941	129.744	100.796	110.166	107.056	87.9524	73.9334	69.7919	68.5924	64.7393	61.5323	70.4656	113.067	102.551	93.4804	79.1121	38.0884	36.1454	37.3327	39.7135	59.7303	63.9984	60.2207	40.232	53.0677	48.0559	73.9096	55.7202	60.9939	44.5159	54.9665	68.3176	45.1355	48.0095	40.4979	40.8661	50.921	32.2025
KWMTBOMO01482	61.1541	50.7894	48.1641	68.8048	52.7568	59.3237	57.0781	74.2551	51.4755	44.6108	55.0141	48.3357	29.7242	29.1552	19.2752	19.3589	24.765	24.819	19.6712	22.9632	11.1634	9.80365	13.5023	12.4225	109.225	118.775	121.788	89.1356	107.312	89.4524	100.755	108.443	111.699	128.409	96.8329	108.782	105.321	114.002	110.615	117.937	113.7	111.701
KWMTBOMO01488	8.68777	9.72228	3.66198	8.39995	6.50798	10.456	8.0455	6.63034	16.3008	11.7734	5.96254	7.45497	10.9199	8.85825	11.5796	10.2914	7.09604	7.84327	9.25299	8.60304	13.0863	10.5945	19.0263	17.8099	2.32345	3.288	3.48019	2.17212	2.32649	2.76283	3.41662	2.83632	4.05755	3.71074	5.65246	1.95086	2.76539	3.43206	4.23028	3.47094	4.17164	3.08972
KWMTBOMO01490	9.62119	12.3106	8.81358	10.109	7.18736	14.6886	12.2737	8.7705	10.1302	6.46475	7.7124	9.4305	9.16991	11.1534	10.613	13.5613	12.5925	13.6668	14.2788	13.2787	5.76883	4.86445	12.1303	9.75388	6.69887	9.0935	8.42089	4.68946	10.7647	8.70559	9.83716	8.48661	12.3624	7.58699	10.0257	6.51005	10.6143	11.1511	11.8364	10.1953	11.6862	9.21234
KWMTBOMO01494	3.15608	1.95702	0.974195	2.50377	2.56095	3.19564	3.25192	3.49909	2.83369	2.55109	2.42037	1.92402	2.87644	3.49964	2.92225	2.03729	2.67774	2.99532	2.68056	3.05659	3.78475	3.60588	3.13979	2.5815	0.980512	1.08057	1.10619	1.63004	1.1949	1.01332	0.867932	0.742819	1.06282	3.25617	2.01634	1.60164	0.81972	1.46168	0.911597	1.07192	1.04916	0.530686
KWMTBOMO01501	1.60107	4.07097	1.74619	2.13499	2.20548	3.31904	2.09145	0.85598	3.79414	3.50009	3.54003	3.17408	1.68524	1.02845	1.39002	1.48586	1.27311	0.615752	0.739561	0.734994	1.16705	1.75987	1.20591	1.02922	1.0936	0.909497	0.92386	2.26381	2.87946	3.02618	1.67991	2.37844	3.08203	2.84847	2.54495	1.58183	1.91525	2.94701	2.01765	2.24763	3.06718	3.0369
KWMTBOMO01502	68.1415	59.857	49.3731	57.4473	47.6844	73.7503	83.9423	91.7782	64.0422	58.635	110.208	76.4982	45.051	45.9033	38.1739	39.6278	46.0671	40.9647	46.7166	42.9707	68.1816	64.7161	55.138	49.2472	74.2614	73.3687	64.5271	49.5534	60.0288	64.5503	51.7412	65.3115	63.6471	79.8545	85.2346	43.7054	100.53	141.281	119.798	163.2	174.344	151.891
KWMTBOMO01503	2190.95	2522.17	2674.13	2255	1773.95	2669.85	2180.62	1643.27	1501.22	1078.04	1075.98	1081.04	754.072	847.089	1048.28	1215.59	1048.71	1088.12	964.893	766.748	406.113	389.507	431.96	499.703	1198.71	999.005	985.52	1009.94	1213.09	1633.09	1234	1363.81	1348.58	1045.04	1615.91	891.058	1002.44	1736.17	1217.73	1141.54	1452.78	988.246
KWMTBOMO01504	0.723351	0.26158	0.446557	0.298684	0.481362	0.565856	0.589666	0.721274	0.19765	0.563571	0.754861	1.26575	0	0	0	0	0	0	0	0	0.0292926	0	0	0	0.702691	0.568698	1.02622	0.635055	0.769663	0.832282	0.764241	1.34188	0.559355	0.84048	0.638773	0.561956	0.653285	0.863956	0.852923	1.63603	1.34856	2.04818
KWMTBOMO01506	30.0578	31.2282	17.0081	26.3489	25.8723	39.0982	32.3367	22.53	5.10567	4.33617	5.21341	6.64927	18.5427	18.4397	21.4203	20.3254	31.4491	27.7785	22.8064	19.9031	4.78932	4.13218	8.8921	6.47311	15.9211	15.8778	14.353	18.8944	19.6221	22.0312	14.6992	13.2008	16.5597	22.8189	19.3079	10.469	9.9515	15.8271	10.0081	13.0532	12.7876	12.0986
KWMTBOMO01507	0.145237	0.709035	1.34492	1.04773	2.08764	1.70422	4.44416	3.32778	0.584451	0.539155	1.53458	2.98693	1.44827	3.70653	2.16159	0.758172	4.53067	2.59733	4.26677	1.28013	4.764	4.78927	1.41913	4.1495	3.09514	1.65006	3.74452	4.10713	1.62828	1.83982	2.33346	2.92128	1.87103	2.84034	3.63046	3.77496	2.47241	1.09071	1.73394	1.59033	2.70557	1.89265
KWMTBOMO01508	1.17973	2.23175	2.69472	1.00578	3.32084	2.49175	6.01651	5.60892	0.949476	2.77365	2.07752	2.95081	1.89532	3.87095	1.56769	1.77912	3.75234	4.28758	1.7656	2.01466	5.03061	4.75472	2.16137	4.55025	3.62614	2.43372	3.47611	4.80796	2.02526	2.49075	2.01147	2.79165	1.5198	1.24971	3.448	2.90494	2.93102	1.82405	1.87793	2.38486	0.654629	1.74234
KWMTBOMO01509	0	0.395204	0.133269	0.141572	0.840388	0.506616	1.15888	1.97851	0	0	0.253438	0.0599951	0.0597958	0.281083	0.172119	0.438244	0.792257	0.249068	0.358978	0.11892	0.7081	0.395475	0.527332	0.154191	0.486589	0.677686	0.795098	0.134661	0.151263	0.651102	0.884783	0.681108	0.479485	0.52772	1.20376	0.0492187	0.347625	0.047682	0.59062	0.909155	0.898407	0.609515
KWMTBOMO01510	0.355793	0.361864	0.585725	0.816662	1.31405	2.2614	3.50167	1.49457	1.03404	0.880525	1.00945	1.45025	0.42706	0.9883	0.756474	0.515922	0.435253	0.615752	1.01895	0.979992	2.4962	2.46236	1.0864	1.99068	0.777669	0.673702	0.917308	0.197282	0.498607	0.536556	0.486085	0.561284	0.737579	0.33824	0.889365	0.513758	0.572937	0.209565	1.47489	0.649317	0.775609	0.669714
KWMTBOMO01512	21.4457	23.9875	19.3301	20.875	20.7745	18.4011	19.067	18.3226	9.68172	9.92732	9.84537	11.4584	10.2409	9.79018	11.7857	11.5053	11.6565	11.7426	11.139	9.23947	11.0145	9.29082	10.2427	9.68027	12.8111	12.482	12.7757	10.8188	11.152	12.8425	12.5312	12.4104	13.6557	11.7418	12.1213	10.2527	11.0137	13.144	11.9079	11.2843	13.0074	14.12
KWMTBOMO01513	4.52483	6.93329	3.67013	4.1154	5.57822	4.53435	2.6241	3.4811	3.01258	1.96172	1.58977	2.16625	2.89093	2.30504	1.19379	1.87739	1.33334	1.44805	1.61105	2.14693	3.17787	1.65384	1.77495	2.40624	1.00164	1.1257	1.63007	1.15375	1.06456	2.37086	1.75437	1.61521	2.52356	2.34143	2.15923	0.722906	0.516656	1.57575	0.985773	1.22406	1.30907	0.918188
KWMTBOMO01517	1.52903	1.68747	3.595	3.43496	6.85846	5.707	8.95927	6.69006	1.33097	4.00549	3.24644	4.26752	3.47837	7.21807	2.93971	3.71734	7.00447	5.49887	5.51804	4.87464	9.49734	8.08556	4.82779	4.76354	8.9729	7.87847	10.0531	12.0003	7.37436	9.95939	6.48557	9.66137	7.24037	8.17815	8.85771	11.8381	11.1211	4.61325	10.956	7.05607	6.97587	9.8638
KWMTBOMO01518	1.89287	1.64455	1.90137	2.35648	2.07519	2.37168	3.27234	3.12416	4.69076	2.62015	4.93412	3.95882	3.27028	2.43957	2.1828	1.97252	3.92475	2.81319	3.9479	3.03984	5.01621	4.50602	5.60347	5.68299	1.78816	2.03349	2.31603	2.21476	1.91081	2.09011	3.07168	2.07509	2.59384	3.58154	2.78834	3.30625	4.57584	6.09424	5.39422	8.53929	8.46886	5.0727
KWMTBOMO01519	13.4124	14.8051	10.1734	16.6913	20.9184	38.9962	28.6286	41.4297	65.2094	48.2888	40.8971	37.5296	29.4928	37.8362	47.1063	43.4112	51.9392	59.3637	85.6106	85.208	61.9627	43.3837	75.8701	56.2372	16.2088	17.258	14.1624	10.6985	11.8518	12.4673	15.8799	14.7497	18.4437	13.0366	22.2688	13.9644	27.5267	33.1234	30.1943	23.6355	26.3262	18.4326
KWMTBOMO01522	78.9848	76.0981	45.5832	61.161	43.7061	79.7385	171.076	131.796	486.51	373	223.68	212.564	160.811	161.723	145.103	152.956	109.218	138.904	308.001	274.391	623.654	558.105	537.76	560.247	47.1365	51.2927	45.6496	87.5215	95.8714	104.728	46.5586	46.6012	68.5072	157.463	181.722	145.778	251.009	294.774	326.156	237.433	309.863	181.735
KWMTBOMO01523	1.43739	1.14411	0.462973	0.737728	2.47034	1.61331	2.28135	1.36034	5.11358	5.33593	5.20925	3.89054	0.484701	1.69256	2.25888	1.73994	2.21712	2.52367	1.59349	2.34105	10.2497	12.8228	8.24373	12.4094	2.20264	2.35427	1.93351	2.2351	2.49605	2.03572	2.62291	1.72532	1.94334	3.5138	2.59561	4.33161	4.83056	5.0246	4.53883	1.73711	1.78345	2.28032
KWMTBOMO01525	48.0162	55.1434	61.9611	55.6167	50.1261	81.5139	85.2057	52.2714	23.7801	23.2437	26.3588	23.8471	20.566	34.3282	29.5991	51.7686	59.2836	79.5083	85.6374	50.1467	19.7483	23.2128	25.1147	23.1816	29.7907	23.9262	30.253	26.994	22.7804	29.1991	28.463	28.0549	30.6126	23.8199	25.6463	27.7743	41.3196	66.7278	55.0137	61.7427	88.9893	74.7869
KWMTBOMO01529	139.194	191.998	120.752	134.606	122.586	396.879	6.5435	276.382	380.059	314.82	299.504	442.431	500.193	399.823	358.521	317.534	463.403	219.021	380.447	515.727	682.649	796.343	477.005	503.385	186.943	159.248	211.758	201.638	202.231	160.083	211.583	188.774	234.106	215.747	204.835	307.901	177.389	145.385	170.468	189.042	271.456	197.93
KWMTBOMO01530	5.2802	7.77114	10.0667	9.06438	20.6486	18.4052	10.7547	20.7274	5.72865	4.90034	6.29014	2.33067	26.7566	24.9932	18.3257	21.0782	29.0674	21.0536	10.6743	16.2547	6.19778	7.39713	3.69879	3.66052	1.71844	2.13583	2.23077	1.03334	1.46905	1.17101	2.9025	2.1437	3.03549	1.13892	1.91113	1.27469	0.785969	0.548839	0.849783	2.02754	0.984859	1.21427
KWMTBOMO01531	2.93219	4.77156	2.89627	4.66637	6.88404	5.13803	5.79264	10.2568	2.15012	2.32213	1.14747	1.39077	12.2154	11.0363	8.89429	5.80521	12.5785	10.1943	5.67776	6.89185	3.16326	2.8649	2.72182	2.12228	1.69838	1.72994	0.863976	1.07306	0.712255	1.13201	1.58956	0.801787	0.659961	1.30616	0.932163	0.820064	0.575602	0.518126	0.311168	0.72447	0.557848	0.373614
KWMTBOMO01532	15.7454	21.9072	16.1956	19.7464	19.0344	19.3	16.8011	19.7452	9.53666	8.18308	6.42715	5.57423	11.3932	12.036	13.687	16.9588	14.8909	14.1	12.3664	10.7154	7.74707	7.86952	10.7547	10.1909	3.39519	3.10696	2.05205	0.846194	1.46821	1.48315	2.70844	2.13044	2.29205	0.957332	2.71083	1.25923	1.32626	2.10809	2.95223	3.07074	2.5155	1.52573
KWMTBOMO01535	0.514892	0.377048	0.508585	0.405204	0.246701	0.483341	1.38205	1.00279	1.03599	1.27427	2.53884	2.8047	0.228195	0.214535	0.547372	0.23892	0.944825	0.415845	0.285405	0.510556	0.900758	1.06904	1.69798	0.661982	0.295422	0.461823	0.2655	0.385425	0.360784	0.279535	0.337654	0.284295	0.503203	1.13282	0.63363	0.845235	1.56351	1.81966	1.43433	1.6914	2.16324	2.23659
KWMTBOMO01538	25.6033	18.5131	29.8227	27.1188	39.2324	42.6271	39.3148	61.8741	111.325	79.3839	101.291	94.4091	350.262	413.431	376.435	576.986	660.939	791.119	607.092	714.368	379.453	391.874	829.935	526.127	384.079	452.009	371.723	295.799	345.67	394.621	289.359	347.131	316.402	319.48	317.38	387.961	465.679	722.929	537.708	516.274	620.136	544.411
KWMTBOMO01541	14.0439	9.96333	10.7627	6.80552	9.44699	7.71195	9.0619	4.04213	13.1774	12.2417	5.76662	3.30702	3.98589	2.23397	2.8683	3.29044	4.73942	2.23495	1.76399	1.90554	1.4372	2.02783	2.11245	2.17422	3.85594	3.39215	2.95577	4.60324	3.34483	3.92282	3.5387	5.6752	2.82738	5.35547	5.3742	3.40703	2.16443	2.93392	2.95962	1.22371	1.91944	1.86318
KWMTBOMO01542	2338.58	1979.46	4517.98	2134.3	1798.9	2136.65	2393.65	2251.61	2957.65	2070.79	1745.36	1305.89	2304.45	2263.7	1640.93	3016.54	2590.58	2473.82	2296.65	2045.11	2526.52	3684.65	2440.33	2846.65	1188.65	1234.92	989.641	1030	869.89	1012.02	879.518	1297.2	1019.26	1258.6	1487.58	1924.95	2119.59	2659.09	2176.35	1911.58	2344.25	1965.06
KWMTBOMO01543	0	0	0.180492	0	0	0.114356	0.0523175	0.11165	0.26145	0	0.286036	0	13.7133	16.0395	12.5361	22.837	16.2141	11.5815	27.01	12.0795	57.008	45.2294	106.534	89.7265	17.1742	15.8798	23.9776	25.9383	15.2964	26.3076	13.0056	15.3743	23.6378	74.8467	54.2685	99.9889	110.437	122.784	185.626	107.124	170.925	145.245
KWMTBOMO01551	20.2305	32.0632	52.9118	26.1609	29.2157	30.4254	32.4891	54.3185	37.1503	28.9823	35.258	36.5534	21.7202	32.411	11.8135	19.3035	56.7473	39.9759	48.2033	29.7605	28.662	32.8508	28.5374	34.2726	19.8516	20.3091	19.1842	17.4898	15.6928	17.2224	21.8246	23.0145	22.3786	19.1782	22.4851	23.6471	26.2716	22.3549	18.5395	31.5842	26.3365	26.9325
KWMTBOMO01565	0.677572	0.43365	0.520319	0.390167	1.06896	0.426621	0.301639	0.785718	0.365767	1.28833	2.31851	2.34238	2.09655	2.28953	2.32784	2.45391	1.51627	1.52538	1.68552	2.07568	1.72563	2.43212	2.31116	2.72672	5.52663	4.76306	4.96685	5.90358	4.40034	6.84867	5.15863	6.99353	4.44886	4.114	4.42969	4.67221	5.13235	5.21989	5.82857	5.81855	4.57859	5.76444
KWMTBOMO01567	1.44812	0.974336	0.825222	1.94808	1.69013	0.653551	1.05646	1.33998	0.672393	0.872989	1.22059	1.13514	2.2833	1.91456	1.99342	1.39991	1.58984	1.67079	1.89354	1.37047	0.791676	0.657561	0.929711	0.928253	1.4913	1.99826	1.76421	2.43977	3.4864	2.9566	2.02104	1.24476	2.44122	3.31311	1.942	2.0318	1.11044	1.50908	0.812714	1.78272	0.971331	1.19356
KWMTBOMO01569	0.365846	0.518524	0.786843	0.588203	0.551311	0.844723	0.392794	0.676011	1.23475	2.02986	1.21924	2.02038	1.28142	1.11867	0.953492	0.684516	1.35709	0.77612	0.837321	1.39125	1.13551	1.18189	1.25403	1.78702	0.928617	1.13614	1.58219	2.43427	2.27405	2.74791	1.71035	1.50802	1.80343	1.94254	1.59753	1.57137	1.43345	1.69957	2.03122	1.71969	1.74005	1.99927
KWMTBOMO01570	13.7925	16.7064	9.12521	17.5102	10.2555	14.1688	11.4556	9.92791	5.8295	3.34899	3.20794	2.66152	8.99602	11.5207	11.5087	14.2188	13.6892	17.4746	11.3379	9.51897	3.41444	5.33953	6.00733	5.01866	3.83944	4.91724	3.68059	3.22503	4.37632	5.02336	5.83645	3.65377	5.17904	3.68975	6.5851	3.18024	3.30459	2.98898	3.57289	4.14281	4.90971	3.23298
KWMTBOMO01573	3.20532	1.67076	1.23674	2.05828	1.79973	2.03728	2.29428	2.52459	3.09028	4.09024	7.36933	7.27496	2.51558	3.65184	3.26553	2.01409	2.73665	1.77204	2.81312	1.76574	4.45381	5.13804	3.344	4.38809	5.74709	6.12923	5.18958	5.94284	4.98323	3.12183	4.13826	5.03023	3.76736	5.71347	6.42006	5.48102	4.7007	5.78188	6.11212	6.63711	6.27279	8.67303
KWMTBOMO01576	1.07246	1.2515	0.766613	1.14753	1.92693	1.30258	1.50497	1.5412	1.6657	1.55989	0.883558	0.972596	1.46968	2.12646	1.47014	1.77885	1.46158	1.99714	2.85759	2.12478	2.33492	1.48215	2.89553	2.45931	0.239037	0.326265	0.443511	0.367751	0.415285	0.488035	0.524384	0.393283	0.509846	0.482944	0.701853	0.403238	0.554021	0.756362	0.889145	0.935026	0.976919	0.621138
KWMTBOMO01577	4.90327	6.66825	14.3567	5.23684	12.5017	13.3153	17.8991	13.8829	9.11398	8.84102	10.7728	26.3196	4.34615	8.24497	3.57434	4.14415	12.5108	6.46539	7.29946	6.0196	15.241	13.3456	8.81208	9.50603	4.65052	2.97382	3.19911	4.1947	4.61368	3.42256	2.66423	4.80687	2.61379	5.87904	6.19563	6.26041	4.89861	3.34191	7.80513	3.83503	4.05344	4.56404
KWMTBOMO01579	26.5946	34.8242	15.5813	26.3821	29.1035	48.5207	19.1192	23.9485	10.3179	5.94196	6.21704	5.25832	14.5789	13.6782	11.3833	16.7947	18.2159	15.0157	16.1195	12.1336	4.10213	2.86107	4.24254	4.5902	6.46665	7.18638	6.13563	3.18765	6.10049	4.30975	6.82183	6.75406	7.73512	5.33907	6.90337	3.07779	4.28647	5.71755	4.55413	5.83641	4.95915	3.99238
KWMTBOMO01580	39.421	62.7802	97.5186	47.1665	52.205	50.4271	39.6136	68.7879	13.2979	12.4409	15.866	27.188	91.1889	85.2435	85.6549	90.4843	78.4871	76.8833	41.6804	59.816	26.1784	38.7219	22.2179	22.1114	100.691	90.1775	72.4418	56.1239	44.2677	56.445	62.2518	64.5865	69.4242	51.7846	89.9885	82.6074	41.1367	36.0272	29.403	69.8355	73.8047	55.5353
KWMTBOMO01585	2.89284	5.32927	1.34783	6.08519	2.15754	5.31587	0.0586024	1.12556	51.0305	42.6855	105.923	89.3164	6.95465	6.25409	3.53952	3.60911	5.27496	2.58196	6.77706	7.81766	12.4729	16.0654	12.1998	18.0894	0.0447381	0	0	0	0	0	0	0.086106	0	0	0	0.049778	0.2009	0.289343	0	0.459743	0.735546	0.189674
KWMTBOMO01591	3.8194	2.55306	5.97814	2.6204	3.42069	2.165	4.3657	2.8408	23.3619	31.4108	27.6628	23.8032	0.234376	0.599833	0.499733	0.749809	0.316285	0.298299	1.12043	0.750973	6.27051	6.71714	10.593	8.8137	0.645379	0.81515	1.12539	2.11128	1.02933	1.82898	1.734	1.79832	1.17984	2.60472	3.66975	3.64401	4.96358	4.42318	7.03853	4.62269	5.14237	4.29827
KWMTBOMO01592	8.10609	4.26221	14.0056	8.09108	8.76318	7.59742	7.19792	4.23447	17.2673	22.4584	25.7966	17.1158	0.112973	1.69937	0	1.06454	0.405389	0.499977	2.0064	0.224677	1.33782	1.40095	2.83321	1.49299	32.5522	28.8995	42.0425	69.8799	52.6912	61.6451	40.186	57.7061	47.3784	66.6762	59.9348	72.9734	56.2477	50.4707	65.278	38.1324	45.6269	44.9331
KWMTBOMO01603	251.736	547.983	376.887	306.611	524.287	727.988	485.443	237.713	1225.57	761.107	481.594	607.587	321.727	263.374	218.892	286.228	202.652	225.431	368.233	288.289	766.484	652.496	437.699	509.681	56.1522	60.3761	61.0519	30.8561	50.8874	42.8902	114.441	70.4625	80.9493	96.018	138.04	114.214	119.425	124.401	124.304	144.515	187.611	118.943
KWMTBOMO01606	63.3042	74.1505	57.5829	82.8411	62.2515	63.294	43.5906	44.3798	22.938	20.8695	20.1397	14.7699	48.9093	35.0794	43.9106	50.8307	46.9694	44.5487	26.773	24.5763	15.1792	12.7606	19.5395	17.6628	87.921	68.1938	79.3353	45.0292	58.6573	50.5737	72.6662	73.5164	59.8724	35.9555	28.585	36.0541	30.7057	32.6445	32.0118	32.553	29.3897	36.952
KWMTBOMO01609	3.30272	2.95286	6.47237	3.27411	6.69316	7.5706	5.97871	10.8452	6.64525	4.77588	5.02711	3.60749	9.08448	7.22059	7.22625	9.82332	13.6478	8.50729	9.66438	13.8358	7.13829	8.0204	6.33228	6.77529	7.14542	9.75955	7.79371	5.62169	7.18482	5.18918	8.68856	8.37574	8.15465	7.58867	9.21568	11.1551	5.3184	6.65032	3.93536	5.20794	7.91515	5.138
KWMTBOMO01610	0.972769	0.582828	1.94355	1.06712	3.32615	4.12998	5.35504	3.84988	1.37602	1.13806	1.1628	2.53636	2.09681	4.14526	1.72982	1.49778	4.84662	3.83638	3.4117	2.68913	6.36231	4.47141	1.94421	2.85505	2.44998	1.68156	2.47543	2.08889	2.40425	2.81662	2.45889	2.42746	1.75995	2.34918	3.15598	2.69372	2.99458	1.17198	3.46647	2.14524	2.00491	2.01288
KWMTBOMO01611	3.14228	8.26018	3.28286	4.53362	5.06682	7.28925	3.94468	4.20913	6.9709	4.33695	1.90128	2.0959	6.2936	4.48172	6.7067	7.09413	4.37631	5.96806	4.58219	5.83218	5.41786	4.45765	6.40641	5.73189	1.22835	0.794937	1.70932	0.623225	0.863781	1.09356	1.64851	1.20115	1.54621	0.827242	2.11937	0.881762	1.51245	1.98609	1.58716	1.20122	1.26462	0.923963
KWMTBOMO01612	0.173984	0	0	0.0285251	0.0521009	0.0510384	0.0466999	0.199323	0.670959	1.61468	0.408517	0.145059	0	0.135923	0.13872	0	0.05321	0	0.144659	0.47922	1.11761	0.717151	1.03595	0.90096	0	0	0.0320405	0	0	0.0131189	0	0.0343087	0	0	0	0	0.180108	0.0384294	0.194732	0.256457	0.275837	0.0377876
KWMTBOMO01620	4.08174	3.33518	2.05004	2.76758	3.77051	5.11424	5.0509	4.47804	3.94394	4.83677	3.49246	2.92248	8.01011	7.67477	7.17074	5.41718	7.8285	8.5008	6.86422	12.1955	16.3009	14.0258	21.4202	15.2689	5.24522	7.09455	7.38943	5.58143	6.61694	6.38502	7.05471	3.95627	7.62165	10.4291	8.11451	6.97179	7.28903	7.39591	6.88283	8.62426	8.58262	7.45272
KWMTBOMO01621	298.181	291.138	666.497	200	1035.55	739.105	1873.29	1835.61	386.178	541.626	672.006	1114.79	366.945	401.424	412.962	451.942	351.189	489.235	322.584	422.207	396.964	462.247	427.614	430.512	90.7666	94.0063	85.3601	85.69	88.257	81.9957	85.3632	99.27	82.7644	79.7626	78.6872	86.4573	83.7329	67.3152	73.7549	57.593	74.0082	64.4046
KWMTBOMO01624	16.9597	66.1206	17.016	23.1407	37.7836	44.5411	17.8582	22.8324	31.594	13.3415	16.2495	16.3112	14.7431	15.2529	14.5879	16.642	16.4961	13.8104	15.9039	16.4275	12.9902	13.6032	15.6718	12.1349	10.2493	12.6986	11.9023	8.32518	9.96896	8.77924	13.0696	11.6906	13.4582	11.4963	14.1865	10.7538	10.6044	13.1997	12.5883	9.08147	12.0314	8.02497
KWMTBOMO01629	14.9585	9.8785	14.5054	16.529	18.2041	25.3267	8.01183	21.1669	25.2872	28.6522	27.5849	24.2219	9.57333	8.14651	6.86186	4.71452	5.3477	6.75763	6.56883	7.75114	14.6377	16.8926	8.1548	10.7819	1.80552	1.65412	1.61006	1.43445	1.32812	1.8232	1.0974	0.7408	1.60814	1.36361	1.7205	1.97777	2.41978	1.23712	1.12125	4.81832	4.65645	5.01418
KWMTBOMO01630	86.6539	83.7671	146.175	127.894	157.568	115.951	137.041	194.851	217.466	188.184	193.246	190.269	306.419	316.998	235.709	213.657	237.032	266.85	309.967	285.995	355.356	433.956	241	289.436	230.383	226.85	193.08	191.514	177.726	162.983	201.868	168.586	202.032	242.815	288.151	293.323	235.846	212.619	141.161	222.826	227.834	212.116
KWMTBOMO01639	2.31073	2.69344	1.4746	2.11134	1.64828	3.59492	3.40084	2.677	2.57715	2.05614	2.16415	2.02038	2.81913	2.48811	4.85779	2.7408	2.76327	3.32506	3.07977	1.71631	2.86717	2.21965	3.74192	2.59624	1.23429	2.2511	1.4344	0.820586	1.14612	1.40955	1.43019	1.74074	1.10722	0.86741	0.998456	0.994484	1.57679	2.56916	1.96312	2.20876	1.83173	1.55635
KWMTBOMO01645	44.9026	58.0614	81.2099	32.8783	26.3054	16.9448	41.5987	32.401	23.0252	30.5462	37.5537	56.8833	25.7207	34.512	37.9448	35.5901	39.3981	38.0379	26.279	35.963	34.0214	44.8571	30.3502	28.3356	96.433	85.1761	97.7847	74.784	92.0222	70.8714	88.4453	90.1788	88.5991	61.6776	68.5688	68.0854	54.5061	49.9752	52.8053	56.1814	66.4807	70.0184
KWMTBOMO01646	22.3395	44.858	30.0983	26.8261	26.1261	34.9362	18.637	13.1856	4.96051	4.20251	3.45554	5.15978	15.7624	17.5311	14.6022	29.4169	23.8202	18.6343	14.4745	12.5558	5.15743	6.68262	10.4163	8.35547	16.0836	10.1764	12.9813	9.41572	10.1006	8.64994	12.472	12.5311	11.0302	7.34904	7.98149	8.22505	8.8892	8.40167	10.099	7.94618	8.85433	7.9991
KWMTBOMO01648	1.52572	1.83912	1.06981	2.05058	1.6245	1.50296	1.75945	2.00688	1.21278	0.932321	0.552842	0.481608	2.48352	3.08044	3.10377	2.29434	3.11078	3.23813	2.10905	2.55259	1.60641	1.4493	1.47239	1.66829	1.40495	1.09252	1.13777	0.673659	0.937089	1.01125	1.49462	0.965738	1.43921	1.45813	0.796807	0.70431	1.03995	1.1483	1.23683	1.39618	1.47822	1.0473
KWMTBOMO01659	0.863941	0.815273	0.340904	0.934564	1.16288	1.0033	0.803264	0.877521	0.489829	0.837607	0.470538	0.198024	1.89471	1.70708	1.24037	1.52915	0.991511	1.03789	1.26386	1.31493	1.36337	0.924609	1.31629	1.01786	0.664328	0.564529	0.452701	1.02969	0.873719	0.709193	0.7885	0.716585	0.53809	1.35717	1.0618	0.901622	0.631065	0.393456	0.345582	0.517641	0.254172	0.278557
KWMTBOMO01660	1.86413	1.17908	1.22641	1.21359	1.74396	1.82016	1.27099	1.59002	1.11336	1.41433	1.03834	0.695808	16.674	8.12145	15.7959	13.6852	6.75813	6.16973	7.04447	7.63061	6.93289	6.01578	8.24312	8.72751	4.16001	2.63615	3.40789	3.25934	4.88155	3.8249	2.73045	2.87638	2.64749	5.17791	4.60478	4.50456	3.25538	5.0732	5.02232	3.56438	4.67043	3.20351
KWMTBOMO01665	12.2583	13.8532	10.4838	11.9306	10.1123	8.87543	11.7152	15.8437	8.81056	10.845	6.30192	6.06494	7.37486	7.19774	7.62595	7.73281	7.91585	8.18637	7.73608	6.58077	6.30666	5.64996	8.45161	7.73785	5.55173	5.37486	5.38482	4.60261	4.917	6.41718	5.613	5.10398	5.11595	4.19909	4.39132	4.90434	5.46926	5.50141	5.95216	5.75447	5.95722	5.57064
KWMTBOMO01666	1.63909	1.84659	0.700536	2.92161	1.53545	1.92332	3.3166	5.05563	1.26844	0.962111	1.11018	0.864342	5.6112	3.19584	3.39562	3.07154	3.13627	3.44282	3.33135	2.68567	2.66526	1.02659	3.05428	1.80114	1.41238	1.0178	1.17645	1.17102	1.33993	1.14085	1.61232	1.45864	1.51227	0.8048	2.13345	0.84324	0.850811	1.07684	1.67253	1.61071	0.81624	1.09537
KWMTBOMO01676	10.4661	25.5473	10.5533	11.6684	14.1037	21.2871	9.13011	10.9912	14.0389	7.93243	6.70681	5.62351	11.4996	12.5374	11.4972	15.4801	12.8035	12.6289	16.4372	14.3178	12.0633	12.0368	16.2986	14.2659	1.28679	2.24255	2.18441	1.88608	1.06948	1.3416	1.83025	2.09826	1.85973	2.34531	2.81743	1.11358	1.4446	3.54467	3.60103	2.3141	3.14578	1.8564
KWMTBOMO01677	5.67955	15.1688	4.00713	6.53031	7.84864	11.266	3.59011	5.70393	6.21673	3.39227	1.7319	2.50091	8.7309	7.70888	6.79582	7.24457	6.10579	5.68766	10.3713	6.92114	7.09705	4.87958	7.98798	6.88407	0.745646	0.948265	0.425618	0.19427	0.45654	0.326289	0.677184	0.68847	0.830079	0.621076	0.936066	0.269074	0.859719	1.31423	1.12521	1.36682	1.64692	1.21752
KWMTBOMO01678	0.967221	0.955619	1.19422	1.51027	2.31713	4.7019	1.18682	0.791488	1.05028	0.341957	0.594798	0	1.4799	1.19941	0.538599	0.694587	0.563443	1.32851	2.50194	2.68947	0.654669	0.78752	0.731312	1.3159	0.415267	0.110163	0	0.0766156	0	0.138917	0.513465	0.181648	0.245523	0.300246	0.247973	0	0.211908	0.244158	0.137468	0.349153	0.219064	0.12004
KWMTBOMO01679	0.419625	0.746874	0.302229	0.229328	1.65452	1.62078	0.244039	0.380584	0.422154	0.389437	0.164214	0.349862	0.79426	0.619229	0.539032	0.365089	0.919734	0.42363	2.71364	1.29065	0.707333	0.298954	0.469814	0.449583	0.114649	0.209097	0.154554	0.101796	0.171518	0.010547	0.309578	0.165496	0.23301	0.170967	0.134477	0.175401	0.160887	0.154477	0.10437	0.147271	0.16632	0.303795
KWMTBOMO01684	25.6905	24.5154	24.9991	25.609	16.9058	22.1003	36.1508	33.4789	51.4538	45.5189	33.7612	40.5006	27.4859	27.9648	35.6922	38.9106	22.5299	27.0287	37.3451	34.9562	46.6988	54.4376	53.5584	51.7004	8.34393	8.31454	7.69987	8.22648	8.76438	8.7946	10.0767	8.47293	7.46085	9.35491	13.5598	11.7294	18.2322	19.1514	19.2013	18.9883	21.7015	15.0931
KWMTBOMO01687	1.6981	1.79616	0.628989	0.965146	1.22042	0.664187	1.64087	2.33449	0.607409	1.05063	0.199358	0.251697	1.94417	0.825455	1.384	0.722291	1.10792	0.261228	1.12951	1.24726	1.23778	0.622175	0.622212	0.566016	1.48464	0.473848	0.542046	0.470786	0.634591	0.785323	0.631026	0.892951	0.402316	1.29146	0.217677	0.154865	0.520852	0.15003	0.337884	2.14547	0.31409	1.77029
KWMTBOMO01694	428.897	526.03	472.083	425.458	378.059	579.098	447.618	349.676	371.165	240.937	146.402	174.339	276.075	365.935	388.149	465.383	458.059	462.159	515.968	487.346	210.691	216.012	290.15	294.27	178.594	181.698	169.68	154.857	170.788	194.401	227.582	223.357	207.814	177.778	257.592	195.297	255.61	321.552	257.681	262.218	307.694	222.573
KWMTBOMO01696	0.54092	0.416956	0.38666	1.12023	2.01199	1.03559	0.366798	0.326157	0.611009	0	0.133693	0.253189	0.851672	0.177932	0.575042	0.693546	0.557241	0.656941	0.0631225	0.564595	0.186768	0.695403	0.278178	0.0813386	1.51678	1.87258	0.775945	1.98902	2.51351	1.80321	1.25086	1.34737	1.11293	1.6471	0.963455	1.03855	0.314363	0.47791	0.169944	0.575516	0.496495	0.494663
KWMTBOMO01697	0.498963	2.92775	0.900402	1.18304	1.72406	2.54461	1.52473	2.06666	5.07119	2.3747	1.46446	2.06939	1.29704	1.47928	1.4077	1.46932	1.19732	1.32851	2.23388	1.77607	2.01437	1.71098	3.42217	2.30283	0.393246	0.688516	0.735103	0.750194	0.887504	0.67143	0.667001	0.953654	0.443305	0.594237	1.03322	0.420045	1.23613	1.49208	1.10738	0.872883	0.943191	1.0837
KWMTBOMO01699	1.11093	1.17617	0.594935	1.17623	1.31468	1.58628	1.09217	0.996712	1.49017	1.65624	0.87997	0.491019	1.7351	1.3524	1.99207	1.25768	0.916941	1.28175	0.890299	1.19448	1.12687	1.12794	0.817397	1.26195	0.438832	0.560242	0.473261	0.667946	0.618992	0.557104	0.57053	0.591225	0.84431	1.21064	1.27653	0.622542	0.307908	0.449373	0.61255	0.947013	0.604779	0.337216
KWMTBOMO01705	31.4948	45.9725	35.2214	41.8603	63.7147	82.2034	50.7925	70.0566	71.4555	48.3006	41.7241	40.005	37.1945	45.1193	60.1215	57.9571	55.7201	53.7638	68.7528	79.7886	48.6812	28.1349	55.8883	47.2049	5.85621	6.54973	4.83737	2.81832	3.64431	3.15319	6.73522	5.5942	7.00123	4.94439	8.22268	5.98892	10.0309	11.511	14.5824	15.4212	15.6793	8.62603
KWMTBOMO01710	0	0	0.728303	0.273063	0.249375	0.407149	0.558809	1.07329	0.744687	0.300551	0.366622	0.501445	0.307556	0.43372	0.442643	0.281761	0.509367	0.560468	1.26939	0.535203	1.13815	1.10181	0.762836	0.247835	1.25137	0.954402	1.81474	1.73156	1.38584	1.10933	0.910167	1.45056	0.894	0.650301	1.28099	1.55057	1.43678	0.275906	1.62247	0.555298	0.962689	0.90433
KWMTBOMO01719	4.0265	5.52506	6.57246	4.3861	3.32438	2.26893	3.85903	2.73647	1.80034	2.1112	3.28496	5.33595	2.47007	2.72506	2.75693	2.40145	2.94988	3.30706	2.74888	2.60659	1.71623	2.52827	1.91715	1.65734	6.09721	5.74031	5.24504	6.81143	5.75431	5.91439	5.43015	5.97522	4.28474	4.68982	4.18169	5.51856	2.80499	3.0751	3.46274	2.70172	3.02954	3.3202
KWMTBOMO01720	113.071	97.8892	145.712	124.131	89.8478	75.4243	90.2476	64.1182	33.1336	45.2237	49.3288	54.1709	55.4595	51.2193	54.3756	72.1496	74.0519	68.5299	37.4138	36.951	27.4681	30.7077	31.4805	34.0541	152.004	121.207	134.097	101.009	123.811	111.487	126.512	147.639	97.8596	63.916	47.5287	76.2936	63.0388	58.8913	67.5291	55.6479	55.8073	67.4861
KWMTBOMO01722	75.7477	72.6428	85.9084	58.7511	45.666	61.3637	69.5727	36.8637	109.284	86.8543	88.2106	77.9047	54.9863	92.0436	96.8321	103.666	64.1105	76.8794	147.124	93.0072	136.658	122.24	170.712	127.975	257.821	210.85	228.965	178.697	197.936	215.021	212.47	234.215	173.899	170.181	208.932	200.756	212.735	260.283	213.531	237.609	244.06	281.815
KWMTBOMO01730	13.0961	9.27541	18.4736	14.4181	17.3938	11.4258	11.6566	16.9857	15.4733	14.568	20.553	16.5952	13.9463	15.1966	7.93496	6.21856	9.42161	8.72926	7.2968	9.49455	10.3869	11.0635	4.97267	7.46387	30.423	42.8264	28.941	30.5326	30.2157	26.0533	38.3573	34.5223	36.0513	29.4156	31.0268	42.4521	30.5952	28.297	25.8558	34.3786	33.0268	35.1343
KWMTBOMO01737	0.3881	0.363145	0.335428	0.492071	0.88327	0.425039	0.486136	0.815141	0.971761	0.672336	1.06314	0.431439	0.630674	1.17237	0.178786	0.315151	0.474775	0.746294	0.258149	0.541616	0.29704	0.236996	0.300213	0.258725	0.14845	0.239802	0.133414	0.150637	0.299136	0.14827	0.161188	0.214288	0.218379	0.179206	0.28855	0.318549	0.380929	0.125727	0.180188	0.174345	0.194845	0.269733
KWMTBOMO01738	11.6137	20.7364	18.3225	16.9253	19.5788	21.3667	25.0923	43.6112	34.7146	26.0806	51.7609	58.4165	29.6275	26.1365	40.5447	27.7766	37.3603	28.9495	24.3989	26.7757	44.8357	48.2431	32.0472	40.1449	23.6217	59.7996	20.8595	22.1809	30.3909	19.6332	29.0066	24.9373	27.7701	20.738	33.1934	28.4403	27.7062	48.7075	38.3719	51.0246	42.9058	39.0503
KWMTBOMO01740	1.7227	0.290003	2.20035	0.623318	0.213466	0.139409	0.574013	0.13611	0.637458	0.882081	0.836882	0.924519	0.526541	0.495023	0.252603	0	0.726703	0	0	0.130896	0.259803	0	0.14511	0.169719	0.876424	0.639371	1.75034	1.18578	0.332992	0.967508	1.12971	1.63997	0.633327	0.822892	0.913781	0.70428	0.327971	0.26242	0.2364	0.900642	0.470896	0.309645
KWMTBOMO01748	1.6888	1.38658	1.6302	3.46354	1.69188	1.29708	3.00001	2.18099	3.33617	4.86339	4.03741	3.00381	2.75568	2.59073	2.80724	1.49603	2.55428	2.23189	2.00836	2.23277	4.4316	4.35011	5.70049	4.47407	2.2651	4.29634	4.68204	4.1117	4.04487	3.44513	4.08759	3.46343	4.06477	6.65546	5.95135	4.50848	3.89911	3.96079	3.66581	4.31915	4.16221	3.38781
KWMTBOMO01751	11.6184	11.5127	7.38013	12.9849	10.1132	14.9482	11.8124	11.0635	41.3919	33.931	21.6882	23.0284	16.9086	13.7562	15.9257	13.3046	7.49505	8.10329	11.969	18.81	33.2493	28.4935	28.5865	29.8323	3.9807	5.24956	4.48564	4.31899	5.28773	3.80848	5.15697	3.66869	5.79184	5.89045	7.8011	4.56542	3.64388	5.74314	7.22904	5.0347	7.92179	4.8034
KWMTBOMO01764	4.01158	2.40652	4.44935	3.6564	2.9727	2.87219	3.65006	2.64843	3.10092	4.41709	3.23287	4.00603	0.979344	1.62897	1.66248	1.5775	2.86963	1.8043	2.48744	2.35971	0.631908	0.913446	1.49482	1.26268	2.64719	3.45581	3.13035	3.19516	2.83473	3.07611	1.64976	2.35978	1.90286	1.82834	2.27484	3.03842	2.84673	1.86225	1.89407	2.29081	1.59	2.1265
KWMTBOMO01766	24.2585	28.8748	24.1709	33.5642	27.5854	28.3277	26.9408	24.02	9.32226	9.23344	10.3406	11.5319	19.9719	18.8831	17.4984	24.7125	27.761	24.9669	19.1884	18.6992	8.95858	9.57792	10.7222	9.46815	30.4009	27.8386	28.6258	17.2193	23.0261	22.1088	25.4358	26.6361	23.3464	16.3097	15.417	14.8379	21.5682	20.3469	20.8011	28.0121	28.1257	26.3499
KWMTBOMO01776	0.458835	0.373332	0.377679	0.768987	0.48854	0.358933	0.602107	0.554862	1.4019	0.977823	0.478823	0.595084	0.0564864	0	0	0	0	0	0.113037	0.0280847	0.111485	0	0.0622684	0.145657	0.125362	0.0914542	0	0.212014	0.0357228	0.0615067	0.100298	0.24128	0.181179	0.103857	0.196058	0.720668	0.304929	0.360344	0.431129	0.21471	0.323308	0.132873
KWMTBOMO01777	0.167276	0.408312	0.516334	0.246827	1.15212	0.294423	1.448	1.44926	0.196331	0.595094	0.490957	1.01113	0.637096	1.07813	0.44457	0.315329	0.818535	0.747863	0.347704	0.587447	1.37172	1.54499	0.740618	0.582459	1.64529	1.41283	2.29498	2.02605	1.4285	1.47573	0.891276	1.76475	1.02174	1.30342	1.02925	1.36345	2.02986	0.581925	1.48739	1.00389	0.563553	1.12625
KWMTBOMO01784	2.23027	0.950131	0.883261	1.62821	0.932502	0.888797	0.903606	0.699032	0.79024	1.51006	1.28448	0.888814	1.11898	0.613668	0.849968	0.585788	0.797918	0.679716	0.676434	0.509988	1.42632	0.668118	1.87598	1.32249	0.396652	0.314529	0.356476	0.89249	0.722404	0.736137	0.827865	0.282135	0.972053	1.73163	1.16516	1.26644	0.561464	1.28267	0.523319	0.567113	0.483685	0.676323
KWMTBOMO01785	1.34426	0.937505	1.28432	1.13345	3.00953	1.89658	1.701	1.55836	1.93194	1.54459	1.91634	1.7968	2.02133	1.55028	1.44607	0.798268	1.40955	1.40325	1.22413	1.79841	1.43479	0.977238	0.977297	1.44023	0.642729	0.794235	1.0138	1.85012	1.24468	1.59281	1.00747	0.694258	1.46445	2.73844	2.35091	2.08703	0.809911	1.25836	1.00304	1.29402	1.01486	0.611725
KWMTBOMO01786	1.04829	0.602078	0.494885	0.323519	1.4034	0.922553	3.31032	2.11935	0.31018	1.4307	0.597252	1.16535	1.16148	2.29632	1.4258	0.625919	2.97971	1.60079	1.16214	1.32481	2.64634	2.24051	0.960278	1.16718	3.29794	2.36905	3.50899	3.66708	3.12178	3.32916	1.87026	3.18588	1.79423	2.1104	1.80226	2.71344	3.33359	1.56634	3.1288	3.03848	2.3341	3.30804
KWMTBOMO01790	37.464	43.7888	31.3782	44.076	37.5391	38.0069	30.3306	32.5404	23.2975	21.5816	15.0191	15.4201	41.7098	40.2796	38.7003	44.2063	39.491	39.6495	32.9046	31.1143	21.6452	19.7074	26.4367	24.0994	12.1419	11.5991	11.8864	6.19428	7.81498	8.7008	12.8098	9.94078	11.5753	7.25726	9.79768	6.8416	7.3699	8.05285	8.80657	8.3564	8.77651	7.16275
KWMTBOMO01795	13.1728	8.42749	14.1001	7.8028	6.1079	6.29498	24.6933	19.8376	19.3083	21.3611	17.2733	25.2723	10.5932	13.7214	16.1495	17.0064	25.9914	28.2516	36.2139	35.4051	39.2594	46.2532	36.1355	47.0441	11.4501	16.738	12.5989	25.1373	25.5318	23.8704	15.9532	20.8227	14.1573	26.1856	27.3716	32.6978	27.224	38.7631	32.3408	29.215	31.6633	34.0551
KWMTBOMO01796	93.7858	80.9636	134.548	100.213	76.0965	71.2484	79.2985	69.1936	34.2667	44.6826	56.5813	52.1131	58.7809	68.6741	64.0208	77.2606	85.9857	85.9239	67.7028	63.6739	37.0181	39.3123	44.783	38.0398	162.929	138.441	147.375	103.803	121.466	110.164	126.536	150.515	119.722	88.3205	80.0332	99.4888	91.3617	99.7953	86.6396	93.5873	95.5694	114.679
KWMTBOMO01798	4.29432	3.07399	7.40007	6.10546	6.42002	2.96825	4.73969	9.37628	7.38721	9.34317	8.80668	7.67096	14.0863	13.6643	13.7769	10.3182	13.1067	10.1992	9.60616	12.1533	11.362	12.3377	8.08775	9.52961	9.63254	14.9919	9.40144	7.53874	7.88242	6.8452	9.5841	9.65328	7.68884	8.24506	8.63541	10.3589	8.72756	8.75634	6.32158	8.77125	8.09457	8.79523
KWMTBOMO01800	13.8822	14.78	20.24	14.5277	12.7367	14.1521	9.67222	9.1927	3.89591	5.48233	3.46761	7.38783	10.0359	12.8708	14.0252	13.7056	16.2598	14.6536	11.7879	12.3117	7.21249	6.49321	7.09486	6.39937	19.1256	17.6321	20.0532	12.406	16.557	12.858	15.9152	18.0946	13.3396	10.269	8.10255	10.5952	7.1571	6.437	8.71772	9.49535	9.28748	9.8364
KWMTBOMO01805	4.89426	4.58418	9.30324	5.67295	3.46296	2.75127	4.00829	3.41639	0.793909	2.16897	1.87076	2.32815	2.69874	2.41864	3.3638	4.62129	3.75947	3.51942	3.17976	2.48296	1.51828	2.7524	1.05654	2.01617	9.25463	5.96198	5.80196	4.71443	5.77416	4.44909	6.68779	7.75689	5.68315	4.60025	2.50371	4.23514	4.10559	3.45932	4.756	4.83188	3.78949	4.62769
KWMTBOMO01809	1.83503	0.866945	0.584694	0.776404	1.77262	1.45864	2.41508	1.89883	1.19102	2.27068	2.29332	1.84253	2.36109	2.03478	3.39814	1.57938	1.81036	3.00504	1.31246	1.95653	3.04194	2.02426	3.83186	2.62138	1.06741	1.30964	1.39534	0.492336	0.705117	1.07122	1.35864	0.933826	2.94512	2.41175	2.68616	2.21337	1.36173	2.09196	1.29562	2.59269	3.00313	2.41701
KWMTBOMO01812	0.346226	0	0.284988	0.126143	0.714241	0.631966	0.846717	0.264433	0.154806	0.380822	0.451635	0.620098	0.0213116	0.0400719	0.184033	0.223133	0.282366	0.155347	0.277208	0.21192	0.778147	1.10411	0.37589	0.63198	4.11488	3.0019	3.30136	4.27149	3.16728	3.85216	5.20947	3.83852	3.4862	5.65817	4.27548	6.99922	7.96474	9.17688	7.21445	9.13764	10.3378	11.5135
KWMTBOMO01813	1.49849	1.11039	1.58586	0.947627	1.33018	1.94673	3.24647	2.05394	1.79467	1.53969	1.31943	1.50222	1.51205	2.22987	1.22321	1.47447	1.94772	2.19201	1.42391	1.94579	2.75021	2.2223	1.83024	2.29354	2.29199	2.45608	3.17353	3.70563	3.05623	4.0031	3.17615	2.75443	2.49626	4.14287	3.94126	5.2956	4.91225	5.30758	5.28447	5.93901	6.74538	5.52116
KWMTBOMO01814	57.7532	109.633	53.2692	91.946	108.419	118.917	49.3247	45.0639	29.1355	27.6506	37.2024	29.4054	35.6703	30.4048	42.1329	45.8035	52.9976	58.8065	35.1958	30.4217	30.4183	21.6219	51.6414	44.29	22.9981	32.7368	24.4385	19.8228	22.2457	28.233	22.2829	33.7962	29.6076	14.6686	16.1797	13.8934	18.8917	17.1926	25.6356	24.7864	23.2327	17.3191
KWMTBOMO01818	1.20417	0.912538	0.835707	1.42457	2.69625	1.3391	0.667562	0.874614	1.0346	1.1492	0.979431	0.883678	1.36035	0.942798	1.38891	1.01344	1.20352	1.08967	1.51818	1.54349	1.15312	0.884327	0.990121	0.730801	0.703159	0.847107	0.881234	1.7347	1.18017	1.38156	0.892894	0.807042	0.909024	1.75082	1.16225	1.34224	0.651796	0.771853	0.696887	0.901579	0.517832	0.608538
KWMTBOMO01820	1.31084	1.5104	0.901478	1.54924	1.72212	1.72339	1.57084	1.56957	3.15742	2.05809	1.74082	1.93043	1.31183	1.29791	1.40252	1.5697	1.29322	1.26522	1.70322	1.85731	2.4165	1.89704	2.65464	2.37998	0.536062	0.57649	0.639585	0.611955	0.474068	0.590073	0.678453	0.864973	0.768901	0.969374	0.993031	0.496186	0.734101	1.07098	1.24244	1.25609	1.44806	1.00411
KWMTBOMO01824	2.17169	0.473303	1.24492	2.03459	0.836138	0.682573	0.832735	0.799705	0.832297	0.911755	0.0910564	0.60355	1.24606	0.888701	1.03066	0.854753	0.853938	1.38704	0.214959	0.897252	1.06004	1.04198	0.331559	0.664782	2.22504	1.53046	2.45674	1.83851	1.90213	0.888938	2.31423	2.20241	2.17063	1.51681	1.13343	1.73299	0.53527	1.57609	0.771639	1.50257	1.4141	1.04441
KWMTBOMO01825	0.953213	1.74506	0.641958	0.454637	0.103799	0.355888	0.604752	0.645294	0.174356	0.0536144	0.0508672	0.481662	0.912116	1.17345	1.01334	1.25656	1.80215	1.14977	0.0960666	0.620577	0.331618	0.211668	0	0.680844	0.461679	0.777243	0.319166	0.576592	0.273238	0.313637	0.397788	0.273409	0.153979	0.247142	0.0333248	0.395145	0.239216	0.382808	0.172426	0.437941	0.206078	0.677548
KWMTBOMO01826	31.3661	21.3506	48.2544	24.0046	19.1193	20.1676	25.3621	23.871	10.7613	13.7878	17.7252	26.6934	18.5492	20.8628	18.8637	21.1661	22.7296	23.5582	17.1701	19.5807	13.4317	15.6157	12.7247	14.8429	37.1939	28.2332	33.8165	30.3511	32.6159	30.7504	31.5844	35.2657	29.1295	23.0847	23.3104	30.6379	21.5827	23.1101	19.8985	20.9762	20.7127	22.5305
KWMTBOMO01831	3.7994	2.2068	2.06295	3.42231	3.37216	2.5514	3.53864	2.75324	3.59204	4.05003	7.01323	5.90297	3.4235	4.1007	3.26046	3.07994	3.80794	3.2481	3.70455	2.92517	4.80486	5.11547	3.82985	5.62372	8.72347	8.00629	6.33935	7.95728	9.25368	6.40624	5.76361	6.62565	7.50357	8.50459	8.08015	7.61885	8.25591	6.32944	6.26202	7.13306	7.36624	8.35135
KWMTBOMO01839	1.73271	3.01766	2.57204	3.85586	3.77787	3.99781	3.53257	7.91794	6.65925	5.32407	4.98269	5.90846	9.38329	9.08526	7.86479	5.66875	7.2879	5.54818	7.57563	9.78108	9.9409	8.79763	6.37272	7.0085	2.04256	3.20138	4.40276	2.78513	2.85111	2.5367	3.86843	3.04058	3.51129	3.4108	3.69857	3.03614	2.25724	2.95855	1.99502	2.55816	2.70077	2.58779
KWMTBOMO01841	13.1542	9.85915	15.8707	13.1727	9.4147	8.99855	10.5777	11.0367	5.0518	8.23991	13.0081	16.1097	9.97842	11.7122	12.7075	9.33937	13.3543	13.3821	11.5271	12.4181	11.3688	13.9323	9.79984	9.74644	28.9679	26.9912	29.7529	22.744	24.9169	19.6727	26.0756	26.7574	24.1012	25.3071	20.8853	18.9156	20.6927	21.7007	20.6351	25.1709	24.8139	25.772
KWMTBOMO01842	31.3576	27.4201	25.8219	27.7533	23.4389	20.8349	24.3022	31.4172	21.3696	24.1654	13.8565	12.905	33.754	28.9026	33.7485	31.8876	28.5766	29.3854	30.0572	27.8612	23.2205	20.9111	26.7609	24.348	30.3485	30.4743	28.4662	29.1057	30.0611	31.5001	27.107	29.8077	21.5014	20.7959	17.7676	23.9121	25.8179	24.1146	24.9914	24.3632	18.6097	21.7556
KWMTBOMO01843	44.7379	48.6021	62.3977	58.4797	84.6498	87.4603	66.6387	108.265	101.072	84.081	100.522	99.1142	130.086	114.921	81.0135	72.257	115.387	93.2451	121.863	120.517	165.981	168.588	86.6518	113.202	85.3922	95.2475	84.2496	48.8549	63.5276	52.866	93.6734	72.439	91.7627	93.0839	103.493	94.6846	92.0407	101.159	71.5444	119.503	117.841	105.311
KWMTBOMO01844	8.05399	6.6557	7.14277	8.59719	6.3097	6.10318	6.78104	5.30512	12.5298	10.8363	9.39312	10.5169	7.08596	7.47726	6.10769	5.75667	4.86954	5.74078	5.91322	5.49662	5.38231	5.97965	8.13541	7.56281	3.71944	3.33227	4.6622	5.74965	4.11868	5.3706	4.01125	4.24917	4.09059	6.152	6.10272	5.11861	6.27562	4.71262	7.06237	4.32514	5.02763	4.69156
KWMTBOMO01845	0.199185	0	0.295118	0.365756	0.858924	1.02839	1.17621	0.502026	0.507644	0.492948	0.514458	0.752854	0.0882767	1.01666	0.317625	0.0462129	0.63354	0.229813	0.419552	0.307234	1.37205	1.14336	0.656861	0.426811	0.751006	0.631249	0.601576	0.56327	0.516404	0.949209	0.796787	0.408494	0.31854	0.43823	0.612796	1.0536	0.898099	0.228778	0.852117	0.436211	0.489476	0.519132
KWMTBOMO01852	27.875	16.3841	23.7725	19.9768	16.0063	23.2188	25.2561	17.5664	10.1048	10.0329	14.2662	18.4831	12.7815	13.5131	16.4315	14.0728	19.5613	17.7384	12.5839	13.0037	6.71056	7.77149	8.39872	6.2164	77.1239	64.3031	76.691	48.059	53.4325	51.5961	58.2045	65.2978	61.9688	55.096	44.6788	47.5674	48.7878	48.6575	45.2542	38.4691	34.5119	36.6817
KWMTBOMO01854	2.08717	3.79786	1.38221	1.79186	2.13643	3.05024	3.09653	2.15203	5.54843	6.12802	4.61112	4.11315	0	0	0	0	0	0	0	0	0	0	0	0	0	0	0	0	0	0	0	0	0	0	0	0	0	0	0	0	0	0
KWMTBOMO01855	7.99529	6.9537	4.95033	6.7349	13.5089	10.3171	5.71442	7.8435	14.7189	12.2145	10.6527	6.35982	9.32618	7.83985	7.87651	8.35017	4.41718	5.1128	8.18777	8.5247	8.87009	6.61484	9.99445	7.46917	1.34526	1.34592	1.03629	2.00862	2.20149	1.7538	1.78358	1.22062	2.9372	3.64917	3.769	2.58735	1.92018	2.1544	1.46959	3.10061	2.24894	2.30175
KWMTBOMO01859	1.70647	1.75277	2.54503	2.21607	3.86549	4.02457	3.90015	2.07113	3.69413	4.03504	3.27288	2.77979	1.16064	0.756776	1.93984	1.56799	1.88088	2.06633	3.1842	2.75501	3.52843	3.52857	3.96215	4.1031	0.650883	1.61646	1.26948	1.30689	1.14836	1.24341	0.986102	1.25273	1.26093	1.62457	1.91026	0.862886	2.09885	2.50783	2.20202	1.8216	2.42419	1.36508
KWMTBOMO01862	8.50715	9.69427	4.01202	9.02713	8.7846	9.92938	6.03266	6.10101	4.63109	3.76956	3.6029	2.33293	9.75072	10.3658	10.867	8.74312	6.95645	8.20107	8.55547	8.12972	3.75024	3.91344	5.12636	3.70705	0.924787	1.06595	0.648272	0.75073	0.932881	1.0209	1.09504	0.711964	1.42343	1.471	1.23226	0.761437	0.560632	0.578168	0.853102	0.570205	0.447194	0.431286
KWMTBOMO01871	2.21581	1.1758	0.872294	0.673922	0.461593	1.28118	1.06884	1.65555	0.861511	0.635795	1.31953	0.571186	1.8146	1.83979	2.66283	2.57045	2.04282	1.55614	1.56643	1.23833	1.4747	1.92179	0.588338	1.83497	1.05286	0.729683	1.20643	1.1485	1.19259	0.891083	1.13719	0.835895	0.798867	0.575687	0.987966	0.322155	0.650094	0.993034	0.92652	0.378684	0.356388	0.306885
KWMTBOMO01872	9.19613	6.019	18.0882	10.4257	13.4131	9.83765	16.7881	20.672	16.3045	19.0973	25.6114	26.0897	20.5067	21.2132	16.9619	21.5715	18.9155	18.8104	21.065	23.5558	22.9962	25.9703	17.1847	20.6378	18.6657	20.8679	23.1646	16.2866	17.6846	16.327	23.5897	23.0654	18.4541	22.0787	21.3975	34.8699	27.6018	24.913	20.2031	24.9726	34.1725	27.2188
KWMTBOMO01873	4.12846	4.27007	10.4539	5.69029	5.53191	5.78859	4.65794	9.57967	8.68212	7.22997	7.55777	7.66208	10.8928	8.23639	11.3814	10.2684	8.51732	8.63847	8.57182	8.98146	6.80923	10.4689	6.58082	9.3462	3.29786	3.49374	3.40196	2.41526	2.20638	2.95469	3.64803	3.80838	3.04625	2.99348	2.44876	2.71215	0.708272	1.05099	1.14867	0.825146	1.71953	1.307
KWMTBOMO01875	1.42814	0.796804	0.856463	1.07038	1.12415	1.81942	1.3581	0.654451	0.602065	0.504913	0.526944	0.589685	1.80839	1.31761	0.997692	1.60938	0.948417	1.41234	1.44753	0.98903	0.981514	1.39536	1.14626	1.51552	0.40134	0.585573	0.81155	3.97071	1.45815	1.67374	1.2844	0.740261	1.19633	2.95919	2.03993	1.82342	0.71339	0.43261	0.893097	0.549907	0.194073	0.141795
KWMTBOMO01878	42.5679	41.0354	63.0588	34.2163	26.3919	35.0059	36.856	22.0109	10.5805	16.1403	18.9863	20.8684	16.4049	17.2131	17.1456	23.0035	20.0536	24.3533	15.8768	15.1476	11.178	15.123	14.1013	14.6672	49.4828	41.5532	45.0551	40.5726	43.3514	38.4105	43.4041	48.8355	37.5846	28.2952	27.9275	28.5333	28.8706	26.1241	30.9078	25.9818	26.4781	29.4778
KWMTBOMO01880	1.65948	0.880588	1.78168	2.1766	3.28415	1.82024	0.735925	1.61185	0.629079	0.669605	1.56706	1.72447	1.59883	0.901877	0.30681	0.251097	0.661986	0.499473	0.719881	0.874422	0.473333	0.440596	0.0881245	0.618418	3.31177	3.02002	2.97633	2.61044	2.47726	1.52331	1.30116	2.36182	2.1795	1.73439	0.499442	0.855413	0.597526	0.509972	0.466585	0.668502	0.228779	0.59548
KWMTBOMO01882	0.695201	1.46555	6.32063	2.48683	2.72531	1.48318	4.54631	2.02732	1.78027	2.26793	3.26468	9.62527	1.19041	4.41078	1.74686	0.879783	3.86573	2.62505	1.82165	2.85487	5.66635	8.02746	1.62103	4.15301	4.14416	3.32559	5.21417	3.36417	3.05561	3.27864	3.27416	2.7418	3.98667	3.70793	3.64568	6.91652	3.95456	1.06092	3.89837	2.34227	1.75347	3.89831
KWMTBOMO01884	0.14864	0.471671	1.32138	0.42891	0	0.872076	0.191507	0.170288	1.83431	0.993218	0.698018	2.11505	0.592882	0.712225	0.252827	0.517291	0.654611	0.926078	0.428435	0.524049	1.04013	0.217844	0.617261	0.552074	0.414233	0.639937	0.30658	0.469787	0.416608	0.502114	0.370404	0.328284	0.26412	0.629827	0.182918	0.352451	0.437681	0.630364	0.709826	0.500799	0.942626	0.413225
KWMTBOMO01886	5.25002	3.68092	7.06829	3.62614	3.14432	2.42483	4.94713	3.96708	4.75724	5.49432	8.65519	10.0893	3.96043	4.24696	4.15621	4.69729	4.57774	4.6074	6.34646	5.78423	5.61814	7.77615	5.93479	5.66472	7.48478	10.0523	6.78838	7.59506	8.78578	9.29865	8.00276	8.0399	6.30189	8.35122	8.4625	10.4418	8.40276	8.46273	8.52934	9.43222	10.9356	12.3002
KWMTBOMO01888	3.15291	1.16703	1.62735	1.35587	0.866773	1.4556	1.60934	2.36858	3.57057	5.6603	5.12754	5.20002	2.9493	2.93428	3.15949	2.3684	1.51753	2.38539	2.77906	2.98969	5.87743	6.24948	6.18673	4.79935	3.62224	2.93612	3.08402	3.78308	3.63982	4.24032	2.74551	3.13926	1.8139	3.07458	2.6834	4.05387	4.63722	5.75395	5.81078	2.89515	3.87192	4.64753
KWMTBOMO01908	10.3029	12.4396	10.6559	17.2591	15.3083	14.3111	9.50332	13.4663	13.2697	12.1242	9.984	11.1377	13.6005	15.0873	7.54788	9.05999	18.4908	14.7633	15.3573	15.9578	10.6095	14.8376	12.5453	13.9741	14.704	18.3216	17.0965	14.0939	16.8817	13.5434	19.0896	15.3324	19.7931	15.2351	15.2296	11.8567	11.2082	11.361	10.1717	12.3992	13.7829	12.5968
KWMTBOMO01909	0.79674	1.94481	0.697551	0.950016	2.89778	1.8698	0.777662	2.15747	0.854979	0.69909	1.17347	0.901814	2.98536	2.51996	2.4794	1.74769	2.19745	1.37052	2.31255	2.53768	1.86899	1.53922	0.902355	1.75898	1.56732	2.512	2.04883	3.96397	2.77107	3.36428	2.27993	1.73681	3.05026	4.30852	3.79934	2.39123	3.41244	2.17579	2.65183	3.27006	2.89379	1.69898
KWMTBOMO01918	1290.8	1485.97	2425.37	933.827	949.659	692.589	1067.39	730.824	300.059	348.871	516.723	806.089	367.503	541.404	379.885	670.578	864.076	853.208	484.704	437.672	147.545	185.933	222.105	147.145	2119.79	1625.92	1943.54	1657.41	1657.27	1597.85	1497.87	1793.24	1523.01	1010.38	1033.55	1102.75	922.852	924.145	887.246	687.651	818.224	935.447
KWMTBOMO01923	312.388	302.968	199.903	257.496	173.723	233.592	262.022	269.201	181.824	165.328	136.624	133.909	317.615	300.159	438.158	379.978	272.493	295.685	222.427	245.828	168.921	171.834	244.089	213.811	351.657	354.731	321.048	279.437	349.241	348.958	305.144	255.231	284.479	340.101	361.943	316.919	292.766	386.828	357.092	313.992	339.099	245.619
KWMTBOMO01924	317.687	288.78	278.761	313.324	214.551	245.101	273.528	275.197	147.089	160.136	134.069	140.908	309.99	315.802	418.459	408.286	327.741	348.087	239.527	257.943	215.829	208.43	266.782	243.265	644.957	610.537	528.043	487.378	476.243	535.469	507.231	529.263	461.908	417.597	422.906	409.18	372.299	461.51	421.576	404.368	381.218	384.604
KWMTBOMO01926	85.8138	67.1088	207.789	46.2279	41.6776	42.7316	91.2638	88.8108	30.8325	37.8124	47.304	58.2199	39.9493	45.5391	27.5981	58.3487	61.5316	75.2967	50.7644	21.4516	23.0626	23.1189	22.1294	27.5564	74.4749	52.1751	54.3155	40.4101	44.5919	40.3462	31.8023	64.9152	53.2569	30.4824	40.9046	32.6362	50.2648	46.3508	39.7281	44.4923	42.9445	44.637
KWMTBOMO01927	167.847	115.414	176.833	173.75	110.006	77.934	92.3453	45.8284	21.0398	35.9774	54.7645	52.6419	60.5877	79.5201	64.7981	83.9617	66.4502	63.6648	56.1678	52.5252	67.8881	70.2771	64.1471	73.9379	269.633	207.37	263.578	239.784	253.08	228.527	198.077	256.726	172.592	182.428	147.995	174.597	151.453	130.683	150.747	101.278	98.1059	126.554
KWMTBOMO01932	132.965	203.512	349.445	66.939	114.959	85.4966	160.249	151.502	111.728	147.354	179.088	444.331	80.6402	77.1506	81.8942	108.075	105.822	120.729	80.7748	70.551	85.8954	119.368	80.3678	86.7758	123.389	134.783	136.723	96.5082	132.865	119.368	136.503	117.729	111.574	102.79	106.341	109.114	101.16	100.461	86.8597	96.0453	108.456	124.368
KWMTBOMO01937	25.4269	22.7716	16.3626	28.1107	26.4316	24.5347	21.3939	22.9916	14.8207	14.084	12.1155	13.6573	21.3575	21.879	17.3071	13.9023	24.0272	21.0331	15.6582	15.6488	11.1274	10.5708	9.31294	9.46569	30.9369	31.6215	37.402	28.4525	33.8226	27.4727	31.7062	27.3959	32.9422	30.5364	25.6284	24.7648	19.7213	20.1681	17.0486	24.448	19.3393	21.1947
KWMTBOMO01943	2.39261	1.92113	3.03187	5.1202	2.18716	0.812696	5.00249	3.24599	2.11143	4.44096	4.06556	3.91968	2.92999	3.7384	3.14595	2.84859	2.07968	2.68786	3.97867	4.37032	4.88786	4.92147	4.22964	4.2274	4.5415	5.91093	3.38579	4.39894	3.30888	4.44377	4.83092	3.92347	4.13956	4.66886	2.76034	3.04336	6.02549	6.56422	8.89509	6.15195	6.63823	7.11101
KWMTBOMO01945	5.95273	8.87153	4.06269	5.45362	16.4822	13.1275	8.83206	15.3528	8.66693	8.21732	11.7997	4.98803	11.9978	9.06731	8.61785	5.27452	5.855	6.24681	8.5889	10.1837	6.34507	5.07814	5.73609	5.85425	6.57093	8.6214	10.1141	13.9823	11.1298	9.97852	8.21926	8.23462	11.5076	20.2068	11.2045	14.5951	8.72556	8.56291	6.57702	10.4059	9.86436	8.31597
KWMTBOMO01947	32.3451	30.8572	47.985	27.8271	22.2826	18.1758	23.2989	21.564	10.4971	18.3497	19.5296	23.3892	15.08	18.9949	15.5148	16.3679	21.8948	20.853	13.7539	15.2057	12.1203	13.2156	10.8852	10.9694	47.8365	39.7353	44.9164	37.3555	41.3469	37.6941	36.0195	43.0121	25.215	22.1453	20.496	27.0078	25.8857	23.2069	23.6783	25.7726	18.6336	22.3985
KWMTBOMO01950	6.14452	6.2044	6.02559	7.93169	6.40699	5.86137	8.91323	11.7998	18.6425	19.517	15.1332	12.3935	10.5401	8.56463	11.1939	8.69712	7.78716	7.47694	10.8597	10.1692	17.8349	17.4814	14.1782	14.2967	1.058	1.32163	0.91176	1.42654	1.8213	1.41328	1.42045	1.2692	1.02898	2.03878	2.19637	2.20118	1.75723	2.62455	2.28692	1.81702	1.70303	1.82033
KWMTBOMO01962	17.3078	13.0725	29.9964	11.6762	12.2776	11.4862	13.1754	14.3431	21.218	33.6174	30.6873	39.9792	9.86333	12.8196	15.9111	14.359	12.2353	12.4807	13.3683	15.7084	21.018	33.0068	21.486	22.9006	34.8844	27.7394	25.9169	24.7788	28.3307	28.4973	32.7476	31.864	26.9415	27.1374	25.3417	32.4422	26.2717	27.1364	24.2764	27.185	27.1307	31.8597
KWMTBOMO01973	192.211	162.959	142.028	172.045	133.811	165.289	156.611	154.389	38.1929	46.0277	33.9823	36.5351	175.927	163.535	233.317	215.792	211.03	214.483	159.257	123.679	71.0537	72.072	105.477	99.8514	152.551	157.472	134.087	82.0449	111.632	97.8717	120.649	109.031	121.054	61.3654	86.2233	51.2104	72.3015	82.6038	78.7263	88.905	82.2825	75.6877
KWMTBOMO01975	251.51	214.761	214.664	202.813	177.825	265.961	232.296	215.7	68.3046	71.23	84.5701	82.8893	248.584	217.234	306.237	269.085	267.656	276.579	233.626	190.73	102.799	115.351	135.346	135.77	337.319	342.338	281.642	203.101	239.649	200.648	212.944	252.22	231.748	150.844	190.496	122.294	192.82	202.628	184.943	183.329	177.562	186.335
KWMTBOMO01976	4.97353	4.36547	3.70128	5.49571	5.63101	5.43624	3.07226	5.03441	1.18805	2.02333	1.51973	0.946732	5.01987	6.10328	5.28727	4.50499	6.79272	4.04824	4.0786	3.37784	2.45826	2.16343	3.0373	1.8492	12.4531	12.3032	11.4176	9.91656	11.7677	9.96625	7.68469	9.72693	7.20316	7.96664	7.38857	6.33769	5.73633	4.06312	4.982	3.95966	3.34847	5.09027
KWMTBOMO01981	11.9451	10.1645	6.61039	10.9235	11.173	13.9327	19.3652	13.2213	5.74524	5.15275	6.59279	5.58142	7.17109	7.3615	7.53824	9.41279	17.1745	16.6096	13.9546	11.273	8.84582	6.80033	7.73076	7.27425	21.9026	20.0193	21.9628	17.7525	20.7248	22.966	22.8134	28.3037	25.6015	18.6722	12.079	14.6481	19.9689	22.7051	19.6016	21.0247	21.2769	22.0779
KWMTBOMO01982	5.24036	5.18194	3.41615	5.76959	3.9098	5.02697	7.74822	9.07105	8.20935	9.82927	6.16718	6.3358	8.32077	6.3352	7.64478	7.32152	6.28591	6.06085	7.85903	7.74026	12.5886	12.847	14.5608	15.4455	2.62314	2.24148	2.36684	1.85583	2.73383	2.66117	2.96827	2.68525	2.58278	2.96105	3.28521	2.94191	3.7544	3.52596	3.94506	4.56431	4.09342	3.43385
KWMTBOMO01988	1.02168	1.96486	1.26145	2.03038	2.44759	2.32502	1.46258	2.62469	2.24255	2.49016	1.49023	1.78969	8.64429	11.1906	8.82065	5.99781	8.25657	6.39395	7.55087	6.58327	5.00995	6.27675	3.93266	5.04187	4.77074	5.83147	4.1735	4.89253	4.25194	5.69609	2.67996	4.34685	5.91387	2.47233	4.19094	4.12232	3.61805	2.84476	2.55653	2.00797	2.5033	1.85587
KWMTBOMO01990	0.302224	0.0922144	0.256543	0.272527	0.362013	0.465453	0.588131	0.519359	0.557417	0.397349	0.376989	1.07091	0.376713	0.275461	0.441772	0.109561	0.323505	0.56663	0.355986	0.437032	1.83811	1.03812	0.276849	0.836486	0.557366	0.47438	0.556569	0.816946	0.79413	1.02549	0.644122	1.01315	0.469896	0.50793	0.348674	0.465117	1.30359	1.0347	1.07117	1.25691	1.33264	1.72305
KWMTBOMO01995	7.11595	5.34452	1.57697	4.91689	7.53026	10.1989	3.47278	4.57973	4.93943	5.82919	3.68051	3.50351	6.3405	5.68452	4.40841	4.07932	4.50477	3.1386	8.18296	7.84003	3.64539	3.059	3.4036	3.67278	0.462257	1.19021	0.928622	0.841562	1.18551	1.17068	1.17478	0.785022	1.81265	1.68953	2.24537	0.968154	1.0379	1.06982	1.25419	1.80232	1.09136	0.979906
KWMTBOMO02000	3.62614	1.78415	1.35955	2.4901	1.31897	1.87128	1.75297	3.06674	2.95405	1.94986	1.44875	1.85724	3.78628	3.00592	3.00721	2.92913	2.04379	1.70853	2.58875	2.82377	2.1173	0.973839	1.80867	2.14252	0.280099	0.385974	0.251729	0.394758	0.332569	0.446635	0.435747	0.194675	0.506018	0.603332	0.788504	0.865705	0.541556	0.536752	0.377759	0.431759	0.210694	0.313375
KWMTBOMO02004	145.697	97.9901	190.895	109.873	106.481	88.4657	195.691	184.094	229.913	394.891	404.519	396.179	98.2388	113.516	109.426	92.7392	101.542	95.9879	108.09	129.885	180.632	221.902	148.053	185.237	127.416	132.476	133.698	121.18	133.877	124.437	133.547	124.004	108.885	123.865	125.623	164.689	166.132	162.791	148.225	163.703	155.884	174.628
KWMTBOMO02007	11.7017	16.3418	12.5328	9.87308	9.75428	8.99329	11.4861	11.0801	14.2582	16.0605	18.1565	16.5077	8.64345	8.55376	10.7909	7.72665	6.55758	5.81622	7.38396	6.886	13.4678	15.0715	12.0635	10.5576	11.7788	11.6482	10.3001	10.1121	11.0444	10.8702	11.0244	11.767	7.66051	9.77684	9.94751	12.1488	11.2084	10.4192	12.4362	9.74107	9.20369	10.5623
KWMTBOMO02009	0	0.313247	0	0.384731	0.351354	0.172095	0.236199	0.168022	0.196729	1.13426	0	0.774441	0.0812492	0	0.311829	0.340272	0	0.549946	0.406476	0.161586	1.12251	1.56731	1.29871	0.838045	0	0.0438488	0.0540181	0.304958	0.256916	0.0884704	0.048089	0.26029	0.0325757	0.418282	0.112803	0.100316	0.809734	0.777472	0.766043	0.586787	0.90102	0.573367
KWMTBOMO02010	0.237056	0.192881	0.682944	0.310927	0	0.278163	0.212098	0.81474	0.423973	0.68445	0.55661	0.175685	1.00683	0.905409	0.714028	1.09999	0.193332	0.82052	0.613201	1.26236	1.81435	1.30284	1.73722	1.1288	0.518142	0.472495	0.116415	0.197166	0.581367	0.238329	0.570004	0.592118	0.98286	0.193167	0.486205	0.0720641	1.01796	1.53591	0.668225	1.13148	0.970899	0.961076
KWMTBOMO02019	0.138706	0.406291	0.479526	0.582175	0.365523	0.390621	0.416986	0.286033	2.34431	2.36859	4.2339	2.03538	0	0.0866903	0	0.0321813	0.0339368	0	0	0	0	0.0338808	0.0338828	0.198145	0.0682145	0.0829401	0.183916	0.415317	0.56371	0.351418	0.236497	0.175054	0.147881	0.316472	0.25604	0.177098	0.306323	0.220588	0.579589	0.280398	0.0219907	0.89172
KWMTBOMO02030	1.50299	2.51376	3.09288	2.62846	3.53398	5.09489	3.4067	7.84412	9.70698	10.9523	5.75102	7.11648	4.87246	4.69678	3.90573	4.262	3.26872	3.91777	4.7518	7.54366	4.6257	7.54644	6.1871	5.72549	0.59315	0.399431	0.656088	0.55559	0.624085	0.235054	1.49669	0.439084	0.642939	0.907201	1.62695	1.82761	2.30503	1.37709	1.05225	1.73485	2.38286	1.74098
KWMTBOMO02033	0.960641	1.66847	1.77914	1.55076	2.7882	3.42502	2.30082	4.99478	6.69068	5.16631	5.2486	5.38064	4.33933	2.34769	2.63166	2.70026	2.35036	2.25934	3.11298	5.16983	3.9994	3.92585	3.15892	3.53631	1.30222	1.14884	0.707638	0.307304	0.414228	0.0891509	0.969178	0.320579	0.853484	0.93332	1.4493	0.808701	0.815963	1.01196	1.2498	1.71166	1.34728	1.41234
KWMTBOMO02040	6.74627	10.1945	15.785	12.8844	18.3227	13.0364	10.6857	35.033	35.9961	27.1918	19.5327	17.0198	52.6245	45.0568	44.2179	37.9218	48.26	29.7207	46.2697	61.1045	54.4027	55.6881	45.8719	54.1279	5.26734	9.20769	6.91018	6.67552	6.68282	5.32609	9.96861	9.06395	6.97959	9.85177	11.3671	15.999	11.7139	15.7882	8.89938	15.6825	23.0695	11.0653
KWMTBOMO02045	22.5628	16.3131	26.4341	23.1553	16.6303	14.2439	23.3993	21.1228	21.7766	46.9472	34.9077	37.9523	18.7083	22.1781	26.894	20.0679	20.8732	26.1686	22.9314	23.8976	38.0393	46.1558	35.2871	39.1383	39.8231	40.174	39.3946	35.0235	36.6649	34.802	37.5722	39.6294	29.2151	30.9155	27.8842	34.776	40.2855	42.743	43.0415	40.9858	36.041	41.2586
KWMTBOMO02046	1.08635	0.773419	0.62594	0.926166	0.889194	0.956043	0.71926	0.891934	0.267152	0.31366	0.106281	0.241531	0.521579	0.942996	1.53983	1.00817	0.642332	0.647584	0.822955	0.359066	0.494914	0.287467	0.398055	0.413833	0.771702	0.833635	0.706876	1.2499	0.964189	0.840981	1.03298	0.442725	0.852565	1.54913	1.78249	0.875149	0.366531	0.655865	0.342251	1.03703	0.487988	0.37751
KWMTBOMO02050	2.65499	1.33426	3.1679	2.80927	1.49658	2.27763	4.43154	2.50489	2.30439	4.91417	5.47435	5.63011	3.58437	2.7191	3.91351	2.14818	3.02958	2.8573	4.45209	4.00672	5.61068	6.64864	5.04128	5.3863	5.2484	5.12289	5.60428	6.49479	4.95572	6.2447	4.8282	3.76604	3.96442	5.01772	6.46929	4.65951	7.32918	7.35255	6.70343	6.23909	6.70298	6.28002
KWMTBOMO02051	0.684939	0.442563	0.994925	1.32114	3.2335	3.40395	4.93145	3.36956	0.648534	1.54554	1.20618	2.10511	2.70077	4.76345	3.01966	3.03804	4.85493	3.37022	3.72962	3.39586	7.79737	6.88903	5.29011	3.6548	1.71726	0.819124	1.05361	0.888034	0.719904	1.98079	0.726593	1.66847	1.05599	0.886437	1.53394	2.03932	1.5942	0.444965	1.36287	1.15385	1.62887	1.34761
KWMTBOMO02052	13.4839	11.0777	7.86624	9.72999	8.78135	14.9772	7.96475	14.8977	2.63401	2.86185	3.66297	4.29314	11.3861	10.75	9.67229	10.428	15.0005	14.4244	8.34489	7.11546	2.71959	2.07849	3.54431	3.02333	9.81811	19.9481	9.06474	6.46037	8.46969	8.31805	8.9998	7.98545	9.20777	8.28502	7.33344	5.92969	3.89493	4.72287	6.7726	6.06467	4.01261	5.07997
KWMTBOMO02055	8.68165	10.4108	6.66939	9.65481	7.19642	6.97345	7.96132	7.70134	5.48868	6.38941	3.49487	4.33217	7.32821	8.10736	8.11304	8.04938	8.83278	8.53032	10.1885	9.9944	5.57469	5.14286	6.84874	5.76799	1.90763	2.53089	1.5948	1.47656	2.81406	2.60543	2.96019	1.85286	2.35629	1.78181	3.33033	1.14518	2.69941	3.08918	3.76938	4.331	3.32945	2.56738
KWMTBOMO02061	538.808	448.908	594.177	574.264	395.943	347.813	447.652	365.458	151.992	200.477	190.939	195.602	398.122	460.696	435.642	506.711	566.574	673.801	551.554	511.424	334.646	351.509	342.008	356.096	928.754	812.657	850.58	800.738	827.312	855.179	744.869	861.349	700.71	562.968	528.214	604.239	575.828	561.412	506.604	536.033	532.346	611.602
KWMTBOMO02068	0.936848	0.158806	2.18491	1.16052	1.46508	2.13753	3.07345	2.71303	0.767959	1.89991	1.40538	3.35583	0.980336	2.43967	2.79418	1.17736	3.40639	1.95163	2.04833	1.69162	4.46723	4.76744	2.9242	1.85876	3.8821	2.53643	4.81161	4.19903	3.17283	4.03439	3.24247	3.85904	2.65888	4.02904	3.12242	4.9365	3.32853	1.51748	4.53084	3.41947	2.84681	4.09209
KWMTBOMO02074	8.51369	4.22125	5.54331	6.41213	4.10309	4.01942	7.06984	4.953	1.4275	2.30452	5.27087	6.02616	5.52711	5.61198	4.7375	4.59094	5.12616	4.41258	4.12925	3.66406	4.18165	3.24934	2.68087	3.13552	16.9822	13.4827	14.3312	9.87477	11.6747	8.76673	10.9699	14.3752	10.2232	9.75577	5.83193	7.49142	8.99698	8.52098	7.77535	10.1964	7.59247	10.5167
KWMTBOMO02076	22.628	14.6666	46.2091	19.7443	17.4189	16.2386	30.8832	19.0765	7.67388	13.5255	17.5602	23.7692	12.0045	11.985	14.8478	20.6512	24.0454	26.0337	19.0975	18.3106	17.4026	16.8236	16.239	18.9017	35.7581	31.4757	33.2428	27.9913	32.6962	31.3096	36.259	37.5877	30.8658	23.9077	23.6722	30.2843	25.4096	28.887	23.816	29.3162	29.8957	26.6276
KWMTBOMO02090	12.9105	11.8809	14.4487	9.19122	7.19474	5.87335	11.7489	7.3558	4.16736	4.31426	8.51059	14.3905	6.42553	4.99813	3.19268	6.16691	8.69924	8.12489	8.34261	5.36259	5.66153	4.72188	4.84866	4.73401	27.7567	29.4759	25.4285	22.567	23.9462	22.6349	23.0448	27.6098	23.1247	22.5312	17.0719	16.9057	15.8187	15.4019	15.1455	17.7946	20.4958	20.7228
KWMTBOMO02095	6.08973	5.5198	6.24536	6.16616	5.06098	5.74916	7.21981	11.9989	19.876	19.2928	15.8125	13.6498	6.72528	7.45915	5.16645	4.3721	4.70766	5.37829	7.27885	7.51801	11.495	12.8642	5.93579	8.64265	10.1292	10.2955	9.27861	7.77072	8.78432	9.06999	8.80651	7.65109	9.02326	14.4342	14.7074	19.7005	16.9752	17.3503	11.9791	15.9395	15.1425	18.1635
KWMTBOMO02096	35.2731	27.6527	28.7026	38.2232	25.3272	27.6469	16.4777	9.70294	23.9866	22.4194	22.8625	19.2455	10.8645	12.5272	12.576	15.2048	9.88018	9.00092	9.95567	8.16217	9.79752	10.2239	10.6325	11.5093	35.902	27.0608	36.9411	31.969	35.9791	31.2821	39.0203	47.1668	36.9951	31.929	29.9257	34.8927	23.6334	24.0981	26.7839	23.5367	24.986	25.9491
KWMTBOMO02101	0.724243	0.642852	1.0839	0.690858	3.99585	2.1632	1.81438	1.91087	0.942039	1.68375	2.24161	1.26867	6.61407	5.53234	5.71614	5.11733	4.75212	5.31749	6.59348	6.52859	8.63863	8.22879	8.20248	9.28004	4.82097	7.36209	4.78533	6.49832	7.90433	6.51349	5.52659	5.7473	6.88302	7.86872	7.29212	6.96528	8.42127	8.26026	7.66393	9.42774	9.37717	9.20911
KWMTBOMO02103	2.3176	1.18209	0.811473	1.04351	1.5745	1.25827	1.37414	0.713317	3.01595	3.12464	1.6244	1.92268	2.56783	2.12587	2.3167	1.04331	1.94655	1.71612	1.68729	2.70587	4.50072	3.04174	3.84466	4.15078	1.27586	1.84086	1.70721	3.68259	2.64193	2.19094	1.9735	2.51019	2.85812	5.15816	3.96414	3.28084	2.19626	2.75055	2.78755	3.03014	2.65979	3.15538
KWMTBOMO02108	29.1348	25.4232	22.4569	33.2078	19.8942	25.9847	23.2505	22.663	18.0963	15.7251	10.5699	10.5526	29.0277	32.7657	24.1509	29.2082	28.6466	29.0499	28.2537	26.9703	18.2817	15.9644	22.7784	22.827	35.8549	33.8227	32.1924	29.9879	33.3061	36.0266	31.0333	33.5781	32.6418	27.8987	31.6879	27.0551	23.8375	27.9767	28.1235	25.1997	25.0901	22.5906
KWMTBOMO02109	0.0544383	0.0664406	0.0672143	0.0178505	0.0978118	0.0319391	0.0657542	0.0311832	0.109533	0.0673626	0.143799	0	0.444832	0.581234	0.708936	0.378907	0.266384	0.604536	1.37297	1.15457	0.758903	0.664862	1.38798	0.913755	0.0111551	0	0.0200504	0	0.0190724	0.0041048	0.00892483	0.00536747	0.0120915	0.0110898	0.020935	0.0310294	0	0.0240485	0.00677	0.03439	0	0.0118235
KWMTBOMO02115	90.7158	73.5474	187.743	67.991	55.1072	50.7732	77.068	56.9126	37.2776	43.2084	45.7277	95.8035	55.3606	82.42	63.4503	97.7181	103.225	100.345	74.0688	68.6141	35.6601	44.7566	49.7716	42.9909	136.2	110.081	112.434	98.1459	113.407	105.101	116.759	127.719	108.933	78.8484	93.4726	99.9346	104.476	107.946	86.0976	87.3863	90.4595	104.205
KWMTBOMO02116	2.7724	1.96335	2.2116	2.36436	1.6536	1.47262	2.69487	1.81682	2.92301	4.41883	4.29956	3.47516	3.55209	3.70789	4.35422	4.04993	2.93098	3.75155	5.45132	5.46793	6.64888	5.92195	6.85595	7.77419	5.35837	5.4372	5.42914	5.0103	5.38016	5.16165	5.7086	5.95747	4.85533	4.95516	5.29134	6.20132	7.5483	6.80403	7.15095	8.03382	7.81404	8.16726
KWMTBOMO02123	22.667	18.1543	11.9262	20.8052	13.8621	12.5474	13.2369	11.8969	7.05789	10.1005	8.58659	7.71897	14.3438	10.7046	12.3847	11.2411	10.9482	10.2722	8.9122	7.73514	6.9509	6.53926	9.02736	7.67077	29.5443	25.982	28.3591	20.4698	24.9972	20.2725	22.7268	23.9404	20.8103	18.3069	14.3838	15.0572	14.1133	13.8646	14.2	16.0771	12.672	15.4964
KWMTBOMO02130	4.14957	4.09145	2.953	4.15668	3.71304	2.48105	3.42383	4.37382	3.01553	3.6274	1.99399	2.08078	4.09835	4.35336	5.32729	4.83095	4.45842	4.91332	5.16015	4.86642	3.53545	3.90678	5.59441	4.5201	3.53108	4.04462	3.40687	2.01395	3.74727	3.27676	4.03633	3.28091	3.25116	1.58574	2.74596	1.73412	3.99604	4.72057	4.18748	4.15001	4.07838	3.57917
KWMTBOMO02132	3.75467	3.16339	2.4226	2.51	0.725396	1.30751	3.30301	6.96563	1.00728	1.31888	0.0568774	0.350072	4.3211	3.58303	3.63099	2.75387	1.65948	2.20792	2.84656	4.27017	1.854	1.86383	1.21304	1.21114	2.26346	1.24568	0.785131	0.866341	0.797754	1.00825	1.14374	0.898034	2.00151	1.61858	2.40342	1.70106	0.980762	1.86197	1.06039	1.26502	0.960113	1.47312
KWMTBOMO02133	272.996	293.905	368.415	261.997	196.38	185.626	220.375	156.576	64.6568	80.7551	125.347	166.984	143.626	165.093	166.275	233.044	258.436	239.277	150.47	149.431	74.9341	82.6116	87.9467	86.4265	354.523	288.286	318.103	228.997	293.691	244.429	280.456	339.605	243.161	189.479	186.894	200.668	173.128	163.251	163.651	170.798	196.593	205.158
KWMTBOMO02134	0.579053	1.18547	0.749545	0.759496	2.05845	0.7233	0.812229	0.823881	0.663974	0.762755	0.581129	0.394535	1.26245	1.59549	1.62831	1.85268	1.32534	1.40084	1.45989	1.46117	0.94969	0.684392	1.47153	0.8939	1.12531	1.38499	0.908135	0.924388	1.03399	0.929584	1.01669	0.93559	0.937647	0.55556	0.6034	0.579195	0.601584	0.536356	0.501758	0.723738	0.555265	0.462489
KWMTBOMO02141	9.24237	5.7561	9.4391	9.1043	7.5172	7.85484	12.0466	10.1309	10.4332	14.0957	18.6871	18.16	11.6942	13.2722	12.7164	12.5747	11.1204	12.9454	15.7065	13.9123	17.6741	18.6969	16.143	17.7669	18.705	16.625	15.6897	14.9314	15.2975	15.0164	14.8156	15.9154	15.1556	18.9365	15.3434	16.9272	21.419	22.2458	21.0201	20.231	19.266	23.5265
KWMTBOMO02142	0	0.0993593	0.0502582	0	0	0	0.174814	0	0.218403	0.050369	0.143364	0.0452506	5.09632	4.28246	4.19747	4.91088	3.78448	2.95874	3.06855	4.12593	1.51321	2.1874	2.88357	2.67482	0	0	0	0.101567	0.028522	0	0.0266935	0.128429	0.108494	0.199013	0.062615	0.0371226	0.112368	0.431563	0.121491	0	0.0322672	0.070726
KWMTBOMO02143	16.351	27.1587	13.2361	19.4934	17.932	31.6702	16.1022	13.0878	16.4132	10.0495	8.10435	9.8107	9.59813	9.36199	10.5619	10.6459	9.67018	9.77618	12.4546	11.6321	10.5077	11.142	12.1016	8.31445	5.8135	5.5037	4.38713	4.14292	5.53888	4.6867	8.16622	5.55183	6.4939	6.8604	8.09947	6.14746	5.0817	9.97372	7.08333	9.8505	8.51943	5.5033
KWMTBOMO02144	0.383734	0.312226	0.0225616	0.167771	0.284545	0.0857668	0.0784762	0.104671	0.147066	0.0226113	0.150169	0.0609407	2.22707	2.56961	3.04984	2.58612	2.50365	1.98178	1.53957	2.49642	1.81813	1.38366	1.53998	1.14855	0.673989	1.09265	0.309591	0.349559	0.653	0.595228	0.539237	0.288268	0.503277	0.148899	0.112435	0.216643	0.470805	0.339035	0.381773	0.384785	0.231763	0.682621
KWMTBOMO02145	6.62045	8.25325	4.84613	3.53542	6.45743	8.71178	4.97568	4.98419	6.47006	3.74502	1.11035	3.15417	3.51046	3.89143	4.07203	2.68802	3.3553	2.67345	3.25032	4.84538	2.43013	4.9669	5.48702	3.44522	3.37216	3.64768	2.82159	2.59588	2.91591	2.28206	3.07009	1.79042	4.07536	4.00751	2.21865	2.50136	3.30708	3.38422	2.77578	2.86787	3.74863	2.91688
KWMTBOMO02147	56.5102	55.189	82.2711	67.0068	63.0926	60.827	56.6418	57.699	12.9444	14.5565	24.4216	28.7824	47.8832	51.8536	47.0074	66.458	94.8165	83.2319	40.1411	40.8124	21.2546	31.2137	25.7469	24.7105	200.433	196.607	174.744	121.527	142.719	130.767	175.004	180.468	139.674	62.4544	57.9658	72.2577	63.4638	57.7656	54.6165	127.617	121.469	115.752
KWMTBOMO02149	3.34696	2.79787	2.86819	3.82866	3.49651	3.49695	4.62724	4.2371	7.25702	7.41322	7.9843	6.88076	5.18152	5.73102	7.24616	4.78682	4.43097	5.48383	5.25222	4.61362	6.38325	4.98362	6.0479	6.63694	5.83742	6.1959	6.87856	6.77508	6.32886	6.94192	5.61242	7.52222	5.25475	7.60902	7.28782	4.71099	6.53929	7.25094	6.29479	7.83954	8.0564	7.78044
KWMTBOMO02150	8.04105	7.50027	10.134	10.3828	6.4628	6.11102	4.78637	5.36976	1.20155	1.64976	1.76087	1.25053	5.90874	3.8191	5.80221	4.97817	5.3007	5.74435	3.25627	4.03946	1.0933	1.14489	1.9846	1.39866	7.25677	7.18736	6.75193	5.97758	5.67815	6.06947	5.68296	6.76983	5.5524	3.83632	2.86799	4.61659	2.56863	2.02457	1.69947	1.64938	2.46051	2.24413
KWMTBOMO02157	28.784	43.0841	24.4447	35.8108	25.844	30.3572	18.129	18.0435	76.955	61.949	66.5997	47.4759	30.0867	30.0343	22.9891	25.8307	32.434	31.6149	28.9543	31.3321	61.0004	62.0475	84.122	81.1087	37.7161	44.2244	36.5509	55.9704	85.5189	57.4205	40.3742	41.4361	35.0041	27.9205	30.7586	39.9388	25.8957	37.2959	38.1661	41.2951	43.5211	42.9784
KWMTBOMO02184	32.95	29.1078	43.9487	31.693	23.3052	27.6695	19.4935	22.0843	13.4098	12.0377	15.6313	18.4891	28.4114	23.1618	23.0187	28.8628	24.3498	28.0339	21.7182	19.2627	13.9206	13.3046	13.4149	11.3352	33.1439	31.1488	33.0891	28.3003	29.7474	30.9906	30.8977	37.0936	27.6017	19.2513	17.9641	17.9891	20.2545	19.9624	17.8403	18.2382	19.8652	18.0322
KWMTBOMO02187	1.89339	1.63625	2.17803	2.25203	2.21162	1.36615	2.47479	2.53291	3.53355	4.13283	3.74158	2.96767	3.21841	3.71176	2.95049	3.71074	2.93487	3.59565	4.02855	3.93889	5.22051	4.99829	5.73114	5.56071	3.80751	4.17002	3.37854	3.30607	3.88945	3.34838	3.39331	4.16501	3.5629	3.66066	3.54569	3.73236	5.23759	4.073	4.11843	3.81367	3.93405	4.19911
KWMTBOMO02192	1.94871	4.82769	1.83147	2.32706	3.51875	5.05104	3.09153	3.1655	4.64266	5.86642	6.11216	4.62362	9.15206	7.84682	7.20433	4.01509	4.66108	5.97322	6.02959	8.94047	7.31427	9.41335	4.405	3.69785	3.45675	6.33054	4.4564	3.09644	4.13713	4.7722	4.55853	3.80833	3.59187	8.12918	5.95049	5.14591	4.68361	4.24003	5.58474	5.38966	6.68624	3.23431
KWMTBOMO02193	48.0551	37.2304	31.8899	48.753	30.455	42.1964	34.8871	22.7235	73.184	52.7792	50.5165	50.314	45.948	83.2878	62.2866	71.7095	46.9838	52.0953	83.2181	55.3731	94.7412	91.1538	112.694	84.5428	147.464	114.168	180.954	158.064	128.926	175.711	122.987	175.236	141.575	129.125	104.329	123.633	79.9556	66.8442	91.2337	65.6956	63.7876	64.257
KWMTBOMO02196	14.7394	16.7971	9.83016	14.8681	21.4842	14.4822	15.2849	18.1745	6.07422	4.50475	6.49775	4.77083	30.0383	31.3541	15.5119	17.5105	31.9347	33.0896	33.6974	28.1741	13.4622	13.1577	13.2308	11.0352	55.2871	62.544	47.8995	44.2364	48.0724	51.2402	41.5356	46.1777	52.8807	54.409	46.9851	39.1118	32.6271	30.072	28.3564	39.2893	42.6068	41.7577
KWMTBOMO02198	17.3231	19.3089	18.992	21.9888	18.441	15.7093	18.7133	15.6422	8.89876	10.8248	8.19426	9.72481	15.3047	14.4025	12.5222	16.3325	15.3856	16.9189	14.1785	15.2921	10.5824	10.5866	13.3152	12.4207	18.5795	14.3571	17.6182	13.3244	17.9233	14.9808	20.2964	17.3658	18.261	15.9683	13.4975	15.1801	15.2797	14.9293	15.7796	16.6293	19.7498	15.6964
KWMTBOMO02200	5.75775	4.05582	5.20013	6.27	5.27904	4.17048	3.85413	5.04902	4.17152	5.34353	5.44526	4.58322	4.88302	5.07202	5.40307	6.41129	4.73924	5.41289	5.59502	4.7773	4.50784	5.31742	3.4077	4.69642	8.89976	7.03451	8.01142	7.84844	8.24323	9.01534	8.08767	7.9618	7.56272	6.69008	5.80893	5.89927	5.11828	4.64743	5.02112	3.87681	3.56403	4.35369
KWMTBOMO02220	5.06967	4.66975	3.24784	5.33212	7.33296	7.18343	5.5458	6.19155	13.6648	17.1627	12.1282	11.0057	10.2803	9.71474	9.457	7.65649	7.7231	9.27044	11.7707	9.69564	20.0806	19.86	14.1365	17.7638	6.97787	8.9799	9.37142	9.58676	9.04834	9.03018	9.28371	7.92224	9.1358	17.2647	13.9784	10.0321	14.4351	14.9586	13.1804	15.9125	13.3453	12.5066
KWMTBOMO02223	248.94	329.716	246.055	336.629	324.423	462.079	301.854	307.596	214.341	173.934	139.783	137.334	227.24	254.67	227.286	260.087	331.205	317.742	292.109	264.257	127.284	128.704	169.604	165.721	85.1979	88.7704	85.5151	35.8945	67.2026	67.6468	113.775	93.3732	108.625	56.8403	109.31	55.9729	59.5861	85.2189	100.251	101.26	116.174	82.6
KWMTBOMO02231	14.0058	15.6178	13.6468	15.7143	14.0479	16.748	11.5348	10.6004	10.5252	8.05647	8.74975	7.22215	32.5475	30.1891	28.1492	28.1721	29.038	25.2288	25.4884	22.5113	16.9435	17.2429	14.6505	14.3228	20.2281	22.6945	20.0024	17.0057	20.0317	16.5665	19.5221	18.4901	19.9896	15.9847	15.5095	15.9664	8.35898	9.23107	9.68122	9.25055	9.08489	7.72088
KWMTBOMO02232	4.11743	2.6436	3.61404	3.07137	2.24394	2.79352	2.03227	3.30866	5.47065	4.15324	5.15462	6.52958	0.778351	0.833394	1.18246	1.60723	0.668415	2.43156	1.14655	0.90298	2.28297	2.07343	3.12226	1.31018	1.95134	1.78527	1.13559	2.07747	2.26978	1.60089	1.59959	2.29343	1.10958	1.606	1.83106	1.92201	2.10088	3.49988	4.81471	4.24063	3.72798	4.33994
KWMTBOMO02234	0.24316	0.539584	0.682335	0	0.317744	0.466896	0.0474675	0.303898	0	0	0.103808	0.0737218	2.10634	4.58222	2.96099	3.02593	2.65015	3.67265	2.32808	1.72919	0.314207	0.0269977	0.728982	0.0947346	0.489207	0.40976	0.488507	0.147086	0.278807	0.506712	0.101474	0.139491	0.314235	0.0720512	0.17002	0.1008	0.0610229	0.039061	0	0	0	0
KWMTBOMO02235	152.034	127.746	123.635	138.169	102.061	123.888	121.372	120.956	88.3144	72.8452	61.6736	59.9176	83.1934	85.9896	105.546	105.113	87.1559	101.025	100.231	73.7819	51.6576	54.9207	72.7724	64.2103	96.1469	99.1855	111.555	89.016	116.339	98.4469	122.164	97.6016	102.405	87.0491	81.159	92.3509	76.1986	98.4073	68.5953	73.6358	82.1714	72.5429
KWMTBOMO02242	31.9209	28.8844	23.5954	35.5233	22.453	27.5229	38.1222	33.8955	20.7487	18.6534	14.0987	12.756	24.5547	23.9784	28.9565	29.2487	34.9556	36.2776	38.443	35.293	16.9589	15.6629	21.6752	17.8583	21.8879	22.19	20.5099	15.9765	20.9579	21.6221	24.3173	20.7529	25.949	20.2588	23.4698	13.9658	22.9031	28.1156	27.0151	24.9919	25.3931	20.5483
KWMTBOMO02243	0.682142	0.679176	0.421117	0.494445	0.752584	0.800429	1.07931	0.843184	0.79461	0.999582	0.990511	0.957872	0.636459	0.747953	0.667922	0.562253	1.01017	1.03557	0.815925	1.00866	0.667333	0.526174	0.679683	0.435941	0.117709	0.246881	0.27769	0.432982	0.415085	0.44397	0.153035	0.26903	0.239231	0.789889	0.648916	0.458394	0.313846	0.285481	0.303609	0.241924	0.270369	0.405476
KWMTBOMO02244	5.89713	5.15628	7.66148	5.88766	5.69318	5.9902	7.18201	5.94929	7.08379	10.6735	14.3632	12.7688	6.2413	5.45513	3.97669	4.79889	3.28405	4.82366	6.24483	4.36379	4.95616	5.10607	5.37513	5.97237	6.09609	6.1314	3.82532	4.46557	6.78406	6.10579	3.54974	5.69292	3.67534	8.49895	6.6004	5.65906	5.58838	6.02672	3.94051	7.33953	5.79104	6.8819
KWMTBOMO02251	0.481667	0.830676	0.892063	0.810304	2.33291	1.59728	1.39405	2.15928	0.828685	0.634891	1.10637	1.60636	0.916527	1.03618	1.03523	1.10537	0.922285	0.954406	1.60193	1.28055	1.76312	1.07423	1.20218	0.957319	0.909753	0.932917	0.678768	1.75922	1.46741	1.20642	1.1948	0.611189	0.967512	2.16722	1.72346	1.35602	1.15622	0.508821	0.697972	0.776137	0.763641	0.764132
KWMTBOMO02256	177.166	143.32	278.553	257.692	170.667	136.369	165.995	262.212	206.36	222.392	218.856	190.283	129.869	173.765	113.393	131.618	245.569	296.539	261.93	236.428	139.293	197.243	108.732	175.582	271.856	326.234	255.089	279.025	265.181	251.659	306.646	256.048	260.346	329.487	328.118	424.968	304.632	256.433	170.013	328.732	314.934	309.142
KWMTBOMO02257	48.2796	37.3786	76.3276	67.2755	47.9757	37.0012	33.8733	51.0619	23.9187	34.9112	29.7188	30.8594	26.5758	35.141	32.3688	34.1189	73.0696	66.3918	68.1199	53.4778	19.178	22.49	14.6184	23.7376	159.591	179.296	127.774	142.41	130.767	143.663	136.679	115.37	131.272	105.71	115.859	141.338	76.348	84.4672	63.3079	68.8634	67.6589	59.9674
KWMTBOMO02260	5.36528	7.77053	6.0945	5.91124	4.7986	10.8285	5.29965	8.27751	0.287873	2.03598	1.93165	1.98814	2.21931	3.72584	3.34619	3.98336	2.62541	3.1364	1.90335	3.46792	1.17326	4.19372	2.79598	3.37235	2.93177	2.52378	1.68629	0.773491	1.20302	0.345223	1.97032	2.0878	1.7796	1.22414	1.76068	1.17434	1.57984	3.60263	3.62974	3.19355	2.26832	2.1752
KWMTBOMO02261	62.1428	98.1985	47.9387	46.9104	55.858	62.8609	68.4184	62.4255	46.1267	24.8745	15.7532	14.86	69.644	85.2985	91.8806	110.086	105.044	117.613	56.4481	92.9746	44.572	33.96	42.1254	50.5085	25.635	23.6741	16.5366	4.28594	7.54323	10.1255	23.0525	16.8621	18.4943	11.9734	17.6586	13.3076	9.01397	24.7474	27.2071	20.6278	22.5679	14.1838
KWMTBOMO02265	213.244	463.332	176.485	214.675	231.782	434.233	192.575	266.72	76.4967	40.378	33.1471	32.8246	236.221	175.608	227.475	292.028	268.672	243.397	254.561	219.223	38.2704	32.7455	56.3341	50.863	64.7275	52.1948	42.7713	23.6624	35.7919	34.7911	66.0899	43.1811	40.2505	37.0217	64.7163	46.7418	33.1995	71.4846	57.5521	57.4755	53.9205	41.2683
KWMTBOMO02266	113.85	250.914	102.168	117.89	105.612	200.165	119.326	160.287	65.4494	32.2481	30.2049	31.7731	35.5139	24.6696	32.8111	44.6309	38.8625	31.7691	25.148	29.2891	17.4191	8.59604	13.8823	16.9839	14.0717	6.45511	3.08278	1.93815	2.09933	2.20891	2.21424	2.47576	2.40835	1.39506	2.70671	1.77821	2.1005	13.6555	8.4691	5.12728	4.90079	3.59442
KWMTBOMO02272	2.20676	2.70078	1.64993	3.00698	2.33494	2.27294	2.11922	2.97759	2.35162	2.5107	1.2378	1.17889	5.99032	5.4402	4.53553	4.78569	3.11204	3.86156	4.15891	3.49838	3.26403	2.88231	2.84505	4.46591	0.346681	0.553474	0.510247	0.270215	0.554082	0.451118	0.783868	0.309448	0.713441	0.704292	0.73549	0.491954	0.411762	0.265376	0.567165	0.753828	0.704585	0.489937
KWMTBOMO02279	2.65182	2.47731	0.949914	1.95379	2.0784	1.65187	1.45873	1.70654	1.99811	2.51168	1.86411	1.67414	3.51852	3.03509	3.42816	2.48758	2.52315	2.03972	3.42977	3.28235	2.39831	2.87885	2.77905	2.80606	0.966029	1.15499	1.13346	2.05583	2.27104	1.99461	1.25594	1.05876	1.39616	2.52099	2.4047	1.64214	0.979069	1.48963	1.43313	1.30984	1.44034	0.682606
KWMTBOMO02300	4.25986	6.53595	3.83199	4.19047	3.38958	6.96224	3.9856	5.682	3.87739	1.12954	2.39338	1.96187	4.65238	4.88102	4.39919	4.80046	5.32288	6.14359	4.99233	4.65979	3.02747	4.23642	6.16919	4.78131	6.90837	4.53038	3.7207	3.61896	3.85902	3.06522	4.6492	4.99212	4.00095	3.59514	4.86777	3.60744	3.83582	5.67235	5.20678	5.79218	5.74059	5.31328
KWMTBOMO02302	5.21004	3.20631	1.63545	3.38783	2.69727	3.85979	3.79242	5.00774	7.99542	8.30457	8.2678	7.97604	4.1093	4.5532	4.57647	3.38049	3.26782	3.13294	6.51007	6.10503	11.9	11.1085	15.1537	12.2993	4.36089	5.97992	4.34201	7.52825	7.30134	5.92608	4.15496	4.33594	5.41343	12.9342	8.62566	8.47619	10.8275	14.18	10.8939	18.6322	15.4351	16.705
KWMTBOMO02308	12.0581	7.35831	6.09369	10.7031	15.7871	19.4138	17.8237	19.7896	6.13121	5.96833	8.8559	6.98285	16.9331	14.6635	15.621	16.5253	16.1575	16.0799	13.7717	12.8834	12.4482	12.2608	12.0561	9.33369	28.6849	26.292	29.8902	23.37	25.6813	19.7236	24.2004	26.2331	26.7826	25.8436	24.1777	17.1346	28.6937	29.3343	25.053	32.5954	25.8747	33.4732
KWMTBOMO02309	51.6951	49.2676	89.1931	53.0818	43.5428	42.7153	86.2397	72.0832	86.7469	108.44	115.82	162.272	59.2735	74.3365	80.3542	74.1847	78.1685	86.7333	74.0911	81.7457	102.912	124.134	94.7725	106.211	102.343	108.374	97.1728	111.816	121.692	119.983	109.738	120.297	114.501	116.68	125.498	133.265	121.67	135.11	124.274	119.006	130.937	123.46
KWMTBOMO02317	7.76073	20.6534	7.38563	11.2874	10.7877	18.2912	9.43064	10.7252	8.50101	5.31067	4.25535	3.43611	11.2842	10.9331	9.88144	12.7175	12.4591	12.4946	12.6218	9.97142	8.36388	6.97971	8.82702	7.33799	2.55173	2.38012	1.49063	0.924758	1.0907	1.16701	1.95406	1.96449	1.93614	0.996601	1.72742	1.68323	2.39406	2.96666	2.67693	2.75335	2.62649	2.39552
KWMTBOMO02322	2.92968	2.65016	1.38307	3.02889	2.16749	1.98174	2.42387	2.15202	2.17294	2.21779	1.49718	1.36021	2.84503	3.28508	2.71144	2.6389	2.42445	2.06787	2.84664	1.27213	1.39436	1.26285	2.08382	0.960117	0.847524	1.00987	1.12983	1.18968	1.3283	0.966792	1.07362	0.829195	1.04115	1.60088	1.21944	1.2259	0.808748	1.02014	0.925848	1.1032	0.819664	1.10791
KWMTBOMO02323	0.200988	0.105129	0	0.0753198	0.206357	0.168457	0.24662	0.197365	0	0.248705	0.101126	0.0957565	0.34994	1.07671	0.274714	0.366389	0.562	0.331276	1.01859	0.60105	1.19297	0.981878	0.42083	0.615249	0.211809	0.154519	0.296108	0.597026	0.281664	0.329082	0.263606	0.181183	0.153059	0.257363	0.242921	0.261855	0.501992	0.177576	0.714145	0.846462	0.455213	0.673498
KWMTBOMO02325	22.8016	31.3224	9.52139	20.8442	21.4006	41.0887	24.852	25.4579	17.1298	10.8096	8.73474	8.12006	23.418	21.952	23.6234	27.7821	32.3919	24.7417	35.4136	28.697	21.2074	15.2651	23.4943	22.1028	4.4195	4.99481	3.0357	1.28278	2.17004	2.16588	5.21889	4.37956	4.65893	3.70997	5.20047	1.90168	5.16589	6.66066	6.59191	11.2553	8.41151	6.68879
KWMTBOMO02326	25.1619	44.7537	23.2849	27.5656	27.5433	34.7878	23.7443	25.1988	18.9324	15.3639	11.6683	13.203	22.2454	17.0536	18.3708	24.3107	25.0014	21.6089	21.4053	17.1242	17.5838	15.4446	18.2272	18.3218	9.48915	10.1718	10.2792	7.57689	9.42088	7.87533	10.8082	10.3372	11.324	9.40109	11.2782	8.1714	11.0849	12.7084	13.7439	13.1673	11.9407	8.20063
KWMTBOMO02330	0.801297	0.82149	1.0685	0.504478	0.307142	0.676977	1.03238	0.734397	1.41878	0.55526	0.112887	0.427573	0.816791	1.66935	1.53332	1.11545	1.25472	1.22035	1.17258	1.02409	0.981259	2.30958	1.17443	1.83148	0.315256	1.01578	0.826364	1.11965	1.14539	0.928053	1.36623	0.581482	1.25297	1.35812	0.986082	0.438464	1.41568	1.84069	1.72195	1.07989	1.16876	1.19735
KWMTBOMO02334	0.0767052	0.270449	0.042092	0.111786	0.173551	0.170012	0.0549035	0.107404	0.217212	0.253109	1.70099	0.180016	0.0377721	0.044389	0.0453021	0.0395475	0.0417048	0.147499	0.0661386	0.215971	0.0652307	0	0.0312289	0.0974002	0.0279429	0.0101925	0.0125563	0	0	0	0	0.0134452	0	0	0	0.0155454	0	0.01506	0	0.0143575	0	0.0370214
KWMTBOMO02341	1.23859	4.44051	0.669055	0.575361	1.0818	0.878073	1.08048	0.650361	1.3845	0.83018	1.12087	0.172112	0.71475	1.23642	0.603495	1.37695	1.6099	0.625203	0.944004	0.398014	1.80566	0.693321	1.04004	0.700367	0.528754	0.354879	0.247103	0.214618	0.0361615	0.217917	0.236902	0.244242	0.137553	0.231291	0.238158	0.847181	0.261185	0.775135	0.667471	0.130408	0.0818196	0.179339
KWMTBOMO02344	48.9045	134.812	46.3729	50.1759	77.3616	81.2624	43.2683	31.6155	109.036	65.251	52.7085	55.6631	57.5032	58.7359	58.7323	68.9178	37.6337	35.0864	57.7063	40.453	64.7493	50.2575	65.2017	64.6395	10.3308	9.80347	10.2642	13.892	15.4631	13.5194	14.6854	13.7956	14.0839	16.353	19.4437	15.6865	10.6154	15.2207	17.6165	9.30542	12.9749	7.50684
KWMTBOMO02346	2.05852	3.65304	1.19778	1.89309	4.1521	3.63709	2.08313	3.79499	9.75953	7.27572	5.90288	3.94549	2.03173	2.04567	2.90525	2.73108	1.54858	1.73351	2.80669	2.03336	3.40199	1.82055	2.78879	3.73495	0.698179	0.622523	0.888904	0.875742	1.49214	0.692237	1.03184	0.755867	1.29284	1.81236	2.15652	1.17604	1.60027	2.06959	2.35402	1.75382	2.12884	0.894179
KWMTBOMO02347	85.6674	280.889	139.03	86.2974	203.3	186.77	127.183	105.374	164.551	105.64	91.9984	116.758	69.834	68.9828	74.9983	101.933	86.4679	82.4493	92.1426	78.1409	70.4413	66.1871	92.2017	80.1403	10.5656	11.1925	9.47567	13.1782	10.2366	12.749	19.8827	17.1368	18.1808	23.94	32.924	26.3773	16.9767	27.2383	27.8131	25.1308	37.5735	16.658
KWMTBOMO02352	176.856	162.627	296.304	144.064	113.929	95.8516	113.022	73.8714	65.4557	80.0683	79.3432	123.858	59.3169	105.421	62.6709	92.2739	81.2275	89.3656	55.5355	57.368	30.0389	46.6443	40.7904	38.5211	284.233	241.965	285.988	321.735	274.409	288.982	275.462	335.869	284.635	202.125	180.76	225.55	118.979	103.323	111.689	78.6408	102.363	108.704
KWMTBOMO02353	13.5943	18.2696	10.1541	10.9569	14.5434	14.4599	12.4787	10.7889	11.5882	8.47505	7.37072	7.49847	12.4176	11.0798	9.92872	9.23931	10.632	9.57836	10.3826	10.147	12.1406	6.36865	7.38301	7.15268	4.25288	5.19681	4.79676	3.90556	4.90817	4.35058	5.3761	3.96991	5.20915	8.81539	5.68681	4.85028	5.8726	6.32626	5.65253	5.33189	5.22361	3.29062
KWMTBOMO02357	28.8623	44.2344	18.4875	24.4208	22.4466	41.8567	31.4088	24.6785	28.6119	17.7081	16.4824	15.2723	22.6988	21.0263	23.2204	24.9889	27.4209	23.4631	26.5192	23.866	22.8281	20.9733	21.8945	23.3697	19.3849	18.2311	19.9071	14.258	16.9094	15.4476	19.0655	17.2764	23.3676	27.422	25.6051	20.9642	26.8633	34.8432	26.1969	32.7611	33.3637	21.5933
KWMTBOMO02358	59.7586	207.06	116.27	51.8732	121.904	95.9926	50.4646	51.4591	63.4	43.9004	55.6437	80.3021	26.9391	23.4797	24.6259	30.9097	27.836	25.6658	31.013	27.8732	30.7309	31.4994	33.5265	32.9506	15.1653	13.2722	11.8757	13.8458	14.4714	14.1022	21.2198	18.1553	19.6618	30.9024	31.3906	24.9139	21.4969	33.3611	34.1202	27.7394	32.1707	22.1784
KWMTBOMO02362	58.3155	82.984	67.8748	57.0549	51.6272	64.1546	82.3208	48.9776	173.308	127.839	163.397	158.27	44.5485	46.6106	44.7058	55.4385	54.1299	51.9726	63.2107	53.0373	115.195	101.928	104.798	120.575	30.5844	22.9981	28.2215	32.6531	29.8859	28.1659	29.8673	37.7349	30.847	48.9008	38.79	42.3553	40.0274	50.5088	49.481	34.0346	38.1996	37.7474
KWMTBOMO02375	0.0378205	0.046159	0.373573	0.446454	0.226513	0.532545	0.568489	1.03989	1.47121	1.40399	0.88803	0.420438	0.754274	0.512146	1.72887	1.57945	1.71188	1.13453	1.0482	1.25007	2.06761	1.43191	1.20103	1.18861	0.960988	1.89965	1.08653	0.880778	1.03353	0.775683	0.917667	0.89496	0.638433	0.554729	1.54171	1.24171	0.765634	2.94052	1.73085	2.38922	1.46905	0.952852
KWMTBOMO02376	0.264327	1.35494	0.783269	0.416035	1.3298	3.22569	1.47575	2.42258	0.425473	1.04666	0.682708	2.93844	0.937176	0.495607	0.674404	0.674593	1.22877	1.28088	1.05492	1.10665	1.90747	2.25979	1.16225	1.43487	12.6094	11.1271	11.2543	16.3567	14.6689	19.6759	13.7978	12.8433	10.9906	17.8773	19.151	17.5012	60.4178	61.3268	64.2188	125.526	146.8	173.835
KWMTBOMO02377	11.8095	12.3784	19.1556	26.9701	14.7006	22.9869	1.44197	21.1165	25.7804	28.3669	25.1735	34.9572	15.6503	9.64818	1.72317	6.87669	25.0981	14.3735	9.75486	20.8179	12.0515	15.6675	23.7572	10.3868	23.3451	35.4463	25.0744	51.4227	45.7555	58.0239	48.1368	21.5161	34.5214	42.3793	26.2518	22.1738	40.1435	73.4464	69.896	74.5843	74.0843	97.7685
KWMTBOMO02378	6.44319	7.15626	3.00379	4.59944	8.75373	9.7684	5.0404	5.61782	4.75476	2.24605	2.23137	2.75732	4.68555	3.81114	3.89965	4.20023	4.56886	3.99107	4.43536	3.77975	3.48087	2.49538	3.07589	3.05451	2.4069	2.60258	3.11517	2.7032	3.4027	2.71724	3.02252	2.64607	3.81631	5.45161	4.80216	3.18939	1.63525	3.81189	2.94985	4.45054	3.93237	2.17134
KWMTBOMO02389	4.2283	4.1307	2.40424	3.8189	1.14402	3.20975	4.31078	3.80304	3.28363	2.78819	2.35139	1.50497	3.85267	2.69481	3.26284	2.52782	2.14391	2.37504	2.88857	2.28841	3.81207	2.76324	3.74872	4.46395	0.53202	0.521191	0.416659	0.416463	0.656227	0.436289	0.553348	0.343759	0.56844	0.81603	0.969929	0.608868	0.656997	0.827439	1.024	1.00753	0.911456	0.797511
KWMTBOMO02392	5.4238	4.64315	2.18992	5.9002	5.5115	6.03253	4.1122	3.47496	1.44817	1.84486	2.23318	1.77169	8.74357	6.34589	4.72753	6.17261	8.80488	7.2365	7.03872	5.49425	3.42889	2.6999	4.92918	4.81039	6.1101	6.64008	8.04748	6.41392	7.00652	6.09385	6.62475	6.40713	8.26731	10.9338	9.50968	6.7281	5.2747	7.56274	5.52395	8.01106	6.35753	5.24795
KWMTBOMO02393	1.09596	1.24205	0.56382	0.54761	1.18775	1.40848	0.966564	1.91325	0.770045	1.00097	0.949679	1.14582	0.954087	1.31828	1.62281	1.25623	1.21303	1.24942	0.954627	0.977482	0.85593	0.812666	1.19517	0.708249	0.406375	0.304262	0.403658	0.184478	0.329116	0.306943	0.282348	0.452817	0.359344	0.467787	0.551921	0.392661	0.780368	1.00288	0.571139	0.582449	0.56884	0.430723
KWMTBOMO02395	4.35654	4.91918	3.092	4.60628	2.87545	2.92114	4.18424	5.5003	7.45374	8.63634	7.2196	6.06202	5.12246	3.99776	5.32449	4.91629	3.87929	3.76127	5.81531	5.30595	10.5475	9.86321	11.1488	10.5629	4.78542	4.33283	4.06057	4.15342	5.12924	5.54197	4.51859	3.9857	4.21288	6.59278	6.45076	6.71646	9.08114	10.6569	10.4082	8.21273	10.5366	9.86106
KWMTBOMO02396	54.2729	52.0059	49.117	49.1181	37.8883	47.7861	58.4113	49.5074	38.2455	35.3787	29.1663	33.5897	40.5919	45.5052	50.0073	51.8327	59.0522	68.8769	77.482	56.3018	30.7736	23.8124	38.6334	32.3822	65.535	66.6761	58.6269	73.3229	70.1084	80.3211	68.0883	72.2238	67.078	57.6777	66.6555	65.1983	73.7896	82.4958	79.4158	72.5995	75.9489	72.2392
KWMTBOMO02399	0.926749	0.271458	0.549238	1.21554	2.30898	2.65338	3.90045	3.56737	1.49173	1.74309	1.69729	2.76103	0.65716	2.12377	0.354675	1.3761	1.40581	1.79634	1.52054	0.735156	4.49901	2.80699	1.62996	2.06526	2.21806	1.64029	1.77495	1.66493	2.80529	1.81128	1.09393	2.45616	1.91022	2.14467	1.99581	1.99463	3.7522	2.32538	3.28236	1.5612	1.93945	2.35096
KWMTBOMO02403	40.2106	46.4617	26.3602	47.6732	34.882	43.4848	41.7434	45.7067	44.2198	48.3788	22.1971	21.1649	51.2449	50.0286	54.9048	57.2483	42.8021	48.3345	59.341	53.5313	45.6584	42.5283	61.3789	57.6531	10.5462	11.8182	7.38764	3.38267	6.24197	6.7174	10.2031	7.72107	8.49964	4.03524	11.334	2.4931	9.49421	13.0788	16.3344	11.0926	12.9802	10.2084
KWMTBOMO02406	1.27307	1.0958	0.496372	0.878831	1.34835	1.69824	2.11501	2.68667	4.81739	3.59834	3.3825	2.81556	0.979945	1.15859	1.09695	0.855004	0.950825	1.42244	1.78273	1.43214	1.86082	2.63501	2.56969	3.29264	0.637067	0.745211	0.651512	0.323227	0.582172	0.630523	0.87	0.539081	0.738167	0.502305	1.23683	0.219984	0.961821	1.20765	1.87984	1.30934	2.01834	1.29226
KWMTBOMO02409	0.124374	0.252993	0.46069	0.326262	1.19183	1.50806	1.64694	0.997412	0.222442	0.564307	0.632735	0.414788	1.28616	2.37516	1.23405	1.53899	2.53584	2.24814	1.28689	1.64436	4.35163	3.44306	1.72163	1.18448	2.68451	2.28068	1.31319	2.86198	1.56868	1.85062	1.44092	1.86397	1.80484	2.39854	2.1364	3.7053	2.8993	0.805832	1.36112	1.64124	1.44602	2.48518
KWMTBOMO02412	0.289849	1.07541	1.00204	0.288929	0.472178	0.312901	0.186719	0.199237	0.637622	1.44899	0.966406	0.657319	0.102766	0.120769	0.18488	0.134496	0.624062	0.187273	0.0899714	0.0766421	0.101413	0.127439	0.0708035	0.182185	0.0475149	1.31027	0.0597832	0.048215	0.0812386	0.0769311	0.0304121	0.0640154	0.0206013	0.0755792	0.0624207	0.0105735	0.0960163	0.727282	0.0692081	0.0488279	0.091906	0.0604342
KWMTBOMO02421	0.324143	0.287715	0.582132	1.58465	1.76486	1.14105	0.379657	0.270073	0.553376	0.218781	1.24542	1.0155	1.01213	0.583203	0.939791	0.854595	0.937262	0.373984	0.784025	1.03891	0.676604	0.323902	0.791807	0.673521	2.12547	1.46248	1.34581	1.71563	1.54859	2.59522	1.48796	1.67352	1.43993	2.40118	1.17855	1.39745	0.894806	0.546734	0.46907	1.01764	0.467182	1.20321
KWMTBOMO02426	48.153	36.444	89.5873	48.4789	36.669	45.9638	62.5549	49.0243	16.0216	30.1999	42.7853	55.7257	22.9769	24.9324	22.0959	32.6758	36.1266	36.1881	30.7574	28.1325	19.8464	19.4119	19.2407	22.8397	49.567	43.1337	42.8146	36.2563	40.0012	36.4222	48.1681	46.6244	35.0943	32.3405	27.3791	37.6107	40.9774	43.167	38.0354	45.7876	46.4839	52.5369
KWMTBOMO02427	12.4912	24.564	11.7014	13.2211	19.9765	17.0543	10.6787	8.97756	15.4526	9.82105	7.23408	10.4239	13.1349	12.4185	12.3179	16.3163	13.5602	13.871	13.4765	11.6592	10.4355	11.2475	12.2707	10.5724	4.52906	5.46671	4.11966	4.76291	5.2797	4.48463	5.22671	5.01885	4.64146	4.69359	5.30594	3.60385	4.65311	5.4737	6.53019	5.52864	6.84901	4.59677
KWMTBOMO02428	2.98985	5.19536	1.93714	2.95862	3.78699	4.98804	2.39008	2.58422	2.8272	1.94874	1.27198	1.61908	3.25363	2.76902	3.07775	3.17304	2.52046	2.52058	3.09795	3.0723	2.01321	1.82938	2.35737	2.13976	0.650266	0.506246	0.392509	0.206818	0.319433	0.264282	0.57073	0.429636	0.536527	0.376299	0.510006	0.253772	0.441279	0.737547	0.824631	0.748024	0.549106	0.493774
KWMTBOMO02433	52.591	30.2789	40.2464	46.4807	29.1183	25.1287	23.4729	19.2897	5.61105	4.16699	5.77577	4.94265	22.0077	20.2793	16.1377	22.1265	28.7726	21.4603	15.4579	18.0871	8.60085	7.58294	6.97287	7.32859	62.6431	51.1741	52.0734	35.5357	39.9105	36.3105	36.1442	49.8248	35.7856	29.4341	22.3796	26.3205	22.3203	21.0126	22.3265	26.1485	25.4431	29.7812
KWMTBOMO02439	4.41438	5.80081	3.87881	5.07955	6.24466	5.32286	4.46331	6.42244	6.0303	6.48452	3.99022	4.3052	5.40112	6.10749	6.24754	6.72315	5.53277	6.48362	7.05546	6.35546	8.43916	8.50047	11.1637	12.38	3.49616	3.19829	3.72058	3.06339	3.89965	3.34899	4.53763	3.74899	3.57308	3.38744	4.73875	3.11202	4.847	5.59902	6.06232	6.29591	7.50313	5.4467
KWMTBOMO02441	2.50986	1.86457	0.943143	1.52671	1.55403	2.13412	1.53613	1.37519	1.87036	1.86044	2.46261	1.84661	1.65239	1.62926	1.79168	1.95511	1.18662	1.41292	1.59956	1.69656	1.15338	0.858884	1.68825	1.80136	1.77894	1.43553	2.2329	1.9665	2.67622	2.28929	1.95601	2.12318	2.91933	4.72268	3.89812	3.00772	2.15332	2.69956	2.85892	2.46129	2.19143	2.02246
KWMTBOMO02446	0.414069	0.40429	0.749829	0.796547	0.363722	0.485871	0.14819	0.664122	0.407308	1.19554	0.194448	0.552369	1.6516	1.09267	1.40861	2.5298	2.46518	2.64349	3.33567	4.25789	3.04842	1.78684	3.6076	3.19414	0.678785	0.330126	0.366019	0.390312	0.483563	0.449597	0.289639	0.217739	0.711237	0.517358	1.1465	0.855953	0.482622	1.21945	1.64781	0.651039	1.92565	0.743436
KWMTBOMO02449	6.43212	6.00663	8.12216	4.21824	1.34247	2.51583	3.60991	3.68444	6.99379	9.04452	6.17837	6.66285	4.1032	4.36517	6.21624	4.74828	0.953771	1.12442	0.648241	1.39585	6.76637	6.48685	2.85677	6.47367	1.7973	1.68996	0.825577	0.891628	1.57061	1.4697	1.3421	1.99866	1.29878	0.476478	0.974435	0.844351	0.582901	1.20546	0.872623	0.451481	1.54509	1.73566
KWMTBOMO02450	73.126	86.7206	69.8738	94.1183	71.9527	94.0529	72.357	57.6303	49.0197	41.6506	37.9531	39.7207	59.0962	59.4118	60.5947	76.4627	77.3306	76.4752	63.0662	57.9903	39.674	35.6426	48.3847	43.275	49.1448	50.1843	54.657	40.7318	49.2177	53.5717	57.8751	45.7182	57.8707	49.5505	52.9149	40.9855	43.2596	44.6079	50.4886	50.6274	60.3718	39.1071
KWMTBOMO02454	7.32419	6.89922	11.228	4.57761	5.12257	4.55667	9.07754	5.80039	6.72546	8.2723	10.0991	12.2951	2.83208	3.17459	4.65082	4.73291	4.32962	5.04754	5.12243	4.06181	5.53582	7.38423	6.7843	10.4628	9.83087	8.43574	10.6818	8.91272	8.67971	10.3485	10.6376	10.236	6.98759	7.45019	7.44799	9.99694	9.18207	8.94651	11.4925	10.0611	11.1443	10.4199
KWMTBOMO02455	83.7334	144.089	160.837	124.911	126.445	207.454	74.4661	125.91	185.674	160.32	141.772	282.643	135.098	126.584	62.3794	124.158	258.991	204.117	179.474	165.436	111.89	176.939	177.738	142.08	44.6325	61.0509	57.704	60.6634	67.6762	71.1103	67.7241	65.9545	65.1135	65.9356	62.8674	55.0654	59.5554	110.218	106.715	109.772	111.076	123.874
KWMTBOMO02456	53.3044	77.5719	73.5102	117.59	67.3017	214.591	17.1261	113.049	119.598	129.929	81.149	122.959	147.501	113.609	21.3035	55.3568	226.1	149.421	138.074	150.267	48.0717	67.2569	75.5287	61.7535	21.2229	36.6293	30.3297	25.4005	39.7767	37.0194	22.9278	21.287	36.8983	22.2456	24.3995	11.5726	25.4704	39.1999	40.9853	44.2962	36.0565	52.733
KWMTBOMO02458	0.472078	0.448124	0	0.894379	0.50264	0.553938	0.788435	0.661014	1.61826	3.11549	1.29319	1.51607	0.639283	0.546379	0.27881	1.03442	0.898345	0.968296	0.407047	1.15581	1.37643	2.94684	2.49856	4.27104	0.343946	0.658656	0.231831	0.52352	0.551307	0.189846	0.240783	0.703356	0.326215	0.384676	0.403432	1.14808	2.75117	3.19767	3.02673	3.93213	2.9106	3.6911
KWMTBOMO02459	0	0.053362	0	1.14694	0.104744	0.307824	0.0938857	0.701258	0.821068	0.43282	0.205321	0.243023	0.871976	0.683151	0.278882	1.21728	1.71158	0.908014	0.581647	0.674397	3.10734	2.83013	3.31091	2.62325	0.35837	0.366015	0.386486	0.29092	0	0.0527486	0.028672	0.137949	0.116536	0.285019	0.336281	0.239245	0.241393	0.154517	0.173995	0.368273	0.277272	0.45581
KWMTBOMO02460	467.241	947.884	490.783	467.785	617.964	836.862	590.041	594.659	249.122	171.448	161.439	180.977	485.44	534.569	546.601	717.096	870.685	714.132	451.945	590.403	240.891	270.646	244.487	265.904	401.65	351.292	379.237	208.377	284.511	266.43	306.451	318.796	328.437	305.674	343.153	303.718	362.09	507.333	416.715	397.594	426.306	374.9
KWMTBOMO02461	50.6926	132.633	62.5185	43.8985	45.0297	96.0099	106.341	92.024	204.378	122.56	92.7715	75.884	72.1254	62.7934	46.183	80.8777	63.9143	84.2013	107.271	62.9933	99.843	84.4695	101.154	114.72	8.25345	6.15871	5.66554	4.43479	6.61217	7.8096	6.80456	8.71415	7.83861	8.43961	18.3956	10.5126	17.1548	23.8935	23.4326	15.6706	18.4577	13.4469
KWMTBOMO02462	270.578	1364.62	510.957	398.994	581.317	1036.78	375.275	532.828	1020.36	471.883	373.419	317.59	562.048	482.37	271.31	567.588	640.88	774.122	537.955	289.816	342.644	338.27	492.855	457.763	36.9421	42.7379	22.83	10.7655	22.4752	17.14	26.0054	37.8285	30.101	22.355	57.7091	19.7054	37.2497	83.5137	76.7516	67.4559	63.566	38.7523
KWMTBOMO02467	12.7568	5.75572	10.8915	11.0361	8.20923	7.88258	9.90812	10.6501	1.59284	1.84724	3.70432	4.67684	5.26275	6.14933	5.80695	4.44745	6.88982	5.63683	5.22812	4.97155	5.45312	6.79558	5.67714	4.89513	12.7643	8.74381	10.8216	6.6596	8.79607	8.96412	7.34218	12.2568	7.71667	5.86101	5.32335	7.92108	5.96294	6.02511	7.0209	11.3738	8.31049	11.1416
KWMTBOMO02468	88.1406	83.6028	80.7136	86.0971	79.1369	95.5839	87.3137	94.6937	44.1416	39.3585	109.372	112.754	99.091	98.2693	78.8572	96.6692	144.184	135.651	92.7457	93.5773	68.9634	74.1078	64.4177	61.245	171.209	189.511	164.466	106.398	136.849	108.247	142.45	157.25	144.144	100.053	84.3384	95.706	137.367	143.701	111.034	230.514	202.689	215.039
KWMTBOMO02470	173.135	129.156	206.131	154.306	111.18	105.362	141.382	122.266	60.663	80.4957	112.007	123.737	89.8878	97.7351	106.228	112.177	107.564	108.786	101.245	99.5564	74.7713	71.3054	67.9344	74.7245	385.641	381.622	383.627	292.179	324.558	298.777	312.063	345.824	290.964	229.438	224.694	215.723	205.773	234.547	196.907	227.134	224.627	265.804
KWMTBOMO02478	1.2881	0.839644	0.70484	1.20953	0.473399	1.1336	1.03724	0.872004	0.706837	0.724507	0.60146	0.325442	3.76258	4.51318	3.57901	4.89032	5.71219	6.31621	4.4138	4.54781	1.98455	1.80558	1.82357	2.11192	2.41153	2.3632	2.44762	2.094	2.23592	2.82551	2.7837	2.11288	3.04311	1.88454	3.18606	1.7354	1.95302	1.62949	1.96597	1.4795	1.68248	1.43697
KWMTBOMO02480	2.92982	3.17422	3.61742	3.41126	3.11532	2.99664	4.97918	7.05406	12.6726	8.91809	6.30905	6.49656	6.80479	7.44195	5.11334	6.4158	5.84579	6.72449	8.11132	11.0302	10.6381	10.3137	8.43901	12.086	3.005	5.15264	3.0007	3.41414	5.4891	2.17373	6.07215	4.41187	4.81626	7.62175	6.03722	15.0744	12.3841	11.3647	4.89444	13.9621	13.5002	11.1885
KWMTBOMO02481	5.11909	3.34568	4.74971	5.46281	2.70307	3.16333	2.35782	2.06476	4.896	4.51656	3.44944	3.40097	14.2467	13.7567	17.8073	15.8475	12.9508	14.1015	13.751	12.2478	13.4795	13.1144	15.3165	16.5294	5.04001	6.57477	5.47782	5.49216	8.71266	6.13937	5.85982	4.96964	4.83064	4.99819	4.00714	7.44482	6.36889	6.90461	7.83527	7.46275	6.86728	6.06565
KWMTBOMO02482	13.7825	13.4032	19.154	16.509	18.0922	17.7233	10.9125	22.4409	17.6855	15.6334	10.4547	10.7741	25.2768	22.0757	20.8573	16.6637	26.6189	24.9055	22.2387	21.7547	12.4031	12.1826	10.3578	9.95671	22.5292	26.0034	21.6149	17.1164	22.5339	15.7642	26.9084	21.5069	28.8655	18.4359	19.8337	26.0286	15.6647	13.1918	9.36052	15.4257	13.7068	13.4089
KWMTBOMO02492	7.17352	9.3566	2.434	7.18237	4.13235	6.42552	7.29036	7.5909	2.64431	2.71041	2.05722	2.25236	9.04016	12.3778	13.9131	12.3872	9.37849	10.6142	8.07398	6.81749	5.1491	4.68151	8.02593	5.71046	8.12397	5.73016	6.09099	5.28323	5.98573	4.45936	4.16557	4.44891	6.32468	6.47008	6.23336	4.29485	3.47681	6.3379	5.06662	6.04226	5.64309	4.234
KWMTBOMO02493	9.48854	5.9581	6.33877	9.10854	4.91414	6.02414	6.54557	6.30169	2.52093	2.07031	2.69072	2.31854	8.02445	9.04817	13.1083	12.177	14.6918	11.9788	8.10522	8.13092	4.28516	4.6186	5.87857	3.69969	6.87558	6.08485	6.53371	5.28031	5.94199	5.18452	6.65823	5.65846	5.70153	5.84554	4.56561	5.05829	5.06153	6.64181	5.97413	5.94589	5.86833	4.0619
KWMTBOMO02497	0.722853	0.834537	0.771891	0.486865	0.514833	1.05452	1.46829	0.693836	0.733761	0.652719	0.596337	0.521236	0.714318	0.244204	0.893066	0.430605	0.74089	0.788921	0.216583	0.559637	0.68355	0.954411	0.787436	0.530261	0.224184	0.17523	0.330998	0.292484	0.219028	0.483181	0.294667	0.446891	0.45129	0.716378	0.751308	0.391977	0.539313	0.845781	0.641411	0.691138	0.588497	0.339452
KWMTBOMO02498	8.40561	7.43766	2.94052	4.86935	5.95719	5.67133	5.41486	3.85191	4.60397	3.55374	3.94729	3.42622	4.42376	5.54529	5.95723	2.27522	7.28368	5.81885	5.59108	4.55329	3.75281	3.84971	2.73773	4.1026	4.5357	4.52355	5.77904	5.12686	7.11684	4.81693	5.09878	5.35938	5.91215	9.8745	6.57275	5.17442	3.15831	3.65135	3.83288	4.54303	3.7758	2.79928
KWMTBOMO02499	4.31373	4.6932	1.58262	3.65342	3.01169	5.26422	4.36682	3.52998	2.57904	2.83669	2.17043	1.50714	2.64921	2.69604	2.41084	2.9453	3.31705	4.12382	3.22457	2.06402	2.10224	2.07726	2.79995	2.04235	3.03064	2.13723	2.57842	3.75186	3.22989	2.54266	2.23074	3.11093	3.17554	3.45481	4.22785	2.85501	2.56309	2.04718	1.69215	3.07287	1.69999	1.64894
KWMTBOMO02502	67.3331	64.4611	45.7082	67.6543	41.4368	60.9912	63.4813	60.1545	133.051	121.047	96.1958	85.9376	80.1765	79.6058	75.0048	70.8414	51.3332	58.7485	81.1513	70.2469	113.905	91.2343	118.455	127.451	29.4031	29.5502	27.1075	25.4692	30.2683	29.3315	33.4783	27.1819	36.5363	50.4085	57.7948	42.6952	48.844	62.8814	63.8282	51.623	59.3915	40.2498
KWMTBOMO02506	3.07352	3.35331	3.04737	5.74152	4.35093	5.51901	1.04997	2.77423	3.8104	6.16581	3.55366	3.26143	7.48151	6.88816	2.02975	4.15968	9.11498	7.79071	3.56218	5.90031	2.18944	5.11872	2.73015	3.12664	4.27503	8.77143	9.36493	7.63025	11.9754	7.80935	6.93224	4.84865	5.62685	4.70538	2.72211	3.86476	2.65678	5.10184	4.21607	3.53022	3.80226	4.08614
KWMTBOMO02515	18.0655	14.4737	30.25	21.0243	25.4639	15.999	30.1525	48.0182	51.9176	56.6019	59.6301	55.9568	22.6152	27.8452	13.7848	16.6484	34.1366	29.6581	33.7885	37.2411	49.9958	55.4079	34.6594	44.8191	32.2452	40.1022	33.2751	20.0793	23.7761	21.009	37.453	31.9944	28.4102	29.0965	31.9241	41.3895	56.4359	50.1287	37.8912	65.1063	63.4036	57.6555
KWMTBOMO02525	127.577	153.775	102.706	140.633	127.012	167.378	95.0052	77.788	57.4085	53.381	42.8344	53.2311	80.1554	90.8237	95.8085	122.8	125.012	139.423	79.309	66.6065	42.6358	40.2975	58.9012	49.7639	90.9346	88.278	82.5979	55.9294	78.6835	76.4393	103.556	84.1326	95.3697	56.3726	75.5142	52.324	43.9865	62.857	63.6185	72.0752	75.0189	49.2279
KWMTBOMO02526	20.421	30.1186	11.2292	18.422	16.6442	28.1428	20.4152	27.9065	42.786	30.8613	23.49	19.1575	26.1372	23.4593	23.9618	23.9722	15.2551	16.2266	22.7842	22.313	29.34	26.2917	31.6527	30.2434	3.35069	4.29453	3.09419	2.35509	2.45709	2.66955	4.72211	3.26886	4.76485	5.08832	6.95177	2.44554	7.1264	10.1394	8.95497	9.76123	10.1824	6.53271
KWMTBOMO02527	9.17745	18.2724	12.3234	19.2486	12.7661	14.2923	9.76264	10.7078	9.53059	5.75664	6.45469	3.99628	10.4495	11.7183	10.0711	14.5712	11.7962	10.3934	6.79838	9.03959	5.78022	4.33879	7.12844	5.55824	1.35193	0.328756	0.747693	0.351757	0.651953	0.459211	1.60859	0.333593	1.05209	0.861555	1.23608	0.694262	1.40099	1.23307	0.715295	1.17556	2.14563	1.21248
KWMTBOMO02528	2.13816	2.28021	1.43532	2.79537	1.99754	1.9568	1.55273	1.65682	0.751823	0.77918	0.658018	0.723078	2.32303	2.26326	2.58935	2.44827	1.98081	1.83623	1.9101	1.86781	0.900329	0.912711	1.26773	1.00825	0.164479	0.380661	0.203888	0.178412	0.155154	0.0667852	0.249575	0.229238	0.368865	0.107131	0.244816	0.239803	0.159182	0.15284	0.172106	0.308905	0.219409	0.198379
KWMTBOMO02529	144.977	162.636	173.594	165.394	142.769	200.449	144.562	107.076	76.9598	63.7813	59.137	70.0904	142.415	138.517	136.153	167.966	151.28	170.544	142.154	124.725	66.5429	66.4928	75.9533	78.5673	125.733	98.9187	129.154	115.22	122.27	126.845	136.298	113.577	133.821	121.605	121.803	130.811	107.178	109.857	108.423	103.304	120.035	83.7706
KWMTBOMO02533	0.500105	0.446037	0.617474	1.23621	0.921602	0.428834	0.743459	0.617011	0.412816	1.04726	0.700035	0.855308	1.85411	1.54277	2.12661	1.51731	1.60008	1.10962	1.96178	1.84371	1.68248	1.57395	1.80897	1.51126	0.725228	0.701593	1.10518	1.50382	1.96776	1.69402	1.18569	0.652396	1.7431	2.61749	2.26349	1.15777	0.849572	1.22358	1.03337	1.16651	0.945349	0.38434
KWMTBOMO02535	201.266	237.376	133.347	213.67	173.415	231.807	190.863	216.722	164.477	149.082	74.2711	68.4929	230.83	231.22	267.012	280.189	228.984	256.548	258.261	245.804	151.635	128.288	210.584	182.768	23.6404	27.776	16.603	6.3049	13.8461	13.2879	29.4356	18.0136	17.7737	10.3673	29.8725	8.13673	15.9395	24.5417	30.4847	30.8043	32.0035	27.8039
KWMTBOMO02539	12.8365	16.2233	14.9641	14.3581	7.96114	12.004	13.2223	14.3327	25.9588	37.654	38.0195	34.6968	17.3991	17.3078	17.179	17.3098	13.3119	14.5847	11.2688	18.2347	29.8515	34.0604	34.4604	26.9008	28.3598	42.8588	34.895	40.0502	42.1874	42.1359	37.859	40.7575	37.9767	36.583	37.8378	25.0773	38.8531	49.8552	43.369	45.7733	40.3923	54.6269
KWMTBOMO02540	420.684	249.823	282.207	290.617	175.192	235.927	292.98	136.82	709.786	810.711	996.455	898.468	136.047	175.535	128.319	134.953	71.3218	71.4555	143.43	135.654	364.901	326.537	307.749	367.817	399.49	352.837	525.612	610.525	578.755	500.474	355.03	542.241	470.363	795.622	654.465	723.162	516.489	604.218	644.592	469.945	491.583	587.819
KWMTBOMO02542	483.713	319.597	560.474	292.887	189.627	210.642	407.693	181.281	1095.94	1319.13	1391.1	1573.06	204.85	298.64	197.631	244.3	138.407	159.861	294.649	262.426	700.546	747.392	599.404	687.157	591.35	534.272	920.403	1294.77	798.825	1146.12	644.034	980.119	910.352	1065.31	1019.88	1302.43	719.072	746.048	944.274	512.21	788.587	647.411
KWMTBOMO02545	15.1948	12.1331	23.3512	7.31462	4.74381	8.53544	15.7066	10.0927	10.6245	16.3019	24.0064	37.7364	13.3429	18.1008	21.4804	20.1582	16.7096	23.406	16.4865	13.5352	21.2973	26.4544	19.9407	27.9408	32.1297	27.3056	21.6714	23.6624	26.8439	28.18	23.3208	28.8157	23.8401	16.6624	27.2276	23.5871	24.617	24.9215	25.9724	18.7213	23.0649	19.0987
KWMTBOMO02546	76.6624	112.884	83.9666	72.2731	69.7955	120.521	113.632	102.289	128.527	100.913	111.079	117.789	103.766	108.575	105.91	141.464	109.912	145.414	146.785	105.656	169.57	160.534	171.606	186.397	82.2161	81.2334	59.0106	30.6978	54.1384	49.0003	66.6457	66.3807	68.3245	40.4594	82.2034	35.4875	92.2258	128.312	122.12	138.934	143.747	86.028
KWMTBOMO02549	11.6735	9.7683	3.71116	6.05111	5.69362	6.97189	3.63993	3.76382	5.39139	5.27629	5.12902	3.49681	7.70613	6.84439	6.13062	5.18968	3.54876	3.105	6.35438	5.12142	3.24822	3.58559	3.45774	2.79595	1.28913	1.08674	0.566404	4.01157	3.01225	3.12028	0.985549	1.29571	1.08682	8.25911	3.36019	3.63369	1.02914	2.03803	0.973613	1.38363	1.21904	1.12346
KWMTBOMO02550	568.65	628.006	427.653	576.366	367.718	690.296	618.738	568.172	340.488	286.308	234.374	238.046	775.93	758.259	837.082	904.699	854.249	917.548	875.697	705.312	522.493	476.665	613.69	575.904	355.815	398.555	349.199	284.434	374.384	360.286	353.663	308.064	367.544	268.495	340.897	221.045	289.14	365.644	352.382	332.162	340.622	281.209
KWMTBOMO02553	0.5029	0.0876825	0.354814	0.376921	0.602389	1.51741	1.23416	3.20993	0	0.266697	0.759095	1.35771	1.1144	1.57154	0.534623	0.250024	0.878875	0.663117	0.63716	1.58306	0.864068	1.31614	1.05297	2.25784	0.706632	0.601422	1.2172	0.597536	0.251701	0.433372	1.50761	0.453345	0.510631	0.175625	0.607821	1.11384	0.528865	0.317371	0.500329	0.242053	0.683404	0.686556
KWMTBOMO02559	3.00575	6.14251	4.229	6.96794	6.86584	5.98763	4.87825	6.4065	6.09461	3.28687	3.4467	3.10827	8.05465	6.40751	6.46502	6.97364	6.58444	5.08091	5.26948	5.15993	4.50929	4.86616	2.98817	2.49639	3.26579	2.50786	3.70737	1.8023	2.69388	2.57212	3.52964	3.03251	3.47781	1.65182	3.81717	4.07993	2.89446	2.34683	2.78175	2.23735	3.32467	2.36837
KWMTBOMO02560	2.35554	3.02792	2.83095	3.99412	5.34269	3.88852	3.29834	5.45875	3.91653	3.49108	2.58667	2.5688	10.7273	9.24552	6.29366	6.05732	7.07801	6.15883	6.1064	6.75944	4.67117	4.34263	3.2599	3.77437	2.29778	3.00981	3.03489	1.28873	2.07728	1.87475	3.41245	1.85094	2.51453	2.15297	2.39725	2.0012	1.31864	2.01785	1.51481	1.91618	2.33584	1.47061
KWMTBOMO02563	13.9565	9.06982	17.2879	14.5018	10.6384	11.219	17.8549	12.3552	27.443	34.7922	36.1215	31.0551	11.3716	15.057	16.3784	13.6934	11.5024	13.3577	13.714	16.45	22.0722	24.7931	21.5846	22.1704	21.189	21.3104	20.0108	27.927	26.004	25.202	24.5746	29.2192	21.5384	26.8621	23.0544	30.7252	26.1018	27.3438	27.7027	24.389	26.4731	29.0917
KWMTBOMO02565	36.2842	33.7972	29.8088	40.731	23.3254	30.5211	27.9266	28.4613	7.82988	8.08982	14.2541	11.2131	21.4203	21.0137	21.2475	17.3892	21.7082	22.4672	14.3401	17.2356	9.2416	10.8362	12.2628	8.1385	35.788	39.958	35.2934	31.8875	34.1281	34.4228	32.2464	34.6979	34.0208	24.0489	20.1493	19.0368	20.7117	21.3717	21.046	19.3915	17.9906	20.4063
KWMTBOMO02570	0	0	0	0	0	0	0.0540001	0	0.134929	0.0622361	0.0295235	0	0	0.157171	0	0	0	0.058029	0	0.110826	0	0	0.18429	0	0.474083	0.240595	0.259344	0.125496	0.229072	0.151697	0.280351	0.138852	0.08937	1.04508	0.502887	0.642162	1.06445	0.999824	1.10084	0.804912	0.677781	1.2453
KWMTBOMO02572	0.106064	0.138079	0.0698435	0.102018	0.228685	0.149348	0.106285	0.0486045	0.0474239	0.104996	0.141123	0.0471634	0.665927	0.449295	0.984729	0.672619	0.302755	0.766873	1.53642	1.06729	1.04372	0.777228	1.25228	1.14142	0.0289786	0.0126843	0.0208348	0	0.0792739	0.0383883	0.0324588	0.0446194	0.0251289	0.00576182	0.0163155	0.0193459	0.0260262	0.0124946	0.0351741	0.0119118	0.0504468	0.0491438
KWMTBOMO02575	2.84329	3.59151	6.03918	5.05934	6.45432	4.87618	5.61446	11.4806	7.57447	6.74141	7.21297	8.04566	14.9584	15.9684	11.2662	11.3021	14.205	11.6767	13.4459	16.4079	11.1526	12.506	7.64979	9.40159	11.9622	14.9566	15.0127	10.1539	11.0621	9.59519	14.6818	12.7977	14.5032	13.2208	14.6963	17.1721	12.9902	12.4023	7.77414	14.8719	17.8893	14.7517
KWMTBOMO02584	11.7729	11.2216	19.479	14.9521	17.597	12.7395	18.6141	31.9114	6.87197	8.35455	9.32055	9.95713	86.873	84.4295	95.5441	96.2695	82.1797	78.0936	77.331	91.357	97.1916	134.876	101.443	105.027	53.5044	49.9067	44.2113	38.6596	46.7856	43.8587	45.566	45.4946	41.6881	38.7324	37.681	46.0413	44.3318	47.6313	43.6106	38.5223	44.1881	45.8928
KWMTBOMO02590	1083.77	1772	2162.73	1704.86	1773.62	2210.96	1314.29	1241.06	4945.09	2956.08	2220.72	2616.65	1602.69	1950.06	1193.7	1938.8	1265.72	793.39	1055.91	1477.55	1874.32	2122.58	1506.76	2249.14	650.214	831.907	937.739	794.148	936.489	531.833	1081.37	835.753	985.985	1463.32	1837.78	2414.37	1176.95	908.028	986.644	1415.03	2416.18	1071.17
KWMTBOMO02591	871.904	1375.69	1738.8	1445.88	2080.96	1704.26	1251.27	2307.77	2607.49	1912.83	2150.63	1942.97	3177.59	2440.67	2801.99	2321.48	1942.52	2015.69	2340.3	3026.28	3275.35	3732.2	2535.49	2750.71	1263.6	1406.02	1043.36	1403.14	1223.18	1250.17	1620.49	1341.34	1352.73	1515.38	1570.53	2268.35	1406.92	1780.99	1218.46	1629.58	2183.93	1726.9
KWMTBOMO02593	0.145762	0.197666	0.419932	0.0849706	0.349196	0.0380084	0.347775	1.37303	1.19485	2.02413	1.90139	2.0885	0.592168	0.624204	0.482088	0.45091	1.20858	0.448467	0.879778	1.73085	1.68228	1.91867	0.969284	2.42929	0.199123	0.261477	0.274397	0.255939	0.363148	0.273551	0.414212	0.127749	0.143892	0.527889	0.660203	1.13732	0.804761	1.34506	0.805649	2.33273	3.47924	1.19597
KWMTBOMO02597	9.75987	14.8896	9.32201	14.1095	11.9848	13.9192	8.64993	11.4977	8.8924	7.15884	5.29669	5.33957	11.6128	11.0935	9.31514	11.4822	10.663	9.82645	9.40778	10.0598	7.24841	4.57303	8.77174	9.11943	2.90555	4.29438	2.41908	1.37845	2.53764	2.86038	4.08572	2.97767	2.45411	2.87605	4.26082	2.12725	2.28756	3.09126	3.60307	2.90828	3.55208	3.42626
KWMTBOMO02598	0	0.232495	0	0.312321	0	0.055882	0.102264	0	0.255525	0.648234	0.894571	0.952954	0	0.0496075	0	0	0	0	0	0.10494	0.104142	0.232655	0.465337	0.136064	0	0.170861	0.385893	0.35649	0	0.114911	0	0	0.084623	0.388066	0.512805	0	0.219112	0.546992	0.331663	1.4842	1.92534	1.24121
KWMTBOMO02599	862.85	624.138	1248.51	628.958	629.677	696.776	1396.1	964.492	1348.87	1822.82	1787.59	2209.93	841.675	1169.86	1206.24	1428.6	1168.24	1379.67	1258.17	1478.28	1617.12	2176.98	2176.5	2135.47	1402.5	1361.58	1343.79	1706.89	1456.92	1751.04	1493.25	1703.18	1531.69	1969.8	1863.57	2426.01	2369.93	2788.68	2596.74	2331.91	2573.94	2386.78
KWMTBOMO02600	1.70962	1.56491	3.43012	1.49491	1.70653	2.25683	3.2122	2.69307	5.35086	7.40425	3.76331	7.36453	0.868179	0.371005	0.833003	0.49581	0.784285	0.246562	0.63176	1.49117	1.24618	0.86999	1.30506	2.54399	1.40129	1.06487	0.472258	0.888708	1.49741	1.84771	1.30798	0.78663	0.506304	0.6385	0.767034	1.49418	1.6387	1.88809	3.33088	1.68001	2.03284	2.16598
KWMTBOMO02603	29.3266	26.0753	62.376	25.0925	42.3323	50.5425	45.2007	47.8372	65.23	60.1746	79.1476	79.2748	187.977	222.189	243.871	239.537	199.07	250.994	179.829	189.194	205.104	221.547	267.244	246.535	191.925	184.299	170.165	166.788	183.457	179.496	188.222	189.846	168.29	153.79	198.554	136.757	213.882	198.377	185.944	184.54	212.859	190.486
KWMTBOMO02604	0.292023	0.550811	0.516253	0.661583	0.691638	0.568505	0.4703	1.24697	2.24343	2.06135	2.54011	2.07322	1.50746	1.59006	1.66511	1.27035	1.09608	1.14095	1.29495	1.98892	2.30761	2.15612	2.05897	1.91515	0.631031	1.14294	0.557338	0.645849	0.832431	0.808711	0.770359	0.649144	0.831414	0.805808	0.658496	1.01081	1.3741	1.34867	0.818766	1.6603	1.45733	1.36651
KWMTBOMO02615	0.246168	0.175258	0.303941	0.134532	1.35148	0.385139	0.13215	0.258517	0	0	0.192668	0.387681	0.363663	0.27779	0.0872322	0.0951891	0.0752862	0.189347	0.181935	0.180811	0.134578	0.300648	0.150333	0.263743	0.319472	0.355726	0.166224	0.563047	0.316231	0.494981	0.188336	0.145629	0.309837	1.01967	0.410226	0.579964	0.188765	0.181244	0.0204091	0.241905	0	0.445544
KWMTBOMO02617	13.9894	15.0639	6.55369	13.7563	13.214	13.5449	12.4965	13.6639	5.72598	8.07169	4.61738	3.34136	13.1084	9.30946	11.7955	12.2408	14.5124	12.1376	11.627	9.0011	6.67768	6.20932	8.29912	7.97082	6.06736	8.24072	5.20549	4.94668	7.87547	5.63223	7.86334	6.19194	7.00279	5.94068	7.07062	3.68892	5.25206	6.55423	5.7103	5.56169	5.90593	4.62524
KWMTBOMO02622	288.14	181.009	224.206	263.757	178.254	153.938	325.039	276.25	480.207	584.112	478.249	424.905	387.637	332.896	496.948	364.54	215.386	262.767	355.766	389.35	578.823	586.142	591.916	645.023	251.654	275.915	247.319	290.703	315.375	313.449	300.642	313.71	288.823	429.208	428.374	524.829	462.392	495.847	488.168	420.556	445.066	465.287
KWMTBOMO02625	2.59574	2.49716	1.5082	1.96266	2.04845	1.32584	1.8361	2.23908	1.51563	1.17143	2.68889	1.52767	2.90984	2.29032	3.70095	1.55873	2.68979	2.00832	3.04691	2.25425	2.37068	1.37997	2.79741	1.52685	4.2552	5.36855	4.27411	4.97827	5.49929	6.76061	5.24685	4.07084	6.67438	6.76849	5.09684	3.00784	2.21993	2.48224	1.15452	3.06095	2.13028	1.37957
KWMTBOMO02628	46.533	39.044	38.1388	50.0252	36.133	36.6167	44.2452	37.526	24.2668	22.0201	19.4791	19.7711	33.106	36.5207	37.8032	41.9612	45.9094	49.0052	47.5391	39.4706	24.3632	20.5504	31.4503	24.5178	51.381	50.8379	47.4012	34.2837	45.8036	43.6948	47.5417	42.536	45.4014	35.4663	37.288	28.9241	39.309	48.2034	41.4048	47.3807	45.1084	42.8092
KWMTBOMO02634	0.899648	0.390813	0.658941	0.439997	1.46119	1.68188	2.0628	1.27524	0.163629	0.264158	0.447539	0.915354	0.405472	1.12772	0.389044	0.229954	1.23114	0.756495	0.794499	0.554395	1.13371	0.968392	0.391105	0.609911	1.67477	0.838835	1.13447	1.63603	1.06844	1.20495	0.939949	1.41925	0.582537	1.09341	1.17279	1.12641	1.55745	0.471522	1.31982	0.719243	0.60437	1.27172
KWMTBOMO02637	42.4063	59.7065	84.3757	39.359	35.1894	37.8746	34.5648	24.7485	10.0912	14.9257	22.9436	33.1721	20.5821	24.516	22.429	31.398	37.2753	39.5197	17.938	22.643	12.2234	18.068	20.2763	16.6906	43.8183	32.3685	41.5472	30.7612	38.6076	32.8819	39.1091	43.5933	35.9957	26.1303	22.2719	20.6594	19.7233	20.2371	21.1993	21.1693	22.5882	23.3314
KWMTBOMO02639	0.132372	0.403892	1.7161	0.520863	0.317118	0.465977	0.568489	1.06155	0.710238	2.29318	2.71959	1.76584	0.586658	0.275771	0.633249	0.076779	0.404836	0	0.733737	0.729206	1.0855	1.13167	0.970063	0.472741	0.488244	0.949827	0.585055	0.440389	0.463764	0.598873	0.520838	0.208824	1.17606	1.13257	1.37445	1.32794	2.37521	3.27467	2.96314	2.62018	2.41344	3.16248
KWMTBOMO02643	0.498572	0.608495	0.50016	0.531322	0.858482	0.0365642	0.100368	0.464086	0.334385	0.0771173	0.219497	0.692808	1.13933	0.616714	1.85508	0.867553	0.648038	0.431426	0.207269	0.823956	1.05619	1.21782	0.418652	0.756736	0.638523	0.633512	0.619757	1.45136	1.5939	1.10902	0.715207	0.565315	0.885915	1.82819	0.958666	1.59142	0.286734	0.192717	0.155007	0.551181	0.815144	0.406068
KWMTBOMO02644	2.40943	3.02976	2.07341	1.86742	4.02303	2.99858	4.54668	4.85148	26.492	19.4698	21.3865	32.994	2.75047	2.28162	2.56142	2.9221	1.6524	1.72691	2.7925	3.37858	10.6175	7.75793	13.5995	13.2983	0.448838	0.371096	0.564727	0.333997	0.3837	0.264258	1.02942	0.143978	0.324342	0.535455	0.870424	0.732456	1.54525	2.74159	2.61503	4.05892	6.56913	4.78902
KWMTBOMO02645	0.591019	0.574389	0.756752	1.14843	1.37655	0.86046	1.1516	1.99366	7.53137	8.66767	5.60228	5.90099	0.836732	0.889253	0.965723	0.62213	0.897071	0.542992	1.23761	1.02497	3.57809	3.66257	6.53687	5.42532	0.179418	0.157068	0.128996	0.172959	0.0460141	0.125441	0.308626	0.19856	0.36951	0.28539	0.429317	0.0399261	0.795621	0.966989	1.12155	2.43377	2.20371	1.59741
KWMTBOMO02647	12.0934	9.09962	14.7334	11.8379	10.2982	6.57197	8.2731	6.57992	2.48828	5.91517	5.77959	5.21493	8.04343	6.94884	9.15865	7.59383	7.6153	7.88195	5.06213	5.9152	4.44657	5.05397	5.18499	4.58646	17.3685	14.4199	15.0706	11.5568	13.5356	11.8033	13.2761	14.8291	9.14382	8.03756	5.98141	7.56415	9.78217	7.43829	8.64213	7.76739	6.75863	9.5455
KWMTBOMO02666	6.98939	7.56046	17.6872	13.1497	14.2301	11.9315	8.05118	11.2756	9.26602	7.89231	17.1767	16.2193	13.4336	11.2498	11.4162	8.13169	18.3222	16.8806	10.1204	11.3152	9.33537	13.2399	5.59991	7.27734	26.7402	31.0587	34.0138	24.0157	22.317	20.5523	34.1957	29.6871	27.7718	21.4696	21.409	24.9394	25.6697	19.6419	17.2727	30.1395	33.2755	27.8467
KWMTBOMO02678	1.41817	3.96651	4.96116	2.94515	10.8294	5.96298	9.64333	6.83731	1.42672	3.72908	4.85607	4.79529	3.73182	8.61723	3.5178	4.18142	7.80701	5.18141	5.24061	4.03639	10.1435	16.8151	3.24775	7.59709	5.76359	3.35667	7.44325	8.4533	5.83805	5.95266	3.68126	5.36006	3.98992	5.15207	6.49909	6.79011	6.52483	3.13243	6.81945	3.1854	6.2299	5.39022
KWMTBOMO02679	1.75804	3.70123	3.473	4.4388	10.2659	12.6352	10.9949	9.96965	4.59844	6.03678	4.38588	8.50143	3.40875	7.96599	4.57889	4.43572	7.52731	5.47657	7.3086	5.95604	6.34328	6.60237	4.99234	5.02279	2.59376	2.23385	1.52165	2.8513	2.00176	2.30656	2.73809	2.60006	1.79622	1.89812	3.38039	2.88595	2.54788	0.93195	3.14829	2.55437	2.09041	2.6728
KWMTBOMO02681	16.0076	25.6621	34.6281	27.2773	63.5347	85.4488	77.34	62.1943	27.9841	36.734	29.9224	45.0712	26.822	60.4102	29.7106	27.0172	64.7267	51.5465	49.9288	35.1283	95.7969	85.8929	42.7888	51.7323	29.6289	19.5947	30.8806	35.0309	23.835	35.4586	25.2539	33.9982	29.4639	30.7119	42.36	41.1935	36.5528	18.9828	45.1664	26.3585	29.643	30.7487
KWMTBOMO02687	0.658328	0.780185	0.212043	0.613192	0.971421	0.537381	0.747795	0.590247	0.819071	0.708368	0.492852	0.26516	1.41653	1.25224	0.882428	0.719422	0.828697	0.836612	1.10002	1.2404	0.385982	0.664194	0.524396	0.667847	0.453576	0.536277	0.449804	0.436452	0.514773	0.627332	0.563108	0.489172	0.745951	0.614188	1.04937	0.417661	0.333617	0.269747	0.42715	0.755419	0.642873	0.464175
KWMTBOMO02691	14.0686	13.4935	20.7742	11.5561	9.87275	8.60423	15.9898	16.4431	16.6219	24.8644	24.6247	36.05	8.50232	10.6875	11.7835	9.52838	9.56139	9.77187	9.38936	8.01622	10.5967	16.3143	7.98409	12.505	8.99209	15.1082	17.1885	13.9232	17.4254	14.4184	12.5807	16.0066	14.6708	13.5714	14.5804	15.7075	9.3888	10.5967	12.5263	11.036	12.0534	12.6667
KWMTBOMO02695	105.934	74.0404	126.517	94.2118	67.5437	67.9421	85.9737	88.4206	30.0079	46.0828	49.515	54.2246	36.4022	41.8538	48.6138	45.9241	45.7462	55.5695	30.1984	29.9877	13.597	14.7593	15.8317	14.099	67.3596	71.3434	53.9291	33.6197	69.6326	36.5417	62.0473	56.7262	42.4014	15.1732	15.2326	24.7226	23.0677	28.6789	11.7393	21.6512	23.2799	40.0135
KWMTBOMO02697	40.0706	35.5747	55.2427	28.5656	15.2111	23.5481	44.8589	25.7045	54.1908	55.2831	44.2622	56.2483	20.3396	16.8603	17.3471	24.883	16.5813	17.5363	21.6641	14.281	29.2802	45.4029	35.762	39.0071	23.3521	29.1538	27.7724	29.0592	30.3365	33.2209	24.2062	28.4409	24.6692	26.8613	31.6798	47.105	38.6884	37.4957	33.5815	26.1588	37.7624	36.0121
KWMTBOMO02699	2.56463	2.77064	3.19682	3.36381	3.36597	3.45571	3.17514	5.53888	6.5675	5.57261	7.13106	6.57507	9.58511	7.86098	6.71819	5.93597	7.02536	5.45075	6.73378	9.54483	9.75405	10.146	7.98839	7.25716	9.32368	11.762	8.70472	8.39961	7.73842	9.08241	11.5394	9.8533	10.3571	11.7389	11.3633	12.4555	14.1708	13.1075	11.3781	13.2919	14.4936	12.3342
KWMTBOMO02705	1.58596	1.32729	1.00706	1.54527	2.27966	1.96732	0.778416	1.50546	0.364691	1.45785	1.22355	2.11568	1.20494	0.802411	0.86709	0.420525	0.997796	1.0979	0.602812	0.399393	0.0990894	0.110683	0.387415	0.129462	3.67696	2.57405	4.60632	3.35426	3.84186	3.08874	2.19894	4.43202	3.7038	2.73236	1.98655	4.17384	1.16749	1.32115	0.631143	1.03052	0.862083	0.787327
KWMTBOMO02711	4.49747	3.46378	1.99141	3.82415	4.16115	2.51129	4.79545	5.36567	6.80246	7.10045	5.93551	6.62028	5.13772	5.04019	4.46792	3.72406	3.90824	4.38382	6.01746	5.84361	8.13923	5.24659	8.42914	8.64017	1.97029	2.2627	2.53614	4.4372	3.61864	3.2088	2.7561	2.2753	3.74777	5.96476	4.6758	4.59666	3.95295	4.04208	3.94988	5.51251	5.44611	4.33836
KWMTBOMO02717	52.1941	43.0691	69.3215	41.8789	128.645	91.8356	131.382	185.514	47.3713	83.6087	80.8706	97.9988	144.187	136.816	154.117	152.118	107.02	147.541	110.242	178.645	152.338	169.309	156.09	164.325	24.8491	28.4937	23.6982	26.8694	32.4292	29.3284	19.0526	22.8319	13.5152	13.3155	14.0566	20.7363	24.0386	23.2471	20.8297	20.2158	16.7458	16.6713
KWMTBOMO02721	5.90032	4.68649	7.40069	4.97504	3.53379	2.8573	3.87135	5.04289	1.69597	0.811236	4.12322	3.48782	4.09884	6.68264	8.5127	6.79034	5.78589	6.15923	5.13943	5.41725	4.24967	2.51643	4.34682	4.68264	6.10282	4.90017	4.86378	6.50432	5.44684	5.4518	5.86535	5.72521	4.90932	4.19738	3.99786	4.01441	2.84394	3.18573	5.45086	2.99768	3.71208	3.74277
KWMTBOMO02723	69.328	64.8502	59.6979	68.583	49.0657	58.2816	43.9619	42.9564	33.705	36.3891	27.5126	30.4479	45.6013	45.2958	45.4145	44.8373	44.695	42.7167	41.4414	31.575	32.723	30.0921	33.3935	30.0365	29.5062	29.2715	27.7044	23.4708	27.1284	27.8311	34.2151	27.5861	29.1345	19.5867	24.3705	18.0922	23.0916	21.654	24.0598	24.7013	23.6082	22.3669
KWMTBOMO02729	0.784162	0.45644	1.38526	0.838639	1.1705	0.990919	2.88844	2.1699	0.226552	1.97052	1.78457	2.07873	1.30993	1.85984	0.859278	0.811703	1.4168	1.69812	1.01644	1.34245	3.04703	1.90068	0.957765	1.30977	3.04559	2.22904	3.3503	4.134	2.4768	3.36939	1.86707	2.87378	2.37947	2.64439	2.45888	2.83858	3.27481	1.51354	2.97658	2.26602	2.04653	2.44201
KWMTBOMO02730	6.2732	4.19924	2.66744	4.99559	3.31623	4.46918	3.84873	4.41842	2.211	3.82186	2.04786	2.29492	5.10652	3.63398	3.7938	3.50866	4.89426	4.13588	4.13365	2.87393	3.18454	2.95126	2.75598	2.8576	1.24611	1.78942	1.65037	2.00984	2.50057	1.85346	1.92048	2.15851	2.85781	3.62518	3.24943	1.56162	2.13522	2.14912	1.97424	2.43977	1.80137	1.30687
KWMTBOMO02731	0.906224	0.103104	0.161198	1.1584	0.266776	0.0901159	0.0494733	0.175967	0.339951	0.161554	0.171308	0.128062	0.782835	0.61598	0.702131	0.739449	0.704626	0.699999	0.50232	0.423066	0.142749	0.159452	0.215742	0.175534	0.16996	0.202057	0.158402	0.319377	0.290589	0.236266	0.236705	0.0666348	0.395745	0.312899	0.206738	0.23113	0.190804	0.0678527	0.0993278	0.0323438	0.0852303	0.0667196
KWMTBOMO02740	18.1297	15.1871	13.0746	15.6187	7.7488	9.04125	15.9703	19.5428	31.7801	32.3763	19.2527	17.9098	25.2004	28.1127	27.6398	25.1421	30.4957	30.2828	48.2367	48.3021	53.5214	47.1526	55.3083	57.8602	3.64747	4.36094	3.21732	6.16868	7.47774	7.28257	5.78241	4.71262	5.45456	10.2405	14.4829	10.9351	11.1849	12.5231	11.3961	8.74594	11.5299	10.1304
KWMTBOMO02741	12.4579	8.50665	3.5738	7.71442	4.18827	5.62446	11.7844	10.0012	11.0887	17.7365	7.88371	6.92452	15.1115	15.3165	15.6808	12.1685	13.1156	11.5415	27.4933	20.9965	29.9009	26.0748	32.8924	27.5216	1.86002	2.74155	2.04689	1.84891	4.12124	2.4584	2.76369	1.64384	2.79792	5.01909	6.35814	3.78011	5.0712	5.27832	5.94369	4.91507	5.63526	4.6269
KWMTBOMO02742	0.179639	0	0.110899	0	0.322766	0	0.0642904	0	0.240962	0	0.105449	0	14.3637	16.5602	22.9483	18.8941	14.3575	22.626	18.7863	16.7901	16.9571	13.6757	17.443	18.4338	10.2087	15.7006	8.6454	13.9948	18.5662	15.2972	9.64021	11.6426	8.16624	8.97798	10.7078	12.0687	7.54868	8.86151	7.53606	4.41321	5.50618	6.08647
KWMTBOMO02748	331.046	267.493	266.933	363.692	232.564	301.443	233.22	185.946	104.663	104.662	180.36	167.835	155.442	192.079	138.266	199.72	250.92	216.85	199.626	149.911	81.8123	74.5499	85.2486	76.2269	768.587	722.946	811.811	514.892	588.787	500.346	511.699	636.693	564.5	535.453	421.841	403.824	372.391	455.557	400.312	362.789	375.875	401.983
KWMTBOMO02749	17.5471	15.4132	13.3097	20.3258	20.6267	19.5271	20.6763	19.2668	8.11566	6.25706	7.10306	7.91447	33.2251	33.1754	32.1196	37.0484	48.4251	49.8655	39.8536	35.1589	12.2816	11.7215	14.718	13.6742	38.013	36.6217	32.6061	20.7041	28.9532	29.5008	33.531	30.3306	35.7726	24.0663	32.1872	18.4117	25.7416	29.9726	27.7816	27.4302	26.0644	24.041
KWMTBOMO02753	0.42003	0.122056	0.123478	0.314811	0.766667	0.492866	0.622768	0.549946	0.160976	0.420751	0.821864	0.17788	0.775637	0.520864	0.574106	0.232027	0.391494	0.23077	0.443472	0.286477	0.634208	0.537417	0.952751	0.600024	1.16399	1.21992	0.928222	1.04805	0.742795	1.02555	1.04932	0.915049	1.27946	1.41795	3.01521	1.49577	2.2638	2.22662	2.4874	3.01565	2.29902	1.30324
KWMTBOMO02754	0.238699	0.041618	0.168411	0.447259	0.245075	0.220071	0.0549174	0.0976651	0.274443	0.485249	0.160134	0.227446	0.45338	0.159841	0.706893	0.257124	0.146004	0.11803	0.226819	0.0375697	0.242347	0.145763	0.312368	0.316631	0.1677	0.0203901	0.150714	1.10611	0.334512	0.359972	0.391333	0.0941403	0.302961	0.639089	0.406521	0.248789	0.172578	0.150638	0.169628	0.201056	0.148671	0.177748
KWMTBOMO02757	3.21683	2.68908	2.28513	1.96513	4.75054	5.17074	2.41291	1.71645	2.95545	0.763391	2.63843	1.27366	1.2206	0.963933	2.67021	2.24923	2.1563	2.1862	2.39373	2.8159	0.385449	0.161456	0.645861	1.25899	1.04745	0.974932	1.46072	0.989576	1.45122	0.824032	1.30039	0.556134	1.17452	1.86719	1.76241	0.964506	0.608229	0.622928	0.52609	1.18774	1.18767	0.650809
KWMTBOMO02763	7.21222	6.33262	13.069	3.9472	6.71233	3.95745	7.63205	6.59818	7.79508	10.7222	16.4471	25.7832	5.28897	4.37786	4.85404	5.35699	6.41091	4.72932	5.1194	6.68844	10.6088	12.4838	8.55542	7.93096	4.46552	6.45335	5.04519	6.12806	5.16266	4.19408	3.98103	4.82938	4.93256	4.18572	3.87102	3.50167	3.77183	2.20044	2.99403	4.28299	4.56552	5.00354
KWMTBOMO02764	0.430466	0.356503	0.303709	0.423454	0.662946	0.270595	0.577717	0.669285	0.53617	1.27459	0.884396	1.91414	0.374742	0.336297	0.359559	0.766877	0.357337	0.354754	0.477214	0.982411	0.85728	1.31433	1.33319	0.768663	1.33572	1.25022	1.06453	0.971795	0.926425	1.00157	1.02834	0.933741	1.09271	1.37802	1.33616	1.6264	1.38637	1.52129	1.62129	1.51507	1.36493	1.60274
KWMTBOMO02767	121.218	143.894	171.756	170.697	197.978	183.654	147.498	171.607	127.991	104.835	87.005	83.9591	236.478	192.812	165.52	182.841	255.763	213.614	171.72	160.244	109.239	104.746	97.5732	106.112	84.6805	108.066	76.4089	42.7618	65.0258	56.7477	86.0006	65.4387	69.7944	53.8393	73.9282	51.3098	56.7712	61.6483	57.3682	76.2152	72.646	57.873
KWMTBOMO02773	2.13947	1.41439	1.98119	2.57232	2.11781	1.27267	2.07374	1.61702	0.896821	1.34209	2.45943	1.15616	2.60094	2.47621	2.11649	1.75801	2.43553	2.45131	2.09182	1.71877	1.64073	1.99602	1.81467	1.67672	4.38406	5.16165	5.6364	4.07793	4.15383	4.99204	4.26751	4.48847	4.34285	3.65622	4.01099	4.22755	2.29681	3.01916	2.89718	2.64055	2.2613	2.59442
KWMTBOMO02774	4.61953	3.44851	3.47021	3.72563	3.04428	3.35059	4.63878	4.36744	9.74596	13.7079	17.5513	17.3008	5.20114	5.60615	5.9122	3.69399	4.5539	4.72615	6.24822	6.4567	12.2268	10.4804	9.78718	9.61036	7.5483	9.57408	7.77489	9.649	10.5383	8.81074	7.9411	8.7734	7.95611	14.8621	12.9013	11.1391	15.8338	15.2162	14.0852	14.4056	11.3532	14.3906
KWMTBOMO02776	2.2954	1.44319	2.83411	2.05274	2.07254	1.18348	2.40847	2.44044	3.00901	4.61558	4.07285	3.27665	2.54324	2.79857	2.54188	2.57201	2.61658	2.41763	2.55432	2.93131	4.44911	4.26882	3.57881	4.59562	11.3883	12.0982	9.23571	12.9952	11.3318	14.6436	10.0522	11.9264	8.03383	11.2296	11.315	14.0589	21.6258	19.8731	20.4925	22.498	21.9315	22.8724
KWMTBOMO02778	23.3951	20.5867	30.1624	28.2484	19.8177	12.6643	17.798	15.1041	7.80204	10.8161	10.9447	12.8422	15.8427	16.6279	16.5062	18.5366	22.0777	20.4681	12.4127	12.4072	9.34512	11.5041	9.01834	8.65518	45.6883	37.6299	42.5008	31.8483	36.3181	32.3964	37.3166	44.337	29.9294	22.8949	20.3674	25.6829	21.5723	20.2845	20.3018	21.7062	18.9425	23.7918
KWMTBOMO02783	2.09883	1.57378	2.76078	1.85323	2.54691	2.38229	2.07669	3.52031	2.99931	3.51375	4.15505	4.30041	5.19806	5.27272	4.97287	3.48503	4.09468	3.92514	3.51296	5.38048	5.33959	5.64603	5.74689	5.89848	7.62333	8.49794	9.3269	6.90275	6.86302	7.4888	8.19521	7.98541	6.38633	6.11441	6.92132	7.0184	7.81354	7.4901	6.2643	8.92011	7.15524	7.93707
KWMTBOMO02785	9.26974	8.91657	17.7013	9.11876	7.62195	4.74723	10.9225	8.86479	8.32455	13.9979	12.9117	18.2082	4.61307	4.09146	5.88764	5.51338	7.592	7.65877	4.83341	6.62113	9.40528	9.93008	10.2665	7.85545	14.4232	12.0252	11.9497	11.7935	13.2108	10.757	11.2305	12.4858	8.30551	10.082	9.6975	7.73746	8.56594	7.7041	6.29152	5.62434	4.76387	6.68824
KWMTBOMO02789	6.3855	3.65614	6.13209	7.52229	3.51748	5.08769	5.67089	4.65119	11.0768	14.0959	10.6202	10.2535	6.15784	6.42565	5.69883	5.99002	4.43621	6.54877	7.71258	7.36097	10.7528	9.94094	10.5193	12.6411	7.07544	6.49336	6.88142	8.17959	8.46529	8.78562	6.35874	8.30131	8.14212	8.5597	8.32189	9.34636	7.8888	7.03469	8.11755	5.74372	5.62426	6.21523
KWMTBOMO02791	0.869139	0.980053	0.501565	0.644335	0.690282	0.764888	0.781014	1.07148	0.468869	0.315631	0.288366	0.262552	0.52336	0.413307	0.492112	0.690428	0.485394	0.196196	0.188516	0.166535	0.0929642	0.196145	0.0923091	0.350883	0.0309735	0.0508407	0.0139181	0	0	0.0569874	0.0123904	0.0298069	0.0167867	0.00769808	0.0290644	0.0344628	0	0.0584269	0.0469943	0.0397867	0.00748883	0.0492439
KWMTBOMO02792	75.8494	54.7738	76.9869	80.3149	56.546	54.1135	71.8501	50.4023	27.9455	37.6668	30.9626	29.0564	49.333	72.7469	55.0718	81.9728	84.6059	82.2425	62.0686	45.0303	45.107	48.5852	50.7836	48.6198	149.508	115.078	111.16	118.868	122.566	128.855	114.341	111.475	93.857	88.1233	87.5297	91.6404	91.1888	86.0195	106.772	62.3987	69.7736	80.5895
KWMTBOMO02793	106.395	76.5831	116.831	111.94	60.2052	65.7321	106.483	65.6203	50.632	48.7634	46.4328	39.319	52.3252	51.2515	53.9804	74.4858	75.2907	68.564	64.4831	46.4782	34.1318	32.564	39.422	37.3116	16.5962	20.5157	14.873	23.153	23.3585	26.5357	26.6313	24.7812	19.6178	23.0335	34.0982	28.3909	36.1038	32.4133	38.0949	27.8619	27.8106	30.852
KWMTBOMO02794	11.698	10.7761	18.6292	16.8825	14.4362	10.6009	10.6597	12.2279	6.69631	11.4788	13.2305	10.4987	21.0721	19.8301	12.0597	10.1993	21.0784	14.5068	17.0159	18.3679	14.4808	17.6084	9.23701	9.18034	35.7575	32.4682	38.6398	28.2745	25.7128	26.0349	25.0416	29.7531	26.7441	22.1153	23.009	27.4525	20.38	15.8651	15.1222	21.2127	20.7906	20.1637
KWMTBOMO02801	0.983386	0.754411	0.427853	0.724759	0.751632	0.494533	0.57316	0.600855	1.3819	2.16716	2.42995	1.68665	1.34899	2.47794	2.55879	1.5319	1.09989	1.59924	1.20439	1.2795	2.32452	2.18472	2.34499	2.48849	1.36642	1.96007	1.66955	1.3476	2.34936	1.46323	0.945826	1.02684	0.923617	0.931056	1.17415	1.36661	1.0083	1.6632	1.58401	1.09652	0.809234	1.15538
KWMTBOMO02803	2.09423	1.20795	1.41683	1.61799	1.9759	1.49799	2.15609	2.15273	1.21216	0.958473	1.14512	1.25972	3.17856	2.91359	3.21752	2.62909	4.07102	2.2342	2.70331	1.51715	1.239	0.963521	0.981099	1.22945	1.75181	2.16142	2.5359	1.8492	2.56297	1.92954	2.21993	1.92343	2.40862	1.69481	1.14737	1.19043	0.805142	1.10257	1.39853	1.17195	1.46681	2.04369
KWMTBOMO02806	0.779099	0.86635	0.748179	1.02188	1.92867	1.01578	1.05955	1.03141	0.3948	0.214237	0.284563	0.307946	0.901586	1.69524	1.10433	1.10464	1.60967	1.01875	1.09403	1.2208	0.416461	0.148015	0.67668	0.519382	1.43328	1.11808	1.03303	1.48319	2.17152	1.65012	0.942353	1.67973	1.32286	1.6083	1.71779	1.01053	0.844359	0.734234	0.792341	0.685401	0.782289	0.691891
KWMTBOMO02807	426.404	480.23	296.916	418.729	327.726	505.962	403.574	414.75	312.863	249.767	225.27	216.774	444.751	455.124	583.789	563.294	544.242	661.525	636.494	558.936	298.632	319.942	434.287	385.317	584.39	573.865	590.664	686.709	661.276	740.421	652.265	642.753	681.886	692.965	685.312	658.981	696.323	780.616	753.219	656.03	659.744	585.769
KWMTBOMO02808	163.459	213.695	152.922	195.87	178.745	236.001	195.363	187.836	180.995	147.639	126.352	115.887	455.748	504.918	594.918	647.834	709.465	944.629	937.741	830.279	414.438	444.799	558.755	537.277	510.176	513.646	540.678	707.272	675.027	761.488	713.335	608.839	631.887	745.825	776.439	807.701	625.245	758.699	715.467	656.543	742.72	595.072
KWMTBOMO02810	0.424194	6.2003	6.23509	4.01389	6.85952	0.450346	5.31347	0.335552	5.94742	0.399926	0.545436	9.7344	4.2971	6.71211	7.04346	4.874	3.66958	0.664213	1.22044	8.49034	0.309204	5.94552	0.604456	5.71345	0.860949	0.24157	0.476151	0.109204	0.148616	1.00526	0.158958	0.0398328	0.0538395	0.181059	0.0932172	0.147375	0.10223	0.116004	0.231109	0.110593	1.11287	0.157938
KWMTBOMO02813	0.994747	0.647501	0.982562	3.04436	2.50223	1.59523	2.31404	3.72275	2.80208	3.48758	4.55457	4.0547	3.52689	3.69571	1.83299	1.57707	1.46029	1.75981	1.65416	3.36097	2.75535	1.70086	2.22745	1.18418	2.74499	3.58871	2.63794	3.39217	3.36892	1.84017	3.2834	2.72007	3.77082	4.53922	4.48852	3.77999	3.90546	2.40225	1.55047	2.82085	3.4433	2.88066
KWMTBOMO02815	50.2335	55.6909	85.4152	36.3998	31.8037	20.6657	45.9117	31.9464	16.9125	16.2622	33.2074	53.4698	19.9568	23.0706	28.7224	28.7111	38.6015	36.4833	33.1323	26.2393	14.6611	18.9837	19.1478	18.6785	68.842	51.8972	55.4316	44.2774	53.7094	49.1352	52.6721	60.3555	52.4537	39.248	33.6078	46.3599	39.4713	49.0972	42.3442	45.5708	53.7285	58.4197
KWMTBOMO02817	2.2964	1.97155	3.65661	2.65886	4.60979	2.78752	2.97566	1.88695	2.74042	3.35112	3.49548	3.53875	5.07115	5.54295	7.69417	8.67158	8.23402	10.8721	5.47783	6.68287	15.3941	12.7465	12.0122	14.5698	29.7654	29.9061	31.7087	20.6277	22.05	24.5809	28.6749	39.1626	28.2538	14.0278	10.9506	14.1256	18.362	13.6286	16.0084	14.2468	15.8561	16.4968
KWMTBOMO02818	11.5168	7.77458	8.64642	11.1494	9.19682	8.68752	7.65463	10.0527	7.58271	7.51705	6.56231	5.41661	5.42198	4.48223	6.4356	5.7747	4.90274	7.44697	5.82258	4.67113	4.52032	4.94617	3.83867	4.00756	14.9377	14.9209	12.3837	11.6666	12.5482	11.8077	10.0146	12.0957	8.52681	5.07042	5.15902	5.07848	3.94011	5.79582	6.25362	4.28179	4.78211	5.69904
KWMTBOMO02819	264.126	303.142	374.107	449.383	378.987	368.318	286.06	379.11	404.763	324.977	266.002	237.225	194.068	254.944	201.665	231.39	661.481	626.711	564.97	449.481	190.283	250.165	236.057	391.713	340.181	400.548	321.205	291.972	321.202	295.955	355.343	236.18	365.563	394.578	411.787	458.725	365.399	323.348	247.405	422.858	467.909	341.741
KWMTBOMO02820	5.36798	2.05841	1.45543	3.8058	3.23669	2.06414	2.41439	1.57899	4.37865	3.63537	2.70392	2.05634	3.95836	2.98469	3.29672	2.6297	3.1503	1.67389	2.69401	3.29677	3.17257	3.05651	3.21174	2.46111	1.23375	1.82178	2.25765	3.58986	4.32046	3.74131	2.67583	1.17297	3.3191	9.25071	5.31427	4.28359	1.91906	2.29123	2.7244	2.65788	1.85448	0.992568
KWMTBOMO02823	3.90213	2.0659	2.41996	3.38869	2.30503	2.44619	2.65912	2.93945	0.979918	1.12445	1.69439	2.02038	5.74486	4.7885	5.17114	5.18809	4.09788	5.96173	4.42466	5.26111	2.98072	2.37198	2.76385	2.46897	3.60731	4.44285	3.81944	3.26032	3.45835	3.61139	3.18989	2.83899	3.89427	3.94918	3.20681	2.8437	1.98387	2.72343	2.53494	2.97159	2.50002	2.35289
KWMTBOMO02828	22.8386	22.4919	41.8699	40.1596	31.9009	22.822	23.88	40.9017	25.8822	30.7151	24.1902	25.0678	25.1765	32.7763	20.9629	24.26	62.1211	56.3889	49.1007	45.6999	30.4457	37.5122	33.2103	44.0692	68.581	85.7615	70.1031	54.2957	63.877	53.3182	78.2316	66.5599	66.6045	64.9003	68.8415	81.9794	70.9319	59.2417	39.4855	62.4147	63.5636	56.1277
KWMTBOMO02830	11.2075	9.25587	8.98016	11.0334	5.6737	7.51697	10.8658	10.0078	8.29787	7.67079	5.01388	4.86275	13.6221	14.5592	16.9086	15.1031	12.4122	14.2896	11.8938	11.0646	11.872	11.1115	12.598	11.832	6.54492	7.04205	6.43493	5.05905	5.1054	6.54983	6.72157	4.6549	6.64587	5.93717	8.2119	6.37343	4.65627	5.7285	6.06436	5.38498	5.57061	3.75523
KWMTBOMO02832	0	0	0.129325	0.228971	0.418214	0.327748	1.0871	0.199995	0	0.302423	0.86078	0.349317	0.618945	1.16379	0.705217	0.162009	0.811522	0.805657	0.38706	0.307736	1.06889	1.70565	0.55437	0.897766	1.88876	1.04386	1.92892	1.8585	1.24768	2.04293	1.1219	1.62484	0.992629	2.41826	1.36953	1.33734	2.31317	0.647792	1.52837	0.764616	0.802627	1.51661
KWMTBOMO02845	110.871	89.5559	166.375	127.792	83.153	86.6122	101.526	87.0542	40.9577	55.5987	63.5244	64.8899	61.4454	56.5441	61.3603	67.1591	62.8411	60.4719	50.1967	51.3724	29.6285	37.2387	32.3534	32.186	107.668	84.9962	88.4639	67.4698	76.4379	68.5069	68.3998	85.0514	63.6469	42.8861	44.2598	54.94	54.3527	54.5313	47.5578	55.1749	53.0986	52.1847
KWMTBOMO02848	6.93246	11.6337	12.1972	7.16053	6.07224	14.6422	12.6533	10.3743	5.52128	4.28916	4.32371	3.99779	2.06426	2.39203	3.77701	4.67442	2.65022	3.79925	6.38843	3.29383	2.84244	1.79918	5.02741	6.1276	2.30839	2.254	1.97883	1.87392	3.49138	3.60682	2.61403	3.17838	1.77076	2.89509	3.4991	2.41038	3.66798	5.47415	3.83647	6.53262	5.32368	4.47934
KWMTBOMO02853	6.17071	5.50357	9.62131	5.65514	7.72313	9.51507	8.40896	8.7461	8.48943	8.4678	13.1422	15.6104	10.5184	10.7541	8.41021	5.78173	14.275	12.5505	12.4539	12.0283	11.5476	14.9278	8.2132	8.36295	13.5848	16.3203	14.3942	18.029	14.8562	11.9782	16.0308	13.5099	17.2554	10.3466	13.8731	16.486	7.31607	6.81488	5.19468	8.96251	10.1908	9.65643
KWMTBOMO02857	30.2045	30.9619	28.978	36.3292	30.6301	33.5408	28.7053	25.0026	18.0333	14.3486	14.0295	14.4667	26.4809	25.3705	25.704	29.3409	30.291	27.7214	23.4646	28.5917	14.8377	13.4508	15.1524	16.7817	34.8219	30.4295	32.7496	26.238	29.928	28.1166	33.6211	31.713	28.9047	25.9739	25.1979	26.9689	26.3025	28.1624	26.2214	28.3842	26.2714	25.5366
KWMTBOMO02858	0.634846	0.953618	1.2059	1.66535	2.86627	0.888188	3.64399	2.99313	0.589544	0.936637	1.54796	1.22147	1.48795	2.16191	0.934468	0.651478	2.5091	2.33825	2.19258	1.45269	3.04349	2.4155	1.81919	1.15106	3.44233	2.97847	2.35622	4.52878	2.17285	3.10782	2.48189	2.88896	2.3212	2.10903	2.36628	2.85032	3.14554	1.68269	2.2106	1.60419	1.49039	2.54552
KWMTBOMO02859	0.650284	0.312991	0.339253	0.684741	0.548543	0.666322	0.373676	0.440698	0.577419	0.442001	0.56989	0.478539	0.416062	0.581966	0.340784	0.329369	0.201679	0.30645	0.233533	0.211909	0.410583	0.201347	0.59289	0.31401	0.983433	1.14461	0.870331	1.11219	1.28995	0.90608	0.312323	0.245629	0.773041	0.6493	0.436753	1.06916	0.160129	0.744468	0.218691	0.254581	0.755076	0.564941
KWMTBOMO02864	0.200372	0.14673	0.470055	0.499342	0.648032	1.08154	1.82862	1.74461	0.537546	0.644651	0.68219	0.668241	1.17664	1.44015	0.53253	0.348663	1.34817	1.43333	0.88853	1.0155	1.81839	2.37376	1.0034	1.03045	1.8887	1.38983	1.96308	2.09985	1.02492	1.80095	1.39283	2.03883	1.06813	1.56744	1.67982	2.24766	2.02816	0.796642	1.93367	1.21517	0.905367	1.51446
KWMTBOMO02868	0.360826	0.320276	0.56701	0.215121	0.0785834	0.153962	0.211312	0.263057	0.220001	0.649441	0.231061	0.291723	0	0.170843	0.0697432	0.646891	0.361153	0.264923	0	0	0.143462	0	0.480773	0.374872	1.23678	1.54953	0.797387	0.900327	1.51698	0.910209	1.37671	1.16432	2.01089	1.71067	1.94265	1.85475	3.32024	3.27489	3.91616	3.48131	3.64037	3.04922
KWMTBOMO02869	23.0574	19.7771	17.804	22.8925	14.75	26.0086	21.9967	26.1292	14.3152	17.5341	8.38067	8.92762	27.9989	25.9883	37.6785	36.7678	34.1015	33.4389	35.335	32.6787	15.8444	12.9904	17.2634	18.9165	46.1944	39.7185	36.6251	40.1065	40.1907	42.6306	34.0095	38.317	35.136	51.4211	49.1944	45.3439	67.3292	73.571	68.6766	45.5468	53.9845	39.8457
KWMTBOMO02875	5.18746	4.86562	5.21881	4.40997	3.96986	6.3688	9.38575	8.4742	8.76231	9.33136	7.66903	6.03371	4.36389	5.2034	4.28921	3.84465	5.28832	5.09843	7.08203	6.7737	11.3438	14.1962	11.3811	10.7725	7.91327	6.54838	6.93485	4.55425	4.44259	4.95456	7.05562	6.85748	7.51066	5.32294	11.4153	6.22026	8.08823	9.42101	10.513	8.65789	10.3946	9.72271
KWMTBOMO02876	0.792505	0.864336	0.166553	1.12793	1.05027	0.672714	0.434492	0.830653	0.882099	0.980655	1.10857	0.749789	1.30777	1.24705	0.663242	1.01715	0.866358	0.680909	1.10289	1.13323	1.29055	0.658993	2.26543	2.28831	0.359341	0.252065	0.322944	0.504879	0.460787	0.549257	0.176921	0.58521	0.779007	1.19538	0.985637	0.599733	0.263769	0.715087	1.02331	0.539703	0.668323	0.424817
KWMTBOMO02880	254.513	210.87	175.979	232.345	157.351	182.472	226.025	186.54	95.1929	112.533	106.446	102.311	191.13	200.445	191.3	208.289	216.16	222.19	221.8	198.286	174.234	161.799	138.352	141.185	439.617	382.627	429.909	347.526	381.364	347.111	367.263	377.513	365.937	346.259	296.655	327.904	328.862	325.318	298.315	322.286	313.44	321.955
KWMTBOMO02881	7.01467	6.58128	6.19243	6.84797	4.35173	4.22277	4.39125	3.4946	1.37921	2.00744	1.31442	1.80344	7.11385	6.46192	6.20621	5.72532	6.3451	7.35513	7.81446	8.11865	6.05833	5.12073	7.68854	6.23433	8.45582	8.32742	7.32163	6.34741	7.78903	8.05622	8.27111	8.25448	7.23707	8.12708	7.05593	6.97034	7.26421	7.2574	8.29728	7.37114	6.53866	7.63247
KWMTBOMO02882	337.742	219.723	321.436	246.139	145.081	150.173	397.373	372.116	174.767	251.887	175.834	174.98	233.189	220.078	209.738	258.052	194.439	263.529	303.091	351.903	286.38	351.095	246.879	291.167	184.331	184.926	199.402	328.443	268.042	346.701	212.441	248.278	212.737	370.609	304.164	392.125	534.333	462.316	400.772	469.497	470.528	505.03
KWMTBOMO02883	9.32186	9.09196	3.68897	6.42686	7.6826	4.1603	7.18559	6.4807	4.70238	6.35903	5.14458	3.32141	15.1394	12.1169	12.6203	8.2259	8.82083	11.6285	8.34687	10.7971	6.35933	9.14685	5.44952	8.87767	20.0159	26.1313	23.212	25.0821	21.1307	21.6756	21.8659	22.0901	24.8107	24.6058	18.3533	15.6223	14.6995	13.2339	13.3168	14.5292	12.4737	14.4665
KWMTBOMO02888	10.3735	6.21861	12.243	8.28371	5.48194	7.26761	5.56882	6.71113	5.7296	6.00287	8.34591	6.07121	3.88754	4.54471	6.84379	5.23825	4.51624	4.99865	5.95299	6.25238	8.03964	8.42138	8.57094	10.6347	12.9541	12.6247	13.867	13.2211	11.7155	12.3127	12.9452	12.5865	10.6531	9.04962	10.3722	12.4935	11.988	13.2086	13.022	14.6998	16.011	15.9037
KWMTBOMO02890	0.1501	0.226298	0.0981143	0.231616	0.433622	0.176128	0.199076	0.424843	1.13698	0.808497	1.08841	0.598738	0.45979	0.71738	0.610116	0.501886	0.194423	0.325986	0.420897	0.466937	3.13753	2.04886	1.85487	2.62351	0.108556	0.100312	0.0650402	0.102811	0.204163	0.0585872	0.138963	0.0348223	0.0862897	0.345346	0.190147	0.13689	0.186866	0.405648	0.272313	0.342103	0.24497	0.283814
KWMTBOMO02892	8.97785	7.10825	9.89159	10.7414	6.48893	5.78958	6.19855	6.29359	4.36673	4.4689	4.71764	3.30795	5.21313	6.2257	5.11006	6.01873	6.44039	6.07414	5.24428	4.03502	1.44602	2.01901	2.01913	1.99824	11.4029	10.0371	8.05594	7.27674	8.32235	7.24132	8.10569	9.76971	6.62063	4.66296	5.10549	6.0074	3.39342	3.03351	3.46651	1.86373	2.41931	3.2038
KWMTBOMO02894	45.7001	38.01	19.7636	42.1974	29.8501	32.0573	34.9948	42.4767	23.6997	25.7134	17.43	14.5697	43.0379	42.7416	41.3222	36.587	41.8088	37.5145	38.3263	39.7748	27.3626	23.06	31.6611	24.4861	47.4657	50.5376	48.5634	39.0409	45.788	44.0156	43.6826	41.809	48.1934	46.2426	41.0312	32.5391	38.3881	40.0971	38.4616	46.9116	40.7421	40.0461
KWMTBOMO02912	3.51731	1.24629	0.933932	2.28188	1.31377	1.55326	1.9085	3.07633	5.22532	7.86233	9.05791	6.18044	3.47804	2.00919	3.45774	1.27234	1.24921	1.7018	2.93495	2.16678	5.25174	3.18716	5.54322	5.889	2.35597	2.32934	2.61882	4.34098	2.96809	3.8556	2.85221	2.29706	3.12496	6.9033	3.19978	5.03581	4.14139	6.08152	4.59052	2.26179	3.20792	3.90998
KWMTBOMO02914	142.606	121.877	170.046	151.308	124.55	146.927	133.75	110.769	87.8675	83.9269	81.1308	73.4312	120.074	136.468	128.021	146.883	182.59	203.255	186.369	169.218	78.5283	82.6115	89.0633	78.9757	277.987	247.368	269.249	231.711	248.911	252.75	280.172	284.868	260.824	214.605	212.864	230.754	226.593	241.583	210.508	215.794	239.367	233.175
KWMTBOMO02921	0.918322	0.433854	0.219453	0.310835	0.95806	0.13904	1.68568	0.576938	0	0.769781	0.486891	0.79035	0.919011	1.08	0.598348	0.515468	0.616065	1.77727	0.361244	0.81594	0.939298	1.12156	1.26635	0.973305	2.79229	1.50564	1.96393	3.40011	2.40781	1.94777	1.16558	3.03761	2.3687	4.22428	2.52904	2.89072	0.872277	0.70666	0.707325	0.973117	1.17413	0.92648
KWMTBOMO02925	2.82994	2.83712	2.82856	3.26992	4.2776	3.43927	5.53422	5.1719	4.56424	3.75194	3.75744	3.9699	2.20232	2.87763	1.07445	0.898883	3.2971	1.63254	3.54811	2.74673	6.29893	4.97864	4.27942	3.08011	2.65093	4.37146	3.87144	2.24166	2.43146	2.25579	2.76162	3.8532	2.39454	3.07467	3.52401	4.30146	5.2701	5.83402	4.45784	7.32125	6.38277	6.93661
KWMTBOMO02933	0.163613	0.499214	0.454525	0.375545	0.293971	0.47996	0.131748	0.0937204	0.219465	0.253071	0.0960412	0.0909415	0.0906393	0.127821	1.0436	1.0439	0.250191	0.188771	0.0453453	0.0901306	0.715565	1.59858	0.799338	1.22706	0.0670527	0.0489165	0	0	0.0573217	0.19739	0.107293	0	0.0726811	0.199981	0.0943796	0.223819	0.150553	0.0722771	0.162776	0.206717	0.486364	0.213211
KWMTBOMO02935	22.7855	16.3633	31.1778	26.2867	19.8042	19.3595	19.6904	12.853	7.36138	9.67054	12.3557	14.3639	13.2771	14.2914	17.8717	17.7693	16.4865	16.1101	13.5926	12.0928	8.62088	9.07809	10.818	9.32823	41.1956	32.7532	36.281	30.6514	37.0911	28.8513	31.5927	34.5755	28.8844	24.369	24.3105	28.6676	23.5236	20.6837	23.7057	22.0593	26.2673	29.9341
KWMTBOMO02938	4.71107	4.20964	2.14664	4.22975	8.80049	4.2447	2.64947	3.53386	2.89634	0.971588	2.00821	1.74571	6.64895	6.13412	3.72638	4.42411	3.56769	4.62661	4.22789	4.63432	1.77832	1.7809	2.02076	1.56229	1.47102	2.39781	2.00369	5.5976	5.85541	5.31151	2.42739	1.83588	3.76202	7.40348	4.48614	5.39612	1.36759	1.09012	1.92501	2.14941	2.08954	1.14501
KWMTBOMO02944	47.6777	56.0032	41.9953	49.4315	33.9743	48.6152	48.7732	41.3607	32.254	31.772	24.9672	24.969	34.7336	41.2428	30.0547	37.5384	42.4518	40.4882	37.0956	33.2988	24.3323	25.5525	26.1151	27.7225	49.0936	48.4764	52.4275	51.8798	57.1118	54.2927	39.2782	42.6251	49.256	47.7397	46.6151	36.2346	43.8297	41.1906	48.7592	31.1638	35.6462	34.3375
KWMTBOMO02945	9.77292	8.57184	13.0259	12.6223	17.7564	14.6589	12.8031	18.8658	19.363	18.639	22.1399	18.838	25.5306	25.6212	19.6986	15.4975	17.33	13.9308	18.0902	21.0079	20.2274	19.09	13.3966	16.6079	21.459	21.7488	20.2101	15.9088	18.2819	18.5691	20.5397	22.4188	20.7112	22.1859	18.5043	22.7862	18.2881	18.6421	14.8372	18.855	20.1376	20.0444
KWMTBOMO02955	19.0186	47.5696	40.3193	31.232	73.2956	65.5682	38.7926	60.3396	90.7454	64.0808	77.8764	83.0115	125.408	117.434	115.976	95.6802	103.18	120.371	80.3897	98.5001	153.393	176.493	107.723	145.493	70.8668	80.8796	71.5661	67.1549	67.7118	78.219	104.987	106.16	120.496	58.4837	82.5494	95.9777	126.179	67.4729	44.2708	61.4214	77.9695	73.396
KWMTBOMO02957	89.4797	163.431	287.36	216.846	160.349	160.2	97.3202	190.167	461.37	324.353	276.896	286.957	705.96	538.807	668.565	648.696	433.074	460.809	638.355	782.084	880.247	1101.25	716.295	879.628	130.095	142.224	142.573	155.206	195.579	150.071	175.382	152.6	142.233	223.311	282.798	314.175	226.322	278.479	189.622	311.242	478.069	222.486
KWMTBOMO02958	54.3348	73.3933	147.456	76.4936	93.1882	70.848	93.6325	97.959	183.513	159.126	161.428	179.043	158.671	129.119	153.595	160.247	96.637	99.6901	157.247	171.737	208.585	269.027	167.303	200.782	61.7271	74.2766	64.6541	46.3277	63.8603	43.7013	83.2996	94.7187	73.1256	79.1279	92.9205	109.907	103.146	109.236	67.2362	105.322	133.946	102.194
KWMTBOMO02959	0.687448	0.76274	0.424392	0.532804	0.935734	0.0916652	0.536789	1.05605	0.188616	0.947321	1.339	0.903161	0.432769	0.130197	0.431844	0.217493	0.305809	0.306445	0.363732	0.240991	0.30749	0.228979	0.20991	0.111595	0.793976	1.07437	0.586958	0.792679	0.788226	0.970738	0.3586	0.591539	0.222096	0.318279	0.108151	0.413213	0.891353	1.0629	0.559582	0.842236	0.495404	0.610801
KWMTBOMO02964	10.7031	7.81519	11.4834	11.2307	10.1238	13.3602	10.1046	8.7947	19.8025	19.615	16.5518	14.0728	12.4721	19.6067	28.3083	27.7008	16.4571	14.0521	15.8956	11.7515	19.9952	20.8924	26.4608	21.6163	17.8783	16.7171	12.8187	15.2102	16.2794	19.369	14.5096	15.4728	15.3622	13.1574	21.5453	17.2334	12.5317	14.266	15.4218	11.2224	12.4487	14.4446
KWMTBOMO02965	0.133599	0.163055	0.632321	0.350462	0.453416	0.522553	0.262973	0.816299	0.657088	0.688821	0.731948	1.01487	1.08551	1.20609	1.9647	1.52399	1.00785	1.43866	1.85135	0.98129	1.63117	1.16936	1.65896	1.27233	0.967291	0.932005	0.721697	1.09266	0.904923	1.03424	0.817704	1.31725	0.771527	0.870913	1.23306	0.913806	1.29082	1.37709	1.2184	2.08182	1.20026	1.29607
KWMTBOMO02966	0.584333	0.593252	0.83001	0.427297	0.718515	0.582507	0.743967	0.888629	0.131791	0.185564	0.212481	0.143713	5.75235	3.07029	2.33635	1.71564	3.39071	3.56183	2.73449	2.95689	0.932907	1.17469	0.694749	0.686994	6.91721	3.41365	4.71196	2.99775	5.17056	2.63895	2.59757	3.45886	2.18228	2.53243	2.39032	5.29604	2.20786	1.43915	1.76976	0.862411	1.17646	1.33425
KWMTBOMO02968	0.0900199	0.659203	0.111147	0.826501	0.646972	0.10563	0.773206	1.13443	0.664125	0.334175	0.634103	0.500361	0.199479	1.07835	0.0478493	0.261069	0.385434	0.155793	0.199592	0.14877	2.16538	0.714626	1.31939	0.964467	0.516494	0.403708	0.961516	0.9359	0.378461	0.705927	0.796945	0.284023	0.719806	0.623503	0.69237	0.862019	2.07086	1.03394	1.88075	1.02362	0.677914	1.29039
KWMTBOMO02971	0	0	0.556478	0.11823	0.32392	0.317314	1.25814	0.826147	1.08821	0.780787	1.58738	1.00206	0.399493	0.751161	0.0958268	0.104568	0.882174	0.312003	0.799439	0.595877	1.67549	0.990809	1.65145	1.54522	0.221651	0.2156	0.664003	0.674751	0.505291	1.03312	0.827569	1.06651	0.320342	0.587613	1.03995	0.657657	1.90774	0.876045	1.16584	1.59443	1.4291	1.17466
KWMTBOMO02972	0.459184	0.311346	0.188983	0.535354	0.611138	1.01775	3.0676	1.63662	2.3953	2.71473	2.09644	3.34634	0.565292	1.32864	0.759344	0.769421	1.18588	0.647521	1.69684	1.91121	3.40287	3.36484	3.30273	2.55094	1.42184	1.22031	1.54091	2.75828	0.500499	2.30825	1.43869	2.25365	1.31455	1.37195	2.23675	1.90773	5.02341	2.43417	4.92368	2.49252	5.05553	3.01407
KWMTBOMO02973	2.24544	2.16355	5.54483	3.41017	7.50271	8.18176	15.9876	7.98814	4.67646	6.8732	4.92545	9.52489	2.16053	8.80188	3.07808	2.05644	5.85526	4.09058	5.1751	2.60413	9.69126	10.5365	4.97988	3.96737	6.29635	5.75934	7.09503	8.25671	3.6022	6.73685	6.27751	9.78794	6.24738	6.35583	7.40805	9.86182	8.97165	5.74279	9.70007	5.62422	7.35409	6.00624
KWMTBOMO02974	7.35288	6.3253	4.63925	4.58841	2.94877	4.48499	3.26909	3.56246	2.04211	1.84376	1.78731	1.58438	3.44534	3.57652	2.92696	4.3588	3.64555	4.48467	4.09366	3.56876	1.91248	1.58241	1.93857	2.35988	3.66387	4.39669	3.79384	4.33749	6.01463	4.43543	3.78101	3.96021	3.82752	6.83617	4.18544	4.1357	1.5201	2.71875	1.96578	2.26452	2.15687	2.61707
KWMTBOMO02977	0.243801	0.108201	0.547307	0.232563	1.43362	0.780212	2.21306	0.93949	0.654056	1.0696	1.06684	1.01019	0.736706	1.22361	0.471238	0.565644	1.38279	1.27859	1.13026	1.09886	2.13255	0.866205	0.947469	1.39311	0.544997	0.834934	0.587754	1.03232	0.760976	1.00273	0.610448	1.17131	0.610435	0.993316	0.443217	1.73833	1.63157	0.763698	1.52148	0.578725	0.808191	1.11679
KWMTBOMO02979	7.55608	7.70219	5.42044	6.50561	5.68842	8.91587	7.86338	8.0762	6.22852	4.59664	3.39472	2.65135	10.7572	9.78354	12.0267	12.8543	10.328	8.47442	6.50479	6.13907	7.2232	4.94928	8.55864	8.14076	4.01356	4.60653	3.00069	2.51033	3.72688	3.48853	4.20768	2.46394	4.44422	3.8181	4.54539	2.44459	2.60249	3.13283	3.38075	3.16447	3.44662	2.58543
KWMTBOMO02991	0.51353	0.45827	0.504513	0.6301	1.23025	0.88767	0.563214	0.784426	0.659207	0.519291	0.460269	0.491075	0.679103	0.460146	0.457872	0.512448	0.330996	0.344028	0.636637	0.626622	0.821096	0.397889	0.337215	0.386515	0.257981	0.270748	0.16677	0.45008	0.220541	0.266472	0.449015	0.117599	0.5004	0.499445	0.645545	0.287043	0.320107	0.239052	0.164808	0.386036	0.223237	0.182292
KWMTBOMO02999	0.38457	0.0670513	0.271328	0.144117	0.0987108	0.0644652	0.32442	0.472048	0.073693	0.271927	0.193495	0	0.547835	0.515042	0.671649	0.318658	0.336041	0.538783	0.578597	0.81714	0.240276	0.536778	1.04007	0.353165	0.0450305	0.0657016	0.263052	1.14235	0.750661	0.845076	0.486371	0.520013	0.439293	1.38778	0.992991	0.90186	0.556086	0.800894	0.327947	0.856084	0.217751	0.548878
KWMTBOMO03000	21.7606	19.7134	27.5947	19.3465	19.1461	12.3064	20.9248	19.5005	8.16241	12.0061	12.0822	12.6252	17.0573	21.0897	17.4991	21.8928	23.8075	27.8244	22.8182	21.565	13.92	12.8773	14.6933	16.1036	30.9374	27.1975	29.4151	21.2242	24.2273	26.0501	27.7127	31.3205	22.7216	18.1888	14.4937	19.3851	26.2939	24.4783	21.2588	28.6981	26.8306	31.7922
KWMTBOMO03001	0.586617	1.43191	0.495567	0.850408	2.36688	1.52159	1.09391	0.919648	0.745457	0	0.326223	0.617801	3.04453	2.76581	3.5448	1.54009	2.49281	2.17294	2.46439	1.56475	1.24904	1.65913	1.69694	1.23494	1.77145	1.14462	1.97866	3.67213	3.85082	3.68761	2.12592	2.14308	2.27674	4.57882	3.20579	3.57597	0.909123	1.36391	0.95222	1.79439	1.51742	0.777856
KWMTBOMO03003	48.6532	37.8331	79.972	51.6709	35.6943	29.8644	38.9966	29.5442	34.6421	44.0167	41.1891	46.0441	33.1828	28.8929	35.5043	37.9167	30.0346	31.9594	25.3063	28.4125	47.4589	64.548	50.5428	63.9335	64.7951	50.497	55.1121	46.9196	57.1252	51.9369	52.2829	56.0275	38.7969	41.7529	38.4008	55.0366	51.2884	56.5637	57.9511	44.8956	51.9684	67.5702
KWMTBOMO03008	22.7086	15.8288	10.333	19.2575	14.1281	21.363	19.2844	19.4558	15.6242	13.2021	6.03298	5.65823	19.9549	16.6703	14.4638	17.089	17.4823	16.9399	20.129	14.6665	14.127	12.851	19.4869	17.6182	7.50141	8.42816	6.05664	4.3962	4.86959	5.69781	8.98641	6.29238	9.0442	7.37777	5.49572	3.30288	5.8995	7.69672	7.30362	12.3257	9.23341	9.43899
KWMTBOMO03010	14.6358	29.8825	52.2022	30.6971	44.7233	38.7842	17.4219	47.8013	79.2825	58.6807	56.4296	76.7281	75.3499	79.8035	76.7334	78.9345	70.3053	51.4699	75.1547	100.232	106.897	119.504	88.4492	113.787	18.2491	29.3518	27.7978	34.7158	32.9383	23.6071	43.9035	44.5727	35.8016	49.1032	56.307	73.77	40.0213	54.9598	23.3874	59.0274	93.1321	48.1281
KWMTBOMO03011	0.731301	1.48756	1.3114	0.959187	1.1054	0.898974	0.616918	0.478746	2.91948	1.96066	1.73754	0.851676	0.964597	1.28774	1.31423	1.37351	0.979825	1.44643	1.71796	0.94	3.78854	2.53059	4.63614	4.70107	1.08465	1.88449	1.85979	1.56405	1.95208	1.98512	1.84977	1.40088	1.31492	2.95115	3.74977	3.06474	4.5022	6.79959	7.57012	3.60785	6.01792	4.59855
KWMTBOMO03012	37.719	47.6388	41.1315	44.9108	55.5503	45.9828	26.1407	33.4718	18.9732	21.2328	15.5169	13.0605	28.5176	41.1418	37.8798	43.0386	45.67	44.9456	25.2777	32.7006	17.0712	26.4317	25.6781	27.0516	47.895	42.5665	44.4673	45.7721	35.8533	47.6973	50.0787	44.6888	44.2929	38.6714	29.7242	37.0074	27.1691	24.9256	26.0684	18.3593	23.8343	19.2718
KWMTBOMO03013	84.0856	199.67	120.425	64.022	123.26	80.9473	114.504	91.3984	168.651	148.646	127.56	205.147	79.1131	79.7231	92.5252	116.84	89.8035	97.049	110.644	100.473	127.7	137.275	147.045	136.044	44.0455	36.0121	36.9989	35.2748	50.9416	45.2961	53.478	47.4348	49.1315	72.2908	94.9561	81.9839	73.6013	122.446	110.446	112.858	125.057	75.0232
KWMTBOMO03016	9.47531	9.12831	6.43023	9.02758	7.94212	9.7454	9.21259	8.56856	6.00104	5.64951	4.47117	4.15725	10.8034	7.48015	8.74378	9.90064	9.76712	7.64994	10.0338	8.67007	9.15605	6.15042	8.56067	9.68475	2.60449	2.91521	3.0843	1.13538	2.14613	2.242	3.15198	3.04929	3.24097	2.06579	2.83216	1.84126	3.2828	4.26687	3.91455	4.82149	4.75585	2.94989
KWMTBOMO03020	10.3765	9.21035	11.3142	13.1239	12.1064	11.0294	7.81302	8.41399	3.93157	4.37726	5.93281	4.38187	10.0411	10.2472	9.74169	10.2395	11.8284	11.8554	10.4949	10.2074	6.66729	7.32396	8.84688	7.60402	25.5981	25.6647	28.0928	23.3973	26.7933	22.0499	26.4674	24.0493	26.0706	24.762	20.0817	21.9682	17.1123	17.889	17.228	25.6244	24.2225	24.4976
KWMTBOMO03027	3.98302	2.49628	2.48105	3.01215	2.70786	1.6	1.88778	2.46654	0.818252	0.710434	1.43232	0.757911	3.97575	4.11154	3.08988	3.91286	4.258	3.76745	4.1769	3.9139	1.9617	1.57768	2.14753	1.48654	10.2058	8.68986	11.2867	8.59534	9.30299	8.24693	10.3302	7.86846	9.7554	10.1754	4.2502	7.39583	4.72168	4.9457	3.74846	4.89634	4.3236	2.93034
KWMTBOMO03028	0.788166	0.437244	0.597154	0.446401	0.68661	0.609552	0.365414	0.348868	0.144167	0.0443312	0.105149	0.119479	2.77858	1.95919	1.35204	1.01821	1.11758	1.90138	0.754612	0.947308	0.372126	0.831334	0.371935	0.281478	3.49438	1.76733	2.01886	0.983308	2.53541	1.22102	1.31564	2.00636	1.0822	1.35747	1.35018	2.05838	0.873599	0.791313	0.784137	0.497904	0.582186	0.31124
KWMTBOMO03029	1.75804	3.48667	3.93426	3.89115	2.10583	2.32075	3.53912	4.02814	1.17909	1.63156	0.515986	1.71006	6.93924	4.34925	4.0883	3.56897	5.10782	3.29608	2.31439	3.02644	0.720827	2.68389	1.07362	2.5114	4.86329	4.86192	2.75192	3.47274	6.23626	4.24195	3.17042	4.1601	2.63576	2.50696	2.61981	5.31096	1.41549	0.388312	1.74905	1.01805	0.783904	1.05003
KWMTBOMO03030	18.4077	21.6283	19.6725	26.9708	36.717	25.9646	19.8151	35.9219	17.8816	15.5475	12.4267	7.98653	43.5677	36.1038	31.2458	24.0764	29.706	27.1878	28.5129	30.7114	22.169	20.0053	17.7056	20.9135	29.3514	32.7059	31.4472	23.45	27.5193	25.8386	31.44	25.0095	30.6946	20.8278	20.2975	18.2873	11.9729	11.3407	9.53007	10.4217	10.9977	8.98764
KWMTBOMO03033	0.729507	1.52631	0.466441	0.871401	1.5604	1.2993	1.035	0.537268	3.51225	2.24063	3.22696	2.78046	0.158768	0.637767	0.484703	0.664922	0.286852	0.435869	1.18421	0.674565	2.60654	1.22506	2.24344	1.91675	1.92195	1.36316	2.81163	3.41297	1.96251	2.99395	2.76785	2.51746	3.25223	4.61755	4.62895	3.67104	4.96264	4.29303	5.54701	3.63192	5.40077	4.459
KWMTBOMO03034	98.6059	61.6951	111.605	72.6272	35.414	42.8087	90.3726	52.2351	64.1037	117.284	108.033	132.391	73.7686	95.6461	83.8255	111.571	57.8524	58.86	71.5245	49.7213	154.248	182.45	158.415	150.505	237.697	188.181	256.909	368.105	278.656	391.393	273.614	278.847	247.426	289.909	268.346	400.958	165.098	143.711	195.112	106.362	137.297	138.451
KWMTBOMO03035	70.8462	53.3208	103.036	54.2439	42.6784	51.9917	77.4909	36.862	62.7204	102.167	104.972	153.544	1.04661	0.983962	1.82012	1.33551	0.288895	0.578991	0.752677	0.520368	0.484138	1.5142	1.94694	0.548197	4.40358	4.14802	4.93607	5.89247	4.0334	6.3748	4.29748	4.16786	3.5668	3.19918	2.15689	2.55751	0.787725	0.730259	0.910419	1.04429	1.26361	0.461613
KWMTBOMO03037	0	0	0.0925602	0	0	0.043983	0	0.0858843	0.502788	1.57699	1.14414	1.29173	0	0	0	0	0	0.0432468	0	0	0	0.0457787	0	0.160637	0	0	0	0.0311758	0.0262644	0.0226107	0.0245806	0.029566	0.033302	0.0305434	0.0864883	0	0.0689824	0.0331169	0.0372916	0	0	0
KWMTBOMO03040	12.3963	7.68755	13.1394	8.26163	7.2004	8.23479	15.9033	4.51421	37.9628	53.8478	75.6705	93.2666	5.57676	7.5798	4.43353	10.0095	11.0129	11.2826	25.8908	24.8437	50.1274	62.8072	65.9023	74.3671	36.4934	42.9439	54.5559	56.5514	47.2998	56.6469	47.2474	65.0652	47.7338	86.7157	90.4769	88.5798	149.85	124.516	189.801	161.321	157.75	176.433
KWMTBOMO03044	24.5375	11.7244	25.6535	16.2719	6.83836	9.33983	16.856	9.55903	9.53545	13.5513	7.89459	9.06201	20.6183	26.017	23.1384	37.0297	27.2306	20.837	18.5913	13.6381	22.7175	36.3035	33.825	33.4057	69.7178	68.3723	56.7323	52.7791	50.5994	48.7095	52.1432	64.2341	54.7693	41.3087	45.7881	45.682	64.327	42.243	48.0323	39.2553	33.2452	39.8446
KWMTBOMO03057	0.921163	0.562129	0.369639	0.634311	1.13098	0.864717	0.64286	0.211064	0.247124	0.569929	0.43258	1.04963	0.612374	0.791613	0.367227	0.641157	0.535271	0.345411	0.434011	0.228351	1.93883	1.01253	1.1251	1.54619	0.830535	0.881301	0.814268	0.78531	0.387275	0.527883	0.604077	0.472286	0.757029	0.713085	1.08045	0.546058	0.826442	1.46495	1.12266	1.24143	1.05881	1.16039
KWMTBOMO03064	20.7088	18.9836	14.5375	16.1312	15.165	22.7718	27.3607	21.6113	26.1527	23.3649	22.6348	24.4287	17.3339	17.2571	18.1889	19.4494	15.5764	19.9283	26.7874	19.1495	19.3006	16.633	24.5645	21.6253	6.19662	6.66191	7.92714	7.55152	9.27667	7.10246	9.29869	9.37282	9.88232	10.4343	13.2986	10.2101	16.7591	17.4177	19.2714	18.936	17.2619	13.8586
KWMTBOMO03065	10.6991	5.52567	6.47266	6.46963	5.53732	4.08228	6.75418	8.81763	1.94976	3.12552	3.13322	1.98673	25.372	25.7894	44.5082	32.3142	29.4712	31.6717	30.8282	34.5496	29.1544	34.8065	40.3384	50.5835	25.0196	29.0243	20.9759	23.1288	28.1508	23.0273	30.7214	25.0734	22.2293	33.4362	28.041	34.4228	35.2801	61.5592	40.5627	49.2141	47.2798	62.4358
KWMTBOMO03066	108.45	86.9414	308.947	75.1135	58.0806	50.3403	109.047	123.673	83.1073	105.679	91.0103	123	63.6724	87.817	52.9257	81.4796	96.0546	111.427	64.0402	58.4785	50.9434	92.3625	62.7567	63.5655	104.429	92.8275	88.9272	91.3624	79.9755	82.8726	82.5031	116.471	100.873	75.0382	83.105	96.5392	127.702	108.158	93.602	83.9521	91.426	92.4834
KWMTBOMO03067	3.15335	2.54945	1.29451	2.48789	3.37454	2.62016	2.01075	2.35644	1.19165	1.31717	1.00538	0.96979	1.98634	2.401	2.20365	1.73618	2.34001	2.12384	2.24477	2.01928	1.53139	1.21206	0.987305	0.914648	3.12257	2.73741	2.65891	2.96888	3.10122	2.68429	2.28308	2.43048	2.58828	2.90866	2.52383	1.5255	1.47292	1.66879	1.29789	1.5505	1.34501	1.54358
KWMTBOMO03069	4.43086	4.73179	5.47074	4.91422	6.16598	7.4165	9.33958	18.9236	24.3418	21.2056	11.4364	14.2699	2.52683	1.76472	3.3596	1.9653	3.62689	2.8568	5.5983	6.13805	21.8008	33.5034	23.0001	20.1989	2.16303	2.20138	2.71193	2.2762	0.821833	3.73406	2.28607	1.95307	2.77878	2.89372	3.75872	4.39744	20.3259	20.725	24.7314	42.4803	51.6526	40.4183
KWMTBOMO03070	0.200242	0.0888693	0.404569	0.382023	0.610542	0.384488	1.01632	0.938473	0.537197	0.36041	0.534284	1.09278	0.322709	1.02395	0.27093	0.527933	0.801694	0.882122	0.383434	0.52146	1.29374	1.53405	0.933824	0.650115	1.34287	1.31709	1.58232	2.11968	1.30105	1.36164	0.728195	1.40716	0.50137	0.93451	1.10609	2.0088	1.60807	0.595083	1.79296	1.36464	1.02455	1.48659
KWMTBOMO03075	1.23452	2.39299	3.76578	0.761983	4.0013	4.17534	4.98993	3.57737	1.07149	3.32479	2.81341	4.60148	1.60919	2.7988	1.46679	1.17938	1.86557	1.6757	2.57616	1.84018	7.8606	4.87796	2.66086	3.52708	3.51179	4.12515	4.76089	3.32194	4.27424	2.84734	3.04778	3.7232	3.93561	3.13621	4.13313	4.70214	4.94483	2.05311	3.82911	2.63017	1.4967	2.83897
KWMTBOMO03076	126.595	134.653	121.22	119.98	68.4821	129.459	118.528	122.536	35.4684	27.7506	21.6941	22.5851	76.0514	59.3049	64.4322	89.9296	93.0451	104.048	106.578	94.8213	37.4319	44.0145	42.4376	44.7733	114.781	112.163	112.531	124.992	129.671	136.081	108.704	99.1035	120.153	98.1095	107.419	119.146	94.5381	140.772	102.214	105.685	115.162	93.9268
KWMTBOMO03077	248.063	212.749	232.658	223.13	140.848	212.347	237.137	223.964	171.53	153.731	117.721	109.901	78.7453	76.199	84.0068	94.7726	84.5806	112.476	120.1	113.096	75.5554	84.6226	73.465	80.2454	171.473	160.549	158.566	156.17	148.254	180.945	171.981	166.304	175.535	213.791	244.799	272.344	277.49	345.934	293.404	287.145	295.359	267.762
KWMTBOMO03080	18.2885	18.5169	13.1759	22.4995	15.5451	14.643	16.2225	16.4531	12.4916	11.4001	7.75701	8.17665	21.0781	18.7126	18.2892	19.726	21.4579	19.9068	19.4316	17.2513	13.8898	12.3175	17.3278	17.7376	11.4547	9.39262	11.2679	7.45518	10.8231	10.265	12.6227	9.32206	11.2089	9.72168	10.4514	9.57303	8.76421	9.27414	12.7502	13.9868	14.3788	10.2456
KWMTBOMO03083	1.54586	3.73709	1.06444	2.35901	2.36801	4.1162	1.30863	1.32824	1.69474	0.993218	0.855072	1.18972	2.93147	2.09023	1.8488	2.53472	2.27295	1.59491	3.75705	2.04706	1.62521	0.99845	1.1619	1.69869	0.280216	0.213312	0.186138	0.271982	0.354117	0.242091	0.428889	0.21104	0.303738	0.569266	0.228647	0.189781	0.0820652	0.302049	0.162669	0.0751199	0.106045	0.154959
KWMTBOMO03087	4.08219	3.865	2.44375	2.49866	2.78569	4.96425	4.25007	4.67671	4.14828	2.02054	2.12033	3.24539	2.85084	1.72666	3.02464	1.89422	1.69489	1.54142	1.59079	1.98984	1.00088	0.725184	0.936752	0.70685	2.35232	2.47055	2.24163	4.0949	4.57662	3.16391	2.3363	3.00528	3.05533	5.90688	3.76768	2.57219	2.48146	2.84162	2.58448	3.43843	2.52995	2.45027
KWMTBOMO03092	4071.25	9525.52	4405.81	3920.69	6321.37	6913.52	4141.08	3854.24	5660.17	3460.35	1955.41	2621.74	2439.03	2566.99	2511.34	3377.49	3147.42	3567.33	3626.02	3117.82	2630.4	2469.85	2979.97	2970.64	536.435	545.626	442.154	316.09	430.228	549.021	694.085	571.342	676.151	441.354	961.094	539.131	668.672	945.274	948.259	952.605	1110.74	611.582
KWMTBOMO03102	2.14371	1.03277	0.835837	1.77583	1.14875	0.62886	1.51422	2.32666	2.38365	4.22331	2.91411	2.1636	1.81263	1.17526	1.97908	1.34157	0.517593	1.00886	1.40715	1.24308	2.6523	3.96167	1.99818	4.79499	1.5259	1.58544	1.64146	1.94721	1.30445	1.19105	1.16533	1.37943	1.50362	1.44802	1.23659	1.36338	2.77721	2.91576	2.91851	2.80351	1.74406	1.91138
KWMTBOMO03105	2.07949	2.65601	1.851	2.60063	2.33158	3.37639	1.44085	2.25768	2.74071	1.75036	1.1497	0.752647	5.05009	5.67973	4.76836	4.09532	3.40173	3.29198	3.5116	4.95514	4.54735	2.98268	3.58829	3.79961	0.743222	0.918121	0.641225	0.392169	0.720076	0.634491	0.578771	0.457746	1.05266	0.541841	1.03217	0.551299	0.456124	0.683631	1.09457	0.957245	0.805045	0.640705
KWMTBOMO03111	5.93471	6.43529	10.2585	9.40076	5.11286	6.42814	10.244	7.03438	6.49099	5.70548	8.28047	7.99304	7.25834	6.18191	5.58111	8.92346	8.23744	8.98045	8.55299	6.76494	7.26259	7.91721	8.64254	7.46706	4.60246	4.94086	4.52302	2.56296	4.38236	3.12558	5.41865	4.17705	3.65034	3.71995	2.98452	4.66298	9.36769	8.47011	7.97091	9.74768	9.86133	9.04256
KWMTBOMO03113	461.511	485.585	486.19	531.075	403.377	528.58	349.836	269.774	201.085	173.91	237.366	203.482	225.511	286.063	217.417	353.406	343.562	330.113	296.966	240.063	146.736	130.934	158.319	136.495	914.901	828.23	979.605	746.337	734.634	692.272	787.078	941.806	734.552	714.401	532.427	687.573	471.87	551.294	533.947	412.572	479.101	525.422
KWMTBOMO03117	5.37294	10.9856	7.89915	9.91699	8.69175	15.0466	9.06937	9.36008	18.575	16.4157	16.6801	23.7993	11.3845	11.4531	13.632	13.7509	13.1458	12.6858	11.8208	12.0529	12.0825	15.0521	18.8755	15.9047	9.6478	9.15806	9.58866	10.0203	11.4109	11.7113	9.60776	8.67274	10.6545	10.3587	12.9726	9.77486	12.2327	14.3636	17.4968	14.51	17.9368	14.9177
KWMTBOMO03118	16.3407	22.7626	16.1088	21.6571	16.7552	24.3442	16.3961	19.4066	18.0171	12.2274	12.6554	15.3122	23.2237	22.502	21.9645	20.3951	23.3915	19.0507	21.6245	17.1551	22.1696	21.002	23.5111	20.1044	2.34915	3.58099	2.0797	0.675991	0.809286	1.80627	1.73922	2.46311	2.43232	2.30055	2.69786	1.44344	2.32236	3.13688	3.14929	3.92735	4.23867	3.0845
KWMTBOMO03119	1.92577	2.99791	0.606564	1.46913	4.51935	3.02063	0.738438	2.43136	1.52882	3.69604	2.83762	1.31071	2.59093	2.43584	3.238	2.37077	2.35586	2.7887	3.61628	2.61969	2.77167	2.37597	3.52817	4.04231	0.69259	0.564012	0.796144	0.768171	0.385539	0.616397	0.670098	0.480503	0.69835	0.94474	1.39049	0.537637	0.777533	1.07643	1.11437	1.90346	1.33965	1.10967
KWMTBOMO03122	5.72266	5.5093	2.82269	4.92756	5.35475	6.97129	4.98727	3.33643	2.91032	2.32439	1.96595	2.59	4.4045	4.41388	3.69973	4.25679	4.41775	3.3769	4.84286	4.15518	2.48372	1.68949	3.34362	2.16335	1.95739	1.87203	2.15601	1.25956	2.46918	2.07298	2.03395	2.0215	2.80737	3.70204	3.2031	1.46079	2.42524	2.23856	2.18754	2.58794	2.17008	2.06202
KWMTBOMO03126	0.164906	0.715604	0.180984	0.360488	0.614535	0.623503	2.12463	1.19651	0.0983109	0.725533	0.494756	1.46656	0.751145	1.66049	0.350616	0.361342	0.963841	0.782189	0.426567	0.363371	1.68285	1.29792	0.268552	0.575842	2.01246	1.33666	1.87611	1.67636	1.46362	2.23266	1.04537	1.86439	1.18837	1.01527	2.00116	1.67102	1.75347	0.566597	1.67709	1.18837	0.973152	1.2257
KWMTBOMO03129	1.00749	1.15728	0.658553	1.34735	0.473255	0.973569	1.06049	1.65211	1.45741	0.660006	0.695763	0.570976	5.64701	4.46531	8.44233	8.31866	5.0508	5.42455	6.48241	5.59355	3.99589	4.53581	4.43957	5.2207	0.777212	0.626056	0.596628	1.29801	0.73363	0.917568	0.492276	0.420715	1.17592	0.659986	1.01799	1.62144	1.4724	2.98455	2.14225	2.69558	2.63082	1.21851
KWMTBOMO03130	8.87201	10.5245	10.2887	10.8754	8.69044	8.46458	23.4577	14.9612	20.131	16.3136	15.5263	18.435	4.50157	4.31848	3.61401	7.59875	7.91183	11.0494	9.37591	14.2054	18.8117	24.5065	23.6471	24.1041	12.1652	12.8164	10.3223	16.103	14.0309	24.0831	12.4517	12.1321	13.8862	17.8371	17.6014	23.6686	52.8359	67.3236	58.9819	135.909	163.762	157.971
KWMTBOMO03131	3.61532	5.29489	8.5928	4.32699	8.71521	12.9388	18.1466	10.2511	3.21278	5.64796	7.48076	9.44472	10.7652	15.2519	8.11913	8.54517	16.9169	16.4242	12.5248	11.601	22.7293	18.6	9.05218	9.87723	9.7048	6.94476	9.88695	12.1782	9.68967	10.7679	7.70523	10.9077	9.47551	13.3305	11.9568	15.9911	14.4713	7.06713	12.544	7.68908	7.84536	9.61883
KWMTBOMO03132	1693.85	2039.48	1735.1	1570.95	1458.22	1700.39	2216.35	3243.21	2237.19	1975	2011.48	2199.51	1646.76	1397.57	2117.54	1989.24	1458.53	1901.22	2209.8	2258.17	1814.85	2228.74	2037.39	2267.88	1230.29	2326.73	916.266	1420.75	1373.37	1666.66	1364.47	1475.85	1324.62	1500.9	1762.68	1887.93	2621.61	4667.6	3264.1	3530.26	3511.09	3431.11
KWMTBOMO03133	0	0	0	0	0	0	0	0	0	0	0	0	0	0	0	0	0	0	0	0	0	0	0	0	1.34877	15.4508	1.37596	3.47709	2.92932	4.34611	2.88734	1.75401	2.84495	3.95016	5.74667	2.87975	8.43036	34.8533	14.4244	12.3245	9.51884	9.00251
KWMTBOMO03143	17.0655	44.5297	15.9309	16.9728	26.6237	25.7714	19.4551	24.6004	33.0734	24.5433	14.5287	22.3005	41.7189	34.5716	32.0789	36.032	29.7021	29.404	39.6544	34.7194	33.9201	35.8414	34.0031	34.9802	7.41073	9.9566	7.31226	10.8412	10.8491	11.8737	11.2406	9.55338	10.1581	10.5292	18.8626	12.0935	11.6475	20.7858	20.745	16.3258	18.097	12.6658
KWMTBOMO03144	14.87	31.4636	7.59798	12.6545	17.3699	24.9655	12.6097	15.0563	56.4533	34.3264	23.0183	22.5513	14.7333	12.2944	12.4235	13.5792	7.43309	6.60724	11.0186	10.0095	28.8239	26.9331	36.8456	32.501	0.350052	0.41788	0.357496	0.35521	0.53049	0.526953	0.916578	0.689047	1.01758	0.616917	1.23925	0.548823	0.946735	1.97239	1.52575	2.01119	1.83122	1.4841
KWMTBOMO03145	10.4693	15.8183	5.43774	9.86963	7.32528	15.4149	16.7796	16.3764	20.2545	12.3631	6.20458	6.93824	23.2551	15.4667	20.6006	17.2247	14.2851	14.2277	20.6457	17.6346	25.0951	18.6261	22.4388	19.9887	3.15604	4.03297	2.91053	2.46994	4.00295	2.50487	4.02688	2.64016	3.68927	4.86018	9.34909	4.08537	3.56627	6.91507	6.93548	7.69478	7.52102	4.76628
KWMTBOMO03153	5.25154	6.53706	4.15908	3.12842	5.46343	5.79393	5.6833	4.29055	8.39137	8.59539	8.0567	6.09382	1.1359	0.632025	1.0009	0.558236	0.511903	0.265536	0.231947	0.276617	2.65365	2.47863	3.57762	2.77961	0.548772	0.312767	0.64731	0.713474	0.175924	0.631046	0.603701	0.643625	0.53907	0.920637	0.885066	0.877729	0.731591	0.887295	0.707728	1.25123	0.945368	0.908832
KWMTBOMO03155	0.0626116	0.38208	0.309224	0.273741	0.199995	0.416323	0.268894	0.11955	8.09059	8.44492	6.66458	7.84197	0	0.152179	0	0	0	0	0.185097	0.0229942	0	0.152937	0.535311	0.178884	0.102639	0.0374389	0.107617	0.572834	0.219359	0.100717	0.068432	0	0.166882	0.493188	0.176574	0.152269	0.0768183	0.0737577	0	0.0527378	0	0.0543945
KWMTBOMO03156	3.09081	1.06397	1.81024	2.65066	2.18339	1.76689	2.25486	2.63301	10.6571	16.5733	15.6077	13.3253	0.768324	1.58913	0.758257	0.689518	0.94527	0.571484	1.09823	0.742183	1.53808	1.79063	1.47615	1.8114	1.54277	1.54013	1.76597	1.73028	1.38829	1.64932	1.66308	1.85973	1.65466	2.43784	2.20961	1.30097	1.65905	1.4004	1.20241	2.16949	2.18311	2.27207
KWMTBOMO03160	1.38326	2.22847	1.20691	1.22163	5.0591	4.09027	1.54456	2.29255	2.09049	1.40356	1.20173	0.830372	1.95153	2.12289	1.63718	1.47628	1.85012	1.447	2.44335	2.98707	1.40152	0.529343	1.54307	1.25148	0.264551	0.237109	0.163032	0.237769	0.206773	0.16132	0.193517	0.174574	0.294951	0.247975	0.482304	0.0672809	0.186684	0.219983	0.174317	0.388373	0.482469	0.240344
KWMTBOMO03161	11.3894	22.5619	9.40559	11.6514	25.1452	22.9437	14.6528	21.15	26.1947	14.4926	11.3903	9.87524	26.7505	18.2481	20.3117	21.963	25.1038	22.7028	21.5941	17.8247	19.0729	13.7889	17.3962	17.688	4.04736	3.66484	2.7966	1.09382	2.36461	1.52675	3.80769	2.87715	3.30686	2.02195	3.60704	1.4483	3.51627	4.88887	5.06079	5.66404	7.49424	3.83716
KWMTBOMO03167	0.247831	1.57958	0.815985	1.11965	3.62829	4.39441	5.58781	3.344	0.701804	2.55558	2.10134	2.02038	2.22723	4.33125	1.78571	1.34165	5.01931	2.9547	2.6864	1.69897	8.18944	4.13662	2.99335	4.40574	0.902823	0.88915	0.344836	0.618384	0.366605	0.531547	1.15571	0.49957	1.1254	0.224385	0.825995	1.02964	0.810839	0.389266	1.09584	0.881382	0.63303	0.956916
KWMTBOMO03168	1.44096	0.799391	3.2348	3.14998	4.34122	5.78981	6.42282	3.90193	1.75715	2.75564	2.35812	3.10666	2.41901	5.73102	3.38866	3.74841	5.39515	4.73569	5.7605	2.74219	6.63629	6.39951	2.98662	3.68026	0.680019	0.835519	0.643307	0.32686	0.520138	0.579481	1.03085	1.06771	0.853484	0.426973	0.335844	0.99556	1.24558	0.771582	1.4336	1.39762	1.0038	0.265544
KWMTBOMO03172	1086.43	1346.96	830.265	1132.58	962.489	1513.36	910.399	967.046	498.669	356.936	308.684	380.03	806.221	826.13	1173.07	1028.67	1103.9	1239.21	1056.46	930.065	644.218	682.495	816.238	795.554	869.94	929.311	924.953	679.99	949.385	879.549	1106.15	838.245	1005.49	809.491	892.576	818.876	755.392	1064.71	892.595	937.487	1014.96	728.27
KWMTBOMO03173	233.684	209.919	317.58	226.091	145.129	186.371	209.409	141.773	106.199	96.6327	113.984	119.21	123	124.913	112.738	159.083	165.186	156.913	134.018	91.6281	86.0931	84.8295	72.1786	65.1457	289.698	238.223	264.45	188.93	232.68	207.995	195.431	275.423	197.212	186.857	185.545	192.15	148.088	152.296	155.709	124.463	150.12	137.047
KWMTBOMO03174	44.5708	71.7131	36.9807	52.2852	42.8606	60.0279	43.7037	53.6348	45.4477	29.5803	21.5998	16.78	67.7345	49.104	60.0544	71.4442	48.8451	46.3416	55.2764	41.4689	41.7913	31.3581	47.6334	42.1385	5.98255	4.91964	5.31296	2.9635	3.72226	3.56919	6.69819	5.84238	6.2545	4.66302	7.17503	4.03723	4.86831	6.86842	8.24985	7.00274	9.85997	4.76513
KWMTBOMO03177	10.4726	8.17875	5.46227	9.11293	13.4826	10.5865	9.11042	12.812	5.13651	6.17431	4.87026	4.14404	11.1051	10.3648	10.5472	9.27138	12.2258	10.1416	16.2088	15.1659	7.67597	5.34995	7.97226	5.55313	3.69747	4.34532	3.23749	3.52273	4.53296	3.67488	5.17452	3.72982	6.25017	3.85314	4.93103	2.48693	3.64376	4.98516	5.25281	6.74407	5.24316	3.20073
KWMTBOMO03179	0.167016	0.687957	1.17284	0.219061	2.00057	1.43309	0.235356	0.275051	1.91826	0.645837	0.833331	1.36929	0.127221	0.0978597	0.22194	0.14531	0.242625	0.084305	0.185154	0.0230014	0.136959	0.152984	0	0.044735	0.0513356	0.024967	0	0.0868199	0.0365713	0.0377805	0.0273813	0.0164673	0.129838	0.076553	0.0481714	0.0380792	0.115263	0.0184451	0.0311554	0.0439618	0.024824	0.0181371
KWMTBOMO03182	5.05071	5.94924	4.06069	6.50905	5.38159	6.8913	2.36457	2.8595	2.52088	1.56245	2.93031	2.3177	3.77408	3.79287	3.58995	4.05366	4.74178	4.26885	4.32963	3.52643	3.21067	2.79734	2.83337	4.15285	3.9232	3.17812	4.84531	2.05156	2.75715	2.94042	2.40707	2.43203	2.50455	2.96706	3.56846	2.57089	2.43185	4.09915	2.71695	4.47682	4.72533	4.2603
KWMTBOMO03184	5.85647	9.42389	5.14343	7.04133	5.84589	9.65354	7.72883	9.94428	12.0875	8.84291	6.67091	7.28551	2.56849	2.45106	3.59472	2.77009	2.23888	2.01101	3.03369	3.05337	6.21279	5.49217	5.42863	5.7766	1.2715	1.09434	0.962959	0.797334	0.806069	0.904218	1.22303	1.38859	1.33177	1.06522	2.06451	1.52601	3.06339	4.3735	5.44504	4.66865	5.02934	4.46703
KWMTBOMO03190	0.570751	0.633262	0.597928	0.408331	0.435059	0.52766	0.297112	0.31703	0.64959	0.556443	0.467015	0.0769073	1.13061	1.06294	0.937712	0.822609	0.909799	0.658512	1.84068	1.67687	0.605139	0.506957	0.675984	0.938867	0.240996	0.165471	0.203846	0.172622	0.472638	0.34429	0.396969	0.109139	0.276592	0.281867	0.292654	0.0315466	0.159149	0.0305616	0.275313	0.568152	0.0822615	0.195333
KWMTBOMO03191	24.1478	56.897	56.8349	37.7212	119.416	107.339	118.2	94.6167	35.5402	49.3863	45.4775	90.2267	47.193	91.2691	44.1221	48.7303	92.6225	82.3249	77.6151	62.3553	166.667	141.726	64.108	87.3172	53.8803	36.9505	56.6375	60.532	47.3534	67.0666	45.0873	62.3665	47.9739	61.3539	76.0968	76.0082	63.9603	30.6689	75.4097	42.3037	48.9852	48.3674
KWMTBOMO03192	1.8715	1.45711	3.42624	1.31199	3.1307	2.95327	2.14793	2.32889	4.19838	2.83488	3.29572	5.77514	3.21761	3.15945	2.64131	3.74316	4.6184	7.55744	6.26	5.40369	2.68131	4.96546	4.96575	4.01022	11.4519	11.2679	13.4295	14.4654	13.3623	16.7393	16.4414	21.9648	14.764	10.2017	8.58691	12.6243	14.5489	15.5942	12.7767	12.0945	14.0937	12.3063
KWMTBOMO03200	0.372033	0.227028	0.229672	0.54896	2.06105	1.09136	0.199718	0.852428	1.1852	0.920715	2.18384	2.42976	0.257626	1.25947	0.19775	0.323682	0.0568899	0.107309	0.360881	0.768541	1.27117	0.908737	1.02239	0.664322	0.26682	0.528339	0.376819	1.31508	1.20566	0.617151	0.548933	0.586903	0.578433	2.23575	0.894191	0.975456	0.21396	0	0.185065	0.470045	0.405505	0.525212
KWMTBOMO03203	6.56048	7.57796	4.7733	7.68288	6.50184	8.47707	8.55309	6.15142	4.32144	2.706	2.59027	3.14731	8.00437	6.56933	7.6593	10.102	6.04311	6.84836	6.08243	6.13092	2.64722	1.50232	3.48179	2.34295	3.7129	3.2457	3.04917	4.36847	3.63923	4.32255	3.45713	2.88	3.55618	4.20031	5.07589	3.61477	3.26993	4.38171	3.7491	4.40756	4.51951	2.96848
KWMTBOMO03210	0.131749	0.385913	1.88697	1.03683	5.8391	2.19525	0.396071	1.41881	2.47414	0.489085	2.69134	2.37268	1.10941	1.37237	0.980422	0.886448	0.483519	1.36807	1.28531	1.04512	1.49815	1.35162	1.09424	0.451697	2.00859	2.09555	0.776405	2.45458	0.516973	0.699373	3.24857	0.374116	3.76911	1.24534	2.35091	1.53797	1.0426	0.372488	0.471873	0.532668	0.167102	0.274701
KWMTBOMO03212	2.31209	2.06793	1.69976	3.28723	3.86884	2.56805	2.23606	1.94112	1.06536	0.764393	0.953152	1.02026	1.8773	2.51871	1.63238	1.61748	2.50459	3.03415	3.26758	2.48902	1.02278	1.35801	1.27186	1.61362	1.69258	1.56194	1.83317	2.17258	1.91689	1.72475	1.78242	1.40608	1.37991	2.87637	2.56564	1.73839	1.70528	1.63733	1.72082	1.85828	2.09864	1.47199
KWMTBOMO03213	2.56478	2.14039	1.45228	3.17465	2.79751	2.65576	3.02725	3.46857	2.39228	2.63774	1.90435	1.30286	2.99226	2.50795	2.39252	2.38416	2.73239	2.14588	2.80566	2.81641	2.30286	1.91886	2.19385	1.92898	0.281921	0.294537	0.281518	0.113017	0.104139	0.117828	0.284034	0.241158	0.215042	0.128026	0.378853	0.236229	0.285238	0.371417	0.397115	0.354092	0.457789	0.2693
KWMTBOMO03216	24.9533	18.273	13.3597	21.9229	17.367	13.7062	22.4493	19.9126	13.6483	20.9754	21.1886	20.2548	30.8414	27.6956	28.5856	25.6032	29.5525	31.8678	29.5472	29.8862	45.0648	48.052	42.0119	39.4569	52.4373	48.0814	49.1226	50.1862	56.1773	47.493	38.0317	43.6242	42.0845	62.5251	46.4421	42.3165	79.6129	82.5607	86.4407	126.073	99.1762	116.447
KWMTBOMO03218	3.28558	2.33915	1.38603	2.29836	2.65651	2.47383	2.6457	2.50939	1.39561	1.96505	1.70364	1.5523	3.45832	2.45274	1.30981	1.65162	2.44511	2.33765	2.3372	2.44344	1.07772	1.37101	1.27077	1.01693	1.34651	1.5717	3.08583	2.48221	3.24227	1.86632	1.05935	1.42538	2.09201	5.51073	2.84292	4.19497	1.3101	1.47562	0.926156	1.63741	1.77974	1.09418
KWMTBOMO03219	2.12033	5.44674	1.77023	3.07241	0.919166	1.08999	1.53936	0.994788	0.541743	0.799612	0.474149	0.426524	1.54381	0.588973	0.322013	1.10101	0.765809	0.232987	0.380574	0.600708	0.35327	0.345279	0.567278	0.346166	0.546208	0.374321	1.16027	2.50255	1.24517	1.64447	0.635641	0.955699	1.48911	0.987296	1.61528	0.699822	0.668942	0.892069	0.843798	0.510274	0.75236	1.08769
KWMTBOMO03220	39.0938	43.3833	30.9225	37.0392	34.7561	42.4143	27.7991	32.1902	28.954	27.0813	18.7315	17.8154	29.3133	32.0997	10.2633	16.2976	18.7196	15.8428	16.5335	14.9147	32.1114	27.5697	29.1666	30.9362	8.04337	11.1657	10.297	25.3077	26.8859	26.4249	16.2386	15.6618	15.9474	13.8785	14.1857	14.6475	8.29901	7.82801	7.02374	13.781	10.5771	11.1933
KWMTBOMO03226	3.92194	7.03036	4.81715	4.98332	6.38609	7.86178	3.83799	2.94861	4.00038	3.48813	2.97366	3.38346	1.44847	1.08516	0.69489	1.04263	2.199	1.90898	4.59696	2.34055	0.714696	1.89601	1.3223	2.97637	2.81279	4.06735	4.57428	5.84438	4.5086	4.8425	4.58122	4.8981	4.01075	4.51076	4.52472	5.51417	2.44351	1.42574	1.58514	1.78937	2.10502	1.3132
KWMTBOMO03236	22.308	25.0473	27.3948	23.5234	22.0594	16.6897	15.4649	15.2606	6.29679	10.5501	6.83004	7.56014	15.559	16.592	17.4025	17.547	17.3753	15.9012	9.20726	10.1671	9.89245	10.3639	9.72745	10.5174	28.3315	23.1276	25.8461	16.2349	20.8462	18.7813	21.9041	24.8275	15.239	9.56296	8.37827	12.5873	10.2636	10.4396	10.3186	10.8313	10.2572	12.1475
KWMTBOMO03239	0.209616	0.409331	0.931719	0.439898	0.100434	0.295158	0.270068	0.240144	0	0.259382	0.393745	0.0466047	2.22959	3.01319	3.16432	2.18849	2.25658	2.8538	1.90552	2.90992	0.366705	0.665618	0.972885	1.31754	4.22658	3.9357	3.48966	2.12699	1.76253	2.90824	3.13412	3.24068	3.46395	0.888197	2.86975	1.147	1.23446	1.11119	1.71007	1.20061	1.03022	0.728425
KWMTBOMO03243	5.72774	7.56986	7.1591	7.79023	10.5794	9.37774	8.27069	19.8841	17.5858	16.6038	13.1325	12.4281	30.7218	26.4843	25.9109	19.8665	23.0609	17.3389	23.337	30.083	35.8996	34.0212	26.2205	30.3191	3.15437	6.11348	3.30735	2.22992	2.88535	2.65033	5.42177	3.54654	4.18845	4.80841	6.40827	4.47489	5.55384	7.82032	5.72399	9.74621	10.6977	7.28296
KWMTBOMO03244	124.244	99.9558	65.6859	96.472	71.7293	74.8611	128.637	104.276	38.4955	49.8735	41.8127	49.862	100.64	91.8557	121.438	99.3317	115.449	119.38	146.392	109.374	75.8316	74.195	91.2673	74.4573	82.6952	98.7148	87.791	102.693	93.5139	105.808	97.0824	90.2701	115.842	99.5212	106.037	77.0858	101.597	116.814	105.134	114.624	100.849	96.6532
KWMTBOMO03245	27.7536	56.0651	26.4302	33.6701	38.5882	50.765	37.7763	33.4079	29.0536	19.4353	16.2089	18.5399	25.5421	20.4215	23.1008	32.4732	27.3922	22.2622	25.6033	18.9638	16.1883	13.0289	18.5648	17.8732	3.08002	2.80237	2.05271	1.27591	1.64688	2.37711	3.33178	2.54216	2.58832	2.00693	3.84274	2.37451	2.69369	3.66816	3.82252	4.49282	4.93115	2.98334
KWMTBOMO03248	28.2178	84.3225	21.6254	31.6439	28.2045	62.128	34.2833	46.0251	58.9966	28.8	16.189	17.3409	43.8175	39.778	44.959	50.6376	39.3229	37.346	48.3918	43.2328	39.2578	34.7661	60.3062	53.065	2.41368	3.58532	2.36087	1.73119	2.32029	2.41841	3.20301	1.84702	3.30976	2.06228	4.49344	2.7611	5.02766	6.09164	5.55352	6.76377	7.84676	4.60289
KWMTBOMO03257	0.876091	1.52071	0.408642	0.536245	1.46917	2.26162	1.40048	2.02967	3.68218	2.21635	2.46849	2.35906	1.63938	1.25734	1.69714	1.26474	1.1432	0.988341	1.85614	2.89571	2.91628	1.75953	3.1388	2.50304	0.303193	0.372524	0.057365	0.599128	0.300117	0.692894	0.204274	0.276417	0.311346	0.935987	0.823567	0.426125	0.662842	0.808441	0.774767	0.852721	0.401257	0.693459
KWMTBOMO03258	2.24468	1.51551	0.707612	1.5034	3.0892	2.80204	3.17918	4.1036	4.74064	3.84135	4.99019	3.92883	2.53996	3.48239	3.09708	1.7729	1.63591	1.26736	4.44745	2.31523	6.47516	3.84971	3.09162	5.45801	0.548041	0.685387	0.211085	0.794451	0.76969	0.864283	0.595067	0.414385	0.509181	1.05075	0.697926	0.827559	1.01078	1.81442	1.23539	1.28728	1.02219	1.36921
KWMTBOMO03259	5.01347	7.52222	7.66661	7.05837	16.363	13.3308	6.7161	8.85254	7.58867	4.78085	4.96787	5.11313	4.38268	4.79109	2.59152	1.17385	4.95152	5.78436	6.67972	5.32091	3.26887	1.90993	2.97743	2.4968	4.29779	5.25307	7.58944	3.71077	3.51293	3.49591	5.85153	4.24476	6.62005	8.32043	7.07524	4.86585	3.9361	3.57609	2.10496	6.97351	3.82837	4.07579
KWMTBOMO03260	10.7934	10.1935	8.19689	13.2018	22.7279	17.0878	12.0483	19.922	5.86014	3.33898	6.53692	4.4281	8.39967	8.74457	6.78441	5.51518	9.58859	9.14215	5.50798	7.03122	4.82357	3.24323	5.0744	4.40534	14.0075	12.4726	15.4914	8.33597	9.42368	8.47445	15.6167	14.0543	15.0692	12.2503	8.30156	7.85136	9.6954	10.7471	6.81795	13.4927	10.7969	10.0839
KWMTBOMO03264	47.8818	107.456	55.7627	63.9463	66.3553	82.607	45.0756	31.3794	16.8222	13.424	10.6887	16.0513	31.115	28.2374	29.2	44.7159	46.465	32.4305	24.1669	16.2472	9.98271	8.23776	10.9321	10.8444	15.5766	13.4031	13.2999	5.97263	10.4588	7.87449	14.1106	14.1403	13.5802	6.7501	8.08742	7.60149	6.86738	6.34451	8.93036	9.8289	10.3277	8.66715
KWMTBOMO03268	0.15115	0.307458	0.767228	0.220278	0.382221	0.35472	0.180315	0.769612	0.698353	0.249379	0.611219	0.541425	0.316332	0.279903	0.267808	0.214306	0.349267	0.620058	0.446839	0.647617	1.0834	1.10761	0.369225	0.983641	0.536857	0.572411	0.457738	0.502862	0.247125	0.415362	0.297361	0.437154	0.358105	0.246331	0.426264	0.474806	0.664515	0.623201	0.685051	0.66486	0.772157	1.09427
KWMTBOMO03271	19.253	16.7036	11.588	18.7417	12.5179	15.8707	13.5722	13.1237	9.78562	6.31657	6.46478	7.99818	16.1213	13.7747	10.3406	14.1747	14.6529	17.2745	15.3061	15.1895	11.9977	9.08159	12.0768	10.2779	30.8861	32.6626	35.1154	24.1035	28.2767	25.4099	26.991	25.7915	32.943	29.3299	24.0824	20.0145	21.4887	25.693	23.2134	26.3058	21.4911	20.288
KWMTBOMO03282	1.98753	2.69526	2.72665	2.53447	2.57912	2.65609	4.50497	2.46674	3.85091	4.44058	4.60193	2.57772	1.59043	1.66776	3.34544	3.20228	2.56649	2.67534	2.20338	3.04135	3.98408	4.24795	3.23673	5.52074	2.80564	1.74967	2.52147	2.29595	2.05031	4.7291	3.18603	4.65962	2.64874	2.60928	3.31212	3.57486	5.79146	4.29248	4.61387	4.23175	5.86448	5.18007
KWMTBOMO03283	3.10121	2.96805	3.25054	2.95559	3.7949	3.24628	3.42546	4.19186	4.81826	6.1013	6.23395	5.01005	4.22709	3.81138	3.93723	4.58106	3.98486	4.2216	5.02096	4.47376	6.90358	8.28355	7.68455	8.60533	5.72386	5.46975	5.30846	4.62058	5.70611	6.2447	5.22324	5.2267	5.05464	5.72674	5.2681	5.63618	6.85699	7.62852	8.70114	7.57335	7.5519	8.102
KWMTBOMO03295	0.0359342	0	0.0147892	0.0471319	0.100434	0.0983858	0.154324	0.0548901	0	0.0889308	0.042187	0.0665781	0.504312	0.436694	1.19696	0.736444	0.424941	0.718633	1.12871	1.04255	0.340512	0.512014	1.17039	0.71866	0.0294535	0.042974	0	0.0597749	0.0251791	0.00722545	0.00785493	0	0	0.0195208	0.0184254	0	0.0330658	0.0105828	0	0.0302674	0.0094951	0.0104061
KWMTBOMO03297	177.52	154.003	140.491	175.574	146.907	147.94	187.164	199.951	361.68	374.378	348.149	293.306	168.61	157.316	172.978	149.54	137.019	141.715	175.94	184.092	365.186	356.193	327.216	346.321	214.863	213.928	212.482	206.607	222.444	216.571	206.516	218.242	201.583	288.197	247.293	262.92	368.586	371.474	367.852	391.229	379.142	408.505
KWMTBOMO03298	3.3228	4.27761	7.08123	3.1642	5.21599	7.54872	4.9848	7.2484	2.62541	1.22036	1.92377	1.95656	19.0298	12.7701	10.4843	6.44195	14.6261	16.2102	12.5816	13.0054	6.22104	7.44925	5.35563	5.74372	18.2191	16.5483	19.3802	9.59078	13.7251	11.285	10.1389	13.9545	9.00472	12.6726	13.5018	16.3694	17.9405	16.8235	16.6347	18.5436	16.4655	11.415
KWMTBOMO03300	10.4575	13.5753	9.97727	10.682	7.43987	11.1182	8.67602	8.8583	3.27305	4.54869	2.56704	2.07846	6.31998	5.94168	7.34407	8.08748	9.42028	11.8096	6.28843	7.57632	2.91048	2.864	4.37366	2.08238	12.3378	11.9567	11.7884	12.2296	12.4791	12.8076	13.6324	12.448	11.0366	10.9487	9.77367	10.144	8.95207	10.1633	7.88185	7.60721	7.81244	6.46966
KWMTBOMO03301	41.6736	38.7064	33.1433	51.2749	51.05	48.6015	50.2265	52.5942	26.2068	20.6675	18.2642	17.355	37.0111	37.3325	42.0033	49.6718	51.7588	41.7699	43.8824	47.2357	39.1666	30.9197	50.4335	47.7968	14.8966	14.671	18.6625	11.1708	19.4841	14.7674	21.6793	14.0201	16.7283	15.8461	18.9267	15.8289	11.7399	13.5684	13.6334	14.6346	15.7755	12.6787
KWMTBOMO03302	51.2764	56.3757	40.9489	57.5882	51.6	72.2015	61.1874	64.9294	139.707	112.407	83.7752	83.868	59.4082	54.0072	54.0251	53.684	54.6904	50.3938	60.0752	58.6656	115.315	91.3725	113.219	115.934	13.2291	15.1853	11.7839	7.98312	9.76796	12.0623	16.7099	13.7222	18.4003	17.1787	21.0923	16.0741	20.1088	24.5067	31.3759	29.4511	28.6228	20.8464
KWMTBOMO03303	201.269	258.782	205.023	196.662	180.357	305.681	239.745	214.938	100.762	80.784	107.029	129.416	238.572	238.55	265.532	318.351	299.097	342.346	310.677	244.774	118.896	139.137	183.58	142.905	408.042	451.163	372.856	388.825	399.668	433.314	378.25	429.939	413.868	293.115	308.353	280.635	295.567	337.89	321.582	360.187	360.628	374.533
KWMTBOMO03304	0.0830184	0.067548	0.307506	0.0725922	0.0331473	0	0.118845	0	0.111358	0.102728	0	0.369155	0.122643	0.0576508	0.0882553	0.192611	0.067706	0.255423	0.214746	0.274398	0.332826	1.28429	0.236594	0.0790625	0.0907281	0.165471	0.0407692	0.115081	0.0387806	0.100157	0.199619	0.218277	0.147516	0.383339	0.468247	0.429033	0.254639	0.953523	0.550627	0.489485	0.350983	0.432738
KWMTBOMO03306	22.7867	25.4209	20.6706	26.5546	19.0744	20.4922	21.8254	21.9528	24.8025	20.7554	12.2525	11.5949	25.8087	26.4025	28.6432	28.0362	24.9532	28.652	25.2403	24.9239	22.0393	20.3925	27.2974	26.2602	10.8136	11.333	9.85838	7.66315	10.9671	11.5132	13.7753	11.0661	11.468	9.44402	13.4369	9.02098	10.8104	12.0705	13.4786	10.3439	11.729	8.90719
KWMTBOMO03307	72.2171	78.9682	45.3626	67.4393	66.1083	121.285	110.82	86.8924	33.8412	25.9956	21.9795	25.0246	50.556	48.9288	60.4051	53.0436	84.5511	69.8373	90.8894	63.5538	35.7658	30.988	35.8131	34.3042	26.7331	21.8733	22.989	8.0716	16.6472	13.608	26.987	21.9681	30.0566	20.9096	26.5855	16.972	33.6602	40.9922	34.055	32.9527	29.4156	24.6679
KWMTBOMO03310	1.6885	1.72065	0.850101	1.3761	1.3549	0.923321	1.16165	1.0705	1.01151	0.75055	0.712091	0.29158	2.83346	2.76631	2.31783	2.87156	2.36641	2.0427	3.23488	2.02286	3.11878	1.80191	2.06231	1.87345	1.14212	1.06846	1.00229	1.11804	0.861502	1.55253	0.827771	0.620669	1.58754	1.36253	1.19781	0.612966	0.512878	0.955919	0.831779	1.09083	0.610765	0.683604
KWMTBOMO03311	156.029	166.718	130.388	177.209	130.402	149.332	137.91	121.063	105.533	91.2163	74.6339	72.5216	119.213	105.104	116.499	134.313	121.945	110.813	101.471	86.4164	76.4331	62.3394	89.8463	85.0769	43.835	42.6006	37.9538	27.5079	33.5289	31.0595	45.4707	44.4448	36.6423	25.6912	35.0212	23.8231	25.4742	26.2182	34.5434	25.9638	28.952	26.0786
KWMTBOMO03319	2.05318	1.54908	1.56712	1.61579	2.35503	1.85437	1.36273	1.31153	1.53561	2.12489	1.31479	0.788485	3.91554	3.29231	2.5531	2.85816	2.51172	3.35952	3.31078	3.00243	1.80954	1.53494	2.53813	2.71971	0.815948	0.699423	0.834132	0.610628	0.802164	0.878229	0.881299	0.520205	0.994994	0.892293	0.708231	0.522024	0.503811	0.648648	0.755176	1.57218	1.05546	0.832405
KWMTBOMO03330	0	0	0.168411	0.715615	0.163383	0.160052	0.0732232	0.468792	0	0.253173	0	0.151631	0.22669	0.852484	0.435011	0.15823	0.333723	0.393432	0.226819	0.601115	0.44741	0.583052	0.333193	0.19485	2.5155	1.71277	0.653094	0.567235	0.477874	0.534815	0.536685	1.12968	1.15125	0.444584	0.629453	0.68417	2.25921	2.77175	1.01777	2.47012	1.73	2.54771
KWMTBOMO03332	2.31663	2.44531	2.00995	1.56033	1.42496	2.351	3.29395	2.22364	5.62702	7.12783	6.83609	7.16914	0.554976	0.652195	1.53091	0.871592	0.842542	0.72239	0.902346	0.620844	0.547667	0.841152	1.91183	1.52052	5.7478	4.30547	3.32076	3.33285	3.77298	2.45497	2.99732	5.63008	3.94955	4.54073	5.87509	6.28111	5.35808	5.7531	6.22915	6.59222	5.1618	4.67793
KWMTBOMO03338	77.339	65.3162	89.2354	65.5238	45.682	56.7241	61.8334	46.8032	30.9202	27.9334	40.9381	32.2356	61.4508	50.5461	41.3234	45.2205	57.6558	48.2787	34.4661	27.9041	27.3308	27.6148	25.5093	28.8917	75.6961	76.1388	73.5449	51.4111	59.4124	48.9111	48.9599	58.8898	56.8741	33.6486	36.588	26.4454	44.888	47.3803	43.8582	57.3824	52.6072	55.3903
KWMTBOMO03344	97.956	102.205	157.807	72.102	64.0008	80.513	76.5496	49.2443	26.8763	38.7087	46.5767	74.8809	32.5724	31.039	32.0416	53.3073	44.9023	52.5574	31.7049	35.3456	19.5358	27.1898	24.7512	22.7513	100.69	87.5526	102.097	84.2264	100.037	79.5433	91.8263	91.6741	86.2685	61.8187	63.1353	68.4587	71.2796	64.4048	56.9057	57.6501	57.3328	63.0814
KWMTBOMO03349	307.387	315.017	261.365	297.517	432.879	359.648	266.847	292.034	247.222	230.532	222.923	157.54	188.16	237.766	308.72	281.15	311.412	516.805	414.509	362.686	160.804	169.905	219.844	190.854	303.275	325.863	336.588	477.482	480.776	475.256	468.927	503.493	505.261	421.936	446.323	387.987	289.907	357.031	302.631	229.151	272.581	190.208
KWMTBOMO03350	3.83989	2.62901	3.2378	4.02303	2.7485	2.17045	2.81553	1.98497	1.28768	1.85425	0.824643	1.87405	3.03522	2.97548	2.71311	3.50382	3.09345	3.59289	2.59567	3.22455	0.947215	0.972256	1.02951	1.80616	5.4887	6.37022	6.01936	6.73801	6.36558	7.69749	5.77322	7.25809	5.26295	3.98751	3.27752	6.34191	2.90857	2.33758	2.07319	2.16937	2.5799	3.03083
KWMTBOMO03352	47.309	47.717	66.3829	34.4804	24.5603	26.9078	34.6573	30.2354	11.5002	15.7855	24.9813	38.2382	17.9111	21.8422	17.8991	19.0525	26.5364	25.3253	16.2035	19.8022	16.5458	17.4725	14.2564	13.7968	75.6487	65.6568	75.177	42.8706	61.8836	47.8539	62.3531	69.7848	55.2011	47.3879	38.1346	40.9314	40.3485	41.4331	42.0316	46.0692	47.0415	50.1189
KWMTBOMO03375	1.07366	1.72418	0.13954	1.40823	0.406124	1.52506	0.788719	0.97107	0.303194	0.419544	0.464387	0	1.87829	2.11903	2.64321	1.63881	0.82954	0.847564	1.31555	1.68097	0.741422	0.345072	0.966259	0.807235	0.509488	0.946103	0.915766	3.57196	3.12803	2.31792	0.889363	1.47089	1.30533	3.54555	3.43351	1.64912	0.571974	1.09837	0.95573	1.04713	0.851096	0.736383
KWMTBOMO03376	0.861062	0.750647	0.101252	0.376461	1.17875	0.0962261	0.484256	0.798567	0.660002	0.304425	0.192551	0.182327	0.454302	0.726084	1.04615	0.713483	0.150481	1.18269	0.636383	0.316227	0.179328	0.250387	0.400644	0.527164	0.268865	0.318733	0.15102	0.716169	0.660807	0.93989	0.107555	0.161711	0.182146	1.7374	0.567659	0.448731	0.15092	0.289814	0	0.207221	0.0650067	0.0712435
KWMTBOMO03380	0.0467411	0.0380309	0.230843	0.102177	0.0746506	0.182821	0.284376	0.196344	0.292587	0.57838	0.6402	0.277123	3.07275	2.7103	2.33541	2.53036	2.28719	1.33023	2.90176	4.06828	2.75972	3.8057	2.89251	2.24795	1.03441	1.54651	1.15917	1.69758	1.93233	1.02443	1.44063	2.26126	1.35656	1.4854	1.47395	2.20241	2.48025	1.80328	1.78258	2.46719	2.34663	1.92206
KWMTBOMO03384	0.397428	0.291031	2.74792	0.417019	1.71379	0.932688	3.24294	3.46034	1.38606	1.47535	2.70618	3.35774	1.05682	2.89787	0.929497	0.276622	1.65303	1.83415	0.969296	0.525442	3.73705	2.524	1.55332	1.24902	4.62568	3.51713	3.33744	3.04108	2.00504	4.98655	2.50199	4.95303	2.61291	3.56232	3.24014	6.01667	5.11986	1.12363	3.87489	1.87462	1.70124	3.79797
KWMTBOMO03385	0.690057	0.377537	0.244829	0.603394	0.826572	0.44674	0.391733	0.508863	0.723474	0.372961	0.474904	0.820018	0.597591	0.611393	0.489058	0.294437	0.494857	0.347749	0.518791	0.751535	0.80653	0.406857	0.523134	0.464555	0.578608	0.687704	0.502474	0.969759	0.722504	0.770317	0.665781	0.519277	0.606036	2.13285	1.06149	0.672725	0.583885	0.882978	0.583945	0.701491	0.383538	0.640839
KWMTBOMO03392	0.634386	1.16138	0.0979086	0.260022	0.569915	0.325671	0.297987	1.09016	0.478657	0.539685	0.372386	0.26446	0.571092	0.74341	0.800854	0.229975	0.388032	1.14364	0.52746	1.61629	0.346813	0.387392	0.193708	0.849595	1.42993	1.54104	0.817789	0.494658	0.333385	0.167421	0.572021	0.813133	0.352263	0.613858	0.243962	0.180798	0.218905	0.210183	0.710035	0.367361	0.471452	0.723357
KWMTBOMO03398	1.79951	1.6183	1.16939	1.28365	0.605055	1.29657	1.25415	1.44673	2.15972	0.742245	0.889531	1.78988	0.139916	0.197312	0.201371	0.695841	0.811041	0.0364248	0.279991	0.62609	0.89748	0.308458	1.58094	0.901981	1.68198	1.13266	1.11627	1.3129	1.15031	2.15197	2.17383	1.74314	0.841463	2.10948	1.57831	1.55476	1.71397	2.56614	2.16722	2.41985	1.97706	2.44101
KWMTBOMO03402	12.4126	12.8328	7.29086	15.8064	8.62499	9.12079	8.7013	7.31725	5.94061	5.07012	6.96789	4.88982	30.343	30.3783	32.1562	28.7635	34.313	31.458	28.7236	23.1357	16.4376	18.508	20.6434	17.7747	33.584	36.192	35.087	29.844	31.0112	34.9116	33.6462	34.0301	40.0702	34.3941	31.1432	21.761	29.5247	29.5728	28.8046	30.1727	24.9093	24.3939
KWMTBOMO03403	4.64632	5.46451	6.72765	4.09973	2.17561	3.86597	2.35823	3.38736	0.679901	1.62029	2.57863	3.80344	3.276	2.94791	3.00855	2.74398	3.82377	3.9962	2.06036	3.8626	2.263	1.80556	3.2502	1.38781	9.59014	7.02148	8.96104	6.04262	5.56423	5.35073	5.84459	6.16372	5.29139	5.43819	4.15839	6.43312	4.46977	3.43334	4.07626	4.12706	3.8171	4.80715
KWMTBOMO03405	5.61909	5.10413	9.14429	6.16188	5.80387	5.90169	5.83519	10.0677	11.8619	10.5095	11.0957	10.5475	7.59344	9.07716	7.97127	6.28334	6.04011	6.61064	5.84127	9.15436	8.70206	11.0028	7.26812	8.76391	12.8204	17.1523	11.3183	8.33578	11.1922	9.71305	13.5434	10.5501	11.3923	11.1091	11.2509	12.719	12.5789	11.5568	7.42328	12.4764	12.5596	12.0521
KWMTBOMO03409	0.6056	0.596982	1.03532	0.947068	1.74376	0.901933	2.4883	2.37492	0.343679	1.35464	1.47665	2.36924	0.696796	1.31017	0.817133	0.621466	1.76664	1.16901	0.83921	0.654391	1.96099	1.82062	1.09528	1.49731	3.19784	2.25629	2.90825	2.76063	2.04011	2.76794	2.13844	3.07739	2.20392	1.97391	2.92011	1.79497	2.90418	0.956927	3.13997	1.87363	1.92025	2.25625
KWMTBOMO03412	252.168	186.815	476.91	199.869	165.055	191.379	299.928	249.46	103.577	140.963	165.184	226.226	118.325	146.146	121.406	163.882	194.781	204.613	179.925	159.539	91.7185	108.157	106.632	110.796	269.561	220.845	233.736	219.926	219.54	257.751	228.971	272.309	206.319	199.119	193.687	237.458	244.362	247.012	228.371	254.786	293.406	316.605
KWMTBOMO03418	0.125613	0.102205	0.0516977	0.0823781	0.100309	0.343922	0.0449552	0	0.280823	0.621741	0.761931	1.14039	0	0.0872301	0	0	0.0512221	0	0.185673	0.0461316	0.160234	0	0.0511407	0	0.0686392	0.150222	0.0308435	0.139301	0.0880169	0.0884015	0.0549161	0.0990809	0.0372004	0.153535	0.0805106	0.0763717	0	0.0369936	0	0.141072	0	0.0727518
KWMTBOMO03419	13.62	6.02281	10.8861	17.3465	12.8467	15.0553	25.8557	8.36716	28.1545	35.2542	56.8534	56.4678	0.364508	0.479765	1.25906	0.915939	0.241476	0.835061	1.82357	1.66733	3.4532	4.41975	4.42002	6.39153	6.25598	4.36716	10.1299	10.2337	5.34808	8.41438	4.31483	10.0685	6.95648	12.0098	11.5383	12.3613	10.0505	10.522	11.9794	9.31075	11.7877	14.3477
KWMTBOMO03420	3.91109	2.98008	5.0691	5.24322	4.73659	5.04569	6.95997	2.54979	10.2606	10.321	15.0687	18.3041	0.430944	1.98073	0.987767	1.3536	0.449379	1.52078	2.63504	1.42842	4.39445	6.41288	5.48954	4.78453	7.35016	5.76265	13.673	16.4984	9.41762	13.5299	6.53245	13.2433	10.4437	13.012	16.3204	13.7354	14.2564	13.2111	15.5644	11.9214	13.8745	15.3558
KWMTBOMO03422	18.9782	11.319	28.5959	24.5441	22.3391	24.063	43.7096	12.4199	44.8628	56.8802	74.9852	85.2324	3.23389	11.6216	3.64016	11.301	4.14251	9.65071	19.2322	12.6542	32.7281	41.2487	42.0228	39.4749	63.299	53.5747	104.002	136.471	70.6333	103.429	69.2702	116.587	90.4914	126.135	128.377	125.753	123.905	104.479	123.004	93.8046	113.993	126.236
KWMTBOMO03428	3.29808	2.80356	1.53694	3.11391	2.36725	1.70159	1.79117	1.89655	1.18775	1.12746	1.02449	1.56926	2.2181	1.87145	1.60982	1.50358	2.65313	1.91001	2.04864	1.96529	1.29089	1.12846	1.37932	1.11827	2.85053	2.40182	3.36533	4.74973	2.9494	3.88606	3.01277	3.08733	2.79337	4.2351	2.91172	3.20677	1.72406	1.92748	2.05555	2.38884	2.61441	1.59428
KWMTBOMO03439	1.8605	1.60883	0.545956	2.13386	2.40844	1.30204	1.89005	1.51018	1.53318	1.31112	1.34188	1.12224	3.22611	2.33776	2.16412	1.92599	2.23518	1.50164	2.77473	2.41749	1.95214	1.34501	1.89535	1.60896	0.451333	0.488898	0.522388	0.784122	0.514444	0.634122	0.503347	0.269813	1.05997	1.16252	1.0267	0.882615	0.529718	0.464385	0.589327	0.822199	0.383588	0.536359
KWMTBOMO03442	3.10037	2.24097	5.64907	4.30338	3.17288	3.35542	4.94463	10.1729	5.69303	7.11416	7.03233	9.83781	7.53726	6.96068	5.6639	7.57727	8.32201	7.08473	7.2412	8.12507	7.33927	8.16124	5.77203	6.70793	9.91816	11.2493	8.66967	7.83612	8.03586	9.09686	9.1393	8.38119	9.03914	11.4299	9.49204	12.7924	13.6274	13.111	11.3199	19.852	20.4012	15.7686
KWMTBOMO03444	8.92631	32.9252	21.1852	25.8875	29.1066	29.2113	20.2325	73.7431	8.38144	13.1319	22.8221	20.8385	92.3077	86.0592	197.485	158.201	54.4778	109.74	31.5563	63.3786	34.4849	49.5427	71.8352	86.4265	56.9871	38.6674	21.1874	31.3469	25.1576	42.6577	36.9431	52.0243	46.7024	38.3888	48.1347	105.377	46.3622	35.3141	44.2061	38.9298	105.196	48.0799
KWMTBOMO03446	51.6294	60.3512	142.865	69.1942	91.4169	80.061	75.4455	122.649	61.3286	54.2255	89.1031	93.4424	143.244	127.196	119.269	102.487	134.753	100.065	73.612	130.97	54.2973	67.2652	56.4443	55.8681	122.803	174.928	145.65	98.4615	102.123	107.392	183.909	177.544	146.735	123.862	151.806	200.081	124.79	124.541	91.1143	168.144	224.262	168.537
KWMTBOMO03449	0.561989	0.212864	0.574247	0.432101	0.394615	0.250133	0.478547	0.55503	0.36392	0.287757	0.386766	0.36623	0.96621	0.423908	1.05067	0.696896	0.853446	0.536609	0.558571	0.789981	0.211886	0.52069	0.85209	0.387566	0.76243	0.892254	0.599555	0.628601	0.651782	0.853357	0.698953	0.993569	0.826428	0.536896	0.685626	0.653914	0.320977	0.239702	0.424157	0.34278	0.307236	0.286206
KWMTBOMO03450	2.12927	2.04088	1.1975	2.48573	3.84579	3.38802	2.19036	2.63095	5.60761	4.99368	3.52063	3.17258	3.16204	2.39215	2.18063	2.10796	2.25022	2.2123	3.2009	3.73385	3.87612	2.43713	2.68236	3.83798	0.356362	0.446623	0.509142	0.389429	0.460873	0.443833	0.277803	0.360526	0.455606	0.481454	1.1661	0.589678	0.523166	0.69931	0.75419	0.816929	0.503716	0.319604
KWMTBOMO03451	0.150604	0.459523	1.44111	0.444454	0.676495	0.8836	1.53613	0.603883	0.202016	0.27954	0.353621	0	0.792612	2.2355	0.440288	0.960898	0.736956	1.04257	0.834801	0.91261	1.44085	0.873692	0.0919731	0.107571	0.925823	0.74295	0.721109	0.751571	0.580406	0.726785	0.419742	0.237587	0.501768	0.552244	0.984592	0.51506	0.727559	0.465714	0.973925	0.221995	0.358155	0.686906
KWMTBOMO03452	9.49471	6.58929	13.6998	7.32554	6.69003	5.41765	10.354	8.57402	12.8857	21.5626	19.5835	15.1495	15.7179	16.3285	15.279	16.7159	15.1225	15.4654	16.346	15.5887	22.2283	25.6931	21.7836	23.0312	20.112	17.7669	18.98	19.4173	17.6368	18.8444	16.3352	21.2635	16.9704	17.4761	22.4521	25.5357	22.4073	23.6858	26.5234	19.6328	24.9999	22.061
KWMTBOMO03453	29.1294	16.0341	12.5282	21.1364	13.4628	12.8518	21.7738	18.665	21.6158	25.1792	25.4602	23	8.11027	8.20804	7.73811	7.22408	7.36756	7.3425	12.0058	12.2175	10.4971	10.5244	9.85784	8.52531	5.75351	5.70803	6.90105	15.5612	11.6935	14.161	6.9854	7.41113	9.91282	23.7586	16.8689	18.52	13.1822	14.7926	14.1846	14.3441	13.6187	13.9168
KWMTBOMO03469	14.0477	13.1163	19.1691	17.796	13.9074	10.809	13.8462	8.94822	6.15236	6.53043	6.10569	7.18952	2.48777	3.63822	2.44818	3.94044	3.73281	3.69767	2.08495	1.81835	0.923251	0.60939	0.773504	1.04176	12.0805	8.48023	11.0265	7.26252	6.44113	7.5015	8.65843	9.17324	6.56432	3.95637	3.14394	4.23545	2.41928	1.5599	1.87109	1.97207	2.11457	2.7676
KWMTBOMO03470	8.48109	5.05824	3.82939	10.0079	4.33973	4.02579	4.92126	4.65374	2.57715	2.00382	3.31895	2.3189	1.4597	1.08642	1.28384	1.20991	2.04817	1.52003	0.63898	0.604795	0.450149	0.335213	0.368756	0	5.30926	4.20147	5.4387	3.88081	2.51939	2.54972	3.41981	3.37732	3.26762	2.32599	1.56216	1.05131	1.01024	1.06699	0.819197	1.10969	0.261088	1.57375
KWMTBOMO03473	105.044	73.7557	106.385	98.3725	68.6756	65.7169	94.06	83.4323	46.4425	60.371	83.7811	89.2811	30.1946	27.2244	30.0965	35.7441	43.6035	43.4776	36.5271	37.7858	19.4017	18.6161	21.344	17.2657	114.257	121.203	111.262	76.1786	77.8789	82.8688	91.2495	98.8263	73.1495	53.9324	47.4125	60.8702	53.9433	61.1632	54.1872	53.5928	54.0988	59.0718
KWMTBOMO03483	0.419116	0.113671	0	0.48864	0	0.273218	0.599984	0.480155	1.56164	0.749117	0.492045	0.258843	0	0.0970163	0	0.108044	0	0.107458	0.0516258	0.205228	0.611006	0.227499	0.455025	0.79829	0	0.0556916	0.102911	0.232394	0.195783	0.337094	0.0305385	0	0	0.11384	0	0.0424699	0.34281	0.576015	0.463304	0.313797	0	0.161827
KWMTBOMO03484	53.1537	26.6552	55.9626	28.4717	16.4656	15.9741	55.5589	31.7699	57.7011	79.499	76.0485	81.362	35.9591	39.2245	39.6647	37.1874	24.6723	29.6377	36.3619	34.2954	46.8304	50.2356	46.4464	47.6514	49.4403	49.143	51.4112	67.7377	59.9672	70.5942	48.6048	58.5673	46.3758	80.7868	75.0491	83.8339	67.8109	74.675	69.2244	48.2136	48.5303	54.4774
KWMTBOMO03485	4.42988	3.11169	6.37455	3.34406	2.86308	3.6648	4.34557	3.57808	2.60768	4.69286	5.27553	7.68796	1.55367	3.08733	2.8798	1.81155	2.22226	2.75775	2.15517	2.03652	1.32414	1.98506	1.59593	1.68448	4.91093	4.42112	4.83608	4.58568	4.13123	5.84424	5.03674	5.63093	5.52135	3.32405	3.40715	5.05726	1.70089	3.54781	1.74387	2.33541	3.00633	3.23939
KWMTBOMO03493	35.3161	36.1356	58.9395	20.0753	20.8884	14.942	41.487	31.0452	47.7085	69.7812	50.5931	105.994	18.4179	28.0314	28.8748	33.0367	25.2467	32.4958	33.1709	36.3526	47.736	62.2082	53.7076	55.468	28.7926	34.9581	27.9556	35.6863	42.3714	45.5206	31.6334	39.4346	31.5439	35.5247	48.6323	41.5899	49.1208	50.5444	42.2501	45.1221	50.3717	46.7576
KWMTBOMO03494	17.1676	8.70008	28.5312	8.9602	11.5272	9.75862	15.6259	14.6318	13.7053	19.6998	16.8074	38.8298	7.96393	9.46732	12.2513	9.09627	13.662	13.7761	12.3807	16.1657	13.7696	20.2416	15.3816	20.1117	21.375	15.7001	16.1906	17.7373	20.4374	17.5585	20.2568	18.2271	15.7804	16.2642	18.1386	19.6115	19.8969	19.0517	15.957	18.1129	23.2152	22.5009
KWMTBOMO03497	4.73163	3.49888	16.7359	8.28696	6.06777	5.12755	5.11005	11.7981	20.2353	19.4936	25.6509	18.7813	23.7764	20.0628	20.2684	18.3718	18.4887	11.1753	19.6552	27.0775	41.2357	50.2076	22.7427	33.5577	4.88208	9.43655	9.12372	10.6951	8.03509	7.95827	10.0023	12.1407	8.01201	9.82045	12.8658	21.3729	7.6322	10.5987	5.1505	12.1674	19.5483	12.2836
KWMTBOMO03500	0.224899	0.182989	0.694202	0.147491	0.179594	0.0879659	1.28781	0.730016	0.703904	1.06679	1.67221	1.41674	0.706017	1.21038	1.6736	1.0001	1.0088	0.562208	0.457093	1.15632	1.88524	2.33472	1.9686	1.82055	0.768079	0.82929	0.524614	0.623516	0.577818	0.746154	0.589934	0.591319	0.865853	0.458152	1.12435	0.717869	1.10372	1.15909	0.298333	0.820875	1.5748	0.91179
KWMTBOMO03509	81.5909	101.073	77.3968	81.9273	76.2852	97.2616	73.9095	67.5252	51.8129	38.8067	46.5667	43.1875	73.3965	68.2695	70.4622	82.5228	70.5627	82.7171	80.5066	63.591	34.0871	37.8944	44.4165	38.0219	64.5669	65.5674	65.7003	56.546	64.6255	65.3401	66.2436	61.901	58.9205	53.5565	59.4752	53.0775	52.7696	52.9597	56.8328	49.5525	62.1799	51.7211
KWMTBOMO03514	3.38039	2.85199	3.44543	3.54107	2.33709	2.58226	6.33317	4.05464	7.79057	7.77634	8.62971	8.802	3.16724	3.89931	4.43778	5.55316	3.30272	4.10958	5.65899	5.37408	7.04484	9.97495	11.1117	10.3061	6.15514	5.94187	5.91608	5.83069	5.91365	7.4312	6.02548	5.67277	5.7446	8.26361	10.1032	8.95897	12.1082	11.1046	12.0079	12.2109	13.4882	10.998
KWMTBOMO03526	6915.84	5082.99	10809.3	3946.54	2808.07	4485.92	5824.29	6859.13	2117.88	2580.34	2368.88	2899.03	3710.09	3225.74	3233.19	4731.5	5215.35	6835.8	5708.94	4263.59	2145.42	2454.25	2234.61	2634.87	4364.59	3846	3064.25	4411.7	3711.5	4052.93	3201.76	5230.55	4056.99	3162.99	3606	3956.41	4970.23	5792.95	4733.89	4514.53	4313.9	4220.05
KWMTBOMO03527	6.64005	5.94919	13.7904	9.06159	4.04579	13.0608	0.453299	8.09077	30.2727	33.5308	25.7295	56.4495	18.7114	16.0322	3.87628	11.8881	22.256	16.3406	17.2328	21.5242	13.6389	33.8915	32.534	22.9735	11.4513	24.2817	20.9222	25.7939	23.0482	29.3577	20.7903	14.6832	15.8908	14.637	19.8673	13.9665	22.9567	20.0413	22.9877	18.3952	19.7766	25.8754
KWMTBOMO03529	0.229114	0.559256	0.353605	0	0.343049	0.268843	0	0.918684	14.9053	11.6947	12.4404	8.40504	0.825018	0.119328	0.36535	0.0664459	0.0700705	0.79303	0.952483	0.946602	28.3075	26.0232	64.5723	61.0404	0.610328	0.684998	0.506317	1.47684	0.923103	0.760137	0.600989	0.27108	1.17045	0.840127	1.4538	1.25369	4.58545	5.76912	2.96325	11.3377	9.62586	9.40487
KWMTBOMO03530	0	0	0	0	0	0.132837	0.121546	0	0.759261	1.96117	3.72135	1.63603	0.439006	0.825455	0.30087	0.262651	0.207734	0.326535	0.502005	0.623631	2.47557	2.76522	3.73327	2.1832	0.18558	0.0338463	0.542046	0.0470786	0.158648	0.0341445	0.296954	0	0	0.184495	0.435354	0.0516216	0.364596	1.0002	0.732083	0.667479	1.48071	0.540923
KWMTBOMO03532	2.168	2.28722	2.08701	3.27736	2.5969	1.55224	1.93317	2.10487	2.26733	1.31862	1.20791	0.49019	1.54711	2.18175	1.836	1.5772	0.764189	2.33178	2.15903	1.57891	1.64727	0.942442	0.269285	0.524923	2.04808	2.08737	0.730839	0.672375	1.21014	1.1083	1.27714	1.07242	0.685585	0.80845	1.38485	0.5697	1.21726	1.91546	1.93757	1.14519	1.25253	1.30886
KWMTBOMO03536	3.03346	2.5065	0.884003	3.12615	2.18917	1.89028	1.63857	1.46781	2.47678	2.02837	2.51061	1.54996	10.3544	11.9131	9.38402	9.08156	5.31285	5.79331	8.90854	6.31061	11.4335	8.29555	15.7751	16.0012	5.99202	5.25572	5.65575	6.48775	6.15219	6.74546	4.97318	5.21645	7.54122	8.92778	9.40496	6.10859	9.01545	7.97373	9.87865	8.56192	7.57239	7.49684
KWMTBOMO03537	311.44	297.54	297.413	322.368	199.65	238.056	246.051	161.291	452.039	427.668	353.008	355.429	285.577	345.089	329.794	366.028	189.574	174.374	271.94	224.899	549.46	504.456	582.526	644.702	528.504	437.106	593.005	810.18	617.468	720.083	640.647	806.919	616.088	826.305	712.864	960.939	694.034	702.237	881.402	587.652	658.436	705.195
KWMTBOMO03548	0.862114	0.70146	2.92722	1.41345	2.49561	3.66708	5.24516	3.82722	1.59007	3.73376	3.71113	3.6738	2.189	4.37786	1.48931	1.45847	4.52621	3.85437	3.06633	2.80994	6.95182	4.03616	2.28144	2.97625	3.62149	4.40327	4.15435	4.75041	3.97687	5.5905	3.88681	5.66681	3.03187	3.77593	4.31	5.17606	5.71835	2.22159	4.96755	2.9954	2.42039	3.27675
KWMTBOMO03559	2.74553	0.975247	4.78123	4.51478	6.23376	3.77457	4.99359	5.7274	5.74401	3.87906	4.37786	5.37536	9.33021	8.38756	6.68691	7.4157	13.535	7.77738	8.31336	7.47194	8.7369	11.4357	6.65665	8.3124	16.4244	24.4295	12.7232	9.13411	7.10652	7.8606	12.8316	8.77557	12.8881	9.03231	10.7317	11.9775	6.88153	11.6941	8.52062	11.0105	9.24156	8.82881
KWMTBOMO03567	1.69937	1.9645	3.13252	2.93527	3.10351	1.45341	2.14577	4.0514	4.31818	6.45656	5.26165	4.12417	4.01102	4.07634	2.7353	2.3809	3.16958	3.02386	4.17913	4.98399	5.20127	5.46637	4.22427	4.95776	4.70837	5.56734	3.93174	4.36964	4.43596	4.22313	4.33991	4.48855	3.3067	4.0811	3.7002	5.12964	7.36712	6.28587	5.08991	7.50971	6.74501	7.19979
KWMTBOMO03582	0.114557	0.454395	0.141442	0.0751273	0.18296	0.112018	0.163993	0.295291	0.396963	0.200818	0.425886	0.127349	2.06255	1.60099	1.39036	1.31784	0.969308	0.704915	1.24881	1.08333	1.4613	0.96771	2.07545	1.67738	0.391236	0.376749	0.464123	0.52404	0.481619	0.293689	0.425701	0.42921	0.381669	0.248926	0.675503	0.470135	0.474357	0.514497	0.493875	0.860381	0.78702	0.588841
KWMTBOMO03585	22.6189	27.3522	23.7361	27.8804	26.3607	29.4541	26.0206	26.7068	22.612	18.0592	11.2238	11.6803	40.7836	35.516	33.7549	36.1374	39.3516	37.3403	43.0339	38.5829	20.5525	18.9806	23.283	23.7018	5.46063	7.33904	5.13718	2.37201	5.16976	3.62872	6.00436	3.59741	4.75981	3.84806	7.06888	4.01192	4.87665	5.29442	5.04286	8.46105	8.70424	7.60339
KWMTBOMO03588	0.0734917	0	0.181479	0.0963929	0.528184	0.819237	0.118358	0.378876	0.197159	0	0	0.0816983	0.24428	0.42104	0.234383	0.511524	0.629332	0.678336	0.122209	1.45746	0.642836	0	0.224404	0.262462	0.24095	0.109862	0.0541362	0.85575	0.23173	0.554148	0.168679	0.376796	0.228528	0.868335	0.847869	0.804282	0.0676253	0.129862	0.109674	0.030951	0.233029	0.415003
KWMTBOMO03598	30.6617	25.4787	62.7656	30.3433	22.1206	25.9681	40.6249	27.7682	11.376	15.2758	24.0962	27.5585	23.2413	24.2547	24.5402	27.1862	32.2912	38.7345	24.979	21.4522	10.8092	13.2997	14.7715	11.7567	48.495	44.2003	44.2854	39.7349	40.5078	40.0188	48.4745	51.0226	41.4194	24.2488	25.5512	32.2651	27.7062	29.9276	26.8603	31.8708	34.1712	39.6731
KWMTBOMO03607	41.3176	22.4077	47.5451	31.4938	25.0135	33.4205	41.7556	40.5676	60.9473	62.9011	84.1564	85.6866	43.55	46.0985	55.1256	40.152	38.6315	42.329	58.1585	65.3629	94.2271	105.681	76.9841	92.5487	67.6797	71.1969	65.27	70.403	72.5346	71.805	71.4649	77.9249	66.7509	93.8747	96.8338	101.745	111.884	123.817	124.082	112.151	118.71	130.016
KWMTBOMO03609	0.235593	0.246459	0.498658	0.441439	0.161257	0.552891	0.614298	0.269904	0.632034	0.749636	0.513662	0	0.894961	1.01668	0.536688	0.780855	2.05863	1.35909	1.26858	1.59447	1.36156	2.26076	1.47986	0.576943	0.965519	0.603744	0.991684	0.363905	0.565987	0.812085	0.926977	0.610586	0.508331	0.685622	0.983664	0.951512	0.898117	2.05176	1.84162	2.04109	1.97428	1.90054
KWMTBOMO03613	0.354884	0.4471	0.636056	0.780792	3.09905	2.88809	0.54081	0.852483	1.59701	0.835779	1.23647	1.0181	0.215627	0.22657	0.279911	0.332003	0.378123	0.449077	1.77676	2.21985	0.400541	0.433425	0.279646	0.588729	0.206432	0.150597	0.227687	0.0476076	0.20856	0.0276225	0.255247	0.0812686	0.284785	0.0746271	0.378611	0.0417613	0.158011	0.252859	0.102504	0.568911	0.181496	0.208855
KWMTBOMO03614	10.6833	12.7444	4.66005	8.73194	12.734	14.9224	7.10274	12.2872	10.0691	8.45848	3.91406	2.45916	7.71307	7.12034	6.88788	6.73778	6.90012	5.76987	9.57707	8.31664	5.3762	3.93093	6.69708	7.45843	0.653089	0.827508	0.463374	0.200557	0.279155	0.32886	0.556892	0.496177	0.922146	0.333178	0.661216	0.248595	0.48236	0.537244	1.06391	0.989043	1.09703	0.683111
KWMTBOMO03615	31.5031	48.9349	24.4931	33.3816	29.8682	46.8907	28.9858	38.4316	36.8023	25.3503	18.3579	19.1448	34.1642	26.2125	29.5324	35.4599	31.2981	27.1833	33.9507	25.4741	25.1135	20.1703	31.0152	29.4838	3.70892	3.56199	3.38951	2.55668	2.23418	2.79869	4.74531	4.23186	3.68098	3.08046	4.56699	2.71634	3.47861	4.68952	4.84378	4.80848	5.90265	4.19653
KWMTBOMO03616	23.8989	13.4044	29.3992	18.5542	18.0672	16.0148	23.9612	23.655	22.6679	38.8505	36.1721	46.2328	16.4847	20.5012	21.5457	20.0115	19.5625	22.6401	23.5072	24.0397	28.4683	32.7292	29.1182	31.3369	40.5938	37.1096	37.5393	40.1444	41.6185	40.493	39.3921	41.9987	36.247	35.464	42.3491	42.8431	38.7541	49.6565	46.5627	45.5146	48.3603	50.0486
KWMTBOMO03620	0.510075	0.0518779	0.26241	0.390263	1.42563	1.02248	0.547647	0.43827	0.399116	0.368184	0.673685	0.803298	0.729984	0.332075	0.451876	0.246547	0.181997	0.588506	0.37698	0.561978	0.673896	0.103827	0.415333	0.394688	0.940687	0.457502	0.54795	0.777779	0.357409	0.320509	0.473868	0.268224	0.226589	0.762003	0.441353	0.542713	0.430246	0.431881	0.169156	0.23272	0.185322	0.33235
KWMTBOMO03621	10.8054	10.6504	11.3448	15.4181	8.42372	12.6791	11.7942	9.67388	7.47078	3.0489	3.52545	4.22274	6.76806	6.95111	6.54841	9.76582	9.48219	9.29832	8.30837	6.39074	1.82408	2.69577	3.38559	2.05321	6.92122	6.30765	6.20128	4.52558	5.34128	6.00714	7.59085	3.98822	6.15681	4.24556	5.36941	4.93889	4.67621	4.83004	5.23463	5.53433	5.45262	4.01357
KWMTBOMO03634	2.59257	2.40609	3.46777	3.2942	3.13781	3.58085	3.07349	2.75357	1.81125	1.67088	1.2048	2.61188	3.5607	4.33215	4.62224	4.51127	5.58329	6.20055	2.72443	4.07629	3.27759	3.33126	2.01207	3.16345	9.69534	9.15611	11.2	7.79417	9.21553	8.04757	8.28822	10.7148	7.82189	5.89761	6.29364	6.47746	4.9949	4.86747	4.70189	5.52756	3.91763	6.26428
KWMTBOMO03635	23.0707	26.542	23.9584	32.4415	41.8378	64.0477	41.5331	25.9389	35.6243	24.3654	45.7508	52.2085	20.9448	29.9371	55.079	42.5929	62.1565	74.3864	83.5489	61.2206	34.4548	31.8679	60.7908	50.3042	37.644	30.9056	32.0789	13.7146	14.5741	19.5267	35.841	33.0098	44.2677	26.7708	36.7542	21.3501	54.2413	62.967	77.8793	60.5871	69.0561	38.6254
KWMTBOMO03646	0.362506	0.110608	1.11896	0.0594336	0.488499	0.584879	0.729765	0.62295	1.3372	1.96249	2.02152	2.66978	1.10453	1.18002	1.05978	1.9975	0.997796	0.941055	0.602812	1.69742	1.78361	1.54957	1.43897	2.26559	2.33989	2.49276	3.37129	5.7663	2.44482	3.63542	3.62527	4.53925	3.0194	4.39393	3.52003	4.71107	3.79436	1.68147	3.20079	2.13737	2.11929	2.48008
KWMTBOMO03653	6.18302	5.71548	8.17617	4.99061	2.71707	3.73491	5.89212	6.11947	4.26954	3.25957	3.52207	5.77533	1.13501	1.82927	1.63354	1.65522	4.96799	3.96788	3.04194	2.7813	1.96012	2.99375	2.18959	1.46339	10.8855	9.36322	8.73189	6.90749	7.53689	6.31186	8.10935	8.8306	7.80116	7.27419	8.04784	6.37289	13.5335	12.6387	9.7549	8.19714	9.39661	9.02676
KWMTBOMO03658	1.60667	2.15221	1.7902	1.74754	2.25309	3.08081	1.47257	2.87322	5.41412	5.67338	7.86698	7.44926	0.130254	0.408192	0.833179	0.454589	0.143816	0.226063	0.564755	0.518094	0.899774	1.96224	1.29229	0.335877	0.578154	1.05444	1.18352	1.27112	1.67495	0.992817	1.2335	1.02003	1.07929	1.21341	1.02476	1.28657	2.05536	1.03867	1.63744	1.02322	1.49106	1.73625
KWMTBOMO03676	42.486	44.2086	69.2374	21.5461	19.96	11.0246	37.6851	30.4633	38.6006	60.8351	56.3304	109.306	19.9031	29.237	24.2477	25.2256	26.0234	30.8839	28.1683	31.7052	37.0852	49.1463	36.0139	41.1931	44.2682	49.3254	49.2735	42.9054	48.6918	47.1223	53.0489	53.2278	46.9866	50.7022	59.1735	63.9671	70.6857	61.7089	67.1951	63.8075	69.3721	77.9785
KWMTBOMO03677	28.0967	29.0905	34.0547	32.6756	16.0984	31.4303	30.2669	27.8968	11.0552	10.3143	17.3725	19.0529	13.5936	12.4385	10.6035	16.7857	23.029	19.3422	13.4456	13.0014	12.8514	16.9859	9.83754	10.2349	51.3942	43.6815	50.1555	23.7194	27.792	23.6716	26.4401	38.1558	32.4514	22.704	19.4851	13.4952	25.5523	23.0862	22.1295	32.0673	26.9497	30.2676
KWMTBOMO03679	91.7981	96.9191	97.0724	83.5989	71.0094	112.018	95.0314	80.6222	26.4073	24.5953	15.6185	21.8852	60.5357	69.2229	63.3236	80.9767	86.1671	105.877	81.0286	59.3952	20.9033	19.5283	26.2452	20.8102	55.1691	57.7254	48.2078	44.1811	58.588	56.8425	52.2001	61.0424	57.2733	33.8863	47.491	27.6661	37.3066	45.7035	37.3175	33.9363	37.5243	33.6847
KWMTBOMO03683	6.30421	6.12681	6.88284	4.89997	5.20905	5.27406	9.62015	6.88796	16.1687	14.1933	14.4254	13.7244	0.873111	0.820849	1.3652	0.541718	0.464156	0.505109	0.129423	0.064312	0.765879	0.499036	0.641656	0.625397	0.909053	1.04712	0.601983	1.31084	1.12479	0.757048	0.803862	0.897835	0.803845	0.784823	1.90807	0.798522	0.563985	0.696232	0.290369	0.639171	0.717218	0.709962
KWMTBOMO03684	8.2451	7.09355	11.9742	7.18006	4.08811	6.02695	7.58262	8.98134	9.51862	10.7462	13.4486	18.1438	4.11839	4.47026	4.38261	5.37036	3.96845	4.87341	4.90741	5.47279	7.50022	6.60318	6.14958	5.98571	9.02927	10.2039	9.88204	8.0943	8.666	8.05158	8.30985	10.5283	9.06666	8.72864	9.5903	8.56722	9.11056	8.03104	8.4719	10.2465	10.795	11.0087
KWMTBOMO03687	92.2036	284.454	114.813	114.194	181.072	250.201	124.106	127.668	145.085	70.8226	78.7351	79.3699	107.978	97.0026	102.267	135.341	135.668	114.435	119.684	100.448	109.722	109.923	102.994	109.111	60.5628	56.0462	56.5449	36.888	52.2612	45.8034	64.6009	68.4438	66.7831	48.2656	68.3961	45.3603	56.3834	74.3044	69.0448	67.1707	76.0261	58.1467
KWMTBOMO03691	37.0322	45.4339	36.1309	47.3549	43.7896	49.0247	35.8905	28.6545	16.6158	15.7286	13.3772	12.8828	28.884	29.9201	29.0214	39.905	46.8602	39.1907	34.9532	30.5765	14.9125	14.1008	23.9068	20.4392	14.5399	13.7171	13.2262	8.22069	13.0649	10.7137	14.2935	10.3495	10.2577	10.5862	11.4362	9.0927	9.11477	9.30454	10.4989	10.052	12.2486	11.1927
KWMTBOMO03692	8.93096	19.4918	8.9513	7.57964	13.8442	16.7674	3.27148	9.75015	9.44284	4.68054	3.82394	3.38729	16.9966	26.3766	20.1057	16.089	22.8793	21.5783	22.4808	19.911	13.7858	15.5271	19.378	18.1615	16.1907	21.1727	19.3495	21.5852	18.1848	18.1269	17.7079	19.0617	26.1379	18.4077	17.2131	15.2358	15.6627	13.4605	19.025	17.2576	19.3232	13.1444
KWMTBOMO03694	12.75	24.092	12.5459	15.3649	16.9391	20.7706	10.3885	11.4927	12.0238	5.12552	6.68646	6.58324	25.9945	28.4498	24.7348	23.9503	23.7921	27.4048	31.4263	23.6024	18.0803	15.0975	26.0072	20.3864	10.5832	12.8678	12.6578	10.6583	12.2671	12.1613	14.876	13.9367	19.0617	10.8377	19.5132	12.3656	11.4047	14.7529	18.9306	16.7359	18.1875	12.9884
KWMTBOMO03696	0.506871	0.824832	1.0952	0.720222	0.809527	1.28866	0.81631	3.1454	1.3598	1.09761	0.297535	1.97215	3.8376	3.87188	3.18817	2.69498	2.53196	1.94937	1.40479	2.04764	1.93971	2.88889	1.18658	1.02578	0.311593	0.151543	0.373377	0.140526	0	0	0.166197	0.0666348	0.30022	1.10141	0.324875	0.577825	0.15547	0.037319	0.294163	0.355781	0.267867	0.183479
KWMTBOMO03697	1.49267	0.865341	0.552896	0.440508	0.58109	0.262726	0.881442	1.28254	0.400445	0.0461763	0.0438101	0.207419	0.785574	0.855165	1.50749	0.519472	0.867365	1.93747	0.661911	0.698937	0.53042	0.41018	0.136735	0.26654	0.887016	1.33882	0.714706	0.372449	0.470661	0.855394	0.48943	0.559259	1.06093	0.334486	0.487925	0.612584	0.892789	0.296729	0.334134	0.848663	0.502882	1.10226
KWMTBOMO03709	10.3862	15.5907	5.85023	6.06558	13.8484	16.1903	8.46517	113.125	0.508457	0.797386	1.06804	0.463525	97.2267	136.143	159.697	139.217	788.915	153.158	22.6501	49.6978	9.24235	12.407	26.2508	21.6056	3.75941	231.306	3.4624	2.58524	5.07306	4.41307	5.91614	5.08288	4.91691	2.93434	4.05247	2.2816	1.43008	84.8309	44.1608	7.95009	1.20193	1.18552
KWMTBOMO03710	5.37408	8.80131	2.60876	2.34958	10.2336	10.995	4.19183	69.5133	0	0.568372	0.10785	0.408491	32.2145	36.3626	50.1482	34.6877	158.906	34.2878	7.28164	12.1961	2.25997	2.5805	9.42498	6.43031	2.4848	163.996	2.33462	2.36859	3.54032	2.96469	3.22298	2.35498	3.59116	2.05855	1.62508	1.42425	0.760785	48.7794	26.2304	5.84201	0.837449	0.319233
KWMTBOMO03713	1.48877	2.04212	1.57789	1.71077	1.30985	2.14887	2.22083	2.74705	2.13837	1.30423	1.34567	2.00652	4.11649	3.11528	4.91612	4.70735	3.61028	4.08901	4.65923	3.86114	5.14267	4.76285	5.39072	7.37772	1.38225	1.1108	0.737585	0.657477	0.701606	1.01727	1.14046	0.73784	1.07689	0.751498	1.60105	1.06937	2.67924	2.44445	3.00164	2.20835	2.87206	1.59098
KWMTBOMO03718	5.92213	12.8236	6.41569	4.66054	7.82597	7.62155	5.41486	6.74084	7.12377	6.38256	6.23493	8.23992	3.89461	5.69122	8.00165	7.88939	7.33821	7.62623	6.77706	5.68284	11.6971	11.6191	12.6931	12.4443	4.38433	4.45501	3.79953	2.54224	3.40002	3.96418	3.78337	4.40002	4.14134	4.63889	4.76059	3.62384	4.18374	5.7724	6.57608	5.59967	6.1483	4.91256
KWMTBOMO03719	8.30503	19.5707	5.64155	9.5361	8.26133	13.9939	10.1201	10.9961	14.9177	9.13883	5.39801	6.19755	11.335	12.3927	12.1894	13.1013	12.9019	11.4719	9.68483	6.74385	8.48358	6.45785	11.1966	8.4977	1.20127	1.82145	0.994926	0.621438	0.704762	0.572052	0.885721	0.861355	1.07233	0.725916	1.14933	0.471742	1.11062	1.44721	0.771936	0.944006	0.820084	0.574211
KWMTBOMO03720	49.7016	118.31	73.1635	42.0447	83.4708	68.7785	55.4585	45.2872	44.8934	32.1333	41.1918	51.1114	23.564	24.4545	22.0905	30.9884	27.6513	28.2719	27.9056	25.0165	21.007	21.4572	25.1604	22.4191	17.4321	16.3725	18.2207	15.1894	18.2318	14.9983	21.9983	21.5974	21.9076	26.037	30.1667	27.4306	18.3646	26.7557	21.9767	21.635	20.2593	10.6441
KWMTBOMO03722	49.7065	48.7335	45.5369	50.1666	44.3245	54.9336	44.0751	47.0098	39.2717	30.0274	27.81	27.1319	65.071	65.1729	56.9585	60.5279	77.2258	67.0123	64.1561	59.2236	34.4825	35.3502	30.6444	32.1621	61.9388	65.8667	68.9458	47.9436	53.3919	60.0634	70.0989	61.1813	67.636	64.5746	61.8673	59.6647	52.9938	56.6409	54.9084	62.7501	70.236	58.1
KWMTBOMO03725	0	0.358779	0	0.0963929	0.528184	0.646766	0.078905	0.0841948	0	0	0.301979	0.408491	0.814268	0.344487	0.351574	0.255762	0.314666	0.763128	0.611047	1.09309	0.321418	0.224391	0.269285	0.367446	2.49986	3.20796	3.11283	1.55869	1.64786	0.908803	2.4338	2.4057	2.93822	4.01231	2.82623	3.95439	3.41508	3.53874	0.146232	3.21891	0.495187	0.19154
KWMTBOMO03728	4.79658	15.0454	5.43592	3.89026	8.85417	8.56486	7.53826	7.03485	12.7437	8.45859	9.60299	9.531	10.0898	9.2445	9.45931	12.2575	12.8695	10.0791	11.8423	8.80777	18.4951	17.2348	17.7453	15.8557	5.52693	5.69471	4.67694	4.29781	4.0429	6.02444	6.39734	7.64	6.89669	7.47718	8.50119	5.02953	7.03634	11.1986	12.7025	10.5981	13.2621	11.4544
KWMTBOMO03730	8.84416	25.6025	35.196	9.10756	18.9988	15.6096	25.5048	18.5059	32.9427	25.5056	29.6905	34.8581	4.6161	9.51709	4.19596	4.32433	6.1697	10.7101	10.777	5.47602	16.3831	13.6581	8.92739	9.50168	5.51173	4.80764	4.95346	5.77532	5.8898	6.79	3.88251	6.22659	4.67561	7.02804	8.15153	7.73247	8.67626	6.84527	7.99905	8.18823	6.77907	7.93746
KWMTBOMO03732	10.2899	7.19919	9.62978	9.24118	4.23937	6.80617	10.7312	13.4404	2.68139	3.44679	3.38559	4.22586	0.326779	0.273083	0.13935	0.152061	0.481069	0.983042	1.59849	1.29978	2.79479	2.80161	2.24142	2.48111	0.644647	0.391904	0.0482794	0.545121	0.872563	1.28491	0.408311	0.413578	0.436724	0.934611	1.43667	1.88283	2.14097	2.54787	3.84714	3.14669	5.0396	4.64055
KWMTBOMO03733	3.06314	3.43061	4.36045	3.16686	1.85614	3.2983	2.28279	3.79824	0.145016	0.267555	0.423075	0.200305	58.4944	34.9478	46.815	52.4648	21.9544	17.1718	22.652	15.9212	10.284	11.6633	10.3875	9.98704	19.2586	14.0711	10.0343	10.9101	8.96411	14.6734	17.2278	10.0909	11.5261	8.98566	7.17872	10.6483	11.9709	17.607	18.9661	11.3524	22.1963	25.046
KWMTBOMO03737	5.14035	3.74843	4.55049	3.98594	2.05242	2.54167	3.99172	5.88898	2.5152	1.64019	1.32842	1.79697	0	0.134703	0	0	0.0790988	0	0.107521	0	0.0706965	0.236905	0.90819	0.138549	0	0	0	0.0537783	0.0906123	0	0	0.0510013	0.086169	0.0526874	0.0994616	0.0294839	0.148743	0.0571267	0.192984	0.326771	0.307532	0.449382
KWMTBOMO03739	9.57351	7.58874	6.78348	6.55887	3.66485	5.32728	6.67585	8.55561	2.47124	2.56468	2.39464	2.66978	4.2283	2.26175	3.11268	4.12172	1.44885	1.78399	2.37065	1.70357	0.611504	0.562514	0.723276	0.939931	0.566274	0.354094	0.315044	0.328353	0.368833	0.198452	0.431483	0.259498	0.292289	0.455731	0.354247	0.870092	0.211908	0.494129	0.425496	0.304816	0.26079	0.400135
KWMTBOMO03740	3.00718	2.56471	2.05777	2.8988	2.12654	3.31607	3.77328	2.65649	2.38136	3.09346	1.87156	1.65135	10.3168	9.2086	12.5564	16.9801	8.11103	4.80724	5.30188	6.10742	3.16915	3.05322	3.36316	1.91501	1.95999	1.42986	1.17431	1.26564	1.19319	2.53523	2.85114	1.77185	1.99575	1.12188	1.58838	0.693888	0.600102	2.1127	2.01857	1.67846	1.60835	2.58104
KWMTBOMO03741	0	0	0	0	0	0.0425137	0	0	0	0.0448328	0	0	39.019	29.2109	38.7477	42.9125	31.0258	30.8918	24.9028	23.0725	8.5171	12.0801	10.0452	9.67855	19.006	14.2769	10.0617	9.97447	15.0545	18.1181	19.0789	12.7745	11.041	7.46935	7.30099	8.42579	15.6026	29.0017	28.3681	18.7682	34.3211	42.2095
KWMTBOMO03743	1.98842	1.05898	2.00871	1.18548	1.42908	1.1454	3.06648	2.60936	2.08527	1.52104	0.891324	1.28609	0.961361	1.24275	0.999278	0.251637	0.176909	0.417122	0.0801588	0.159328	0.0790584	0	0.088314	0.671394	0.355596	0.0432359	0.159789	0	0	0.261701	0.450459	0.285168	0.0642407	0.117839	0	0	0.399208	0.35136	0.395652	0.121807	0.773789	0.502535
KWMTBOMO03745	7.4969	4.57489	4.76841	3.92329	2.26768	2.39915	4.9189	6.07283	1.87917	1.31186	1.95587	1.76783	1.59415	1.73537	2.81761	1.40554	0.926382	0.786332	0.3358	0.50059	0.206994	0.0924854	0.184982	0.432707	11.4828	11.7504	7.19591	15.0531	8.86123	0.228399	4.24588	13.0214	9.82275	6.13975	7.3969	11.1879	14.2499	22.547	0.150678	12.5655	0.600287	0.394728
KWMTBOMO03747	7.38496	10.7184	5.71283	9.37685	7.84615	7.92035	5.06517	8.06552	2.40956	5.54581	3.68528	3.18703	10.6149	14.1755	13.6955	12.7136	8.05757	12.1004	9.5347	10.6553	5.43596	6.64817	9.06422	6.6097	2.46883	3.91678	2.15194	1.90154	2.31396	2.40799	3.87907	2.80521	2.77279	2.04039	3.23773	1.5555	1.97019	2.54897	2.5634	2.46063	1.33767	1.81281
KWMTBOMO03748	257.733	192.54	134.456	227.919	174.79	223.5	238.069	181.466	71.6362	86.8763	80.2109	75.6711	224.076	204.981	268.657	227.284	256.654	224.46	275.028	176.111	60.6751	49.4531	75.675	70.0615	200.045	201.47	194.467	132.948	197.558	150.504	201.696	171.143	226.066	180.258	173.341	116.25	135.389	171.571	136.08	166.007	121.933	121.725
KWMTBOMO03752	2.128	4.84806	3.24049	3.07024	6.88226	6.82515	3.88408	5.93227	7.61183	4.12537	5.74606	4.81012	6.99472	7.53657	4.59989	6.82977	6.68168	5.89251	6.76277	7.65882	6.20459	7.88351	4.33186	5.26916	2.79075	3.43561	2.19457	0.884959	1.24257	1.24087	2.13976	1.73447	2.52084	1.38721	2.07317	2.97576	1.89287	2.31881	1.27027	1.55343	4.10475	1.97197
KWMTBOMO03756	11.9135	10.0165	6.47215	10.2089	5.39101	5.52959	5.91229	10.3122	3.62221	4.91395	3.29459	2.06015	8.62387	7.50096	8.38703	6.20374	8.1615	8.61374	9.68533	6.76704	3.29991	5.94936	4.91499	6.73183	4.03615	5.28737	3.08129	1.93771	4.74894	2.55519	4.86115	3.0906	5.08058	1.63953	3.58375	0.772617	3.84905	4.39741	3.52943	3.6571	4.19728	4.87597
KWMTBOMO03757	18.5548	24.4124	11.7797	21.1437	12.9255	13.9744	15.6123	18.5434	9.00237	10.8286	4.24855	4.9007	14.3616	16.5862	17.0673	15.113	14.1666	14.4238	14.2239	12.9037	10.6474	11.5717	9.64368	9.96327	4.3684	4.87863	3.68359	1.53231	3.55002	1.58762	5.56614	3.89246	5.20274	1.76931	3.28943	2.52027	3.57217	5.46449	5.76057	5.7638	5.11148	5.08743
KWMTBOMO03758	13.2945	16.192	12.4642	14.0005	8.82129	10.1626	11.6086	14.5355	7.91749	7.03084	4.1772	3.37282	15.9524	15.6008	15.3647	18.43	16.8709	13.9703	14.9829	13.7964	7.81083	7.3436	9.93804	8.55013	5.0641	4.81589	4.55117	2.15642	3.45947	4.79177	6.18596	4.17717	4.72952	2.62962	5.09139	2.71668	4.03547	5.26372	5.54308	6.94646	7.71814	4.91224
KWMTBOMO03760	97.9721	99.3683	75.1275	90.1289	68.6895	84.659	95.2113	108.522	170.159	148.362	99.7514	85.2403	208.9	180.806	251.916	223.621	133.763	134.911	158.673	189.077	201.018	210.422	291.455	299.824	20.669	21.5008	13.6392	10.5256	16.3115	17.817	21.0076	15.5441	14.0232	18.265	35.36	28.5977	26.4052	32.8003	40.9769	38.7436	43.4032	34.6664
KWMTBOMO03766	2.12666	1.09224	1.48516	1.45148	1.45235	0.880742	1.98369	2.13873	2.49122	2.92925	3.90888	3.4018	1.8765	1.5637	2.72116	1.49585	1.78934	1.53215	2.30428	2.19463	2.7882	3.34949	3.46722	3.54661	2.22425	1.75499	3.65059	3.51359	3.74223	3.30291	4.02608	3.96975	3.89002	3.34039	3.70803	2.9575	3.69244	3.67285	5.19853	4.76596	4.3099	3.8038
KWMTBOMO03767	12.6084	25.4963	26.5563	21.5635	23.6906	33.5058	18.5804	18.8347	14.5912	8.10682	8.2719	9.48166	32.8701	32.5764	24.3108	23.2302	25.7071	23.5321	21.2406	22.0628	9.46085	8.45426	5.88814	6.35697	11.5503	5.10008	7.19345	9.76708	4.33074	4.02654	11.9971	5.75264	9.55463	7.55445	6.56008	8.11674	6.93843	8.19096	2.4596	6.45534	8.52496	2.25517
KWMTBOMO03768	30.6797	47.3779	45.3786	36.7909	34.0491	37.6895	29.3767	28.0465	18.7287	15.4953	8.74726	9.04843	29.9687	25.3052	18.504	25.2035	18.1529	21.3828	18.8799	18.2804	9.65264	11.0115	8.33556	5.45597	19.7067	3.93108	7.10273	8.28005	2.72006	3.77688	12.5641	6.61782	11.4593	8.06108	3.61173	9.42167	7.37456	12.2253	5.48166	9.01816	6.99821	1.35986
KWMTBOMO03772	370.409	555.718	689.457	619.662	774.926	1035.1	283.703	705.493	500.574	408.145	403.265	393.91	954.107	757.406	776.234	717.631	682.034	742.895	597.406	689.535	441.058	516.9	322.984	381.202	316.546	296.142	227.137	279.48	217.493	288.065	301.992	201.139	324.309	256.168	266.231	320.004	134.585	122.195	105.547	187.482	219.145	127.658
KWMTBOMO03773	0.898095	0.548052	0.207913	0.147245	1.21024	0.329322	0.241062	0.45014	0.451754	0	0.658981	0	1.05726	1.75407	0.417702	0.781377	0.343334	1.55429	0.124454	0.49474	0	0.616981	0.137115	0.160369	0.920156	1.24186	0.578869	0.233428	0.707956	0.270876	0.110428	0.796948	1.44622	0.68608	0.777096	0	0.671455	0.19837	0.223376	1.08742	0.355963	0.633937
KWMTBOMO03779	1.76078	1.8164	1.08701	1.37468	3.13856	1.47579	1.37284	1.56094	2.36185	2.02318	1.55037	2.51665	1.95089	1.31008	1.29247	1.26446	1.33344	0.822282	1.83581	1.33948	0.98552	0.614417	0.46084	0.598884	0.13745	0.33842	0.277937	0.714808	0.66095	0.379336	0.60483	0.429886	0.540079	1.40062	0.725499	0.497035	0.59794	0.481517	0.291963	0.600303	0.996985	0.218528
KWMTBOMO03790	4.89491	2.74222	1.88246	4.15737	4.42149	3.10725	3.6616	3.999	5.75861	8.68835	7.34818	4.46026	3.6008	4.51369	4.43593	3.35116	3.53396	4.21254	5.96026	4.81833	9.69504	10.1924	11.6141	10.0302	4.43964	7.43729	5.37906	6.67415	8.82767	6.29269	4.42028	3.63947	5.31136	8.04269	6.66559	3.80546	7.60543	6.23895	5.70815	5.17063	3.72121	5.57706
KWMTBOMO03791	0.95715	0.596517	0.150866	0.507508	0.878173	0.454029	0.721544	0.513277	0.573654	0.503995	0.47817	0.249029	0.157946	0.169705	0.259794	0.0236243	0.099652	0.164474	0.248342	0.336557	0.1336	0.12436	0.198987	0.261826	0.584224	0.511446	0.390036	0.813026	0.784831	0.872205	0.440709	0.481902	0.398051	0.796534	0.783162	0.872909	0.28109	0.341861	0.243129	1.01205	0.629592	0.31846
KWMTBOMO03792	5.34396	9.45716	8.74253	6.07467	5.01425	6.32289	5.59416	3.41825	2.80756	2.03891	3.55518	1.98024	7.40121	8.58177	7.66944	10.0221	14.7092	13.7186	9.8245	8.73348	4.86916	5.60204	7.12536	3.75337	16.4987	15.5245	15.0244	6.70412	12.1072	10.611	10.0169	16.0529	13.5314	11.1041	12.5704	10.5595	9.26109	11.1741	10.2345	8.88991	13.9088	11.181
KWMTBOMO03794	44.0735	43.6593	48.3707	47.8596	34.4082	44.7785	36.9326	25.2461	22.7503	18.179	27.0631	33.6592	26.732	31.7881	32.3786	30.2746	32.6567	40.7906	25.5554	30.9246	24.4864	28.2266	22.0283	21.6692	54.8236	44.4588	49.3147	31.1436	42.5572	37.9339	44.0584	51.2513	39.3694	37.4708	31.5556	41.7195	40.4455	44.1104	42.8975	42.7569	46.9618	48.8214
KWMTBOMO03796	1.61097	2.13528	1.1977	1.61313	4.81379	2.33749	1.78542	3.19504	2.18414	2.35782	2.33868	1.75235	3.56982	1.38937	0.975992	2.95391	1.75884	1.65882	1.95875	1.94665	1.55306	1.77709	1.41753	1.0393	1.05066	0.745769	0.944246	0.82122	0.534057	0.417967	1.55625	0.341585	1.06191	1.59501	1.1591	0.505525	0.876673	0.505046	0.310206	0.700345	0.398212	0.255831
KWMTBOMO03798	0.856811	0.793303	1.60508	2.0151	3.64519	2.84281	2.15706	3.24941	4.63683	3.21724	3.29519	2.26627	3.73182	1.69267	1.60186	3.18747	1.15659	0.409058	1.60494	2.37626	2.22899	1.58769	1.5517	2.1103	0.411685	0.724334	0.239403	0.221162	0.600366	0.249513	0.910627	0.116523	0.734986	1.56488	0.477206	0.727511	0.407802	0.548176	0.793642	0.572376	0.421572	0.385016
KWMTBOMO03802	1.33337	2.37504	4.93888	1.9852	4.44611	6.63888	11.1044	9.53688	2.65864	4.94977	3.17307	8.41282	3.99279	7.69527	2.72002	3.00993	9.30195	6.77723	3.9551	3.77187	10.7568	9.99081	2.77295	5.61128	6.26199	4.15885	8.0965	6.89376	4.26742	6.02151	5.08091	6.28196	4.96265	7.31186	8.78631	5.81715	10.0807	3.62966	8.35368	4.61379	3.97077	5.76057
KWMTBOMO03803	3.17692	9.5759	7.19127	2.90421	14.1262	13.358	18.0883	20.4314	1.00079	1.19126	1.92137	0.7759	30.0795	22.4628	24.153	22.4753	28.0294	31.8503	23.2128	21.3724	22.3152	24.1619	26.5151	26.0609	31.5041	45.3183	34.2346	24.8219	28.3992	25.2035	33.381	30.2225	24.8897	38.2231	27.0817	42.0111	24.5161	31.1306	22.9628	24.1644	20.2423	25.028
KWMTBOMO03810	0.69182	0	3.67298	0.544441	1.90597	3.81539	5.0509	3.01178	0.185597	0.856066	1.29952	3.84537	1.22643	2.66635	0.514823	0.401273	2.20044	1.67621	1.45721	0.685994	1.89106	2.95725	1.09847	2.4707	3.51571	2.23385	2.54808	2.53178	2.18141	2.96298	2.44987	2.67389	2.15127	2.7623	2.44766	4.92126	3.05566	1.77257	4.26736	3.03014	1.53555	2.2839
KWMTBOMO03811	0.180281	0.440058	1.89203	1.1823	1.72757	2.75006	3.58087	4.33727	0.725471	2.90007	0.846604	4.30887	0.699113	2.15959	1.82071	1.67308	3.41842	0.936009	1.9986	1.58901	4.13944	3.52288	1.32116	2.57536	4.43303	1.2397	3.51922	4.3484	3.41072	5.60061	1.83247	2.63074	2.32248	2.86461	3.81314	5.83671	3.89843	0.637124	5.38079	2.65739	2.35802	2.66256
KWMTBOMO03815	0.343086	0.523411	2.54163	0	2.56849	1.00645	3.4994	2.55484	1.38062	2.01656	1.91323	6.38841	0.475163	0.714753	0.364728	0.298498	1.67883	1.28648	0.380345	0.755994	3.37612	2.7236	0.838082	1.22527	2.88241	1.84635	2.40091	0.9274	1.9833	2.12131	2.86859	2.97681	1.82889	2.4462	3.03459	4.30224	2.99915	1.81873	2.73066	2.88982	3.19561	3.35317
KWMTBOMO03829	30.7118	26.5461	26.5897	33.0795	24.2503	21.8378	24.3534	21.3703	11.6164	12.2242	10.9413	11.8108	30.4694	29.5716	27.7564	30.0387	28.4499	29.3631	22.9047	26.0807	16.7429	13.396	16.4439	14.5628	34.2809	33.8136	38.8778	25.2338	31.1243	29.9254	33.454	30.1058	30.4324	23.1097	22.8274	23.3799	26.189	28.8192	25.0772	34.0808	33.0517	30.7793
KWMTBOMO03848	0.231029	0.300763	0.0380332	0.28282	0.498121	0.3976	0.132292	0.017645	1.13628	0.7814	0.506295	0.46229	0.221844	0.0641739	0.163735	0.142936	0.0376833	0.142162	0.22197	0.135753	0.303124	0.282159	0.395046	0.330031	0.0504969	0.0920966	0.0113455	0.128102	0.107921	0.222979	0.101002	0.0485949	0.232626	0.200806	0.236922	0.224742	0.198415	0.149686	0.183878	0.103784	0.0610461	0.133806
KWMTBOMO03852	6.28204	4.20453	2.16845	4.42991	6.21	3.64606	3.17295	2.78591	1.20056	2.11054	2.04205	1.95239	4.06019	3.37739	3.33916	3.82005	2.64431	2.76671	2.73329	3.18155	2.38188	1.23747	1.32005	2.77424	1.5641	1.343	1.76643	1.5731	1.39628	1.85399	2.12625	1.37199	1.89044	2.47692	1.9093	1.81731	1.1499	2.31261	2.03291	1.82069	1.87413	1.62847
KWMTBOMO03856	3.92846	2.45357	1.98116	2.83032	3.18127	3.09476	2.29703	2.09182	2.10286	1.52909	1.12594	1.31219	5.64002	4.41868	3.86256	4.74977	3.20387	2.36201	4.68223	3.59667	4.21464	2.86071	5.42891	5.45382	2.40363	2.69092	1.98356	0.598257	1.44741	1.12368	2.23754	1.78938	1.91718	0.991899	2.01433	0.655988	1.74804	2.19983	2.25695	2.59433	2.69013	2.45151
KWMTBOMO03857	9.56651	10.0991	8.31989	8.79247	8.4061	14.2161	6.74749	6.27985	7.11861	6.17808	4.01698	4.73519	9.98049	9.1285	8.35126	13.0417	8.67047	8.62053	10.9538	8.65507	9.84906	8.48561	12.1535	11.1722	4.0923	4.48858	2.88052	0.696939	1.56572	1.53746	4.62498	4.04832	3.4742	1.25181	2.09458	1.4647	3.75889	3.36235	4.89775	4.91119	5.20323	3.33653
KWMTBOMO03858	0.508331	0.310203	0.179323	0.190496	0.17397	0.0852111	0.584758	0.831946	0.779268	0.898592	1.23619	0.444003	0.844825	0.491682	0.231599	0.800292	0.888366	0.460816	0.845303	2.0002	2.2232	2.48332	2.26173	2.74904	0.416654	0.0868453	0.0802397	0.241596	0.203535	0.262832	0.333351	0.17184	0.161296	0.295869	0.0558532	0.0662273	0.300699	1.02655	0.614103	1.55975	0.892262	0.69397
KWMTBOMO03860	103.924	115.017	75.4786	122.058	93.4531	133.344	89.549	79.7425	48.6318	30.8198	35.7779	40.8085	98.0442	86.7218	81.2028	98.0886	100.737	85.5108	67.368	56.049	46.1264	39.1046	47.2758	44.2261	27.2362	26.8364	28.5794	14.5739	19.7422	17.0871	34.0357	25.5897	36.7551	22.1942	26.6514	19.0162	19.716	21.738	22.5513	25.6692	31.6426	17.0369
KWMTBOMO03884	4.83424	5.204	5.90172	6.3763	3.74112	5.13077	3.96565	3.3292	1.74863	1.78114	1.56234	1.56995	3.73129	4.63954	3.4935	5.67098	4.78426	5.20156	3.91406	3.26152	1.1581	1.99016	1.7249	1.97864	6.76723	6.4309	7.88233	6.27963	8.01165	6.61863	8.72691	6.70514	5.67036	6.19652	5.11769	5.00321	5.12311	4.63105	5.32291	3.33986	4.56412	4.29418
KWMTBOMO03894	29.2809	23.7558	23.4666	32.015	31.6645	21.7641	21.6491	30.119	17.7618	14.684	19.3684	15.5246	38.2683	33.7164	27.3845	23.8387	35.5252	29.6369	27.4875	27.9555	22.5742	22.2697	15.7017	19.605	59.1701	61.6265	67.053	51.0145	51.0055	47.5183	57.9374	64.8177	57.301	56.1314	43.4834	52.5059	42.2132	44.7506	41.4893	48.1484	49.0418	49.5562
KWMTBOMO03904	1.01951	1.08875	1.46857	0.891467	0.636039	1.52029	1.25423	1.33831	1.62395	4.57311	4.2141	4.20284	1.34138	1.17259	1.91926	1.62618	1.66292	1.83792	1.38923	1.63807	2.18297	2.43839	3.21679	2.6397	2.75064	2.76868	2.51898	4.11609	3.33371	3.83087	4.06712	4.20511	4.13263	2.85571	4.26372	4.59077	4.74926	3.922	4.4798	4.18631	4.17554	9.83503
KWMTBOMO03906	0.0605446	0	0	0.158823	0.338437	0.236811	0.195013	0.184966	0.324851	0.224756	0.0947729	0.0897406	0.268327	0.231244	0.343274	0.210704	0.246887	0.279417	0.13424	0.266821	0.198595	0	0.197196	0.230638	0.595505	0.362029	0.832515	1.40998	1.54139	1.30261	0.661729	0.302456	0.699283	1.08537	0.636411	0.938671	0.0928529	0.213968	0.220862	0.203987	0.0639922	0.280527
KWMTBOMO03910	23.4615	24.454	52.5788	15.8729	11.0087	15.473	16.977	13.0795	10.0308	12.6439	11.3258	21.5124	4.87005	6.89755	8.37451	7.54911	7.61175	9.68163	3.98685	5.72322	5.11799	10.2485	4.04385	10.8456	6.69081	5.52964	6.34952	6.88435	7.19976	7.36895	5.91462	7.60949	5.8831	3.86076	4.4344	5.10187	2.83647	3.53041	3.52111	3.31765	2.39829	2.62839
KWMTBOMO03912	6.00302	3.42802	4.75991	4.15354	4.25499	4.71752	6.41564	5.42611	6.6856	8.79119	8.50236	10.1325	4.8511	5.53597	4.39108	5.59021	5.05299	6.76722	6.5939	7.91843	10.7486	10.2238	8.17284	7.71005	9.25393	10.3405	8.0935	7.03125	9.70539	8.62102	8.55948	10.7733	10.202	11.7129	10.9074	10.7987	11.9599	13.6973	11.0132	13.4759	11.8966	13.0141
KWMTBOMO03915	1.86791	1.01322	7.26055	1.27036	3.72907	2.84125	8.76479	5.86505	1.57758	4.87958	6.25394	9.4596	0.766518	3.81937	1.32383	1.7656	3.89309	5.58738	2.22416	2.28665	4.68983	4.05566	1.26747	3.36016	5.89733	2.23385	6.57404	6.61716	4.21739	8.59683	4.49142	5.51149	4.85573	5.12998	5.32099	8.13901	5.34741	2.75055	5.02447	2.97187	2.96142	4.7481
KWMTBOMO03919	27.4096	23.3426	44.9727	18.8542	20.6477	21.5132	27.0743	26.6563	24.1024	24.7971	31.3209	32.434	16.8042	19.0976	19.5553	24.3773	27.4209	25.0885	20.6627	19.5956	7.92518	9.22442	6.17478	6.17783	56.8647	53.6125	48.8167	40.9338	42.8078	41.4087	44.6568	54.1944	37.9893	33.2542	34.8548	35.3294	26.4547	32.0738	24.5425	21.1888	26.4596	32.8611
KWMTBOMO03927	47.3232	49.3733	39.3737	50.4441	44.3656	39.8038	39.472	41.7754	29.03	29.8654	19.1437	21.2454	36.9351	36.2565	34.2856	41.4333	36.4951	33.9595	32.1603	27.6763	24.3854	22.001	30.4836	26.179	24.8815	25.2855	26.5948	20.1362	24.3629	23.1996	28.1639	22.3218	21.6979	22.5417	23.8464	20.1238	15.1424	17.7663	22.6228	19.4787	22.2254	16.1266
KWMTBOMO03930	50.5813	43.2373	79.0169	42.5509	29.5867	32.4859	41.9806	31.6045	13.904	23.7452	24.1844	33.3658	26.822	27.95	27.5834	28.5013	35.1121	37.6191	20.9461	20.9613	12.9116	17.2667	14.7838	15.604	53.5041	43.073	50.4287	46.3805	45.2107	48.8545	52.3793	55.6804	44.3853	31.594	29.0137	39.4883	28.1617	27.7352	24.9329	26.3861	28.811	28.7254
KWMTBOMO03934	1.55642	0.823912	1.22711	1.20518	0.87601	1.40824	0.4832	0.816356	0.301841	0.974569	0.594406	0.333537	2.14001	1.85565	1.1961	1.60975	1.28464	0.887054	1.39283	1.75611	1.2712	1.21381	0.893237	0.72327	0.660916	0.762475	0.511094	0.998182	0.788373	0.972804	0.700938	0.665605	0.882996	0.855693	1.29805	0.752473	0.362359	0.414193	0.708935	0.852923	0.66892	0.570187
KWMTBOMO03936	15.7349	35.5591	14.2994	13.4407	27.7088	18.2856	10.6442	14.8311	4.14807	4.12672	2.88305	2.46034	10.7492	7.61092	10.1848	11.6765	19.9537	22.4919	27.5605	20.8767	0.397787	0.740551	1.48119	0.433097	1.91345	0.852047	1.60798	1.66426	1.91193	1.18875	1.35196	1.14787	1.13131	0.74114	1.07264	1.82486	0.557955	0.642869	0.361954	0.30644	0.408563	0.816506
KWMTBOMO03938	0.186697	0	0.167646	0.534273	0.772545	0.637298	2.07738	1.28332	0.136598	0.462042	0.677476	0.716974	0.319685	1.60882	1.02846	0.551289	1.91019	1.31201	1.05368	0.542285	1.96708	2.86056	1.09869	1.21228	2.83794	1.50202	2.53799	2.96445	2.58069	2.83598	1.80308	2.70428	2.45791	2.2958	2.20613	2.44563	3.12353	1.19963	2.73548	1.65833	1.72214	2.46242
KWMTBOMO03939	6.10858	11.6452	4.86191	6.6878	8.8893	9.24118	7.91361	8.67547	11.2412	7.30895	9.24591	11.056	7.10375	6.8363	8.05031	9.54596	7.53457	10.8339	8.28308	13.6828	5.63024	5.79575	7.76924	7.13966	3.31035	3.59228	3.19818	2.6873	2.26395	3.22804	3.93965	3.94226	3.90219	6.25287	10.1732	7.32051	10.638	14.2731	12.5565	19.0502	13.8066	9.47346
KWMTBOMO03940	2.93703	5.02911	1.73197	2.87482	3.15051	2.93195	1.41196	2.56124	0.705608	0.542436	0.411712	0.194926	2.23419	1.46119	3.26211	3.50881	4.82637	6.67613	2.86722	3.76715	1.15032	0.214151	0.428329	0.50097	1.40129	1.12712	0.83957	0.145839	0.583605	0.555304	1.20737	0.72612	0.389465	0.142881	0.337158	0.0799563	0.0806743	0.30984	0.218061	0.516927	0.138997	0.456999
KWMTBOMO03941	0.7765	2.17971	4.98543	1.42586	4.37154	3.55348	9.3374	5.42648	0.624944	3.55515	1.82323	4.22973	2.06482	4.52952	0.990579	0.900779	5.6995	3.58359	4.39022	2.99429	6.28268	5.87977	1.23293	1.44202	4.51886	3.52877	5.66274	6.32919	3.64542	5.10559	3.25895	5.14489	3.17346	4.68225	5.67367	6.37343	3.64404	2.19535	5.0987	3.53185	1.96972	3.91264
KWMTBOMO03942	1.0112	0.431951	0.811537	0.132631	0.121125	0.830584	0.705696	0.405464	0.881656	0.875891	0.53422	0	0.448153	1.15865	0.96749	1.99418	0.618517	0.641678	0.840764	1.1141	1.27147	1.35849	1.48208	0.288905	2.27929	1.26977	2.16016	0.504626	0.779402	0.823473	1.25993	0.717852	0.404282	0.782785	0.544421	1.06053	1.30268	1.11676	1.65995	2.76814	2.48492	1.49344
KWMTBOMO03944	4.16729	3.00541	2.74806	5.0311	2.26896	3.00063	4.47425	4.66569	4.06536	6.50441	9.78484	7.63332	4.14502	3.55162	4.5812	3.46089	2.49105	4.42561	4.14737	4.90438	5.90266	5.49442	5.84178	5.20894	4.30847	7.07911	6.20927	5.51416	6.33776	5.17044	4.22343	7.28384	6.01646	8.83665	9.72482	8.33522	8.80225	10.418	10.3178	9.49325	9.61	9.50349
KWMTBOMO03945	4.78072	2.49718	1.77324	2.86429	2.54511	1.75448	2.70373	2.77229	5.62102	5.62359	5.35853	3.93672	4.38139	3.3199	4.07839	2.39637	1.68473	2.51957	3.53327	3.66318	4.1301	5.7907	5.16629	4.69344	3.11224	3.43509	4.63753	5.66166	5.58308	5.29298	3.50923	2.85535	4.61451	8.64086	6.73359	5.1853	3.67498	4.43242	5.30433	5.81649	3.54018	4.25585
KWMTBOMO03947	9.09051	6.72524	14.3374	6.36996	5.44445	5.40648	12.2001	9.59411	15.7433	26.5423	22.0756	37.5846	5.41545	6.97215	8.17465	6.97011	6.85523	6.8605	8.8698	10.1184	20.9681	28.2882	18.5558	25.3939	9.33932	9.90342	9.49414	10.3832	8.92196	9.95312	9.92196	10.1417	10.4275	11.7454	10.5356	14.7354	18.7923	20.6566	18.9243	20.5059	19.7428	20.3658
KWMTBOMO03948	9.43877	9.15357	6.42542	9.23485	7.57811	10.0577	9.64102	9.87819	19.8468	12.1847	13.1177	9.47186	5.70945	8.66272	8.46126	9.64735	6.86563	6.18088	8.88011	8.60043	13.5557	13.584	13.2732	15.0141	4.09825	3.4779	4.05898	3.14019	4.54024	5.87835	5.82169	4.2256	4.98621	5.69568	8.63308	6.70032	5.77458	8.42944	9.44128	8.98167	7.84618	6.8703
KWMTBOMO03949	9.24071	8.28709	4.58689	9.60203	7.98375	6.39229	7.91028	9.78178	12.8768	16.4758	11.49	10.5676	10.1866	10.8125	11.6656	10.7016	7.63814	7.22179	13.411	11.1269	22.7673	19.8836	25.1277	23.101	7.2543	7.66293	7.43939	5.77729	7.59057	6.73236	8.45511	7.16575	8.82013	12.7066	11.5374	9.70861	11.4619	14.0806	15.1413	14.4362	13.9945	11.2419
KWMTBOMO03961	210.176	156.864	268.106	169.991	145.649	145.25	190.253	146.587	89.0438	91.8328	130.1	140.922	179.378	184.469	207.319	200.602	190.584	247.301	200.227	204.453	82.7935	118.628	103.104	90.9295	400.778	417.108	421.574	530.373	508.839	537.295	501.092	526.248	470.1	422.465	387.817	473.97	332.755	318.577	298.482	320.448	350.671	358.101
KWMTBOMO03962	6.09407	5.3004	9.03778	4.6856	4.0274	3.86308	5.30205	4.25315	4.27512	3.42373	5.79759	7.8258	3.22081	4.12249	3.90943	3.941	2.87063	6.10172	3.53325	3.3185	2.68058	2.65202	2.69496	2.65168	8.84174	8.12564	7.68819	5.97163	5.81618	6.71836	6.61464	9.19935	5.75657	3.42468	5.11813	4.95084	2.41708	2.81587	3.27537	3.71702	4.10896	3.68166
KWMTBOMO03971	6.12583	8.49594	10.9155	5.66084	5.50328	3.51235	7.32445	6.14073	5.13562	3.53167	4.16795	7.42896	4.85905	6.23596	7.6223	6.86401	4.93917	6.42524	6.63675	6.59577	4.26228	4.08085	4.33616	3.67935	16.946	13.0701	11.6914	11.9849	10.7309	14.2771	11.9602	14.2212	11.8746	11.1178	14.4559	10.602	8.19905	7.74936	8.17219	5.27705	5.73889	9.55519
KWMTBOMO03974	31.1681	34.7536	31.922	33.2858	25.4317	38.2224	39.8087	33.9874	61.3694	56.8196	41.683	46.0126	42.1371	37.6788	45.2935	41.7127	34.8057	36.483	43.5346	42.5569	67.6101	60.5622	69.85	73.7647	10.625	10.0595	8.67119	9.61224	10.8362	11.3124	13.048	11.4278	10.8818	15.1453	18.9689	15.7771	16.6424	18.9478	24.3234	20.8538	22.5727	15.8988
KWMTBOMO03979	3.40119	3.64407	1.13801	3.06485	5.17808	4.0976	1.88161	3.19753	1.96769	1.34935	1.50881	1.45756	11.4779	11.2235	10.2676	11.7614	10.0843	10.0051	10.5489	7.56607	5.16658	4.51857	8.68887	7.28802	3.02188	3.4077	3.49037	2.08386	2.174	2.46671	4.12032	3.38932	3.264	2.81379	3.69429	1.40885	3.03413	4.81717	3.73251	5.13919	5.11444	3.936
KWMTBOMO03983	7.01103	8.55679	8.84462	6.47703	6.86447	6.86756	8.01838	4.29542	16.151	12.3721	15.1379	14.063	4.72836	6.06471	4.89325	5.94073	7.49538	7.17465	11.6586	5.54144	7.6324	13.4397	12.8448	13.7168	16.7401	15.639	18.6372	22.7926	26.165	30.8181	24.0478	23.7075	19.1202	23.3487	20.1628	25.7983	22.0188	22.165	21.2288	25.5472	22.2066	20.3648
KWMTBOMO03984	8.58777	7.55915	13.238	7.78231	7.23186	6.35152	10.338	5.78383	7.95884	3.92863	3.11628	4.74445	7.15068	8.13225	7.41426	8.03018	7.95886	9.84822	6.23154	8.94553	2.67465	5.4031	4.64059	5.13019	7.89219	8.96308	7.4762	10.7357	8.78911	10.9258	12.1507	9.31918	9.9419	8.86388	5.164	9.873	5.795	4.18458	2.22659	2.455	3.50694	2.44169
KWMTBOMO03989	0.13494	0.274484	0.277681	0.766952	0.242452	0.475016	0.0965861	0.43801	2.80556	2.86642	0.633679	0.625033	1.6446	1.17133	0.191269	0.860952	1.15553	0.544909	1.47101	1.43715	2.33606	3.70808	2.88423	3.27699	0.792657	1.70789	0.629537	1.17845	1.87528	1.76364	1.07663	0.869239	0.699343	1.19119	0.882181	0.246126	0.517368	1.11273	0.536999	0.98505	0.677461	0.683843
KWMTBOMO03992	0.996091	0.938439	0.927791	1.44401	1.10942	1.00477	1.97006	1.96199	3.68021	5.73039	2.11316	1.61242	0.929383	0.673517	0.854572	1.03388	0.705476	0.725845	0.81367	0.904913	1.81518	1.23788	1.13124	1.84733	0.257825	0.491123	0.424803	0.363367	0.440817	0.411118	0.366716	0.289467	0.217363	0.341756	0.752682	0.350619	0.514571	0.8955	1.00838	0.794849	0.567964	0.728728
KWMTBOMO03996	6.54596	6.50635	14.9399	5.20351	8.70227	15.8567	8.78517	8.29467	6.05326	3.68184	3.23119	4.85129	18.8187	12.3717	12.2308	7.99634	16.1371	19.2818	17.6199	18.7131	9.16343	9.1757	5.99636	8.78433	21.4616	17.2283	24.2194	13.6318	18.9377	14.3738	13.1545	19.0104	12.4246	21.8008	20.1006	25.417	16.9523	20.8993	22.9418	20.9478	20.0682	17.5991
KWMTBOMO04002	2.64538	3.64715	2.84282	3.9195	2.7384	1.93527	1.36752	2.22621	0.350462	0.545571	1.1886	0.67166	2.49678	3.26585	2.88169	2.00796	3.49587	3.74924	1.55685	2.15893	1.10697	1.11683	1.31635	0.676485	2.04783	3.16363	2.14113	2.45829	2.96349	2.29513	2.17383	2.46015	1.58137	1.7165	0.51494	0.789292	0.826431	0.620376	0.406151	0.605191	0.582503	0.780253
KWMTBOMO04003	66.3964	56.99	55.6566	74.7748	51.3271	70.7224	70.917	55.5003	38.769	34.616	35.4883	39.0572	108.292	117.802	118.393	107.26	117.653	122.71	116.731	114.228	48.707	53.1106	64.1899	55.9093	70.3528	70.2712	79.0874	59.3478	83.4048	76.2488	75.032	65.6742	81.6295	79.2971	84.8404	62.1971	64.3903	73.9602	76.1343	63.3184	72.202	60.4699
KWMTBOMO04004	6.36998	4.56324	2.80403	5.33992	5.14207	4.87472	3.71695	3.20464	1.7832	1.71354	3.02387	1.75493	2.51625	3.08686	1.796	1.89557	1.93121	2.07702	1.10532	1.58671	1.15071	0.777975	2.1311	0.949531	7.24153	4.93509	6.63046	8.31569	6.28763	7.00007	5.57577	5.8328	5.41337	8.77892	6.85908	5.20316	4.40888	3.93958	4.38109	6.15859	4.19331	3.561
KWMTBOMO04011	1.74076	1.33768	1.43286	0.761069	2.78018	2.08044	2.2497	2.06814	2.89713	3.55017	3.89809	3.22524	0.571471	0.906633	1.50787	1.42104	0.985891	1.45053	1.71538	0.71033	1.09264	0.944894	1.25993	0.782855	0.713407	0.983067	0.759879	1.90364	2.91384	1.26397	1.28953	0.533973	0.486887	0.709234	0.371908	0.911372	0.652588	0.626586	0.0962145	0.380137	0.613294	1.5123
KWMTBOMO04024	0.671659	1.35017	0.439036	0.829137	1.18314	1.25173	0.466615	0.362107	0.794949	0.391115	0	0.0878425	0	0.16462	0.126005	0.0916656	0.193332	0	0.0876001	0.0870592	0.561584	0.386026	0	0	0.259071	0	0.0291038	0	0	0.142998	0.103637	0	0	0.128778	0	0	0.0363556	0	0	0	0	0.137297
KWMTBOMO04027	26.7765	76.0401	29.1496	28.8839	51.1113	47.4453	25.7628	28.5652	33.0568	18.9408	21.9888	27.488	25.0875	23.823	25.3843	33.9441	28.7295	25.3918	29.0188	24.6654	22.2444	22.2259	23.5927	24.518	5.48119	5.30265	5.20561	3.27173	4.85014	3.75497	7.22288	6.60839	7.40667	5.03861	7.22934	5.00355	5.56285	9.71905	10.1684	7.91128	11.4992	5.97747
KWMTBOMO04028	3.35209	3.84319	6.64714	4.39665	9.36887	9.89298	19.0638	14.7792	3.67886	6.33499	4.96095	7.92708	2.29594	5.58673	1.96535	2.7338	6.13864	3.49248	4.23413	3.24552	9.30716	6.57513	3.97013	4.58539	2.63098	1.73714	1.64617	1.43625	1.60857	2.45098	1.51877	2.05114	1.98545	1.96997	2.53131	2.59387	2.43022	0.825662	2.95093	2.65234	2.2063	1.80024
KWMTBOMO04030	9.41053	13.5256	12.883	14.2031	20.8345	21.8092	11.1927	27.1678	23.4949	15.7238	12.4263	11.1922	20.7075	27.4607	21.1365	15.0567	38.9484	28.5416	34.598	34.5189	15.3929	13.2023	11.8495	13.1748	18.4905	19.6217	19.4818	11.4905	17.0574	10.9114	20.9279	13.7122	22.1119	24.8643	30.967	22.1666	16.9298	16.1972	14.7538	25.1955	24.3746	15.2577
KWMTBOMO04032	114.821	122.566	158.888	109.639	72.854	63.5194	128.416	85.4119	255.508	357.286	252.336	255.434	44.3205	50.0656	57.359	59.9701	41.0772	39.1501	56.23	60.3241	159.593	160.521	148.682	183.073	62.0524	52.2086	48.1315	66.7984	64.0041	69.6637	63.3576	69.2891	61.9872	86.9933	87.0518	121.481	110.099	124.89	139.047	102.124	116.549	134.273
KWMTBOMO04033	21.6595	29.3843	23.5921	26.7355	26.4837	24.8341	18.7264	18.2278	8.13413	5.8321	5.53326	7.44202	13.9199	15.8854	10.739	17.1512	18.0868	17.9415	14.4769	11.2454	5.8918	6.1412	9.11152	6.49698	10.6298	11.0217	10.0838	5.80517	8.26676	8.51113	11.93	10.6556	9.41499	7.13068	8.53149	8.32288	5.52475	8.04977	8.63144	8.17998	8.84062	8.85423
KWMTBOMO04040	0.311874	0.614872	0.48874	0.409059	1.22129	0.774135	0.528028	0.577168	0.563148	0.534346	0.577378	0.466712	0.505032	0.324864	0.3443	0.13915	0.308155	0.290631	0.571807	0.224667	0.393459	0.131849	0.278364	0.119948	0.235964	0.380146	0.150212	0.259394	0.260555	0.231544	0.291047	0.208154	0.213143	0.332327	0.322904	0.262547	0.154527	0.222556	0.167074	0.101035	0.0570519	0.0833674
KWMTBOMO04046	12.8626	28.5689	43.4984	16.1885	24.9234	12.0411	27.1124	33.0473	46.115	43.4773	37.0302	48.1537	36.4144	30.7866	34.9893	33.7923	22.7929	18.3868	31.5596	25.7899	45.552	45.2796	30.4385	39.2485	14.1476	18.3515	13.69	8.77092	13.5523	9.78434	14.9783	23.0517	17.0157	13.6409	20.9863	23.7629	26.2391	27.784	17.2663	25.4125	33.8126	27.4844
KWMTBOMO04049	3.021	2.04564	3.91588	3.79126	4.21975	4.66366	2.82327	2.28815	5.43894	3.39048	4.52466	4.18399	3.25823	3.42911	1.73916	2.99223	4.16225	5.12986	4.4061	2.89715	1.22906	1.7406	2.68461	2.26532	5.33075	8.73203	7.48195	8.72331	10.366	10.0319	7.95073	7.6237	8.93483	4.72708	3.67444	6.03197	3.18621	3.44056	2.45637	3.58441	3.27789	3.4703
KWMTBOMO04050	3.41923	4.17309	11.2318	9.30164	9.25316	6.09251	4.62285	3.33687	1.38726	2.76843	4.50978	4.99767	6.64142	5.95807	4.82412	4.0889	5.37057	6.30711	3.62677	3.65088	1.10771	0.979544	1.16006	0.783925	11.8504	11.3333	11.1321	3.05452	7.33545	3.60311	10.4638	8.99005	6.37568	1.47908	2.04542	2.84881	3.962	2.98364	2.35183	8.74673	6.50842	8.4164
KWMTBOMO04057	8.39561	8.68526	8.88512	6.97416	5.6987	7.97499	5.98789	5.01527	3.37849	4.89759	3.91913	4.3999	6.82155	8.01653	9.13773	6.19144	6.60254	8.39502	8.11072	6.38684	3.54071	6.90902	5.49337	5.19711	12.7963	17.2958	14.7691	27.2165	23.3211	30.1816	9.6611	13.1973	16.268	14.562	6.67256	12.0137	7.92778	8.17707	5.60824	7.67777	9.04799	9.98553
KWMTBOMO04058	0.659264	0.842931	1.3954	1.19411	2.03062	1.32614	1.07859	6.18607	3.24249	4.46737	4.05418	2.30334	1.46089	1.60235	1.00122	1.12896	1.49778	0.760635	0.835268	1.90234	1.02975	1.64868	1.07362	0.98662	0.385976	2.79701	1.82691	1.74943	4.53146	3.01103	3.43805	1.11431	2.62181	3.17207	0.410476	1.77509	1.50215	1.19267	0.249864	1.40147	3.08584	2.78189
KWMTBOMO04059	0.829811	0.616866	1.49958	1.55344	2.26807	1.68185	1.15012	2.69642	3.34937	3.87391	3.72854	4.36917	6.40243	5.86989	4.05792	2.59908	3.31303	4.52592	4.39893	5.31926	7.26665	7.09422	3.16955	4.46143	0.61214	1.93965	0.811314	1.56858	3.35654	2.11146	3.01273	1.19602	1.50801	2.28056	0.568607	1.8713	1.31196	1.21969	0.0600414	1.28353	1.41725	2.26103
KWMTBOMO04062	1.58707	2.18808	3.33848	2.12018	3.02759	2.17266	2.99774	5.85867	3.31155	2.07297	2.4153	0.849477	1.95382	2.02055	0.968571	2.38659	3.09204	2.40757	1.30328	1.13333	1.44606	2.15368	1.1487	1.51145	0.770872	0.984145	0.88764	1.5889	0.906123	0.744613	1.27205	0.97366	5.56182	1.36508	2.44133	1.84944	0.486796	0.856901	0.76024	1.46057	0.465957	1.22559
KWMTBOMO04076	13.9699	11.3666	21.0003	17.9608	10.9194	14.1233	14.6176	9.99146	4.71116	3.95539	4.95728	7.19463	7.95775	6.33043	6.50261	10.1629	10.3794	9.15172	6.3873	6.56525	3.58129	3.47016	4.28976	3.60792	15.429	12.2705	15.1453	9.38721	11.1713	13.2832	12.1372	16.7155	10.5884	6.17408	5.97937	6.69409	7.91621	8.05406	7.02776	7.77808	8.97809	11.4508
KWMTBOMO04078	28.4125	42.2184	59.3153	33.929	23.729	41.4431	31.2858	31.2317	15.9272	13.5684	18.9897	22.4262	26.4461	27.6397	28.8523	32.6085	36.6847	26.8401	27.67	25.8305	18.2817	21.0127	21.3839	21.5488	38.0856	38.3257	38.9137	29.9802	36.9306	30.8065	38.9727	46.0647	31.5405	32.5314	32.1503	36.3539	37.2935	34.1484	35.1984	33.8822	35.2488	36.3149
KWMTBOMO04081	43.896	32.8163	46.0045	33.7195	24.4941	24.4561	27.2326	23.5958	22.1544	28.4056	44.8976	55.519	26.0878	31.7971	37.0498	23.1513	25.4365	27.6197	24.9582	25.6706	31.7638	34.0995	24.0152	24.9281	66.1166	65.4578	63.7288	46.7305	60.0346	53.1657	53.059	67.3097	55.595	61.6042	60.8693	51.5986	49.5741	51.8985	44.454	48.9393	50.3051	50.434
KWMTBOMO04086	1.12168	2.29305	0.796334	0.80917	0.806152	0.921331	0.541937	0.417638	0.564222	0.659292	0.460902	0.311735	0.497118	0.525781	0.268299	0.162651	0.274438	0.0647079	0.0932623	0	0.214625	0	0.0342502	0.240353	0.206862	0.201214	0.289193	0.583084	0.589471	0.0676625	1.08497	0.132714	0.199312	0.319904	0.129408	0.230166	0.0516073	0.297307	0	0.0708595	0.0444583	0.121809
KWMTBOMO04091	0.721811	0.341014	0.546227	0.70242	1.53398	0.628402	0.674982	1.20039	0.312328	0.777929	0.98409	0.362381	0.541764	0.703368	0.618826	0.648261	0.740592	0.752207	0.542071	0.359149	0.35642	0.255936	0.341269	0.332621	0.458039	0.487302	0.531708	1.68485	0.815762	0.856781	0.702386	0.440787	0.930912	1.23327	1.11033	0.488404	0.642768	0.432011	0.162156	0.706044	0.498355	0.364112
KWMTBOMO04093	0.484044	0.522599	0.160904	0.903483	1.29341	0.502443	0.49971	0.341254	0.94895	0.207333	0.305992	0.393224	2.04209	1.22173	1.44478	1.46858	1.43482	1.13842	1.83686	1.70245	1.97449	1.93267	2.09196	2.18079	0.701937	0.578872	0.918832	1.45553	0.900102	1.11179	1.11099	0.910454	1.40593	1.51702	1.38894	1.49411	0.565323	1.15139	0.889051	1.25449	1.7857	0.841037
KWMTBOMO04095	1.88167	2.47784	1.25335	1.78607	2.66912	2.52753	1.30254	2.3259	1.26201	0.5821	0.784808	1.10094	6.06249	5.1838	4.68507	4.04972	5.81533	4.91332	5.32484	4.25539	2.81537	1.48167	2.78209	2.79411	3.06433	2.62042	3.24638	2.65644	1.7175	2.12078	2.87381	2.18727	2.79362	2.78413	4.09418	2.25797	1.27582	1.59686	1.84742	1.81433	1.29535	1.05396
KWMTBOMO04113	48.201	31.2547	73.2415	41.8889	33.1543	25.4343	49.0211	35.6734	53.192	78.16	80.8206	86.8513	35.4835	38.0724	52.6877	40.5474	28.9041	28.2498	28.6848	37.3369	63.2103	78.4433	65.3011	73.7565	58.5349	47.795	55.0022	48.2557	47.0355	49.7502	54.8796	53.4612	46.555	43.6143	48.4221	53.6405	56.6255	60.5875	69.4607	53.1533	57.7828	64.0202
KWMTBOMO04116	1.22017	3.72297	2.67827	1.6893	11.3677	6.92013	1.60117	3.02872	4.2736	0.922687	5.25245	1.65785	1.80255	0.706106	0.936823	0.707729	0.414631	0.782104	0.225447	1.26964	0.667056	0.0827894	0.248383	0.387342	1.50017	1.17548	0.349539	1.12761	0.237492	0.0817816	1.55586	0.160407	0.903385	0.662842	1.56411	0.370926	1.3099	0.838473	0	0.285486	0	0.294454
KWMTBOMO04117	1.128	1.08687	1.09953	1.63525	1.5882	1.18428	0.594923	0.725492	0.291996	0.195903	0.76669	0.307992	2.30226	2.51489	3.36606	2.15795	2.56617	2.83123	1.95254	1.39541	0.432751	0.725077	1.03934	0.508857	3.21166	3.43164	4.24208	4.16425	4.04902	4.46463	4.23067	4.51117	3.44609	3.2735	2.23745	2.72522	2.54938	1.4512	1.45694	1.15014	1.74129	1.63328
KWMTBOMO04131	0.532954	0.933265	0.314711	1.06374	1.47107	0.870081	0.273666	0.504385	0.74597	0.114693	0.27204	0.515189	0.0513477	0.0482741	0	0.268806	0.0283469	0	0.179819	0.153179	0.101343	0.0566003	0	0.132407	0.550793	0.609653	0.512074	0.944362	0.308494	0.209667	0.774975	0.237608	1.33816	1.00073	0.73071	0.781902	0.447767	0.245672	0.276641	0.117106	0.0551056	0.161047
KWMTBOMO04132	7.26565	8.09292	4.31012	8.14958	14.6451	10.1327	4.8419	8.17072	3.5623	1.77745	2.19621	2.00532	8.79039	7.13332	5.57547	6.78157	7.58059	5.20315	7.53624	9.18271	3.36028	1.59114	2.85606	3.00638	1.04047	1.51809	0.664399	2.30608	2.34071	2.24682	1.43487	0.790482	2.25561	3.28007	2.63353	1.23384	1.02975	0.782122	0.947184	0.984805	0.84738	0.667488
KWMTBOMO04133	8.57485	7.04251	4.69661	6.80734	5.6762	6.96002	5.1224	5.57659	2.68093	3.74962	2.11935	2.79521	7.25054	7.38738	7.47081	5.79633	8.39979	7.95932	5.86089	5.75367	2.74923	3.26776	4.33103	4.83528	9.88201	9.27167	6.38774	7.66817	6.5505	8.32275	8.54047	7.57733	8.39164	3.91392	6.37203	3.05751	6.08093	5.49687	5.16351	3.47554	4.2675	5.20904
KWMTBOMO04135	1.13376	1.76935	1.07856	1.36517	1.17995	1.57026	2.21503	6.34532	1.19669	0.666965	1.30922	0.702497	3.74793	3.63975	2.43031	2.93229	3.13772	3.13084	3.15251	4.13644	3.12956	2.33806	1.86148	2.09752	0.990223	1.04469	0.889926	0.494677	0.520933	0.986623	1.3651	1.12885	1.05683	1.12074	0.900597	0.88142	1.12877	1.60927	0.980033	2.11345	2.41628	1.74387
KWMTBOMO04136	21.7207	29.324	14.4194	17.8545	22.7209	33.6046	23.4804	47.3819	8.48122	7.45573	6.54971	7.6077	2.47253	2.24704	2.68866	2.50245	2.00197	2.1456	2.47393	2.29474	0.975987	1.72612	0.817686	2.01898	9.14557	22.9514	18.9043	20.7879	29.866	39.7111	18.8293	35.7912	23.3292	31.701	14.818	33.4447	31.0755	25.8284	6.88253	53.0064	54.2489	64.1712
KWMTBOMO04137	141.309	132.665	68.1051	120.522	69.9538	152.899	56.9031	70.6957	61.8542	49.2073	38.8388	52.4629	118.64	137.63	138.524	141.839	159.818	196.299	184.797	254.62	123.279	124.757	154.534	137.822	234.802	306.415	341.073	378.085	436.981	454.956	292.656	456.07	285.643	464.051	256.575	319.501	380.955	512.635	368.292	574.365	403.484	509.354
KWMTBOMO04141	2.49482	0.983725	1.20843	2.39125	2.52862	1.82401	2.14287	2.9461	3.86131	2.30346	1.98266	2.17606	3.21071	3.09849	2.08095	2.56018	2.60593	2.61273	2.65938	2.15665	3.33629	3.4454	4.35975	2.65922	0.755032	0.562288	0.805786	0.670386	0.336176	0.509361	0.94387	1.08989	1.19351	0.906994	1.0037	0.437546	0.953587	1.57685	1.52742	1.79426	2.03851	1.40047
KWMTBOMO04144	473.873	933.825	493.638	597.151	725.763	883.179	460.424	427.055	550.446	364.553	287.239	366.002	509.607	490.27	542.536	660.676	627.217	572.194	509.975	520.721	464.852	469.556	534.94	523.139	253.167	170.582	187.562	127.642	197.411	135.506	192.79	165.089	217.799	128.778	187.849	156.284	179.422	249.191	285.437	228.174	303.727	210.207
KWMTBOMO04149	0.344846	0	0.212888	0.169614	50.3425	23.9751	14.995	43.5562	0.346924	0.213358	1.31576	0.814626	96.5706	89.0389	98.2943	71.1068	96.1314	77.4853	59.0647	162.375	93.3194	113.925	96.8737	98.8319	0.0706632	2.96415	0.031753	0.0717043	0	0.0520047	0.0282677	0	0.268081	0.0702499	0.0994616	0.0786237	0.118995	0.304676	0.0857707	0.145232	0	0
KWMTBOMO04150	0.275594	0.336356	0.170136	0.338881	0.392011	0.626554	0.869188	1.24319	0.300359	0.0426279	0.242661	0.0765922	0.992389	0.843276	0.549335	0.719331	0.568928	0.655814	1.35576	1.61307	0.998153	1.34635	1.40954	0.910414	0	0.0823962	0.0253763	0.0573047	0.0724156	0.124683	0.022591	0.0815184	0.0306065	0.112285	0	0.0942518	0.0633987	0.121745	0.0685462	0.261149	0.191157	0.119712
KWMTBOMO04151	53.6041	139.901	87.9443	50.7916	98.8979	79.984	48.9425	49.5071	61.7357	48.6433	42.0377	45.8327	36.869	32.0534	37.1595	45.6949	34.6455	31.0308	28.7824	23.732	34.5483	30.9766	39.2437	42.0742	15.5809	12.5535	14.9252	10.8136	14.3465	12.4471	16.8948	14.952	15.8236	11.6363	17.3151	13.9224	11.6081	17.2657	17.7988	14.205	19.187	11.7812
KWMTBOMO04152	1.06934	1.40549	0.609369	0.70128	1.13309	1.44781	1.2585	2.26167	1.13095	0.83973	0.748416	0.640095	2.64301	1.94929	1.22424	2.21856	1.20753	1.8981	1.86939	1.15549	1.3041	0.627883	1.00467	0.940046	0.337109	0.565636	0.333261	0.307868	0.259367	0.645049	0.256225	0.648823	0.511568	0.402165	0.553578	0.206297	0.28384	0.345206	0.716067	0.519637	0.260822	0.0893267
KWMTBOMO04155	9.16976	10.0384	8.78297	6.63319	5.45862	10.6294	7.69715	5.47544	3.13092	2.47566	5.15432	5.31309	9.29779	11.2305	5.55352	8.5099	8.97412	12.6316	8.2557	6.55153	3.64584	4.81903	3.80115	3.09618	8.60923	9.4708	7.53254	8.04274	10.8645	5.49788	9.73063	9.5562	8.83814	6.29462	6.5398	6.48743	6.08544	5.99028	4.31263	4.16611	4.22919	4.20042
KWMTBOMO04167	0.225957	0.22062	1.00435	0.414917	4.76359	2.01506	0.727804	1.3461	0.545566	0.335523	1.37943	2.10999	0.801134	1.83588	0.768675	0.891214	0.773977	0.469262	0.400794	0.547689	1.67999	1.43502	1.04873	0.258228	0.963071	0.378314	0.399473	1.05243	0.189994	0.436168	0.118542	0	1.44542	0.441895	0.695162	0.20607	1.12277	0.319418	0.179842	0.114194	0	0.274824
KWMTBOMO04168	592.506	948.628	789.262	685.049	696.853	845.038	598.317	495.627	653.624	427.251	361.519	382.08	611.57	649.86	625.929	768.439	782.185	786.466	780.71	675.271	431.986	415.407	454.892	462.112	662.424	632.41	618.076	580.634	634.651	678.07	720.836	832.393	714.323	648.907	757.222	788.817	591.567	709.689	635.411	578.681	705.806	623.067
KWMTBOMO04179	48.0618	24.9869	27.6413	41.48	21.2834	25.781	33.2397	21.5955	23.1082	23.068	29.3116	28.4491	58.7837	76.851	52.8631	57.2988	36.7535	37.9282	50.0521	37.0895	93.3614	90.97	73.5427	82.5672	47.2044	38.9155	56.646	52.7799	58.7814	47.341	44.4523	57.7349	55.6402	110.166	87.6616	93.0524	55.6359	69.7427	73.4008	45.8451	49.4461	41.8626
KWMTBOMO04181	61.2137	55.6992	74.9936	67.0839	176.512	191.357	200.125	238.731	115.235	103.013	131.855	120.63	215.361	229.677	256.565	230.772	279.263	275.875	244.754	305.244	341.296	354.434	350.859	341.233	61.6567	86.7795	64.0522	58.8522	59.2973	60.7596	59.1394	66.3391	54.048	55.801	53.802	61.3265	77.9145	90.754	73.5156	92.6806	80.3347	97.6962
KWMTBOMO04183	13.4101	10.5158	14.6376	8.667	15.675	11.7066	25.8745	28.945	22.7673	25.011	34.7575	47.5314	23.8303	23.551	24.0355	26.2279	22.0318	27.0575	22.6229	28.1218	40.5163	48.6591	36.8724	48.2156	30.957	37.0716	37.1748	29.635	37.4042	34.6628	34.0291	37.4049	29.0661	34.1017	31.4406	39.1119	43.2783	33.2546	34.9974	39.5064	37.2317	42.2108
KWMTBOMO04184	2.25675	1.63735	0.796109	2.35981	2.71566	2.48944	1.32873	1.72758	2.42729	1.0295	1.40408	0.95957	2.85762	2.80573	1.65837	2.34046	2.2773	2.21979	2.85924	2.23431	1.31903	1.15582	1.93072	1.57477	0.247201	0.397989	0.406022	0.268143	0.116594	0.207021	0.272797	0.2625	0.277191	0.127115	0.511921	0.151751	0.191392	0.101072	0.237972	0.254032	0.189611	0.397536
KWMTBOMO04185	0	0	0	0	0	0	0	0	0	0.110651	0	0	2.47691	2.65466	3.13705	2.43773	3.77402	1.96025	2.37918	3.05413	4.54639	4.85991	4.2049	4.91801	0.76959	1.52389	0.922187	2.49153	1.40979	0.943968	0.850286	1.30487	2.10534	3.97117	2.47596	2.12033	0.863976	1.34309	0.578268	1.58171	0.850619	0.776858
KWMTBOMO04187	0.481467	0.3591	0	0.491167	0.512636	0.125546	0.258466	0.183862	0.143517	0.165492	0.0314025	0	10.3727	11.9808	12.4547	11.667	10.6019	10.4928	7.11673	8.78204	4.7086	2.80944	6.76266	4.0503	2.85014	2.735	3.52693	0	5.56649	0	0	0	0	0.0435918	0	0.073182	1.84598	1.01619	0	1.14903	0.0848138	1.62664
KWMTBOMO04197	1.29645	1.24917	0.358054	0.783101	1.02166	0.600498	1.06228	1.2312	0.732219	0.443278	0.32043	0.151708	2.74056	1.90129	2.64766	1.34564	1.85728	1.41707	1.47507	1.61632	0.932577	1.04169	1.14593	1.02348	1.10458	1.06083	0.904742	0.822908	1.05186	0.607117	0.738316	0.551673	0.985122	0.931319	1.01026	0.575617	0.486604	0.648074	0.543084	0.948317	0.770779	0.78545
KWMTBOMO04212	1.00708	3.43252	1.50121	2.11022	2.06445	3.13681	1.55156	2.48571	4.38206	2.28971	1.55239	1.33343	2.83489	2.69505	2.17603	2.74494	2.45897	2.26246	1.5249	1.87631	4.10458	2.64491	3.33508	3.48547	0.218107	0.25703	0.265375	0.160032	0.131952	0.108657	0.222824	0.171143	0.276424	0.253526	0.349502	0.175475	0.248624	0.383395	0.439871	0.341373	0.373197	0.167157
KWMTBOMO04216	4.4977	4.96112	4.75695	5.55421	8.19304	6.0842	7.94507	13.3874	12.9313	10.1439	7.69134	7.11313	30.3701	24.7777	25.9189	24.237	20.628	20.0326	30.3967	32.6867	48.1935	42.7529	47.7929	50.5278	0.382566	0.791603	0.575112	0.374086	0.362724	0.419765	0.918236	0.702844	0.678565	0.650016	0.802822	0.634626	0.921442	2.07686	1.70546	2.36597	3.94208	1.96846
KWMTBOMO04218	0	0	0	0	0	0	0	0.0218859	0	0	0	0	0	0	0	0.0221612	0	0	0	0	0	0	0	0	1.76939	2.22751	0.970991	1.55712	0.923628	1.27914	0	0.753428	0.763771	0.217934	0.837512	1.01049	0.738307	1.08021	0.988312	0.450548	0.393734	0.71365
KWMTBOMO04225	7.00378	10.6718	8.38223	11.2433	11.8892	17.2937	12.0638	16.6875	29.9131	21.693	22.12	19.1781	21.0663	20.9018	15.6449	10.6668	15.9532	12.592	17.458	18.6047	22.5506	20.7548	14.7995	16.4194	12.9781	18.8329	13.6893	13.7054	14.4968	16.0052	17.3995	11.642	17.236	20.0098	24.8851	22.0031	25.3044	26.6879	26.333	27.7773	28.0833	19.8216
KWMTBOMO04227	1.57298	2.07977	2.67044	3.03741	1.33462	3.4864	1.5012	2.82824	2.4616	1.51389	1.48761	1.72434	1.33132	1.72953	1.60253	1.29252	2.35189	2.26856	3.46339	2.38293	2.36482	2.82829	1.30749	2.05979	3.1337	3.40957	2.83239	3.12536	2.28091	3.36054	2.77938	3.0329	2.85326	3.54262	4.15037	3.92506	1.88969	1.69858	1.13023	1.95058	1.88769	1.84104
KWMTBOMO04229	13.365	13.9121	15.547	18.2542	13.2571	19.7264	11.954	9.26281	6.66723	4.97508	4.82389	4.64142	1.93362	2.41616	1.43255	1.81949	5.81028	3.77219	3.64902	2.8233	2.14969	2.32028	0.890393	1.10451	2.44443	2.24559	2.37584	2.60906	2.04324	2.09215	2.10058	1.72506	2.98327	2.71815	3.82293	3.76743	1.30097	1.36624	1.89011	1.43276	1.48849	1.72726
KWMTBOMO04236	2.01399	1.67282	1.41601	1.54092	1.97684	2.59298	1.59172	2.62776	4.8402	7.54563	5.54985	5.78379	1.42565	1.83564	2.58708	1.97939	1.26611	0.968195	2.17069	0.832096	2.59965	3.07464	2.86984	2.47744	4.83767	4.59966	6.28455	7.18893	6.0368	8.33546	7.52081	9.1344	7.97745	6.17697	5.61519	6.27551	6.8209	5.78301	5.76062	5.1834	5.60994	5.39483
KWMTBOMO04238	1.11788	1.57425	1.38024	0.78951	1.95705	0.403608	1.01557	2.7584	2.42226	1.17047	3.33148	2.00746	1.23858	0.716581	0.914153	0.897784	1.15715	1.19056	1.52527	0.473704	1.31629	1.36528	1.99553	1.10556	0.28193	0.668442	0.633435	0.929772	1.20507	1.55615	1.01503	1.56004	0.840387	0.560562	0.330691	0.941072	1.58254	1.13961	1.19772	1.88318	1.84047	1.56882
KWMTBOMO04251	10.0406	12.3645	15.0102	15.8007	21.6629	10.946	13.6987	31.36	29.9367	39.6313	37.471	31.1215	21.0269	20.1653	21.2413	14.9871	18.4919	15.6234	21.1834	23.6275	30.3792	32.8925	23.0813	28.9874	13.4916	17.4237	13.5733	10.9706	11.7726	10.1893	16.2209	13.8062	12.8863	8.81917	10.8316	12.3586	17.8875	18.0788	13.991	22.8961	21.6037	21.4368
KWMTBOMO04259	5.022	5.95535	3.00502	4.00199	8.20554	12.719	4.14272	9.79299	10.1762	6.09675	4.37659	4.59293	14.3513	12.7749	11.9523	11.6378	14.2914	10.1775	13.5828	13.2635	8.86602	7.88791	8.2654	8.87003	4.778	6.17623	4.98495	1.61942	4.05964	3.20843	5.76912	3.98934	5.95962	5.08865	7.79818	4.59083	5.30938	6.72369	7.09879	6.41004	7.52902	5.22931
KWMTBOMO04262	3.92922	12.7986	3.37255	5.79784	8.23645	11.395	5.01427	5.61696	8.46061	3.08144	3.6519	2.36599	4.96449	5.33152	4.27785	5.42773	4.73295	4.61293	6.08494	5.01257	4.71068	3.2413	4.95697	4.8252	1.10178	1.23142	1.30755	0.745343	0.627923	0.696506	1.14708	1.35934	1.66125	1.59386	1.74963	1.24948	1.71264	3.29643	2.50322	3.03379	2.94396	2.02118
KWMTBOMO04264	59.0561	104.579	48.732	55.1816	55.3196	88.7788	67.858	58.2358	115.357	76.7048	56.6023	63.7029	57.7437	52.4801	52.0105	56.7546	41.7681	49.2811	61.8538	46.5244	72.3862	59.9638	72.427	83.1983	20.9463	19.2333	23.8088	24.1264	29.6496	29.8576	29.6146	27.1091	30.5964	38.3253	45.4752	41.7546	38.2023	48.4982	50.055	33.6101	41.6432	31.1089
KWMTBOMO04265	2.935	2.56188	3.78436	2.72882	3.20412	3.53113	2.09414	2.31966	5.08311	4.09152	2.76965	4.97671	1.52304	2.08976	1.50083	1.78857	1.36347	2.03606	2.47119	3.11085	1.74671	1.61078	1.90583	2.75976	0.502451	0.477625	0.314723	0.803405	0.807	0.582682	1.04762	0.937747	0.940718	0.83252	1.8002	1.30446	0.820471	0.869841	1.47848	0.923144	1.20747	0.419589
KWMTBOMO04269	83.7054	125.995	127.95	165.762	151.513	185.793	87.7767	170.825	107.929	90.641	105.373	106.965	346.81	247.375	315.283	284.163	245.662	259.332	236.74	287.125	236.222	246.462	194.06	237.71	123.062	139.92	98.5849	92.134	71.5991	95.0893	125.566	97.5075	129.555	95.6768	103.861	120.114	59.5376	53.6798	41.6497	79.1267	75.3887	60.6095
KWMTBOMO04271	2545.25	3224.45	1818.7	2655.34	2369.37	3030.19	2575.03	3567.92	3051.93	2479.34	1266.1	1179.79	2596.94	2677.07	3014.09	3153.34	2559.32	3094.82	3228.11	3196.92	2253.52	1932.97	3110.09	2837.69	154.845	219.832	93.6153	31.9932	66.0877	74.523	172.526	110.769	129.814	56.1504	176.446	40.7571	138.071	204.056	215.154	258.037	254.069	204.974
KWMTBOMO04274	1.44245	0.980058	0.605899	1.75541	3.90093	2.1986	2.2033	0.988106	6.06388	3.34899	5.15016	5.47182	1.3181	1.99821	0.885285	1.41455	0.909584	1.09806	1.68153	1.35985	3.69085	2.43366	2.36116	2.88905	1.36513	1.30712	1.27068	1.06367	1.3129	0.834237	1.38475	1.31372	2.48382	1.05421	1.84142	0.854394	1.42309	1.10362	2.16001	0.751531	1.46172	1.07228
[truncated: 4,526 more rows]
