# Supplementary material for: Adaptation to Hot and Humid Climates in the Silkworm: Energy Reallocation and Cuticle Transpiration
Source: Insects. 2025 Sep 12;16(9):962. doi: 10.3390/insects16090962 (PMC12470560; doi:10.3390/insects16090962)
Supplement: Supplementary file 1 [file insects-16-00962-s001.zip › Table S3.xlsx]

## Sheet: Evo_TPG
geneid	hmmscan against PFAM		homologs in STRING database				932_25/70R1	932_25/70R2	932_30/70R1	932_30/70R2	932_35/70R1	932_35/70R2	7532_25/70R1	7532_25/70R2	7532_30/70R1	7532_30/70R2	7532_35/70R1	7532_35/70R2	HY_25/70R1	HY_25/70R2	HY_25/70R3	HY_30/70R1	HY_30/70R2	HY_30/70R3	HY_35/70R1	HY_35/70R2	HY_35/70R3
	E-value	description	identity	stringID	preferredName	annotation
KWMTBOMO00646	1.7e-45	Glycine cleavage H-protein	100	7091.H9J2X8	H9J2X8_BOMMO	Glycine cleavage system H protein; The H protein shuttles the methylamine group of glycine from the P protein to the T protein; Belongs to the GcvH family.	29.5091	28.8848	23.426	25.4745	0.639718	1.25405	33.5539	22.4792	31.7224	40.262	3.06351	4.00442	8.45328	7.23626	7.81664	5.34348	2.0633	2.77274	3.8399	6.47841	5.33786
KWMTBOMO00897	0.27	Regulatory signalling modulator protein AmpE	100	7091.H9JJS5	CPH4	Uncharacterized protein.	518.218	771.362	383.262	495.548	200.65	133.436	420.775	598.688	453.138	653.353	253.411	189.266	99.8082	94.9054	77.0625	60.9454	107.175	71.2427	53.8147	110.29	127.343
KWMTBOMO01089	6.2e-37	Phosphoglucomutase/phosphomannomutase, alpha/beta/alpha domain I	99.6	7091.H9JD28	H9JD28_BOMMO	Uncharacterized protein; Belongs to the phosphohexose mutase family.	57.122	74.7903	73.6537	67.0564	23.6412	17.6038	56.0193	51.9694	78.6959	68.1325	30.8526	24.5719	19.7059	24.3094	22.011	20.2535	26.5135	18.1342	25.6158	32.6286	32.3535
KWMTBOMO01519			94.2	7091.H9JHV4	H9JHV4_BOMMO	Uncharacterized protein.	13.4124	14.8051	28.6286	41.4297	65.2094	48.2888	29.4928	37.8362	85.6106	85.208	61.9627	43.3837	16.2088	17.258	14.1624	13.0366	22.2688	13.9644	27.5267	33.1234	30.1943
KWMTBOMO01530	4.5e-08	AAA+ lid domain	91.6	7091.H9JHV1	H9JHV1_BOMMO	AAA domain-containing protein; Belongs to the AAA ATPase family.	5.2802	7.77114	10.7547	20.7274	5.72865	4.90034	26.7566	24.9932	10.6743	16.2547	6.19778	7.39713	1.71844	2.13583	2.23077	1.13892	1.91113	1.27469	0.785969	0.548839	0.849783
KWMTBOMO01531	2.3e-27	ATPase family associated with various cellular activities (AAA)	98.2	7091.H9JHV1	H9JHV1_BOMMO	AAA domain-containing protein; Belongs to the AAA ATPase family.	2.93219	4.77156	5.79264	10.2568	2.15012	2.32213	12.2154	11.0363	5.67776	6.89185	3.16326	2.8649	1.69838	1.72994	0.863976	1.30616	0.932163	0.820064	0.575602	0.518126	0.311168
KWMTBOMO01570	3.5e-11	MYND finger	99.7	7091.H9JH42	H9JH42_BOMMO	Uncharacterized protein.	13.7925	16.7064	11.4556	9.92791	5.8295	3.34899	8.99602	11.5207	11.3379	9.51897	3.41444	5.33953	3.83944	4.91724	3.68059	3.68975	6.5851	3.18024	3.30459	2.98898	3.57289
KWMTBOMO01577			97.4	7091.H9JH38	H9JH38_BOMMO	Uncharacterized protein.	4.90327	6.66825	17.8991	13.8829	9.11398	8.84102	4.34615	8.24497	7.29946	6.0196	15.241	13.3456	4.65052	2.97382	3.19911	5.87904	6.19563	6.26041	4.89861	3.34191	7.80513
KWMTBOMO01603	3.6e-172	Alkaline phosphatase	99.8	7091.H9JH21	H9JH21_BOMMO	Alkaline phosphatase.	251.736	547.983	485.443	237.713	1225.57	761.107	321.727	263.374	368.233	288.289	766.484	652.496	56.1522	60.3761	61.0519	96.018	138.04	114.214	119.425	124.401	124.304
KWMTBOMO01629	2.7e-87	Alpha amylase, catalytic domain	57.8	7091.H9J974	BmSuh	Aamy domain-containing protein.	14.9585	9.8785	8.01183	21.1669	25.2872	28.6522	9.57333	8.14651	6.56883	7.75114	14.6377	16.8926	1.80552	1.65412	1.61006	1.36361	1.7205	1.97777	2.41978	1.23712	1.12125
KWMTBOMO01751	1.3e-33	Protein kinase domain	99.5	7091.H9J9E4	H9J9E4_BOMMO	Protein kinase domain-containing protein.	11.6184	11.5127	11.8124	11.0635	41.3919	33.931	16.9086	13.7562	11.969	18.81	33.2493	28.4935	3.9807	5.24956	4.48564	5.89045	7.8011	4.56542	3.64388	5.74314	7.22904
KWMTBOMO01862	0.089	CCCH-type zinc finger	61.6	7091.H9J8X0	H9J8X0_BOMMO	Uncharacterized protein.	8.50715	9.69427	6.03266	6.10101	4.63109	3.76956	9.75072	10.3658	8.55547	8.12972	3.75024	3.91344	0.924787	1.06595	0.648272	1.471	1.23226	0.761437	0.560632	0.578168	0.853102
KWMTBOMO01973	3.9e-191	Collagen triple helix repeat (20 copies)	100	7091.H9JWX6	H9JWX6_BOMMO	Collagen IV NC1 domain-containing protein.	192.211	162.959	156.611	154.389	38.1929	46.0277	175.927	163.535	159.257	123.679	71.0537	72.072	152.551	157.472	134.087	61.3654	86.2233	51.2104	72.3015	82.6038	78.7263
KWMTBOMO02265	1.6e-12	Insect cuticle protein	100	7091.C0H6Q1	BmorCPR59	Putative cuticle protein.	213.244	463.332	192.575	266.72	76.4967	40.378	236.221	175.608	254.561	219.223	38.2704	32.7455	64.7275	52.1948	42.7713	37.0217	64.7163	46.7418	33.1995	71.4846	57.5521
KWMTBOMO02528	2.6e-102	Nucleoporin subcomplex protein binding to Pom34	99.9	7091.H9IZK9	H9IZK9_BOMMO	Uncharacterized protein.	2.13816	2.28021	1.55273	1.65682	0.751823	0.77918	2.32303	2.26326	1.9101	1.86781	0.900329	0.912711	0.164479	0.380661	0.203888	0.107131	0.244816	0.239803	0.159182	0.15284	0.172106
KWMTBOMO02549	1.3e-15	RNA recognition motif. (a.k.a. RRM, RBD, or RNP domain)	100	7091.H9IZK0	H9IZK0_BOMMO	RRM domain-containing protein.	11.6735	9.7683	3.63993	3.76382	5.39139	5.27629	7.70613	6.84439	6.35438	5.12142	3.24822	3.58559	1.28913	1.08674	0.566404	8.25911	3.36019	3.63369	1.02914	2.03803	0.973613
KWMTBOMO03144	7.5e-24	Major Facilitator Superfamily	94.1	7091.H9JV66	H9JV66_BOMMO	MFS domain-containing protein.	14.87	31.4636	12.6097	15.0563	56.4533	34.3264	14.7333	12.2944	11.0186	10.0095	28.8239	26.9331	0.350052	0.41788	0.357496	0.616917	1.23925	0.548823	0.946735	1.97239	1.52575
KWMTBOMO03307	7.4e-92	Malic enzyme, NAD binding domain	100	7091.H9JA74	H9JA74_BOMMO	Malic enzyme.	72.2171	78.9682	110.82	86.8924	33.8412	25.9956	50.556	48.9288	90.8894	63.5538	35.7658	30.988	26.7331	21.8733	22.989	20.9096	26.5855	16.972	33.6602	40.9922	34.055
KWMTBOMO03691	1.1e-90	tRNA synthetases class II core domain (F)	99.5	7091.H9JXS0	FRSA	Uncharacterized protein.	37.0322	45.4339	35.8905	28.6545	16.6158	15.7286	28.884	29.9201	34.9532	30.5765	14.9125	14.1008	14.5399	13.7171	13.2262	10.5862	11.4362	9.0927	9.11477	9.30454	10.4989
KWMTBOMO03860	4.1e-36	RNA recognition motif. (a.k.a. RRM, RBD, or RNP domain)	96.3	7091.H9JKX7	Sfrs6	Uncharacterized protein.	103.924	115.017	89.549	79.7425	48.6318	30.8198	98.0442	86.7218	67.368	56.049	46.1264	39.1046	27.2362	26.8364	28.5794	22.1942	26.6514	19.0162	19.716	21.738	22.5513
KWMTBOMO03936	1.8e-12	Insect cuticle protein	100	7091.C0H6R0	BmorCPR68	Putative cuticle protein.	15.7349	35.5591	10.6442	14.8311	4.14807	4.12672	10.7492	7.61092	27.5605	20.8767	0.397787	0.740551	1.91345	0.852047	1.60798	0.74114	1.07264	1.82486	0.557955	0.642869	0.361954
KWMTBOMO03940	2.8e-16	Insect cuticle protein	100	7091.C0H6R3	BmorCPR71	Putative cuticle protein.	2.93703	5.02911	1.41196	2.56124	0.705608	0.542436	2.23419	1.46119	2.86722	3.76715	1.15032	0.214151	1.40129	1.12712	0.83957	0.142881	0.337158	0.0799563	0.0806743	0.30984	0.218061
KWMTBOMO04132	4.7e-46	WD domain, G-beta repeat	99.8	7091.H9JGQ9	H9JGQ9_BOMMO	WD_REPEATS_REGION domain-containing protein.	7.26565	8.09292	4.8419	8.17072	3.5623	1.77745	8.79039	7.13332	7.53624	9.18271	3.36028	1.59114	1.04047	1.51809	0.664399	3.28007	2.63353	1.23384	1.02975	0.782122	0.947184
KWMTBOMO04384	1.5e-16	Insect cuticle protein	99.3	7091.O02387	LCP17	Larval cuticle protein LCP-17; Component of the cuticle of the larva of Bombyx mori.	15290	26275.6	13380.8	12307	10990.9	6131.08	9824.9	11646.6	15879.2	16884	6346.45	5642.06	3992.95	3560.01	3065.36	3539.25	5890.69	4506	3050.75	4829.13	4923.36
KWMTBOMO04518	7.3e-09	WD domain, G-beta repeat	85.6	7091.H9J761	H9J761_BOMMO	Exonuclease domain-containing protein.	12.2623	11.5032	9.76798	8.14136	27.7736	26.4988	13.9641	12.4463	9.67759	12.1876	28.8132	23.0555	2.28072	2.77306	2.26071	4.37915	4.79433	4.97578	4.04147	4.57941	7.21935
KWMTBOMO04519			100	7091.H9J760	H9J760_BOMMO	Uncharacterized protein.	7.38955	6.23798	3.90081	4.09177	13.051	14.3255	5.39005	3.65623	2.86722	5.97041	11.1094	11.2812	1.11042	1.25194	1.27012	1.70607	2.4155	1.57247	2.43656	2.39388	3.55336
KWMTBOMO04643	6.1e-07	Interferon-induced 6-16 family	100	7091.D0VEQ4	CPH43	Putative cuticle protein CPH43.	84.6899	152.354	873.053	762.844	213.193	369.812	605.407	530.311	392.346	445.721	626.145	1104.88	13.2598	15.268	11.9168	10.2802	15.1353	9.52378	25.8284	21.7061	29.7272
KWMTBOMO04924	1.9e-139	Nucleotidyltransferase	100	7091.H9JEQ9	H9JEQ9_BOMMO	Uncharacterized protein.	2.40534	5.42459	4.09834	6.91906	13.1863	7.82921	5.53287	6.18211	5.94179	5.9051	17.5235	12.996	1.2215	0.640973	0.500739	1.38479	1.56849	1.04913	1.58783	0.993276	0.884385
KWMTBOMO04781	7.6e-86	6-phosphofructo-2-kinase	99.8	7091.H9JK44	H9JK44_BOMMO	6PF2K domain-containing protein.	21.4356	33.8889	23.5699	21.3811	7.68784	6.24712	27.6014	24.2466	18.075	16.6184	9.99931	8.23798	7.68251	7.91815	8.19989	4.48475	4.74233	4.50986	4.64555	5.55729	5.80496
KWMTBOMO05301	1.9e-37	Calcium-activated BK potassium channel alpha subunit	92.5	7091.H9IYR6	H9IYR6_BOMMO	Uncharacterized protein.	10.2427	7.7545	6.17835	5.32325	4.21581	4.71447	15.1692	13.166	10.4277	7.99665	6.71213	5.53681	1.67724	2.02128	2.01536	2.29387	2.78252	1.63936	1.43562	2.57704	1.81087
KWMTBOMO05535	5.1e-126	Aldehyde dehydrogenase family	100	7091.H9JAR1	H9JAR1_BOMMO	Aldedh domain-containing protein; Belongs to the aldehyde dehydrogenase family.	135.137	162.864	165.623	152.354	84.5085	59.4287	106.066	98.627	145.826	123.395	55.8818	54.9373	28.666	34.236	33.1072	41.9412	43.3488	24.3814	31.8316	36.5145	33.5452
KWMTBOMO05883			100	7091.H9J099	H9J099_BOMMO	Uncharacterized protein.	11.5076	11.1307	13.4478	17.4883	34.2845	28.0433	16.6098	18.7957	27.8578	18.6297	35.8207	41.3982	6.5127	9.94702	7.87134	15.2775	18.1231	15.1353	12.9301	14.3169	13.1622
KWMTBOMO06038	1.9e-32	WD domain, G-beta repeat	100	7091.H9J002	H9J002_BOMMO	Uncharacterized protein.	33.7453	32.0136	31.5702	27.0009	16.2053	13.7585	25.909	21.1801	21.1567	18.6346	11.7093	10.1533	9.68413	8.85243	8.5675	5.02231	7.51232	5.24749	5.99176	8.24963	8.37283
KWMTBOMO06045	5.1e-51	HEAT repeat	93.3	7091.H9J005	H9J005_BOMMO	TOG domain-containing protein.	21.4579	47.9621	16.5284	19.6492	16.2835	9.89386	18.7397	19.0263	19.0926	17.0943	9.62287	7.93035	2.03175	2.03866	1.76141	1.34658	2.21786	1.17599	1.56671	1.96884	2.40801
KWMTBOMO06082	0.0028	Stress-inducible humoral factor Turandot	100	7091.H9IWS5	H9IWS5_BOMMO	Uncharacterized protein.	228.382	286.699	191.573	188.839	121.46	99.3583	176.149	179.467	159.037	132.946	88.6369	85.778	65.8668	67.3872	64.1677	43.7155	61.7822	50.2748	39.25	49.756	47.2657
KWMTBOMO06100	1e-174	Aconitase family (aconitate hydratase)	100	7091.H9IWU2	H9IWU2_BOMMO	Aconitase domain-containing protein.	6.18767	9.78414	3.3536	3.22467	3.68002	1.71945	6.19783	5.98766	4.18689	3.38902	1.79201	1.14589	0.924787	1.18597	0.971096	0.9097	1.03221	0.465744	0.43714	0.692543	0.980712
KWMTBOMO06440	2.7e-46	Inhibitor of apoptosis-promoting Bax1	100	7091.H9JQS1	Grina	Uncharacterized protein; Belongs to the BI1 family.	23.0396	40.43	38.8213	65.7351	21.2562	15.2778	53.8333	50.5535	35.8073	39.3817	23.9255	21.7098	10.5491	14.5841	12.0588	16.9325	15.8975	9.65139	6.46667	11.785	9.70615
KWMTBOMO06672			100	7091.C0H6I2	BmorCPH26	Putative cuticle protein.	230.664	326.402	186.512	284.239	51.3014	40.3047	166.939	215.026	342.609	394.824	55.756	51.3294	113.622	86.0313	60.6799	43.6647	74.8863	50.786	43.5718	95.1826	77.8422
KWMTBOMO06673			100	7091.C0H6J1	BmorCPH34	Putative cuticle protein.	7113.98	10162.7	7245.27	7049.15	4664.82	2764.53	5148.75	5199.72	8264.15	8278.42	2201.9	1608.16	433.092	415.078	269.197	272.915	737.908	317.036	285.2	603.755	666.921
KWMTBOMO06678			100	7091.E9N022	E9N022_BOMMO	Neuropeptide-like 4B.	37.6181	61.7315	27.3097	43.2084	19.7395	10.4916	16.7367	34.3123	25.6055	32.7488	5.43441	6.30831	2.63605	2.2727	1.93831	0.555891	0.974435	1.86646	0.717417	1.54987	0.387833
KWMTBOMO06688	0.046	Drosophila Retinin like protein	100	7091.C0H6H2	BmorCPH16	Putative cuticle protein.	2.66845	5.72262	2.45572	5.24069	0.920411	1.41513	0.591314	2.66047	2.74694	3.52797	0.625207	1.02426	0.312456	0.455888	0.112323	0.403817	0.263878	0.139062	0.140311	0.673603	0.682665
KWMTBOMO06689			100	7091.C0H6H1	BmorCPH15	Putative cuticle protein.	90.9356	155.745	68.2969	114.947	19.4307	14.8075	96.0842	90.03	83.1411	121.006	19.5994	16.1532	3.05766	2.14373	1.4632	1.65806	2.94372	1.76733	1.51572	3.16749	2.89198
KWMTBOMO06690	0.001	Domain of unknown function (DUF3432)	100	7091.C0H6H0	BmorCPH14	Putative cuticle protein.	181.773	357.816	174.469	252.77	90.7684	68.1402	181.277	265.126	237.261	315.426	96.1606	95.7718	16.2314	13.4242	9.98493	7.03273	12.5838	8.49879	6.57749	13.4261	14.065
KWMTBOMO06694			100	7091.C0H6G7	BmorCPH11	Putative cuticle protein.	54.6871	121.482	44.984	78.6294	4.73512	6.15837	48.7941	62.6313	48.3084	75.2988	7.5296	6.92638	9.5815	7.19754	5.15808	4.52695	10.9938	7.65262	3.62104	10.2769	8.80884
KWMTBOMO06695			100	7091.C0H6G6	BmorCPH10	Putative cuticle protein.	77.1971	138.01	63.1878	91.7679	37.7398	22.7662	85.9496	105.405	75.2634	116.999	50.3495	36.1359	11.2439	10.2614	4.51756	7.97814	16.509	7.99698	5.14818	17.6809	15.0394
KWMTBOMO06697	0.012	Drosophila Retinin like protein	100	7091.H9JQC5	CPH8	Uncharacterized protein.	44.2401	69.1602	41.5878	52.0796	30.647	16.3986	46.2718	56.6101	33.7426	41.7229	19.6925	21.1801	10.1854	7.73619	5.04037	4.80657	6.71453	2.43872	2.13494	8.23427	11.1502
KWMTBOMO06968	1.3e-38	Forkhead domain	97.6	7091.H9JL96	Foxg1	Fork-head domain-containing protein.	10.0959	9.96947	11.9892	9.60349	26.0998	18.2849	10.4742	8.38127	7.5633	11.8985	20.6056	18.6075	1.40426	2.96357	2.00572	2.34337	3.10603	2.28789	2.64625	4.48697	4.26122
KWMTBOMO07178	4.3e-16	Methyltransferase domain	50.2	7091.H9JWV0	H9JWV0_BOMMO	Uncharacterized protein.	25.6657	17.3595	14.1372	14.2783	6.37541	8.66948	18.997	20.427	12.4116	13.2271	7.69889	6.40677	18.7572	21.052	16.5461	4.04507	3.54729	5.32995	3.33683	1.74192	2.03155
KWMTBOMO07250	0	Carbohydrate phosphorylase	99.8	7091.H9JLG0	Glyp	Alpha-1,4 glucan phosphorylase; Phosphorylase is an important allosteric enzyme in carbohydrate metabolism. Enzymes from different sources differ in their regulatory mechanisms and in their natural substrates. However, all known phosphorylases share catalytic and structural properties.	59.9305	59.2669	61.3824	54.9923	14.693	17.7781	45.8577	44.1286	51.1312	50.0948	15.8778	15.2518	28.7382	27.1381	24.0051	20.2065	28.2932	14.491	16.1752	22.0246	21.2157
KWMTBOMO08813	1.5e-44	DEAD/DEAH box helicase	99.3	7091.H9JEC3	H9JEC3_BOMMO	Helicase ATP-binding domain-containing protein; Belongs to the DEAD box helicase family.	7.21281	7.3131	5.21885	5.26077	2.92955	2.36989	5.27396	5.0866	3.41449	3.6402	1.89811	2.1202	2.22158	2.64535	1.46855	1.24119	1.206	1.30743	0.865703	1.16765	1.11428
KWMTBOMO09307	3.2e-124	Transcription initiation factor IIF, alpha subunit (TFIIF-alpha)	100	7091.H9J1B8	H9J1B8_BOMMO	Transcription initiation factor IIF subunit alpha; TFIIF is a general transcription initiation factor that binds to RNA polymerase II and helps to recruit it to the initiation complex in collaboration with TFIIB. It promotes transcription elongation. Belongs to the TFIIF alpha subunit family.	16.2689	26.2282	10.697	16.7311	11.3681	6.74166	21.7424	19.0485	15.2675	13.2835	10.3144	8.93355	11.8463	10.7989	10.2934	5.48771	7.97334	4.11757	5.91848	6.03923	6.72524
KWMTBOMO09361	1.3e-24	Tetratricopeptide repeat	100	7091.H9IY55	DnaJ-20	Uncharacterized protein.	70.0568	92.2193	72.3922	83.297	28.7197	22.4676	88.3028	69.1671	65.463	62.9566	31.0524	31.4722	35.2797	35.7176	35.4199	21.2273	22.6005	19.16	16.227	21.0993	23.0797
KWMTBOMO09411	1.1e-46	Uncharacterised ACR, YagE family COG1723	96.6	7091.H9JU75	H9JU75_BOMMO	DUF155 domain-containing protein.	3.7386	4.62371	4.17454	4.42584	1.70505	1.38785	8.83683	6.98381	5.41562	7.19455	3.02491	1.9786	1.5526	2.71242	1.2301	1.48259	1.16936	1.59113	1.3302	1.78367	1.63657
KWMTBOMO09614	4.6	Nebulin repeat	100	7091.P42852	PCP	Pupal cuticle protein; Component of the cuticle of the pupae of silk moth.	53.233	81.212	38.3984	52.2934	25.6894	16.1271	53.8623	59.6568	33.1361	49.0433	23.2816	19.0932	7.09654	6.38447	5.45377	3.68956	5.71791	3.06912	2.70255	5.97361	7.24407
KWMTBOMO09632	2.9e-13	CRAL/TRIO domain	56.5	7091.H9JTW7	H9JTW7_BOMMO	CRAL-TRIO domain-containing protein.	18.0684	16.4142	17.6728	12.4601	7.25524	6.7653	15.9377	16.4455	13.1269	11.8218	6.26555	3.67786	10.7119	12.2726	7.64556	4.62183	5.98153	10.9321	1.12993	4.98542	5.0903
KWMTBOMO09645	0.021	Nebulin repeat	100	7091.C0H6I7	BmorCPH30	Putative cuticle protein.	510.526	805.307	508.388	610.999	389.029	249.431	580.78	552.13	489.12	526.575	298.376	231.312	36.5594	39.7557	23.9143	12.1369	34.521	15.9143	25.1698	43.8532	45.488
KWMTBOMO10174	1.4e-151	Actin	99.7	7091.P04829	A3	Actin, cytoplasmic A3, intermediate form; Actins are highly conserved proteins that are involved in various types of cell motility and are ubiquitously expressed in all eukaryotic cells; Belongs to the actin family.	826.284	1346.95	791.528	1124.66	367.53	250.488	1087.23	930.156	645.833	814.139	285.153	273.024	170.244	196.217	144.776	111.602	168.792	132.882	90.8274	94.7998	110.794
KWMTBOMO10175	2.8e-151	Actin	100	7091.P84183	A4	Actin, cytoplasmic A4; Actins are highly conserved proteins that are involved in various types of cell motility and are ubiquitously expressed in all eukaryotic cells. Multiple isoforms are involved in various cellular functions such as cytoskeleton structure, cell mobility, chromosome movement and muscle contraction.	819.169	1328.01	713.78	593.923	398.853	257.387	895.803	713.749	720.489	716.478	345.753	260.482	154.748	157.154	129.74	89.388	121.982	88.5872	88.3873	89.8394	112.19
KWMTBOMO10631	6e-85	Sulfate permease family	91.4	7091.H9J373	H9J373_BOMMO	STAS domain-containing protein.	11.4066	11.7504	10.3807	5.2427	33.4972	20.2143	8.93705	10.9623	13.0669	8.63256	23.058	18.2597	2.9384	3.4428	3.24096	4.59206	6.57989	4.64407	4.54832	6.53866	7.75469
KWMTBOMO10719	9.7e-45	Trypsin	100	7091.H9JFI4	H9JFI4_BOMMO	Peptidase S1 domain-containing protein; Belongs to the peptidase S1 family.	141.723	225.628	241.649	190.388	458.266	291.638	139.023	148.838	152.319	159.668	299.026	404.82	75.7938	124.366	107.986	132.663	173.164	160.675	145.395	171.395	86.5737
KWMTBOMO11275	1.8e-21	MCM OB domain	100	7091.H9IZS7	H9IZS7_BOMMO	Uncharacterized protein.	7.99007	10.1788	7.26364	6.51451	2.89454	1.55161	4.94334	4.73857	5.14011	4.27304	1.91304	0.71229	0.645346	0.6626	0.730346	0.285143	0.717711	0.106377	0.482996	0.437988	0.754306
KWMTBOMO11276	4.8e-97	MCM P-loop domain	100	7091.H9IZS8	H9IZS8_BOMMO	MCM domain-containing protein; Belongs to the MCM family.	10.0344	18.1272	9.9413	10.1518	6.15385	3.60316	7.00955	9.03394	8.47661	7.10869	3.00053	2.07237	2.26651	1.70357	1.24994	1.53631	1.96568	1.37555	1.67704	2.20249	2.43845
KWMTBOMO11550			97.7	7091.C0H6E6	BmorCPG19	Putative cuticle protein.	22.415	24.1759	30.992	48.1489	17.7429	16.8516	15.0888	10.0453	31.1338	11.0557	7.12445	9.70882	2.02951	1.48058	2.49593	1.3274	1.50349	2.02045	3.23776	3.10876	3.63029
KWMTBOMO11666	1.4e-95	ATPase family associated with various cellular activities (AAA)	100	7091.H9J398	Ter94	Uncharacterized protein; Belongs to the AAA ATPase family.	140.262	179.64	134.067	116.467	93.8295	56.2022	110.239	117.056	132.298	102.082	52.7372	43.6043	24.3849	25.3538	17.3974	16.0602	24.6669	11.6468	16.9631	21.472	24.2505
KWMTBOMO11881	3.8e-36	16S rRNA methyltransferase RsmB/F	100	7091.H9J4G8	H9J4G8_BOMMO	SAM_MT_RSMB_NOP domain-containing protein; Belongs to the class I-like SAM-binding methyltransferase superfamily. RsmB/NOP family.	11.2124	12.968	9.43838	8.44024	3.0513	2.34265	11.7726	10.9303	8.73682	7.37316	3.56229	2.38387	3.99366	3.41367	3.16754	1.84165	2.97994	1.68641	1.55301	1.76342	2.16093
KWMTBOMO12177	4e-256	Phosphoglucose isomerase	99.8	7091.H9J3Y2	H9J3Y2_BOMMO	Glucose-6-phosphate isomerase; Belongs to the GPI family.	104.146	92.2104	105.214	90.9744	35.6198	35.6342	97.8097	111.776	156.893	112.235	47.6849	41.9765	76.9804	71.5296	71.3734	44.7164	60.6057	40.6416	38.1143	40.9788	47.4799
KWMTBOMO12321	2.1e-19	Partial alpha/beta-hydrolase lipase region	95.8	7091.H9JI31	H9JI31_BOMMO	Lipase; Belongs to the AB hydrolase superfamily. Lipase family.	12.0341	13.3521	24.7708	19.4684	58.9595	38.2355	9.96639	9.80033	10.8884	11.0354	42.9822	40.6775	2.80967	3.8087	2.9907	8.71647	9.9476	7.51616	7.71787	10.4604	11.9242
KWMTBOMO12980	1.5e-13	Insect cuticle protein	100	7091.H9ISM2	CPR127	Uncharacterized protein.	109.13	128.697	57.8815	77.6005	35.0596	35.7336	122.998	120.322	80.624	79.7656	47.0037	55.7005	26.4858	21.6211	17.8373	24.2644	40.6776	28.2758	26.3091	30.0673	28.1603
KWMTBOMO13011	2.6e-28	Insect cuticle protein	100	7091.C0H6T0	BmorCPR88	Putative cuticle protein.	1.49849	4.07687	4.25681	3.75534	1.2144	0.656715	3.11304	7.44683	2.3188	3.50832	1.12642	0.915065	2.37972	0.802694	1.54077	0.941231	1.53671	0.256239	0.631986	0.937791	1.61507
KWMTBOMO13018	9.6e-15	Insect cuticle protein	99.5	7091.C0H6S5	BmorCPR83	Putative cuticle protein.	18.7792	27.7814	21.0281	21.4055	10.4322	4.51843	27.69	38.0855	18.8735	32.9161	8.50352	5.84967	4.66437	4.62209	2.75969	0.96606	1.16717	1.21096	1.57093	3.89654	4.48209
KWMTBOMO13779	1.6e-16	Gamma interferon inducible lysosomal thiol reductase (GILT)	100	7091.H9JPT0	H9JPT0_BOMMO	Tyrosine-protein kinase receptor.	4.71587	5.1161	15.0022	13.3066	5.62287	4.10645	4.45098	4.27552	8.81018	5.96548	3.15104	2.34649	1.5032	1.3055	0.96496	1.20976	2.61959	0.796448	1.84828	1.54316	1.47704
KWMTBOMO13831	3.9e-06	Pupal cuticle protein C1	100	7091.C0H6C7	BmorCPFL4	Putative cuticle protein.	3.19461	6.06073	3.05636	5.0006	0.933399	2.03523	6.27304	7.51196	4.20777	4.21664	0.933752	0.965746	0.311104	0.775439	0.186396	0.154642	0.218946	0.0576919	0.23284	0.167672	0.220277
KWMTBOMO14001	4e-16	Condensin II complex subunit CAP-H2 or CNDH2, N-terminal	93.9	7091.H9JP08	H9JP08_BOMMO	CNDH2_N domain-containing protein.	1.668	2.173	0.86525	2.2974	0.628485	0.510204	3.92462	2.4598	2.24391	2.35395	1.4959	1.32758	0.261147	0.156893	0.151862	0.106902	0.288294	0.119645	0.137965	0.248377	0.559374
KWMTBOMO14420	2.7e-18	AAA domain	99.7	7091.H9IS77	H9IS77_BOMMO	Uncharacterized protein.	43.9371	62.8328	32.2811	49.5134	18.1165	18.56	34.4872	28.5169	36.4652	33.7914	18.0197	15.3953	10.6591	9.56165	12.031	8.76719	9.86187	7.52549	9.25011	11.3084	12.8473
KWMTBOMO14459	5.9e-52	CBF/Mak21 family	92.1	7091.H9ISB3	H9ISB3_BOMMO	CBF domain-containing protein.	23.4091	32.1033	18.5272	20.6737	14.7252	11.5836	22.1462	15.9515	11.5309	11.1559	9.4406	7.34644	3.9032	3.70921	3.29554	1.34792	2.42889	1.37145	1.27998	1.53899	2.05715
KWMTBOMO14810	6.3e-40	WD domain, G-beta repeat	100	7091.H9JRP6	H9JRP6_BOMMO	Uncharacterized protein.	3.66827	6.9258	2.91578	2.11286	1.87577	0.827582	5.232	4.0955	2.3591	3.10372	1.21876	0.519792	1.77744	2.39947	2.01542	1.35418	1.85494	1.38622	1.02569	0.537177	0.52424
KWMTBOMO15427	2e-34	Elongation factor Tu GTP binding domain	96.1	7091.H9J5I4	H9J5I4_BOMMO	Tr-type G domain-containing protein.	8.95727	22.3072	9.50795	12.1578	6.93249	2.65868	11.2756	8.99767	10.2197	9.22893	5.39687	4.04252	1.71349	2.36117	1.90353	2.0347	2.75795	1.68145	2.31104	2.37288	2.44091
KWMTBOMO15653	1.3e-127	Tricarboxylate carrier	100	7091.H9JME8	H9JME8_BOMMO	Sidoreflexin.	15.9248	14.1421	13.1887	9.35775	3.18504	3.48666	15.3291	13.2243	17.0926	15.5918	7.71936	8.00391	7.86278	9.27617	9.16531	11.8155	13.5388	10.3655	5.33123	7.13277	6.23655
KWMTBOMO15675	4.7e-32	5-formyltetrahydrofolate cyclo-ligase family	100	7091.H9IYG1	H9IYG1_BOMMO	Uncharacterized protein.	28.3031	27.3406	22.6293	15.3387	15.5091	10.3577	27.467	26.4919	24.9012	17.6483	14.3757	10.0514	5.16622	5.18521	4.56902	9.73223	10.4058	5.1258	4.80241	5.60422	5.51185
KWMTBOMO15943	2.7e-16	Basic region leucine zipper	99.7	7091.H9JV58	H9JV58_BOMMO	BZIP domain-containing protein.	3.34587	2.96985	5.50153	9.89113	11.989	17.3426	14.5693	8.774	6.40685	10.6465	21.5405	17.2027	1.51505	2.57429	1.01689	1.84938	2.5734	1.85644	2.17453	3.84502	3.8176
KWMTBOMO16209	9.7e-12	Ubiquitin-associated protein 2	78.8	7091.H9JWR0	H9JWR0_BOMMO	UBA domain-containing protein.	10.3245	12.0917	11.5105	11.4458	5.20386	3.17456	9.70605	6.30064	9.82716	7.97404	2.64542	2.11431	0.906085	0.673482	0.414837	0.526874	1.01066	0.247284	0.345468	1.10568	0.954545
KWMTBOMO16210			99.5	7091.H9JWR0	H9JWR0_BOMMO	UBA domain-containing protein.	19.9954	23.0865	14.6019	19.7233	6.94962	5.0086	16.0851	13.1547	17.201	15.5488	5.93034	3.59224	2.63201	2.72688	2.58407	2.19883	3.44523	1.74726	1.44016	3.05165	2.87256
KWMTBOMO16267	5e-42	Phosphorylase superfamily	100	7091.H9JWI1	Mtap	S-methyl-5'-thioadenosine phosphorylase; Catalyzes the reversible phosphorylation of S-methyl-5'- thioadenosine (MTA) to adenine and 5-methylthioribose-1-phosphate. Involved in the breakdown of MTA, a major by-product of polyamine biosynthesis. Responsible for the first step in the methionine salvage pathway after MTA has been generated from S-adenosylmethionine. Has broad substrate specificity w…	39.3408	54.5961	38.9745	34.0826	17.2342	12.047	55.2175	44.1839	62.4307	51.7974	21.2105	19.6256	33.462	29.8649	29.6995	26.0704	30.3695	26.9335	24.1114	21.9996	26.1411
KWMTBOMO16320	3.1e-44	Galactosyltransferase					146.434	242.884	568.43	819.935	429.053	396.613	563.955	554.577	560.141	469.892	903.051	1210.03	18.5894	30.5698	15.7148	18.1993	30.2143	32.0799	34.4327	44.8028	23.7314
MSTRG.11190							43.0388	52.8401	37.6375	31.7768	10.5028	6.33254	50.8611	60.1839	43.0039	51.3086	12.4219	14.7504	21.6023	17.4424	18.7357	10.592	9.40722	10.5478	11.3018	9.85675	10.8956
MSTRG.16234	6.5e-60	Reverse transcriptase (RNA-dependent DNA polymerase)					1.25883	9.25395	2.56167	1.14031	0.628299	0.489042	1.73533	2.04313	4.25152	7.77321	1.16832	3.80781	0.0239953	0.140041	0.0215649	0.0357825	0.0450327	0.707511	0.444481	0	0.0145627
MSTRG.23656							5.78036	2.58676	0.206871	0.22074	0	1.43054	4.48314	3.71303	3.09725	0.424569	0	0	0.0789646	0	0.141933	0	0.444585	0.175721	0.0886492	0.340469	0
MSTRG.24329							4.06997	3.09076	2.25771	4.17053	18.1068	14.3253	6.88938	7.11292	4.01064	5.15672	19.4318	16.5414	0.704256	0.676015	0.499677	1.5661	1.65212	1.07229	0.99869	1.4783	1.68715

## Sheet: Evo_non-PG
geneid	hmmscan against PFAM		homologs in STRING database				932_25/70R1	932_25/70R2	932_25/80R1	932_25/80R2	932_25/90R1	932_25/90R2	932_30/70R1	932_30/70R2	932_35/70R1	932_35/70R2	932_35/90R1	932_35/90R2	7532_25/70R1	7532_25/70R2	7532_25/80R1	7532_25/80R2	7532_25/90R1	7532_25/90R2	7532_30/70R1	7532_30/70R2	7532_35/70R1	7532_35/70R2	7532_35/90R1	7532_35/90R2	HY_25/70R1	HY_25/70R2	HY_25/70R3	HY_25/80R1	HY_25/80R2	HY_25/80R3	HY_25/90R1	HY_25/90R2	HY_25/90R3	HY_30/70R1	HY_30/70R2	HY_30/70R3	HY_35/70R1	HY_35/70R2	HY_35/70R3	HY_35/90R1	HY_35/90R2	HY_35/90R3
	E-value	description	identity	stringID	preferredName	annotation
KWMTBOMO00055	5.1e-247	Immunoglobulin I-set domain	95.1	7091.H9IXQ1	H9IXQ1_BOMMO	Uncharacterized protein.	4.42313	4.53103	4.09015	4.69343	3.32368	3.59256	4.78744	5.01861	3.71128	4.63335	2.81938	2.64015	11.0818	7.19883	7.04758	8.91694	5.55882	6.77522	6.89138	6.03517	4.59945	4.55036	5.64408	5.10417	2.14368	2.59559	1.83067	1.16662	1.87446	1.92859	2.47726	1.93931	2.13953	1.29449	2.25163	0.912157	2.0937	2.61113	2.64428	2.29913	2.2501	1.87286
KWMTBOMO00080	5.6e-08	LIM domain	88.8	7091.H9IXX4	H9IXX4_BOMMO	Uncharacterized protein.	0.538925	0.601043	0.258131	0.755613	0.868142	0.812278	0.503801	0.670638	0.52971	0.362181	0.245445	0.242741	0.972885	1.01144	1.05694	0.662907	0.721802	0.95413	0.618055	0.936713	0.746724	0.504996	0.709306	0.524307	0.140897	0.280582	0.208761	0.170022	0.257175	0.201781	0.210221	0.098944	0.260043	0.140073	0.260851	0.122873	0.162452	0.188817	0.161776	0.195662	0.139948	0.100905
KWMTBOMO00131	8.3e-58	AMP-binding enzyme	100	7091.H9IY07	H9IY07_BOMMO	Uncharacterized protein.	0.953142	1.02841	0.392278	1.08709	1.77047	1.36156	0.786052	0.965351	0.426172	1.02559	0.162173	0.691029	2.84676	1.36696	1.30697	1.05762	1.74056	1.70533	1.02603	0.958814	0.981734	1.04599	1.18103	1.08532	0.452895	0.388217	0.447725	0.413611	0.483961	0.591623	0.634107	0.337773	0.490911	0.562807	0.467478	0.340143	0.355908	0.524796	0.206146	0.383963	0.350406	0.384024
KWMTBOMO00141			100	7091.H9IXM3	H9IXM3_BOMMO	Uncharacterized protein.	1.98286	3.05135	3.6191	1.58307	5.5764	5.1592	2.12892	4.14821	1.61898	2.45362	8.09701	5.46279	2.00592	3.14308	3.84929	3.20031	1.89837	3.18296	2.00705	3.79935	3.01638	3.15873	2.84303	2.95572	5.37041	6.90776	8.12876	5.44953	5.37633	6.96863	5.65354	6.05215	7.65947	8.64074	6.56446	5.03192	5.39442	6.47436	7.11897	6.3902	8.20084	8.46337
KWMTBOMO00142			100	7091.H9IY13	H9IY13_BOMMO	Uncharacterized protein.	3.04594	2.57365	5.78582	3.53413	1.5436	3.84905	5.28279	4.29481	4.24287	5.36369	2.75073	7.16283	2.85561	2.31859	3.11354	5.30016	3.15293	4.19012	3.11698	4.64659	4.22701	3.00465	5.86657	6.19208	9.1222	8.54624	7.42157	6.62578	5.33571	6.28949	7.06791	9.14824	7.70217	5.44131	7.56878	8.54725	8.7318	7.24534	9.09109	9.57163	8.72947	12.5185
KWMTBOMO00217	4.8e-09	Ankyrin repeat	100	7091.H9ITJ4	H9ITJ4_BOMMO	ANK_REP_REGION domain-containing protein.	2.0632	2.37819	1.4624	2.90657	2.47136	1.56914	1.68189	1.31315	0.666252	1.46562	2.87076	1.14679	2.49763	1.75114	1.54346	2.65934	1.96309	1.01389	2.20255	1.59961	1.87988	1.11991	1.63331	1.52824	0.0626333	0.297001	0.281447	0.762673	0.58898	0.207428	0.200444	0.482194	0.203672	0.467002	0.6465	0.278757	0.14063	0.40508	0.57018	0.354002	0.242298	0.497895
KWMTBOMO00219			100	7091.H9ITJ3	H9ITJ3_BOMMO	Uncharacterized protein.	0.626915	0.644324	0.203696	0.908827	0.869507	0.619474	0.708519	1.05842	0.619629	0.204145	0.464843	1.32048	1.09674	0.618657	0.701539	0.382765	0.201822	0.494898	0.32921	0.472589	0.721534	1.45072	0.362703	0.518484	0.189314	0.0394596	0.243055	0.521422	0.277439	0.756339	0.432754	0.33834	0.17589	0.457072	0.35529	0.481464	0.0607234	0	0.459576	0.0833764	0.104623	0.171991
KWMTBOMO00221	3.6e-15	Homeobox KN domain	100	7091.H9ITQ9	H9ITQ9_BOMMO	Homeobox domain-containing protein.	1.23898	0.978445	0.149976	1.17897	0.669293	0.826683	1.33024	1.36375	0.619149	0.841716	0.798585	0.432104	1.31892	0.657944	0.697306	0.704547	0.832137	0.448467	0.969551	0.856501	0.956242	0.534063	1.45393	0.347041	0.0796493	0.363163	0.232641	0.0404114	0.0340451	0.205163	0.238968	0.0383246	0.431675	0.138571	0.18685	0.110778	0.223545	0.128783	0.169186	0.327401	0.385155	0.211054
KWMTBOMO00256	6.5e-97	Thioredoxin	98.4	7091.H9ITT1	H9ITT1_BOMMO	Uncharacterized protein.	6.37777	4.17342	2.76886	3.92183	5.22	5.89738	4.49104	4.99254	3.56278	4.07389	2.9502	2.88195	6.41438	4.8376	5.1062	3.83764	5.03927	4.2756	4.95457	4.188	4.64309	4.25398	3.16639	3.81699	2.76369	2.49169	2.53062	3.57165	2.67465	3.26198	3.04553	2.19542	3.23589	4.09536	4.46495	3.03151	1.55132	2.27642	2.40515	3.20176	2.6098	3.1089
KWMTBOMO00327	2.7e-22	Bromodomain	99.5	7091.H9ITF2	H9ITF2_BOMMO	Bromo domain-containing protein.	2.02392	1.80411	1.31487	2.52952	1.89121	1.38016	1.46763	1.0865	0.817289	1.42267	1.37465	1.65505	2.172	1.8102	3.47521	2.51379	2.4111	2.91585	2.19673	2.32909	1.62782	2.10947	1.81193	1.51372	4.37308	5.11012	5.01513	5.10732	4.7111	4.53193	5.05879	4.92718	4.85784	3.2466	2.79138	2.5754	2.79842	3.3329	3.36298	3.09264	2.29736	3.10234
KWMTBOMO00339	1.1e-24	'Cold-shock' DNA-binding domain	100	7091.H9ITE6	Ybp	CSD_1 domain-containing protein.	1184.99	1481.63	1200.32	1046.64	769.284	1269.56	1206.75	1055.75	1937.43	1551.84	1330.64	1557.77	1198.82	1096.94	1298.25	1319.65	961.583	1036.62	1208.91	1055.35	1680.2	1499.77	1576.39	1724.17	457.102	452.355	456.593	347.985	415.219	421.212	451.442	469.856	530.91	454.505	653.902	506.871	581.219	650.187	735.277	681.019	780.295	548.455
KWMTBOMO00366	8e-61	KH domain	99.8	7091.H9ITD6	H9ITD6_BOMMO	Uncharacterized protein.	1.61066	2.6415	2.38225	2.79474	3.45665	2.65774	1.58519	2.4603	3.62331	3.11413	2.83638	1.93972	2.56531	3.44287	2.76458	2.53018	2.01141	2.47776	2.21337	1.84849	2.18298	1.80319	2.66396	1.70168	0.82511	1.49481	1.18646	0.683767	0.999268	0.931102	1.03423	1.50866	1.77383	1.55854	0.748443	0.963965	1.09613	1.25998	1.0349	1.38492	0.904384	0.962001
KWMTBOMO00407	0.019	Domain of unknown function (DUF4378)	86.7	7091.H9ITB4	H9ITB4_BOMMO	Uncharacterized protein.	4.62058	3.56918	3.30125	5.0741	5.25443	4.74531	5.06858	3.56091	4.1805	4.65262	5.49325	4.80216	5.40646	5.59635	5.99572	4.76884	7.25727	8.65694	7.24358	6.82141	7.08019	7.43919	7.72539	6.79158	15.1011	15.708	16.846	26.0953	24.3906	22.3433	22.3118	20.4243	21.5799	22.3251	16.953	13.6247	16.3535	14.6093	15.0129	16.9823	14.916	12.6741
KWMTBOMO00482	0.015	TolA binding protein trimerisation					0	0	0	0	0	0	0	0	0	0	0	0	0	0	0.0603264	0	0	0.0982085	0.0314547	0	0.0310229	0.242569	0.103965	0	4.4652	5.05586	4.63995	4.60178	5.22875	4.41579	4.09345	3.80465	4.28543	4.83213	3.49165	3.88142	4.51677	4.81311	4.54476	3.72823	3.37376	5.42292
KWMTBOMO00520	4.1e-50	Ubiquitin-conjugating enzyme	56.3	7091.H9JUA0	H9JUA0_BOMMO	UBIQUITIN_CONJUGAT_2 domain-containing protein; Belongs to the ubiquitin-conjugating enzyme family.	19.0709	13.8871	14.1675	14.2095	11.0571	10.794	19.2368	16.6708	9.75951	11.1052	13.5465	14.3593	14.0275	13.2212	14.2769	11.1545	12.6649	14.0525	17.1268	17.5154	11.2144	16.6368	13.2319	10.1647	34.1002	36.7212	38.9336	41.4272	41.0995	40.815	36.4677	41.26	35.4818	45.6015	34.5868	34.0248	41.2023	59.5251	29.624	46.6514	39.9918	51.8203
KWMTBOMO00546	7.8e-38	Protein kinase domain	93.5	7091.H9JRU4	H9JRU4_BOMMO	DH domain-containing protein.	3.25121	3.21995	2.24841	3.57691	4.6073	4.56547	3.70051	3.95877	2.90738	2.11047	2.2109	2.68601	5.86596	4.76533	3.57906	2.94718	3.92297	3.33092	4.52998	4.61945	4.7786	4.64338	3.91673	3.12166	1.40524	1.30136	1.53773	1.31512	1.69303	1.40928	1.39807	1.26122	1.65736	2.17877	2.11116	1.15848	1.42228	2.18183	2.22709	2.58885	2.18996	1.75954
KWMTBOMO00580	0.069	Neurogenesis glycoprotein					0.323071	0.7886	0.854768	0.786955	0.995102	1.16436	0.891946	0.793118	0.588128	0.456882	0.70439	0.769601	0.920452	0.913431	0.956755	1.20464	1.4962	1.27799	0.665148	0.788164	0.958794	1.12734	1.52201	0.824133	2.81828	2.51136	3.41677	1.78498	1.50378	1.62867	2.51208	2.31168	3.23937	2.50094	1.18917	1.95723	4.41676	3.3437	3.67336	3.57647	3.31101	3.18762
KWMTBOMO00614	1.5e-51	Ion transport protein	96.4	7091.H9J2W4	H9J2W4_BOMMO	Uncharacterized protein; Belongs to the potassium channel family.	2.49131	2.94007	1.98287	3.37567	1.94834	3.50315	2.9622	2.35879	3.36939	2.08916	1.01523	1.44198	2.85156	2.61653	3.74288	2.98559	2.6447	3.23072	3.83466	2.51797	2.07111	1.45847	3.69669	1.55886	0.371274	0.33241	0.257835	0.102748	0.0144269	0.1863	0.391559	0.308569	0.128049	0.201329	0.300882	0.150218	0.0757834	0.163719	0.143389	0.450903	0.440676	0.125211
KWMTBOMO00676	2e-17	Mediator complex subunit 16	71.5	7091.H9J127	H9J127_BOMMO	Uncharacterized protein.	13.8336	76.0046	28.4098	16.7767	49.2531	32.7776	12.4145	13.406	27.3678	17.1752	18.7299	23.6343	10.629	9.07554	9.36078	13.9241	11.6789	11.496	12.8699	10.748	11.4644	9.98996	11.0802	11.1056	5.22304	5.7917	4.19047	4.22072	5.1551	5.20674	6.01745	6.26004	5.93939	5.84391	7.40512	5.35709	5.33056	7.38041	6.65092	6.36277	7.46681	4.06643
KWMTBOMO00678	1e-10	Helix-loop-helix DNA-binding domain	68.1	7091.H9J198	H9J198_BOMMO	BHLH domain-containing protein.	8.93577	12.8026	4.07737	8.38681	8.62876	15.8419	6.90001	8.40113	10.6833	7.5117	6.19556	4.93081	9.77504	10.5726	8.41527	8.82607	8.09953	6.66773	8.38078	7.54428	9.9649	6.99879	8.16575	6.93748	3.26405	3.34917	3.63699	1.42718	2.43872	1.51357	2.64331	3.21772	4.18524	3.07348	3.51108	1.84541	3.53031	4.99151	4.52557	4.82684	4.69663	3.15022
KWMTBOMO00680	1.5e-60	Peptidase family M41	45.2	7091.H9JKN7	H9JKN7_BOMMO	AAA domain-containing protein.	57.7566	133.053	82.6376	70.3582	103.703	132.564	96.5671	99.9061	136.858	78.1917	61.3125	67.0947	80.0891	67.6877	73.1819	108.242	86.0917	82.695	99.7097	76.061	98.5347	83.233	102.593	110.628	7.79323	9.3814	8.13493	4.79722	8.06916	8.21723	10.8437	9.53377	10.8784	10.1056	15.7916	11.5975	11.285	17.514	20.0351	16.4151	24.312	11.2017
KWMTBOMO00688	6.3e-20	YEATS family	98.8	7091.H9J191	H9J191_BOMMO	Uncharacterized protein.	2.44682	2.37714	3.50202	2.15549	2.18722	2.65685	2.86231	2.99841	2.61261	2.31975	2.0008	1.47505	2.96727	2.91646	3.09293	2.89492	2.59119	2.48597	2.52361	2.88356	1.96988	1.69487	2.61681	2.64324	0.838134	0.968111	0.753242	0.799859	0.955333	0.925239	1.26928	1.26746	1.2005	0.545569	0.992455	0.588397	0.929726	1.14005	1.28377	1.48676	0.800933	1.04699
KWMTBOMO00695	6.1e-17	Chromosome segregation during meiosis	92.1	7091.H9J136	H9J136_BOMMO	DUF4210 domain-containing protein.	21.7708	27.3206	18.481	19.4859	19.6018	22.0857	22.451	19.9634	25.6366	22.8757	16.1564	16.8879	18.0942	16.3479	13.5255	19.139	19.7458	17.9012	23.1692	17.205	21.4955	20.9683	27.0135	29.5363	2.88405	3.05912	2.53433	1.96961	1.8002	2.49312	3.47214	2.38774	2.78871	2.40297	4.8713	2.58753	2.83689	3.92789	5.94553	3.50004	4.29454	3.34797
KWMTBOMO00712	5.4e-43	Paired amphipathic helix repeat	82.1	7091.H9ISH7	H9ISH7_BOMMO	HDAC_interact domain-containing protein.	12.2032	12.6502	6.82937	10.0858	11.2555	12.5667	8.06215	10.5864	18.3615	15.8417	8.8831	8.51177	10.4475	10.2581	9.64906	8.62518	6.88702	6.15451	9.32529	10.8771	11.1713	9.28114	12.1684	11.8523	1.92379	2.1199	1.63221	1.28322	1.73086	1.31186	2.28184	1.7866	1.8155	2.64813	3.30114	1.99831	1.94074	3.72683	3.05358	2.38479	2.7583	1.73249
KWMTBOMO00751	2e-19	Ornithine decarboxylase antizyme	100	7091.H9JUX6	Oaz	Uncharacterized protein.	297.005	278.276	166.259	282.896	193.966	280.188	233.545	263.987	340.016	330.306	267.435	207.268	384.05	396.737	364.893	295.895	326.598	319.013	337.595	322.257	421.19	383.753	394.132	404.232	125.845	132.616	134.113	125.337	143.492	128.62	132.567	114.978	143.534	199.202	193.838	123.11	166.838	208.532	193.515	177.203	183.821	142.058
KWMTBOMO00785	4.2e-32	XRN-Two Binding Domain, XTBD	85.8	7091.H9JJM6	H9JJM6_BOMMO	Uncharacterized protein.	3.22991	3.8599	3.73869	3.70685	3.17033	4.31638	4.74417	4.03436	3.67059	3.8302	3.31794	2.5932	4.00113	2.89716	4.22053	5.12591	3.4299	2.84667	4.22719	3.41029	4.21821	4.49261	3.83538	4.77421	1.01116	1.4485	1.10701	0.876812	0.848697	1.01477	1.07376	1.15	1.3551	1.24285	1.86316	1.14553	1.89883	1.30793	2.14226	2.30491	2.72039	1.8317
KWMTBOMO00792	8.8e-83	Actin	100	7091.H9JJN1	H9JJN1_BOMMO	Uncharacterized protein; Belongs to the actin family.	3.54522	3.12651	5.3939	5.06997	2.82192	4.42837	4.49396	4.21876	2.20899	1.24531	1.71855	1.55102	2.68625	2.31103	2.30995	2.89211	2.68613	3.29867	2.23136	2.62078	1.32544	1.11738	1.95552	0.718823	8.99875	7.80937	7.9188	5.21247	7.54856	6.84339	7.63458	8.28094	6.21824	5.47949	4.34519	5.73632	7.02958	6.46659	6.32602	9.363	8.10461	9.18024
KWMTBOMO00864	0.0015	Domain of unknown function (DUF4407)	35	7091.H9J8R1	H9J8R1_BOMMO	Uncharacterized protein.	0.193232	0	0.556691	0.0844823	0.34719	0.15116	0.103733	0.0737914	0	0.239108	0.0378093	0.0358017	0.0356827	0.0670936	0.0684739	0.261519	0.0787957	0.0743149	0.214218	0.212895	0	0.157332	0	0.276037	4.56671	4.92988	4.2465	3.72327	4.03937	4.09911	3.33689	3.14996	2.8613	3.51653	3.17058	3.26017	3.02274	3.55674	4.96632	3.3637	3.36989	6.15533
KWMTBOMO00883	5.8e-20	Cyclin, N-terminal domain	86.7	7091.H9JJG3	H9JJG3_BOMMO	Cyclin N-terminal domain-containing protein.	4.38822	2.98714	1.83147	2.77245	3.53878	2.26273	2.21638	3.20048	3.86336	4.43581	2.11877	2.8445	5.46465	4.59675	4.16568	2.71019	3.49314	2.36748	2.95998	3.66351	4.00059	3.14015	3.62347	3.40804	1.03345	1.0348	1.09268	0.503776	0.848824	0.879874	0.980847	0.536263	1.13118	0.836026	1.4261	0.789128	0.693843	0.85186	1.09452	1.41601	0.852496	1.12759
KWMTBOMO00886	0.0012	Enhancer of polycomb-like	78.8	7091.H9JJG2	H9JJG2_BOMMO	Uncharacterized protein.	1.22998	1.51212	0.798119	1.37775	2.09704	1.90679	1.01212	1.85139	2.60124	1.72196	2.03425	2.37536	0.974838	1.10352	0.944885	1.36435	0.812743	0.911543	0.955485	0.949584	1.97308	1.11842	1.10752	2.14181	0.117741	0.220105	0.152109	0.104541	0.0440359	0.0704042	0.153076	0.0849794	0.231318	0.182894	0.193346	0.0982534	0.156965	0.166575	0.196505	0.113432	0.199273	0.0701972
KWMTBOMO00888	2.2e-05	Guanylate-kinase-associated protein (GKAP) protein	100	7091.H9JJG0	H9JJG0_BOMMO	Uncharacterized protein.	10.8666	12.2482	8.83932	12.0729	8.95828	16.1261	12.2847	12.4491	12.7755	10.4407	7.87958	11.0141	19.0513	17.3783	15.4254	14.682	12.9024	17.9212	12.2593	13.5921	13.7683	12.0224	14.3653	13.2403	4.71536	4.73951	4.7557	3.29622	3.8071	3.20036	5.65891	4.94111	6.19019	3.90648	7.37453	5.42145	5.52895	6.38168	5.72348	4.84566	7.34724	5.10895
KWMTBOMO00889			99.8	7091.H9JJG0	H9JJG0_BOMMO	Uncharacterized protein.	3.29469	3.71665	2.63067	4.13052	3.66014	3.34159	3.43694	4.63182	2.66279	3.43384	1.9645	1.6291	6.71356	5.49973	4.77315	5.01563	4.94594	5.30022	4.94296	4.4086	4.23873	4.25233	4.45569	3.01397	0.834853	1.31131	1.24028	0.829864	1.09239	0.865191	1.07007	0.491882	1.26506	0.685995	1.58278	0.890988	0.841606	1.40495	1.14776	1.26937	1.16168	1.17381
KWMTBOMO00906	9.9e-41	Myosin head (motor domain)	93.4	7091.H9JJS8	H9JJS8_BOMMO	Myosin motor domain-containing protein; Belongs to the TRAFAC class myosin-kinesin ATPase superfamily. Myosin family.	0.227307	0.393015	0.233878	0.372674	1.02103	0.71126	0.223712	0.824634	0.457353	0.304711	0.800578	0.694896	0.545674	0.15785	0.14096	0.241713	0.254899	0.196694	0.0629981	0.166957	0.310666	0.161941	0.185086	0.108238	0.124208	0.0226532	0.0279068	0.0472643	0	0	0.086953	0	0.269268	0.138917	0.131121	0	0.226592	0.0334714	0.207299	0.015955	0.0450469	0.0822813
KWMTBOMO00954	1.7e-118	S-adenosyl-L-homocysteine hydrolase	95.6	7091.H9JJV7	H9JJV7_BOMMO	AdoHcyase_NAD domain-containing protein.	0.533013	1.30106	1.00032	1.06264	1.99199	1.7012	0.640947	0.65949	1.74452	0.844232	2.07752	1.01916	0.897657	0.31092	0.294651	0.445191	0.26082	0.270587	0.378175	0.30537	0.769278	0.416624	0.572893	0.883249	0.139803	0.0382461	0.0628214	0	0	0.012861	0.0699074	0	0.075769	0.121612	0.295168	0.0388881	0.215805	0	0.0848461	0.125708	0.202811	0.0555672
KWMTBOMO00992	2.2e-30	Protein of unknown function (DUF1759)	99.5	7091.E9JEG9	E9JEG9_BOMMO	Atf2.	1.15635	0.931063	0.922076	1.17964	0.8176	0.697278	0.689736	0.809573	0.667831	0.934046	1.01817	0.624884	1.37018	1.43872	1.13539	0.894282	1.2083	0.963555	0.872424	0.902426	1.15019	1.0592	0.980798	0.917707	0.447573	0.667435	0.526461	0.661214	0.483901	0.586124	0.373887	0.506724	0.342454	0.458042	0.518806	0.351525	0.665028	0.674005	0.615164	0.58169	0.388301	0.544153
KWMTBOMO01009	3.4e-09	Calcium-binding EGF domain	99	7091.H9JY52	H9JY52_BOMMO	SEA domain-containing protein.	0.662755	1.23142	0.439681	0.324358	0.746473	0.696429	0.998326	0.521294	0.504208	0.41617	0.441298	0.571816	0.405517	0.401851	0.389087	0.459002	0.59295	0.399451	0.53734	0.435936	0.454255	0.277864	0.507435	0.268485	0.0324315	0.0768934	0.0801531	0.0164547	0.00693122	0.017901	0.0648685	0.015605	0.0439422	0.0322418	0.114122	0	0.0546136	0.20975	0.177143	0.0666553	0.148986	0.128905
KWMTBOMO01010			79.5	7091.H9JY53	H9JY53_BOMMO	Uncharacterized protein.	1.03586	3.00259	0.746066	3.00037	1.08569	3.14001	3.19748	1.87898	2.83685	1.38861	1.0641	1.67932	0.956425	1.07901	0.734139	1.75241	0.580802	1.19514	1.14836	0.760846	0.94383	0.421705	1.58149	1.35644	0.212262	0.258083	0.0635875	0.0358982	0.362915	0.0781072	0.537776	0.340445	0.383465	0.21102	0.165982	0.0787247	0.119147	0.4576	0.558225	1.12699	0.205284	0.449959
KWMTBOMO01020	2.7e-39	RecQ mediated genome instability protein	89.9	7091.H9JCY2	H9JCY2_BOMMO	Uncharacterized protein.	16.8999	19.5162	18.1826	17.4246	17.7992	19.9606	21.5737	23.1978	27.1612	23.2998	24.0847	17.4064	25.9737	20.8382	23.0116	25.7795	19.8603	21.3409	25.3246	22.7736	24.9042	20.5589	23.4315	25.1558	9.56191	11.0072	9.70434	9.03872	10.8316	10.1409	13.1042	10.7412	11.2906	16.1204	17.9451	15.1496	13.8367	16.7732	15.3131	14.7579	15.5592	11.0211
KWMTBOMO01045	4.3e-25	Calmodulin-binding	100	7091.H9JD01	H9JD01_BOMMO	Enkurin domain-containing protein.	3.25378	2.0365	2.84996	3.02753	4.29722	3.78537	7.10635	4.36486	2.46204	3.20037	3.39552	4.39002	2.4034	4.20043	2.6608	2.38732	2.61962	3.78619	3.48383	3.98319	6.71997	5.40041	3.63446	3.93302	8.54797	6.58516	9.85366	7.60991	7.91153	6.87804	8.11556	7.91891	5.63342	7.29693	5.88214	8.49644	8.368	5.89695	7.55335	6.55885	6.23881	7.92459
KWMTBOMO01048	2.9e-09	CCCH-type zinc finger	100	7091.H9JCW9	H9JCW9_BOMMO	C3H1-type domain-containing protein.	2.42573	2.13609	2.31261	3.62464	3.78833	2.84636	1.35165	3.34184	2.01818	2.62167	4.36185	2.28699	2.68764	2.97455	4.21087	2.13719	2.21621	2.94043	2.65512	3.21384	3.45799	3.22508	2.96275	3.81612	5.41106	6.60976	7.62245	5.5674	5.59397	4.40829	4.57085	4.98927	5.10142	6.68048	4.69967	5.18055	6.86582	5.53425	4.49062	6.41407	5.35489	6.85564
KWMTBOMO01049	6.8e-41	Transmembrane protein 173	100	7091.H9JD03	H9JD03_BOMMO	Uncharacterized protein.	7.09868	8.16007	3.56701	7.28981	6.95402	8.62019	5.61278	5.32711	4.42882	4.46009	3.87623	4.89388	12.316	11.2062	13.0455	10.4372	10.4343	11.0473	9.66924	9.45796	7.64124	5.10774	7.79649	7.58583	3.36026	3.33981	3.20232	2.31132	2.25567	3.0207	3.60864	2.92986	4.54679	4.12531	2.66642	3.7639	3.74706	4.22981	3.09322	3.03596	3.55515	3.27475
KWMTBOMO01055	3.3e-51	Ribosomal protein S26e	100	7091.Q5UAL7	RpS26	40S ribosomal protein S26; Belongs to the eukaryotic ribosomal protein eS26 family.	2305.38	3959.85	2837.41	2519.57	2506.62	3393.12	2394.08	2110.18	3876.58	2385.11	2139.26	1724.62	2231.87	2088.43	2191	3037.45	2185.84	2190.99	2294.77	1936.28	1987.27	2205.57	2432.46	2812.24	970.416	795.071	823.783	898.518	929.747	1026.75	1016.03	935.1	939.018	1185.24	1325.12	1361.32	1148.52	1291.65	1384.87	1034.83	1332.47	931.676
KWMTBOMO01072	1.6e-45	Uso1 / p115 like vesicle tethering protein, head region	99.7	7091.H9JD17	H9JD17_BOMMO	Uncharacterized protein.	25.5604	36.5629	13.1698	24.5647	26.6978	43.9985	26.867	24.5449	23.1206	15.6929	16.4714	15.0148	22.6649	20.6266	19.5483	23.4569	27.106	22.7258	23.6788	20.2594	19.8335	14.5137	20.3811	20.0423	9.5581	8.65542	10.5664	6.25913	7.50153	7.92641	11.8698	10.4988	13.9534	14.4826	14.7973	8.59383	10.4293	14.9744	16.3802	19.3027	21.6832	11.5862
KWMTBOMO01084	3.9e-08	CUE domain	100	7091.H9JCU9	H9JCU9_BOMMO	CUE domain-containing protein.	11.0956	20.7133	16.0551	13.352	14.7714	18.4817	14.0758	12.5366	10.8093	9.27279	6.79085	10.7906	14.8639	14.2921	11.6981	20.3251	19.3241	16.4819	14.8385	11.9892	9.69534	8.25744	10.5135	9.5276	5.96708	5.86805	6.48695	3.36389	5.28291	4.89784	7.04601	6.42852	6.50864	3.10911	6.22143	3.98079	4.52212	4.7195	5.37517	5.54063	6.21857	5.86053
KWMTBOMO01109	3.5	Flagellar hook-associated protein 2 N-terminus	94.8	7091.H9JCT9	H9JCT9_BOMMO	Uncharacterized protein.	0.977005	0.86347	0.332772	0.618634	0.403547	0.711572	0.470228	0.347367	0.225953	0.250129	0.19776	0.149807	0.821203	0.350931	0.537225	1.56328	0.32971	0.466441	0.373485	0.631005	0.663045	0.205729	0.699521	0.962534	0.0552278	0.12087	0.0992678	0.224166	0.0944257	0.121935	0.331395	0	0	0.247071	0.129559	0.153624	0.0930018	0.446481	0.167588	0.227016	0.160237	0.234147
KWMTBOMO01121	4.7e-41	Gar1/Naf1 RNA binding region	99.5	7091.H9JD43	H9JD43_BOMMO	Uncharacterized protein.	9.0122	10.4608	6.39364	11.5726	10.3925	10.3778	9.02194	9.39813	9.66532	6.96663	6.0794	5.62815	10.1017	8.34816	9.8152	10.4546	10.3053	9.17395	9.18746	8.2165	8.7168	7.56872	9.63467	10.0382	2.91858	3.27855	2.67713	1.48516	2.64222	2.95262	3.09964	3.43832	3.25689	2.60195	3.27189	2.99831	2.85126	3.25735	3.69931	4.59175	4.57951	3.58621
KWMTBOMO01123	8.5e-137	Myo-inositol-1-phosphate synthase	100	7091.H9JD44	H9JD44_BOMMO	Inos-1-P_synth domain-containing protein.	3.53816	3.66689	2.63576	2.46295	2.46237	4.26767	3.50167	3.41939	3.15515	2.34807	2.78469	2.5709	3.94209	3.68554	2.3955	2.4535	2.85332	3.07876	3.50606	2.65687	3.7605	3.28315	3.40406	2.06127	1.74976	1.52469	1.90742	1.28233	2.00828	1.91968	1.72398	1.27848	1.49272	2.6415	2.46286	1.64042	1.90979	2.41	2.18284	1.59832	2.22498	1.30508
KWMTBOMO01130	1.2e-05	Daxx N-terminal Rassf1C-interacting domain	99.8	7091.E9JEH3	E9JEH3_BOMMO	Daxx.	7.69602	5.56675	10.7924	6.24175	9.47225	6.52851	6.62549	5.77544	5.36049	6.15073	8.28915	9.02636	4.19309	4.69227	4.81883	2.99777	4.76785	3.60064	3.61624	4.37181	3.50484	3.08709	3.17352	3.0662	15.637	16.7272	13.0546	16.208	18.9384	19.5407	13.3071	14.4243	12.7843	12.4848	15.5638	13.1874	16.0735	17.6414	21.9023	19.6017	23.4065	24.8425
KWMTBOMO01147	1.3e-34	Calcineurin-like phosphoesterase	100	7091.H9JD63	H9JD63_BOMMO	Serine/threonine-protein phosphatase.	43.6372	39.1028	27.1931	43.2097	34.7071	35.8815	39.8304	39.8384	47.7758	45.7526	37.6622	37.1255	43.8375	38.4288	41.9958	35.5208	37.0811	30.9153	41.9245	40.85	58.5272	51.0092	56.3873	59.0466	16.4341	16.7478	16.4358	9.27025	13.0116	12.2807	16.4523	13.7226	17.3202	18.4996	18.2997	15.9411	18.2604	22.7654	25.5738	30.8318	28.9349	19.4196
KWMTBOMO01150	0.041	Gamma-aminobutyric acid type B receptor subunit 2 coiled-coil domain	98.6	7091.H9JD81	H9JD81_BOMMO	WH2 domain-containing protein.	2.58634	3.73985	1.90905	2.35985	3.70413	3.13379	2.23355	2.51212	3.54466	2.88729	2.54132	2.18762	3.08363	2.51837	2.18166	2.44589	3.88616	2.69211	2.86722	2.84951	2.79712	2.67806	2.64388	2.65051	0.322593	0.201719	0.352044	0.116909	0.315173	0.135664	0.221225	0.0665234	0.499531	0.526874	0.41082	0.179467	0.594973	0.248377	0.335624	0.615656	0.0891396	0.219807
KWMTBOMO01151	7.3e-06	WH2 motif	100	7091.H9JD81	H9JD81_BOMMO	WH2 domain-containing protein.	3.44995	3.28283	2.3825	3.60467	5.5333	6.03798	2.57402	3.61745	3.68644	4.70315	1.85351	3.05516	5.24778	4.62911	4.10272	3.59513	4.29197	4.52015	8.68643	8.82606	7.67211	2.28527	5.49927	4.59422	1.00649	0.559435	0.47381	0.0972685	0.204863	0.317455	1.03533	0.830212	0.363658	0.381182	0.764557	0.586601	0.8609	0.413299	0.872623	0.738788	1.15881	0.355598
KWMTBOMO01152			100	7091.H9JD82	H9JD82_BOMMO	Uncharacterized protein.	6.95244	5.56412	5.29118	7.9828	6.47114	7.2486	6.46112	7.57325	6.48219	6.65677	5.48607	6.63916	10.4055	8.7854	10.4443	8.72626	10.8754	9.57317	10.5883	10.6485	13.9322	10.412	15.5633	11.6901	1.68155	1.89461	2.16609	1.55465	1.80487	2.18631	1.74896	1.86993	2.65303	2.80476	3.68176	2.7441	2.55899	3.42373	3.42443	4.35843	3.30675	2.9903
KWMTBOMO01164	7.3e-13	Region in Clathrin and VPS	88.1	7091.H9JKX4	H9JKX4_BOMMO	Uncharacterized protein.	2.99644	2.59637	1.45745	3.19859	2.48605	3.50082	2.54866	3.07618	2.85356	2.23112	1.5381	1.29781	3.14751	1.97274	2.71661	2.70859	2.98329	1.76601	2.86169	2.34381	2.58129	2.02783	2.75675	2.2051	0.552874	0.798913	0.391767	0.28051	0.590798	0.352115	0.595454	0.47066	0.818251	0.634201	0.618565	0.248429	0.381958	0.458424	0.696887	0.808524	0.514135	0.495846
KWMTBOMO01183	9.6e-19	Cytoskeletal-regulatory complex EF hand	99.9	7091.H9JD94	H9JD94_BOMMO	Uncharacterized protein.	4.60237	4.09993	3.38026	6.19182	4.71518	3.49032	3.71795	5.20483	3.98993	3.90045	2.50181	3.27378	5.5748	3.99249	4.3578	4.53212	4.96038	4.66123	4.38033	5.44568	4.35256	3.21713	5.00673	3.82637	1.29788	2.07949	1.0029	1.09545	1.14063	1.12478	1.74682	1.93769	1.95903	1.00088	1.35446	1.28213	1.15747	1.32055	1.63425	1.72015	1.87695	1.51706
KWMTBOMO01184	1e-29	Fz domain	30.3	7091.H9J549	H9J549_BOMMO	Uncharacterized protein; Belongs to the G-protein coupled receptor Fz/Smo family.	0.33776	0.412228	0.22747	0.0805475	0.404579	0.396329	0.560442	0.914609	0.411873	0.151981	0.43258	0	0.646395	0.127937	0.881344	0.249339	0.300503	0.566829	0.578681	1.08256	0.570737	0.675017	0.675058	0.0877269	0	0	0.0452371	0.127693	0	0.111133	0	0.169538	0.0545606	0.125103	0	0	0.0565088	0.0271287	0	0.103453	0.0243404	0.160054
KWMTBOMO01237			98.4	7091.H9JHN4	H9JHN4_BOMMO	Uncharacterized protein.	1.96773	0.365455	0.739422	0.953811	0.922305	1.30505	1.28597	1.86225	0.631172	0.846917	1.35594	2.66299	1.37447	1.91601	1.50068	1.33982	1.77922	0.937729	0.948444	2.02656	2.1047	1.98526	1.93313	1.83322	3.33088	4.78317	4.41148	2.77512	2.93741	3.12227	3.16987	3.20542	2.85038	3.59025	3.05977	1.71652	2.5979	1.92748	2.80883	2.95452	2.50929	4.08789
KWMTBOMO01255	1.2e-62	Rap/ran-GAP	99.4	7091.H9JH61	H9JH61_BOMMO	Rap-GAP domain-containing protein.	2.00278	1.75919	0.917938	3.04479	2.41717	1.85157	2.23176	2.55519	2.44224	3.07906	2.35128	2.12522	2.79059	2.33907	2.74205	2.23532	1.87467	1.90811	2.52305	3.30986	2.30593	2.07541	2.31645	2.7093	0.572066	0.816526	0.88295	0.996936	0.914301	0.695586	0.616889	0.514616	0.674006	1.18689	1.08528	0.664186	0.76788	0.710475	1.02646	0.93293	0.914083	0.724974
KWMTBOMO01312	3.6e-32	JAB1/Mov34/MPN/PAD-1 ubiquitin protease	69.8	7091.H9JHL2	H9JHL2_BOMMO	MPN domain-containing protein.	58.0273	44.6972	78.4054	52.7006	40.6074	52.8819	54.4973	45.1102	26.5954	27.0221	35.8416	39.0619	44.7924	49.844	39.6235	46.4672	53.6562	59.6339	47.4924	44.8477	22.3549	27.6905	26.1054	24.8327	126.587	105.869	117.024	104.372	107.414	104.208	94.5035	132.262	100.141	82.3184	78.2462	79.5496	66.0896	62.8278	58.2231	64.5085	66.8893	74.0323
KWMTBOMO01315	1.9e-113	V-ATPase subunit H	86.8	7091.H9JH82	H9JH82_BOMMO	V-ATPase_H_C domain-containing protein.	116.372	124.785	148.899	164.878	156.836	144.437	134.818	157.183	120.012	110.662	103.377	120.694	123.581	155.075	101.903	97.0192	180.055	140.636	144.325	152.483	82.3335	95.6149	81.196	80.3689	271.769	320.183	315.027	205.069	252.886	219.307	306.441	301.353	268.97	244.207	214.074	243.854	192.684	224.713	163.225	190.992	195.744	221.814
KWMTBOMO01332	1.4e-94	Frizzled/Smoothened family membrane region	100	7091.H9JH88	H9JH88_BOMMO	G_PROTEIN_RECEP_F2_4 domain-containing protein; Belongs to the G-protein coupled receptor Fz/Smo family.	8.41226	7.47279	5.7356	10.475	7.74868	8.66835	7.76001	9.53066	8.10588	6.35766	4.53173	5.31209	10.4856	9.48363	10.4711	9.72777	9.70479	8.64612	9.59145	7.83109	7.33497	7.2991	9.70562	6.86421	3.52393	4.11485	3.99062	3.19944	4.05711	3.70147	5.84826	3.95815	4.32824	4.23001	3.89026	3.30182	4.02961	4.8569	5.45591	5.23576	5.91931	3.78132
KWMTBOMO01359	2.7e-17	SPRY domain	100	7091.H9JH99	H9JH99_BOMMO	Uncharacterized protein.	8.15504	7.9513	3.93757	6.15484	5.40261	7.1635	10.8102	7.82909	6.17224	5.18651	4.27891	4.76075	9.03556	8.35234	10.3162	7.29338	5.51762	6.57052	7.87903	7.5794	7.82068	5.89801	9.23707	7.61459	1.49369	2.15213	0.906121	1.74306	3.25615	1.64893	1.40419	0.682781	2.50957	3.74952	3.1887	1.66197	0.964211	3.0994	3.12749	3.30018	2.60027	1.74151
KWMTBOMO01384	6.9e-28	Ricin-type beta-trefoil lectin domain	82.2	7091.H9JHA7	H9JHA7_BOMMO	Polypeptide N-acetylgalactosaminyltransferase.	1.63714	2.02791	1.32746	2.66009	2.40005	2.03571	1.96761	2.04353	0.655525	1.33039	1.00404	0.950722	2.65318	1.42535	1.091	1.04879	2.48103	1.24045	1.02937	1.31914	0.748068	0.746067	1.31316	0.663211	0.500702	0.876658	0.341991	0.589372	0.56501	0.545369	0.721073	0.46257	0.607859	0.438041	0.826919	0.222843	0.899378	0.194297	0.51051	0.617446	0.368025	0.573158
KWMTBOMO01385	7.1e-62	Protein tyrosine kinase	100	7091.H9JHI2	H9JHI2_BOMMO	Protein kinase domain-containing protein.	3.4634	3.4946	1.46069	4.20533	3.65567	3.54089	4.06828	3.57495	4.04774	3.07634	2.19406	2.76372	4.82519	3.78626	3.91883	4.51496	3.37693	3.9366	4.56182	4.09917	4.98661	3.35042	4.29298	4.8006	1.61614	2.23499	1.84397	1.62569	1.80208	1.85132	2.23749	1.75813	2.43728	1.83022	2.38688	1.73566	2.52431	2.86304	2.09812	2.97499	2.39209	1.87682
KWMTBOMO01403	8.4e-63	Zc3h12a-like Ribonuclease NYN domain	100	7091.H9JHH0	H9JHH0_BOMMO	C3H1-type domain-containing protein.	20.4126	22.8736	10.7607	19.6314	15.4435	23.6649	18.2351	15.8598	18.5309	17.3621	12.5826	14.4928	22.6166	19.162	24.028	22.1923	24.196	24.8643	30.6463	21.7913	27.5795	23.294	32.9197	29.3245	5.38421	6.83077	5.1572	4.14558	4.19907	4.46652	6.42381	5.85182	6.27131	5.52879	8.85268	4.80838	6.37595	8.71831	7.83953	9.03965	8.78147	6.78309
KWMTBOMO01423	1.3e-61	Molybdopterin oxidoreductase	98.5	7091.H9JHG0	H9JHG0_BOMMO	Uncharacterized protein; Belongs to the complex I 75 kDa subunit family.	88.9274	105.005	87.3635	105.889	83.8031	120.275	106.202	93.3666	75.4836	63.23	46.9738	56.9814	102.197	105.249	93.2463	113.892	113.474	108.822	121.276	101.623	61.4178	51.0028	72.6512	63.8892	29.0515	34.1935	31.1881	17.0722	28.1576	24.1097	41.4055	33.9889	34.7008	27.0441	40.5911	22.6217	30.7657	40.0251	39.5338	43.43	47.748	34.4591
KWMTBOMO01428	7.1e-23	Tesmin/TSO1-like CXC domain, cysteine-rich domain	95.4	7091.H9JHF9	H9JHF9_BOMMO	CRC domain-containing protein.	6.77971	7.26356	6.4391	9.49593	8.37817	9.75519	7.18029	5.4475	5.26717	4.70711	3.85365	3.78544	11.6585	10.9606	13.6321	15.4449	13.8481	14.7241	10.0327	10.5791	13.115	14.2374	16.4864	18.1867	2.89165	4.45752	4.2936	3.08734	3.35332	3.71957	3.94303	3.36348	4.63342	2.34978	3.63361	3.04954	2.87932	3.11695	3.1131	2.27388	3.55046	3.19816
KWMTBOMO01444	2.5e-15	Zinc-finger associated domain (zf-AD)	100	7091.H9JHF1	H9JHF1_BOMMO	Uncharacterized protein.	9.05165	8.25935	6.96295	8.33307	6.54987	5.29387	6.91324	7.14771	11.6628	9.94629	5.63181	6.17395	10.4877	9.02713	8.90929	8.96009	5.25713	6.11124	9.6548	9.06037	16.7498	14.4376	16.6531	17.499	3.83832	4.08069	3.6073	4.12049	4.19164	4.53865	4.67191	3.62618	3.52628	5.6191	6.69835	7.31752	6.47674	7.39179	9.04799	6.18114	7.68459	5.11017
KWMTBOMO01455	1.4e-55	BLOC-1-related complex sub-unit 6	89.3	7091.H9JHE7	H9JHE7_BOMMO	Uncharacterized protein.	4.34112	2.18163	3.258	3.51682	2.44703	3.54575	2.97018	2.9255	2.22646	2.47522	2.64818	1.98713	3.81959	3.76828	2.48846	1.08618	4.3214	4.17386	2.83093	4.26706	2.32672	2.39104	3.01497	2.85751	9.45367	10.4341	8.59018	8.531	10.2885	8.65187	7.42403	9.63472	8.31877	7.62967	7.39793	5.86095	6.34437	6.95644	6.52074	7.67155	4.89196	7.32095
KWMTBOMO01483	5.3e-05	Kazal-type serine protease inhibitor domain					0.0875584	0.961767	1.29729	0.918745	0.419521	1.02741	2.53821	0.702171	0.939586	0.866767	0.719559	1.84938	3.68647	3.19219	4.28176	4.26603	3.96318	3.03065	3.49442	6.07748	4.21233	5.66762	5.77491	5.12825	8.75562	11.5183	8.57826	6.99117	6.68738	11.2501	10.2205	9.59993	9.25719	9.20384	6.06094	10.8599	9.02375	5.41514	10.3662	6.56379	6.73259	8.29134
KWMTBOMO01489	2.8e-36	Patched family	97.3	7091.H9JHQ1	H9JHQ1_BOMMO	SSD domain-containing protein.	25.9899	31.9819	20.9222	22.2257	21.8606	30.5386	26.5417	23.4473	50.6867	36.1194	26.651	32.1311	34.2622	32.1741	32.342	35.9971	24.622	22.4587	30.3779	28.733	43.6026	37.2432	46.262	45.5025	13.9918	16.7165	15.9454	18.8513	16.7833	19.6133	19.8334	16.2423	18.8665	19.6633	24.4302	18.7142	14.1452	15.7294	18.6903	14.5892	17.6835	14.3021
KWMTBOMO01491	1.4e-13	Thioredoxin	100	7091.H9JHQ3	H9JHQ3_BOMMO	Thioredoxin domain-containing protein.	12.2322	7.46457	11.507	12.4787	7.28731	11.1637	7.22676	8.74929	7.59627	7.84845	10.7135	6.3674	10.7563	13.1799	9.01325	10.6988	9.81769	8.25131	11.157	11.5516	8.91633	10.671	7.70729	8.41342	25.702	24.2843	25.8638	22.7163	19.1149	24.264	25.2532	23.9937	19.9242	18.1683	18.5177	22.1342	16.1988	15.9251	15.8399	16.4906	16.3918	17.5147
KWMTBOMO01515	0.015	Domain of unknown function (DUF3552)					0.83534	0.127439	0.128923	0.684779	0.250149	0.551358	0.112109	0.119625	0.350156	0	0.796814	0.0580388	0.751997	0.271917	0	0.0605648	0.127737	0.120473	0	0.345128	0.513757	1.02021	0.701438	1.41705	0	0.0312184	0.0769171	0.0868469	0	0	0.0684745	0.0823623	0.046385	0.382884	0	0.428524	0.480413	0	0.311651	0.395779	0.0413862	0.317498
KWMTBOMO01533	3.5e-23	C2 domain of PTEN tumour-suppressor protein	100	7091.H9JHS3	H9JHS3_BOMMO	Uncharacterized protein.	1.12144	1.14058	0.615391	1.77053	2.36321	1.75454	0.936479	1.07064	1.05856	0.179885	0.512002	0.738767	2.02486	1.57917	1.43503	1.71048	2.61676	1.89289	1.42741	1.76181	1.0218	0.887723	1.42044	0.801002	0.357463	0.186269	0.520129	0.224547	0.232827	0.175383	0.55837	0.114666	0.295214	0.270759	0.143755	0.113638	0.286645	0.275224	0.289257	0.262386	0.576186	0.433006
KWMTBOMO01534	2e-52	MT-A70	99.7	7091.H9JHU9	H9JHU9_BOMMO	Uncharacterized protein; Belongs to the MT-A70-like family.	8.23197	6.24793	5.52663	7.38932	5.45409	7.84828	8.89357	6.86683	7.90201	8.88121	6.16104	7.32097	4.64591	3.10838	4.89523	2.71564	3.0526	2.78996	3.08001	4.42143	5.42854	3.61309	4.68159	4.99781	1.1597	1.44594	1.72443	0.534902	1.29783	0.915553	0.978447	1.01456	1.50845	1.44638	2.61172	1.0792	1.3256	1.45461	1.63798	2.21014	2.30433	1.56441
KWMTBOMO01545	7e-09	Trypsin Inhibitor like cysteine rich domain	98.9	7091.H9JHU3	H9JHU3_BOMMO	TIL domain-containing protein.	73.477	74.183	58.7075	79.0163	113.449	110.413	63.8548	115.557	91.1291	63.026	85.8107	62.352	38.4462	40.8734	36.5613	29.1859	39.5313	45.8052	41.1121	30.5165	68.8975	52.1516	64.935	73.7493	4.66668	4.00253	4.93079	1.7278	3.12685	3.94498	2.77502	2.5489	4.78498	5.51711	5.68092	4.13989	4.67265	4.96231	8.26696	5.96215	6.58695	6.34997
KWMTBOMO01547			85.2	7091.H9JHU2	H9JHU2_BOMMO	Uncharacterized protein.	3.5952	3.9625	1.78917	3.00735	5.47094	5.01499	2.91471	4.18183	5.31458	4.92539	3.31633	1.91677	5.9141	5.90402	4.27049	3.87271	4.28592	4.63477	5.53109	5.71924	3.77048	3.06912	4.36872	3.72085	0.706632	0.921327	0.5675	0.564481	0.835433	0.697084	0.950276	0.564269	1.18966	1.16585	1.45313	0.702595	0.843933	0.810308	0.98545	0.942461	0.727025	0.414324
KWMTBOMO01549	1e-10	PTB domain (IRS-1 type)	96.9	7091.H9JHU1	H9JHU1_BOMMO	Peptidase_S8 domain-containing protein.	1.00968	0.985835	0.581767	1.01531	2.05603	1.34274	0.289082	0.886826	0.85776	0.458111	1.2644	0.785702	1.1187	1.40232	1.0376	1.13224	1.35869	0.893118	1.52976	2.33609	1.36156	0.493256	0.411071	1.29812	0.137931	0.181123	0.123961	0.111971	0.141497	0.243626	0.132425	0.18583	0.388724	0.438798	0.258859	0.15347	0.216787	0.0892069	0	0	0.0533588	0.175435
KWMTBOMO01574	1.6e-29	Protein phosphatase inhibitor 2 (IPP-2)					3.95558	2.81615	2.5437	3.4588	3.35617	2.51414	3.22945	3.918	2.76349	4.02792	4.49875	6.59594	3.9718	3.56238	4.55553	2.48553	4.58695	3.37532	4.20244	5.35681	5.09084	5.83746	2.96923	3.82596	8.94981	8.45086	8.22542	7.12825	7.47774	6.41264	7.97107	9.58774	7.94388	12.8593	8.36647	8.34221	8.1138	8.91905	7.50178	10.3771	9.47217	10.4525
KWMTBOMO01604	2.7e-148	Alkaline phosphatase	100	7091.H9JXN7	Alps	Uncharacterized protein; Belongs to the alkaline phosphatase family.	67.5402	212.937	93.1618	108.855	147.278	193.013	80.8636	114.43	210.661	107.033	83.3369	89.7441	118.367	138.636	86.9728	118.815	215.843	189.964	204.679	158.412	142.292	133.889	113.701	161.076	23.6701	32.6878	22.9112	11.5919	17.7522	17.3726	35.4356	24.704	32.233	22.7778	41.4396	29.8374	30.0148	35.741	35.0565	53.5563	58.6423	34.0325
KWMTBOMO01623	3.3e-32	COG4 transport protein	95.1	7091.H9J980	H9J980_BOMMO	Cog4 domain-containing protein.	27.8055	145.408	68.2863	38.4674	80.6209	81.5142	41.2	46.8579	55.3539	28.0003	38.9724	31.723	26.3536	26.0451	22.9224	35.0468	31.7054	31.1323	33.4587	27.6485	25.8401	24.1397	23.6948	25.1029	9.68547	9.03254	8.009	5.62333	6.06052	7.10966	10.7648	11.5307	10.7149	10.4974	15.9283	8.58238	8.79956	16.2252	13.968	8.59354	14.292	7.96392
KWMTBOMO01625	6.6e-94	Kelch motif	100	7091.H9J9A1	H9J9A1_BOMMO	BTB domain-containing protein.	21.0204	53.0741	16.8825	20.7896	34.6515	44.5614	25.0338	28.0954	30.1808	16.4778	16.6717	24.0672	27.2848	22.9234	24.5702	27.5216	25.1948	22.2904	25.3017	26.8881	21.6073	20.9991	21.582	18.4396	4.61402	5.34904	5.38692	4.99319	4.44491	5.28333	7.26038	6.38535	7.07135	6.52716	8.94701	8.12724	6.69788	10.1123	9.13672	6.84727	8.10232	4.06308
KWMTBOMO01637	5.1e-34	Lysosome-associated membrane glycoprotein (Lamp)	100	7091.H9J971	H9J971_BOMMO	Uncharacterized protein.	63.1004	65.7571	31.2112	54.1077	87.1233	105.83	89.9382	143.165	60.8207	52.8466	44.3386	49.0325	105.281	91.1739	79.3066	66.6088	94.3503	79.8964	80.9375	86.1228	87.7491	70.6628	74.2876	72.1829	22.0469	28.1301	21.4717	22.6685	22.6361	22.3183	28.8344	22.1475	30.6523	34.3978	38.7372	24.9561	26.8219	32.3734	41.4787	40.3187	37.205	29.2337
KWMTBOMO01643	1.7e-49	Sodium / potassium ATPase beta chain	100	7091.H9J966	H9J966_BOMMO	Uncharacterized protein.	1.01141	0.533794	0.135002	0.717069	0.654862	0.288678	0.381535	0.501061	0.440001	1.18388	0.256735	0.54698	0.696596	0.968112	1.8017	1.17328	1.07008	0.977694	1.63641	0.301168	0.687423	0.46739	1.16854	0.663836	0.134432	0.326905	0.120816	0.318297	0.708691	0.47819	0.51985	0.582161	0.218575	0.400938	0.693805	0.299154	0.0503066	0.144907	0.761476	0.368393	0.498385	0.142487
KWMTBOMO01644	5.5e-78	Sodium / potassium ATPase beta chain	100	7091.H9J965	H9J965_BOMMO	Uncharacterized protein.	4.94889	2.30618	1.18503	2.43906	1.29337	1.47816	2.44739	1.99296	1.48859	1.92993	1.19722	1.46707	3.19024	1.43716	0.988443	1.04381	0.843908	0.761313	0.931015	1.65226	1.86926	0.842517	2.01484	1.62815	0.958776	0.753253	0.773288	0.374193	0.525406	0.506593	0.983443	0.520477	0.746132	1.66193	1.1073	1.12149	0.800374	0.47699	0.984718	1.01053	1.04614	0.93805
KWMTBOMO01662	2.2e-61	Ras family	100	7091.Q19N36	Q19N36_BOMMO	Small GTP binding protein RAB5.	14.1656	27.5068	12.3217	15.1538	19.7359	28.8429	17.654	20.8709	24.0774	14.5037	17.8493	13.9977	22.5965	18.4882	18.6905	18.1033	20.0331	17.6188	16.1495	13.2088	18.8205	14.315	15.6656	17.0786	9.49731	12.3552	10.3115	7.46468	8.61178	7.8784	7.18123	9.29808	10.354	9.74193	8.75737	5.74173	9.83009	11.0953	9.99519	11.5086	11.1761	9.71722
KWMTBOMO01668	7.5e-26	BTB/POZ domain	99	7091.H9J9B4	H9J9B4_BOMMO	BTB domain-containing protein.	6.71531	7.33708	3.66405	7.24295	7.65902	8.05927	7.47273	6.85212	6.09406	4.71319	4.11251	4.99947	6.60991	6.26205	4.06544	4.95088	4.45371	4.55343	5.51137	4.66838	3.91372	3.53094	3.60589	3.71482	0.488984	0.823213	0.574674	0.254456	0.385865	1.31029	0.631972	1.00146	0.665935	0.934854	1.54125	0.348763	0.450425	0.486539	0.897899	0.334998	0.557792	0.279075
KWMTBOMO01685	3.1e-34	Sad1 / UNC-like C-terminal	99.9	7091.H9J944	H9J944_BOMMO	SUN domain-containing protein.	12.2569	11.9492	8.90476	12.2901	10.5749	10.8854	12.4175	12.2225	13.5338	14.7391	8.32452	7.55017	12.6695	11.2786	11.7092	12.2787	12.9143	13.1176	12.6456	11.3426	11.5322	11.501	13.4871	13.4523	3.98946	5.03874	4.33548	2.84387	3.93417	4.94225	4.58252	3.76551	3.84293	4.34675	5.23092	3.85953	4.70225	4.29204	4.71226	7.11349	6.81315	3.96066
KWMTBOMO01707	4.5e-05	C2 domain	97.7	7091.H9J934	H9J934_BOMMO	Uncharacterized protein.	2.32496	2.54133	1.70343	2.29547	2.47887	2.84803	2.50993	2.72209	2.65597	2.02333	1.93465	2.01654	3.19875	3.08712	3.32718	2.59333	2.50039	2.03395	3.21473	3.33562	3.07283	2.43386	3.22974	2.53656	1.27741	1.47424	1.27977	0.796866	1.21734	1.28688	1.31522	1.07816	1.05551	1.56141	2.11242	1.04852	1.25776	1.17379	1.91909	2.46403	1.82276	1.68689
KWMTBOMO01718	7.7e-30	TLD	96.2	7091.H9J9D6	H9J9D6_BOMMO	TLDc domain-containing protein.	5.18913	6.19089	2.54359	6.6532	5.6337	6.7959	4.90363	6.52376	8.73326	6.92612	4.54053	4.06177	12.4678	11.3369	11.6114	9.55929	8.55913	9.86627	12.2163	10.4921	9.88116	9.94545	12.937	10.0503	2.97888	3.62581	2.79169	2.63482	3.74496	2.86056	3.50487	3.0813	4.05775	3.76913	4.46945	3.15495	3.16539	4.17256	4.8339	5.12383	4.83755	3.84962
KWMTBOMO01787	1.6e-50	Tubulin-tyrosine ligase family	98.8	7091.H9J9G0	H9J9G0_BOMMO	Uncharacterized protein.	0.590904	0.865421	1.45917	0.38752	1.0617	0.762706	1.3323	3.5202	0.871883	1.24303	1.2487	0.788267	1.96412	2.40051	1.19354	0.342739	1.6626	1.09082	0.851599	0.651031	2.71355	2.09287	1.44344	2.36354	5.47298	3.604	5.0057	4.52153	3.18815	5.52493	2.79001	4.98719	2.20496	5.00762	2.99958	3.34116	5.54611	1.87946	4.76185	3.28494	2.01418	3.95283
KWMTBOMO01797	0.0029	FKBP-type peptidyl-prolyl cis-trans isomerase	82.3	7091.H9J904	H9J904_BOMMO	Peptidylprolyl isomerase.	5.32455	2.70162	3.17628	4.78663	3.22479	1.96562	5.90945	1.37079	1.60499	2.36896	3.23088	4.92152	2.32001	3.67678	2.98922	2.70666	4.684	3.10615	1.92338	3.36162	3.27066	2.4112	2.99592	4.10225	8.92469	9.22955	11.2819	8.55859	10.2705	7.75906	8.16041	9.20201	7.3351	9.84749	7.31627	7.31117	7.48692	7.71719	9.52329	10.1791	7.73024	8.10807
KWMTBOMO01821	6.9e-86	Fibronectin type III domain	99.2	7091.H9J9H8	H9J9H8_BOMMO	Uncharacterized protein.	7.31087	7.31827	4.65929	9.66349	7.86221	8.07921	7.07765	6.36026	5.89917	4.59935	4.40809	4.97308	5.64817	5.50711	4.28317	5.15661	4.01479	5.06319	5.43118	5.46017	3.2057	2.33329	4.14703	3.68842	0.953506	1.165	0.703657	0.519176	0.669333	0.416476	1.29006	0.76093	1.1932	0.955636	1.09841	0.44852	1.04434	1.49574	1.60901	1.79242	1.73187	1.22427
KWMTBOMO01848	9e-57	Dipeptidyl peptidase IV (DPP IV) N-terminal region	93	7091.H9J9I8	H9J9I8_BOMMO	Uncharacterized protein; Belongs to the peptidase S9B family.	0.862114	1.89394	1.1627	2.15715	1.30275	1.97653	1.1677	0.911695	0.747221	0.45954	0.716274	0.412842	0.79355	0.84276	0.902397	1.3232	0.876171	1.25482	0.985147	0.876774	0.478561	0.307774	0.469789	0.284204	0.0434851	0	0.0195403	0.0330943	0.0371743	0	0.0173955	0.0313854	0	0	0.0204024	0.0241919	0.0122046	0.0234366	0	0.0446867	0	0.0691357
KWMTBOMO01856	1.6e-08	Insulinase (Peptidase family M16)	94.8	7091.H9J8X3	H9J8X3_BOMMO	Peptidase_M16 domain-containing protein.	22.5206	29.4571	18.3395	20.9571	19.4207	24.6624	20.3489	20.378	18.9368	13.7376	13.2016	15.569	20.9766	20.2215	18.8769	21.6424	19.8591	18.8595	23.5384	20.5661	12.4739	13.871	16.3565	13.6834	10.3481	10.9784	8.96865	7.05707	8.80336	9.66301	11.1082	9.67613	10.1178	8.87148	12.7374	9.47214	8.04272	9.81767	9.53987	9.79023	10.0728	7.73541
KWMTBOMO01866	1.5e-31	RhoGEF domain	100	7091.H9J8W7	H9J8W7_BOMMO	Uncharacterized protein.	1.65465	2.87571	2.25544	1.30216	7.04002	2.65607	1.22225	3.6851	2.55686	2.22766	3.20135	2.04543	2.93329	3.40577	2.50485	1.75056	1.92702	1.49671	2.24524	2.69806	1.91048	2.32801	1.98863	2.38261	1.00904	1.10022	0.575304	1.75055	1.15941	1.12588	1.10244	1.03368	1.36423	1.53167	1.9955	1.02613	1.46167	0.923924	0.869188	0.813927	0.776497	0.816496
KWMTBOMO01897	1.6e-19	Helicase associated domain (HA2)	85.4	7091.H9J9K8	H9J9K8_BOMMO	Helicase ATP-binding domain-containing protein.	4.20806	4.84481	2.13022	5.62975	3.61239	3.88437	4.03611	4.59594	4.42158	4.23512	2.51955	3.4617	4.64688	3.57973	4.26475	4.39341	3.86089	3.73844	3.98085	4.15718	4.23294	3.94018	5.61938	4.64876	1.98901	1.68587	1.87021	1.21332	1.48412	1.16766	1.79371	1.52685	1.94411	1.93165	1.683	1.70138	1.74247	2.26791	2.4282	2.96553	2.65749	2.33971
KWMTBOMO01921	0	Integrator complex subunit 2	100	7091.H9J8U2	H9J8U2_BOMMO	Uncharacterized protein.	6.3897	4.93826	7.25153	8.06718	5.06433	3.84987	6.7782	6.46551	5.51723	6.6402	6.80529	7.7625	6.03039	6.89497	7.30121	5.94765	5.86254	5.51812	5.83232	7.25066	6.16015	7.59354	6.11025	6.40862	14.2929	13.6472	12.8804	12.0769	12.3057	11.4074	12.2068	13.3622	10.674	14.6458	11.1974	11.0615	12.2962	12.5585	12.3239	12.7058	11.6013	13.6285
KWMTBOMO01934	2.4e-07	Myb/SANT-like DNA-binding domain	77.4	7091.H9IWT5	H9IWT5_BOMMO	Uncharacterized protein.	0.954897	1.47212	2.2339	1.64797	2.46821	1.12048	1.83463	1.03639	2.8314	3.23386	2.65513	1.84371	0.890948	1.62288	0.160284	0.816221	1.22964	0.579856	0.947168	0.442974	0.439607	2.08694	1.22768	0.789739	0	0	0	0	0	0	0	0	0	0	0	0	0	0	0	0	0	0
KWMTBOMO01938	2.1e-26	WD domain, G-beta repeat	100	7091.Q2F5U4	Q2F5U4_BOMMO	WD40 protein.	13.3848	10.8194	15.914	14.037	10.444	10.0941	18.9105	14.8998	9.23125	12.6294	17.768	19.3206	13.1499	14.2157	14.0122	14.9858	15.2325	16.4523	15.582	16.3532	10.1072	14.4951	14.1398	10.8308	30.7854	29.817	31.1471	27.6979	27.748	28.479	27.6136	33.5821	27.6957	29.0846	28.1701	28.3496	24.9816	25.8413	23.1224	27.0675	25.6125	32.0979
KWMTBOMO01940	3.1e-53	GDP-fucose protein O-fucosyltransferase	99.6	7091.H9J8T7	Pofut1	Uncharacterized protein.	12.7641	9.83667	13.3252	13.0666	9.52985	11.4867	13.8157	11.8094	11.6462	17.2925	19.574	15.8814	10.7312	11.7464	10.4068	11.7974	10.1136	11.2945	9.93202	14.1772	18.7971	16.6028	15.3364	13.49	23.6177	27.9645	25.6082	24.3396	23.9712	21.6799	23.8635	21.6094	20.9595	18.2086	20.0335	25.4265	22.9493	22.0044	20.7173	23.2797	25.7204	28.4586
KWMTBOMO01953	4.6e-63	Protein of unknown function (DUF1241)	98.5	7091.H9J9N5	H9J9N5_BOMMO	Uncharacterized protein.	12.6174	10.1057	8.32035	13.8223	9.18831	10.9778	11.5071	11.8268	12.0203	9.97983	10.9413	12.3527	8.37988	6.6088	7.16392	6.15411	7.36681	7.27874	5.9209	5.33145	3.72325	5.122	5.99791	4.60847	25.9427	27.2849	26.9061	22.807	23.7601	25.4496	23.9763	23.7216	25.923	26.1707	22.9377	18.1103	19.988	20.4268	18.0804	19.9872	20.3447	23.044
KWMTBOMO01963	7.6e-43	Reverse transcriptase (RNA-dependent DNA polymerase)	40.5	7091.H9JF18	H9JF18_BOMMO	Reverse transcriptase Ty1/copia-type domain-containing protein.	0.158971	0.582062	0.457987	0.0695031	0.571262	0.590703	0.0568937	0.637432	0.284319	0.262284	0.311055	0.117816	0.851324	0.827964	0.337999	0.399565	0.875135	0.489108	0.264354	0.408677	0.289694	0.711897	0.194166	0.870529	4.71255	3.05769	4.4304	3.94459	3.7873	3.43624	6.18548	4.66045	3.34264	3.04416	2.1601	4.25274	2.0967	2.50475	1.95062	3.92778	2.52035	4.83378
KWMTBOMO01971	2.7e-17	Rdx family	93.7	7091.H9JWX7	H9JWX7_BOMMO	Uncharacterized protein.	45.3529	29.2426	64.405	41.4809	36.5157	35.1853	47.392	44.4011	23.5783	38.5164	47.761	58.8598	38.9514	47.0191	45.0299	45.9524	46.0165	50.1462	41.5823	55.428	43.1556	60.0059	40.6741	43.1918	87.4688	92.8695	100.199	81.0472	88.9903	82.4823	90.3463	99.4736	76.2796	71.4716	72.0406	86.3969	65.7814	75.6036	62.8573	68.503	77.0188	84.0983
KWMTBOMO01991	2.2e-53	Phosphatidylinositol 3- and 4-kinase	24.2	7091.H9JBZ1	H9JBZ1_BOMMO	Uncharacterized protein; Belongs to the PI3/PI4-kinase family.	2.44741	2.36752	2.62828	3.15846	3.24266	2.94568	2.66571	3.5837	2.80787	3.09176	2.61459	2.39703	2.67679	2.57804	2.59344	2.35985	2.44526	2.36068	2.74374	2.14155	2.11237	1.95106	2.31161	2.22587	1.47388	1.3011	1.22605	1.09306	1.35097	1.23898	1.62044	1.12973	1.27948	0.933021	1.70685	1.07294	1.21292	1.12636	1.24877	1.1865	1.26012	1.05969
KWMTBOMO01992	4.9e-46	Pyruvate kinase, barrel domain	94.3	7091.H9JVJ6	H9JVJ6_BOMMO	Pyruvate kinase; Belongs to the pyruvate kinase family.	0.381867	0.13316	0.538842	0.143104	0.958386	0.405409	1.15189	1.02079	0.14635	0.562531	0.85393	1.01073	0.16118	0.606129	0.115987	0.0210945	0.400414	0.608425	0.241907	0.0200344	0.675995	0.777298	0.0444197	0.259765	1.40104	0.826369	1.46005	1.07382	1.00659	1.28338	0.572386	1.29089	0.872409	1.30394	1.13286	1.19403	1.13782	0.449846	0.94074	0.627976	0.403611	0.995252
KWMTBOMO01996	1.3e-25	Phosphotyrosine-binding domain	92	7091.H9JVK0	H9JVK0_BOMMO	SH2 domain-containing protein.	33.4796	36.1917	16.719	28.6086	23.3315	39.788	29.2474	35.6274	40.2026	36.3011	25.6071	21.2473	44.3058	39.5041	39.1692	38.5249	34.9753	33.3893	42.0255	36.6064	43.2884	35.3635	44.9826	39.7986	8.22336	10.6029	8.29085	5.34736	5.71739	6.08072	9.12974	7.86354	9.60472	9.31359	10.4759	6.09501	12.0511	15.3719	15.6671	14.2804	14.7987	10.1366
KWMTBOMO01997	2.4e-28	A-macroglobulin TED domain	89.1	7091.H9JVK2	H9JVK2_BOMMO	Uncharacterized protein.	8.81985	12.3877	6.32102	9.10258	8.1972	11.3955	9.16637	9.35525	12.8074	11.1161	8.97628	7.50843	10.5049	10.503	11.0824	11.7658	10.017	10.5875	11.071	10.6751	7.28744	6.77889	8.85755	7.96085	3.78208	4.33195	3.70005	2.91698	3.80592	3.95776	4.62903	4.26089	4.27779	4.55313	5.46346	3.15781	4.34166	7.09659	6.32789	5.33859	5.07727	4.00223
KWMTBOMO02012	2.2e-26	Zinc finger, C2H2 type	74	7091.H9J0B0	H9J0B0_BOMMO	Uncharacterized protein.	1.03422	0.804373	0.938931	1.18362	0.910902	0.606782	0.838247	0.87121	0.516829	0.677521	0.523766	0.619944	1.66267	1.62651	1.48751	1.1527	1.24039	1.38043	1.65237	1.54163	1.41905	1.15166	1.54802	1.18773	0.166216	0.551727	0.179257	0.151799	0.0781518	0.165142	0.206126	0.263927	0.34232	0.156982	0.311942	0.0924706	0.373204	0.286667	0.292541	0.222052	0.417956	0.193793
KWMTBOMO02034	2.9e-146	Pyridoxal-dependent decarboxylase conserved domain	100	7091.H9J0C2	H9J0C2_BOMMO	Uncharacterized protein.	0.70848	0.345873	0.42488	0.318601	0.436443	0.237524	0.565066	0.602948	1.05894	0.651249	0.760466	0.607573	0.224279	0.927758	0.25823	0.493124	1.18862	0.560516	0.134644	1.02589	0.575446	0.271944	0.46975	0.549415	1.75871	2.19082	2.1472	2.35705	1.48929	1.35538	1.38054	1.64457	1.69052	2.35872	1.88384	1.08918	2.42144	2.07458	2.27569	1.07416	1.89345	2.05753
KWMTBOMO02044	1.2e-08	Zinc knuckle	29.5	7091.H9JUE9	H9JUE9_BOMMO	Peptidase A2 domain-containing protein.	0.518803	0.3653	0.295643	0.575783	0.836552	0.936563	0.621289	1.62306	0.749438	0.888886	1.21816	1.13129	0.110542	0.0415702	0.0424254	0	0.0488206	0	0.0884839	0.0439688	0.130904	0.17059	0.243715	0	1.35749	1.78973	1.39638	1.89197	1.3003	2.14253	1.93663	1.58967	1.2587	1.31703	1.44264	1.6378	1.15675	1.26933	1.09186	1.36139	1.40777	1.2308
KWMTBOMO02047	4.9e-193	Vps52 / Sac2 family	99.8	7091.H9J0C9	H9J0C9_BOMMO	Uncharacterized protein.	4.21066	4.18024	3.12319	4.80151	3.53809	2.4704	3.86294	3.16793	3.0137	4.66596	4.61132	4.99524	4.57826	4.32058	3.90839	3.13488	3.36355	4.22365	3.43128	4.51794	5.291	5.43036	4.45202	4.35416	9.56826	9.77989	11.6777	9.65697	10.1062	8.17907	9.83953	10.0258	7.87279	9.67873	8.33804	9.81511	9.88878	9.86958	9.26924	10.7987	9.51528	11.3564
KWMTBOMO02064	1.6e-117	ATP synthase (C/AC39) subunit	100	7091.H9J109	H9J109_BOMMO	V-type proton ATPase subunit; Subunit of the integral membrane V0 complex of vacuolar ATPase. Vacuolar ATPase is responsible for acidifying a variety of intracellular compartments in eukaryotic cells, thus providing most of the energy required for transport processes in the vacuolar system. Belongs to the V-ATPase V0D/AC39 subunit family.	79.6097	87.406	116.212	110.02	110.14	115.749	102.853	113.497	120.892	103.425	129.328	125.488	100.051	110.377	72.4959	67.025	131.706	98.2202	96.8677	101.223	76.5014	87.2829	67.3653	74.6149	194.344	243.84	242.852	143.168	192.674	149.16	219.522	214.569	195.876	182.46	151.183	168.762	168.714	165.479	130.025	161.863	154.728	171.787
KWMTBOMO02084	0.022	Voltage gated calcium channel subunit beta domain 4Aa N terminal	99.8	7091.H9J0Z8	H9J0Z8_BOMMO	Uncharacterized protein.	4.18018	3.41225	2.49124	4.75888	3.70659	3.46114	3.15721	4.71641	5.65572	4.59041	4.13212	4.22452	6.76685	5.66436	4.88634	4.96468	4.38321	4.52021	5.67734	6.79865	7.18228	6.57503	7.07272	6.15245	0.964108	1.01714	0.946437	0.519258	0.557914	0.474844	0.789152	0.606635	0.69937	0.906859	1.14129	0.503353	0.857555	1.25507	1.49429	1.86718	1.62814	1.23411
KWMTBOMO02087	1.8e-143	Mo25-like	73.1	7091.H9J0Z7	H9J0Z7_BOMMO	Uncharacterized protein.	25.7701	16.1179	28.6744	19.5063	18.7831	16.0268	21.0769	18.8098	17.108	20.7288	36.0927	33.753	17.4532	17.1768	19.731	17.5834	19.2994	19.2177	17.6477	23.1228	21.5682	30.6887	22.2913	21.4828	63.1138	56.4297	58.807	46.2912	49.6194	44.5827	48.0455	57.696	51.3298	50.4711	45.0217	48.306	50.2287	49.8462	50.2114	55.1572	57.2666	63.4017
KWMTBOMO02091	6.3e-49	Squalene/phytoene synthase	100	7091.H9J0Z5	H9J0Z5_BOMMO	Uncharacterized protein.	3.38948	2.10533	4.52125	2.97703	2.03001	2.16617	3.28173	2.21892	2.27327	1.90985	2.62916	3.43155	3.88958	2.96323	3.57112	3.54579	3.10984	3.84083	3.35498	3.46764	3.01112	2.21765	1.73727	3.6747	7.76405	8.37846	6.57638	5.28586	6.76452	5.47664	6.29115	6.54065	5.94212	5.64718	3.98025	5.43714	5.6252	5.26738	5.14856	7.08642	7.05302	6.8095
KWMTBOMO02137	2e-66	Phosphorylated CTD interacting factor 1 WW domain	99.2	7091.H9J0X0	H9J0X0_BOMMO	WW domain-containing protein.	6.95546	9.61016	8.52302	8.69257	9.85628	11.457	10.779	11.0806	10.0868	6.57687	6.23987	7.76134	9.34954	8.44814	6.82222	10.5959	10.8849	10.0236	11.2462	9.62962	8.68115	7.82163	10.8355	8.00508	3.01188	2.69946	2.96782	2.17212	2.38167	2.1216	3.58874	2.96054	3.84767	3.4434	4.06775	3.17165	2.47557	3.18857	3.43384	3.33829	4.30688	4.16143
KWMTBOMO02138	2.2e-71	CoA-transferase family III	96.4	7091.H9J0W9	H9J0W9_BOMMO	Uncharacterized protein.	14.0603	9.81406	21.7727	12.1506	9.82911	10.4288	13.0512	14.1416	8.70464	12.8306	15.0163	18.5839	11.9834	13.2744	14.5473	10.7465	12.9722	12.0989	12.8504	13.7295	10.6945	14.3004	11.3147	13.1664	28.6571	26.9234	26.5859	25.4029	27.4143	28.0684	26.7515	30.2113	25.9029	24.9643	26.077	26.8679	21.6137	22.8299	18.1756	20.9926	22.0304	20.8758
KWMTBOMO02146	6.6e-139	Glycosyl hydrolases family 15	95	7091.H9J0H1	H9J0H1_BOMMO	Phosphorylase b kinase regulatory subunit; Phosphorylase b kinase catalyzes the phosphorylation of serine in certain substrates, including troponin I.	3.70382	2.97594	2.97249	3.8729	5.84145	5.27565	3.60107	3.33565	3.72614	2.44435	2.34325	2.29889	6.90795	5.0048	5.64369	6.45686	5.82736	5.92331	8.54287	6.54045	5.42208	4.00834	6.86109	5.52615	1.27337	1.42726	1.12165	1.60018	1.68692	1.42122	1.626	1.04687	1.96526	1.90307	2.13654	1.29484	1.53368	1.75436	2.33376	2.01049	1.48433	1.34966
KWMTBOMO02165	5.2e-08	KH domain	100	7091.H9J0I3	H9J0I3_BOMMO	KH domain-containing protein.	19.413	13.1677	9.83918	15.2965	12.3132	17.1431	19.3388	15.9871	18.6209	18.1908	14.7383	14.522	23.2225	20.8659	23.2487	15.8928	15.9807	14.7151	17.5679	16.3369	27.7507	21.0428	22.3108	24.9509	6.35281	5.91826	6.11142	6.34048	6.06828	5.80578	6.18035	5.683	7.79127	9.6069	8.67598	5.69129	5.6252	7.07283	10.046	7.75434	7.71603	5.627
KWMTBOMO02169	2e-29	Galactose oxidase, central domain	98.5	7091.H9J0I5	H9J0I5_BOMMO	Uncharacterized protein.	4.53442	2.70967	3.7866	4.07188	3.47073	3.37788	5.35325	3.92304	4.29044	4.14418	6.27326	7.11145	3.48137	4.5469	3.88037	3.71048	3.68272	5.77435	4.56798	4.39466	5.45158	6.04349	5.42338	5.75183	9.63859	9.37168	10.4779	8.77907	9.57134	9.07972	8.87134	10.5815	8.29126	9.3829	8.79848	7.3784	11.3228	8.9766	9.07864	8.60541	9.70953	11.1641
KWMTBOMO02194	2.4e-30	CRAL/TRIO domain	100	7091.H9J0U4	H9J0U4_BOMMO	CRAL-TRIO domain-containing protein.	9.56605	8.22678	12.0104	10.0588	11.942	11.3196	14.821	10.6355	18.2999	16.532	19.0494	14.7623	8.00509	8.28272	8.58185	7.679	7.15972	6.84571	7.96488	7.51547	7.23769	11.3381	7.98643	10.0328	24.8127	24.7869	32.1113	32.5304	27.0945	33.8923	29.2219	34.3527	27.0031	29.338	25.146	33.3872	29.4901	23.3938	23.3712	25.7024	26.8447	22.2317
KWMTBOMO02210	1.1e-45	Transcription factor TFIID (or TATA-binding protein, TBP)	100	7091.H9J0T4	H9J0T4_BOMMO	Uncharacterized protein.	22.2987	25.381	18.454	27.4172	23.3351	28.7473	17.9775	17.4612	24.9436	16.8345	13.8612	14.2289	22.0603	21.215	25.3028	28.9804	27.5413	22.0123	23.3222	26.312	24.3223	18.5163	32.643	24.686	7.25807	6.80318	5.67296	5.06623	5.56546	5.74625	10.1886	7.66199	9.01165	8.57127	9.70008	7.0479	7.43217	9.72021	10.7586	10.7585	10.7419	8.69535
KWMTBOMO02237	7.4e-17	Ion transport protein	95.8	7091.H9J0K9	H9J0K9_BOMMO	Cyclic nucleotide-binding domain-containing protein.	1.05494	1.43468	0.539617	1.26508	0.559612	1.7507	1.9255	2.05458	1.39485	0.87648	0.90234	0.87118	1.45271	1.63262	1.26568	0.821683	1.58552	0.938946	0.768533	0.97964	1.16993	0.846671	0.73628	0.96879	0.592925	0.585748	0.477362	0.46378	0.612476	0.772728	0.770868	0.879663	0.562358	0.724541	0.486831	0.673465	1.01233	0.732328	0.404825	0.736249	0.728739	0.405874
KWMTBOMO02239	1.7e-24	SRI (Set2 Rpb1 interacting) domain	100	7091.H9J0S0	H9J0S0_BOMMO	WW domain-containing protein.	1.82423	1.80418	1.16501	1.56762	1.31861	1.55006	0.574073	1.90974	1.9407	1.63461	1.07083	0.594395	1.74241	1.63811	1.4712	1.56891	1.57754	1.70556	0.906567	0.900969	1.58191	1.53652	1.76711	1.79721	0.773395	0.394947	0.973085	1.25566	0.837465	0.512263	0.721897	0.248088	0.558876	1.02516	0.774107	0.258157	0.752482	0.500193	0.750995	1.05969	0.673175	0.792409
KWMTBOMO02252	1.2e-10	Ribosomal protein L11 methyltransferase (PrmA)	99.8	7091.H9J0L6	H9J0L6_BOMMO	Uncharacterized protein; Belongs to the class I-like SAM-binding methyltransferase superfamily. Protein arginine N-methyltransferase family.	7.81079	5.71973	8.39761	8.6056	7.68632	5.75293	7.84425	5.50666	3.28821	4.34189	4.17584	4.40829	6.57715	5.65773	5.0843	5.93838	6.37992	5.57346	5.35529	5.05743	4.36206	3.46354	4.13889	3.91385	17.9456	14.6725	14.9772	8.99508	11.5354	10.6701	14.6572	17.2128	11.4449	8.93012	7.3384	8.17541	9.22187	8.55717	8.63163	8.7248	8.55402	10.5857
KWMTBOMO02273	0.041	ISXO2-like transposase domain	89.1	7091.H9J0N2	H9J0N2_BOMMO	C2H2-type domain-containing protein.	14.2376	15.885	10.0231	16.1469	13.5814	14.5501	13.093	15.6979	13.1268	11.9218	9.8342	8.01289	16.8917	13.7062	15.9702	15.5539	12.1572	12.5671	14.4388	13.9368	9.65629	8.91217	14.001	14.1326	1.22109	1.28555	0.913414	0.756805	0.862608	0.452023	1.13491	0.795127	1.03827	0.661494	1.02232	0.797293	0.878331	1.38717	1.30465	1.35252	1.6406	1.34075
KWMTBOMO02276	1.2e-49	Microtubule-binding calmodulin-regulated spectrin-associated	91.4	7091.H9J0N4	H9J0N4_BOMMO	Uncharacterized protein.	6.72449	7.50436	4.26542	6.89933	10.5411	10.5513	6.46425	8.86021	7.27514	6.82565	5.05721	4.59112	10.3567	9.52208	8.66758	8.68307	9.52195	9.32493	12.5139	12.0372	13.2048	10.8172	11.7207	11.1902	2.59855	3.2431	2.09449	2.12248	2.69461	2.55131	3.91098	3.39218	4.01029	3.21471	5.1228	2.16523	3.65638	3.94404	4.51194	4.81383	4.99246	2.45783
KWMTBOMO02277	4.1e-39	Zinc-finger double domain	92.9	7091.H9J0Q0	H9J0Q0_BOMMO	Uncharacterized protein.	4.46632	5.72722	4.02927	5.90496	6.47694	6.45666	5.14057	6.20836	5.71939	6.33725	3.10414	3.27032	4.30195	5.26026	5.40646	5.83052	5.66777	4.10872	4.58166	4.94703	5.10477	4.262	4.82958	5.78475	1.64005	1.85877	1.52657	0.87173	1.17671	1.33632	1.49179	1.26826	1.51317	1.02874	1.74049	1.37947	1.47953	2.38868	1.93144	2.58824	3.72931	2.21428
KWMTBOMO02288			97.1	7091.H9J0N8	H9J0N8_BOMMO	Uncharacterized protein.	0.180766	0.588321	1.56233	0.395159	1.22699	1.7676	3.36407	1.86383	0.808246	1.04385	0.63666	2.00951	0.133522	0.50212	0.0640563	0.279597	0.589697	0.278081	1.00199	0.531092	0.592938	0.441543	0.367975	0.516457	1.58042	1.22502	2.48561	2.40556	1.39329	2.25354	1.50153	2.85168	2.73023	2.89686	1.80742	2.91246	1.94059	0.745309	3.1772	1.67485	1.28965	1.04695
KWMTBOMO02291	3.3e-26	HMG (high mobility group) box	100	7091.H9J0P2	H9J0P2_BOMMO	Sox gene family transcription factor.	2.98038	3.44803	1.60993	3.17616	1.89656	2.6229	1.2333	1.84949	2.83177	1.6519	1.34857	1.27696	2.06386	1.39057	1.35317	1.65667	1.823	1.39695	2.23712	2.56535	1.18807	1.93374	1.44091	1.02004	0.585272	0.761119	0.754683	0.619716	0.609102	1.06746	0.529334	0.759132	0.689565	1.1384	1.07452	0.962651	0.542782	0.768019	1.26636	0.366097	0.689083	0.620338
KWMTBOMO02294	7.5e-49	ATPase family associated with various cellular activities (AAA)	100	7091.H9J2N8	H9J2N8_BOMMO	PEX-1N domain-containing protein.	1.95747	1.83969	1.08565	2.22421	1.9811	2.38289	1.49476	2.6263	1.71302	1.63207	0.884823	0.861113	2.49357	2.3116	1.81388	1.82147	1.97205	2.12561	1.68266	1.19942	1.6939	1.44464	2.10956	1.36076	0.89231	0.726072	0.747954	0.618149	0.799487	0.8335	0.844334	0.668796	0.91141	1.10033	1.04664	0.630067	0.789839	1.19304	0.635269	1.16384	0.912765	1.00034
KWMTBOMO02305	0.00086	TPR/MLP1/MLP2-like protein	99.8	7091.H9J2N2	H9J2N2_BOMMO	Uncharacterized protein.	0.165744	0.63576	0.555459	0.590067	2.2406	0.833508	0.864344	1.00367	0.857537	0.937573	0.889531	0.737011	0.734561	0.468616	0.226543	0.274674	0.405521	0.546371	0.393738	0.834787	0.465999	0.347016	0.0578394	0.372067	0.0194075	0.0566329	0.139534	0.0590803	0	0.028566	0.0776366	0.317501	0.0420731	0.038588	0.0910564	0.0215938	0.0871509	0.104598	0.0471135	0.0199438	0.0375391	0.123422
KWMTBOMO02318	3e-16	Ras association (RalGDS/AF-6) domain	100	7091.H9J2M6	H9J2M6_BOMMO	Uncharacterized protein.	0.968548	0.802132	0.213546	0.635182	0.911551	0.446481	2.11692	0.673688	0.463993	0.813263	0.48732	0.499898	1.30308	1.08095	2.16961	1.44458	1.22717	1.27711	1.72564	1.33388	1.32374	0.929422	1.60546	0.494141	0.170115	0.351625	0.382212	0.489094	0.290854	0.187795	0.11342	0.0545693	0.0921973	0.394614	0.0532099	0.126186	0.286468	0.0611232	0.41297	0.233088	0.219364	0.601026
KWMTBOMO02342	3.2e-12	Gamma-glutamyltranspeptidase	100	7091.H9J2R2	H9J2R2_BOMMO	Uncharacterized protein.	9.04853	13.5428	7.67348	10.0567	13.0349	14.1382	11.9137	12.6851	16.1939	13.112	15.1797	13.9767	14.1149	12.9476	12.4545	17.292	11.4189	10.7421	13.6741	9.23469	12.0545	11.5164	12.9422	12.824	5.17213	4.61325	5.84102	5.64443	6.37367	6.85158	7.52657	6.29208	6.91793	8.32402	8.55285	7.05776	6.63909	8.66773	10.9212	8.32357	10.3062	8.62642
KWMTBOMO02355	5e-14	alpha/beta hydrolase fold	100	7091.H9JXZ5	H9JXZ5_BOMMO	AB hydrolase-1 domain-containing protein.	11.8951	30.1605	10.1886	16.9548	23.1602	26.319	17.861	21.0447	17.3394	10.2383	10.5897	12.4671	18.1644	17.1228	14.862	14.7155	21.8007	13.6229	18.0773	16.4665	14.3497	12.6246	15.708	13.5125	4.85694	4.39626	4.78533	2.99361	3.96754	4.01135	5.16679	3.84307	5.08915	5.54387	6.04301	4.4834	4.40249	6.49574	6.35386	6.37759	8.35073	4.00396
KWMTBOMO02416	6.6e-26	RhoGAP domain	88.5	7091.H9JVF8	H9JVF8_BOMMO	Rho-GAP domain-containing protein.	3.59229	3.88756	1.79162	3.50477	3.92142	3.94527	3.7999	5.59541	6.95491	5.5838	3.05396	3.32458	5.99965	4.86634	5.62488	4.68045	4.19973	4.10382	6.00305	4.28927	5.28214	4.99246	6.48411	4.87888	1.2764	1.26977	0.703913	1.08915	1.22756	1.14219	1.52021	1.06083	1.69798	1.49965	2.08241	1.25881	1.35153	1.36022	2.09506	1.83336	2.1743	1.44512
KWMTBOMO02438	3.4e-07	cAMP-regulated phosphoprotein/endosulfine conserved region	100	7091.H9JVE5	H9JVE5_BOMMO	Uncharacterized protein; Protein phosphatase inhibitor that specifically inhibits protein phosphatase 2A (PP2A) during mitosis. Belongs to the endosulfine family.	36.7486	26.4744	27.8856	28.7862	28.8108	24.7796	38.839	37.4227	24.2188	29.447	38.8737	41.3487	43.1906	40.6717	43.5432	37.8195	44.2533	42.8409	40.1737	46.3222	49.2488	51.271	35.2996	36.8203	89.265	103.003	90.9388	78.5877	76.4445	81.7046	81.4592	85.0976	76.4654	82.6083	77.8745	69.7633	94.8118	99.0384	95.4642	106.993	102.97	121.163
KWMTBOMO02501	2e-49	Sec34-like family	95.3	7091.H9IZM3	H9IZM3_BOMMO	Uncharacterized protein.	11.6333	14.6068	8.83554	13.1762	12.9988	15.6443	11.4782	10.0596	13.2589	9.11592	6.77053	7.76217	11.9824	12.1566	13.7647	13.452	12.259	10.4744	12.5804	10.8357	9.73635	9.48203	10.7853	11.1085	4.71679	4.34576	4.11114	2.72323	3.78894	3.31422	4.59519	3.58044	4.76012	3.72913	5.43718	3.98136	4.81597	4.59121	5.60183	6.36186	6.83278	5.20411
KWMTBOMO02504			99.5	7091.H9IZM0	H9IZM0_BOMMO	Uncharacterized protein.	3.75629	2.9814	2.22798	3.50995	4.33765	2.63594	3.32127	3.27673	2.2723	3.2658	2.07525	2.23798	3.33221	3.68258	4.14984	3.53155	3.64911	3.11585	3.64709	3.66515	3.91915	3.04341	3.85322	2.8934	1.60985	1.30655	1.52818	1.20476	0.946153	1.80678	1.36044	0.92953	1.69045	2.30063	2.17152	1.04114	0.926237	1.37738	1.64871	1.46822	0.836851	1.20508
KWMTBOMO02567	2e-30	JmjC domain, hydroxylase	97.3	7091.H9IZC6	H9IZC6_BOMMO	Uncharacterized protein.	5.63887	9.73787	3.46161	7.78312	8.1053	8.33578	6.17871	6.2669	7.97381	6.29941	6.71906	7.5457	9.79782	8.6075	8.43723	10.1483	8.61309	7.11396	8.82187	8.61643	10.9365	10.1178	10.1056	12.1507	2.47942	2.21214	2.4845	1.49905	1.81679	1.61492	2.96518	2.71026	2.5658	2.37903	3.77767	2.01858	3.19084	3.07302	4.37269	3.86184	3.91854	3.28725
KWMTBOMO02569	1.3e-36	Phosphotyrosine interaction domain (PTB/PID)	98.4	7091.H9IZJ3	H9IZJ3_BOMMO	Uncharacterized protein.	0.638639	0.962842	0.185534	1.82312	0.359991	1.4106	0.726014	0.387343	0.755868	0.278915	0.926181	0.501144	1.74817	0.900029	0.958482	1.30739	1.01105	0.260061	1.54093	0.372506	1.3144	1.19291	1.05533	1.07331	0.215543	0.20217	0	0.0312455	0	0.249274	0.172449	0.059264	0.0667529	0.397952	0.462302	0.137042	0	0	0.186875	0	0	0.130547
KWMTBOMO02582	3.7e-45	Organelle biogenesis, Muted-like protein	100	7091.H9IZD4	H9IZD4_BOMMO	Uncharacterized protein.	22.8733	22.933	32.4853	23.0062	24.7034	24.0041	22.478	22.9587	15.5084	22.9677	24.1631	31.3327	41.8228	40.7732	41.5899	37.7713	42.3291	44.4646	34.8952	41.7487	36.0561	41.318	38.6743	40.0849	91.5036	94.7436	96.4759	71.0206	83.4206	75.3343	87.1296	88.1393	72.718	64.9289	56.1902	70.0657	66.9569	68.6512	64.8079	73.6606	64.1548	75.5764
KWMTBOMO02636	1.7e-102	LNS2 (Lipin/Ned1/Smp2)	99.8	7091.H9IZF8	H9IZF8_BOMMO	LNS2 domain-containing protein.	3.19158	3.31367	1.71034	2.96518	4.28757	4.62926	2.79607	3.51674	7.04596	4.85435	3.59081	2.30372	3.74492	2.66654	2.54468	2.49398	3.4841	3.37547	3.41534	3.32099	3.97429	2.36853	2.77473	2.75455	1.34432	1.23252	1.21633	1.04153	1.289	1.18322	1.54792	1.25873	1.79192	1.90536	2.35246	1.40481	1.36644	1.46865	0.804842	1.69884	1.62517	1.69444
KWMTBOMO02659	3.5e-24	INTS6/SAGE1/DDX26B/CT45 C-terminus	97	7091.H9J1Q9	H9J1Q9_BOMMO	VWFA domain-containing protein.	2.23033	2.12142	1.61606	2.71932	2.55867	2.11332	2.09107	1.84738	1.36241	1.55484	1.7702	0.675137	3.14403	3.13035	2.05934	2.563	2.33133	2.50078	2.844	2.38805	2.10658	1.35557	2.17416	1.37615	1.41613	1.00179	1.00273	0.862194	1.04186	0.896923	1.11926	1.00764	1.25591	0.972691	1.19998	0.649362	1.11768	0.952883	1.28135	1.14657	1.11226	0.864197
KWMTBOMO02676			100	7091.H9J2K9	H9J2K9_BOMMO	Uncharacterized protein.	2.79844	1.58215	3.60764	3.42758	3.4753	1.69014	4.88243	3.206	1.90447	3.53921	3.35786	4.71215	2.62183	4.28677	3.74059	3.0315	4.50582	4.46326	3.55858	4.14871	3.57723	5.47849	3.71956	2.88065	8.65214	8.64969	8.16988	7.6843	8.03089	8.14252	5.28955	8.01787	5.9232	5.90202	7.1851	9.12016	6.91101	4.99946	6.48949	3.53569	4.90971	6.64998
KWMTBOMO02700	1.8e-84	GPI transamidase subunit PIG-U	100	7091.H9J2K0	H9J2K0_BOMMO	Uncharacterized protein.	4.94821	3.22089	3.38372	2.66263	2.40124	2.11407	4.0322	3.83737	1.804	4.70998	4.85592	5.83927	6.15725	6.13231	7.31054	5.06312	5.99121	5.06497	4.8667	6.31839	4.99411	6.60116	4.1221	3.98743	12.4586	13.3829	13.1968	11.4814	12.3219	9.96488	10.9495	12.4497	10.3255	10.2766	11.7297	12.4273	10.4374	8.31765	8.38157	11.6487	10.3996	11.2871
KWMTBOMO02722	2e-70	Glycosyl transferase family 64 domain	90.8	7091.H9J2J0	H9J2J0_BOMMO	Uncharacterized protein; Belongs to the glycosyltransferase 47 family.	49.0715	52.7147	41.1939	58.2795	41.9056	51.8348	47.299	43.5167	47.598	39.6206	36.6997	35.5177	46.671	49.6247	51.3055	55.9053	46.489	47.7047	48.7618	49.1256	35.6876	33.4194	40.6027	39.8283	17.044	19.7438	15.4573	14.685	15.8511	17.2968	20.1831	15.654	21.7069	20.8642	23.5525	18.2722	16.4688	19.6668	23.8614	23.484	29.7691	19.4283
KWMTBOMO02738	3.4e-30	Zinc finger, C2H2 type	78.3	7091.H9J2I4	H9J2I4_BOMMO	Uncharacterized protein.	4.01255	4.13731	3.35267	2.881	3.25258	2.39476	4.12242	4.0025	4.10634	5.1792	3.43155	3.3647	5.30813	5.85516	5.05629	4.17324	4.65478	4.01094	4.06484	5.06873	5.86228	5.51316	6.31622	7.53564	1.58774	1.74778	1.52885	1.7406	1.7936	1.73188	2.29108	1.678	1.64419	1.80395	2.48756	2.16094	2.244	2.50605	2.47782	2.78249	3.67435	1.83313
KWMTBOMO02759			96.6	7091.H9J2H7	H9J2H7_BOMMO	PDZ domain-containing protein.	1.57114	2.68456	2.0692	2.47288	2.76021	2.70392	2.36162	1.07997	1.12399	0.64805	0.491875	0	1.50868	2.94585	0.668101	1.21507	2.30643	3.02121	0.812825	1.03861	0	0.767543	1.27931	0.299255	0	0.313157	0.462941	0.522705	0.660538	0.18955	0.96163	0	0.372236	1.28026	0.402804	0	0.289146	0.462709	0.416829	0.3529	0.581212	0.272989
KWMTBOMO02762			76.5	7091.H9J2H5	H9J2H5_BOMMO	Uncharacterized protein.	0.328024	0.400345	0.455633	0.752923	0.884063	1.15471	1.40874	1.73806	0.550001	0.659588	0.43324	1.54978	0.363441	1.02506	0.087179	0.190262	0.250801	0.85154	0.909118	0.271051	1.43462	1.60248	0.400644	0.702885	4.26823	5.12424	4.80244	5.45653	3.84992	6.35662	3.87198	5.85395	5.31866	5.14538	4.35205	4.89864	5.54631	3.87626	4.97679	2.17582	4.09542	3.31282
KWMTBOMO02766	2.6e-53	PDZ domain	99.8	7091.H9J1V1	H9J1V1_BOMMO	Uncharacterized protein.	0.721869	0.643825	0.754163	0.983231	1.16399	1.54748	1.07313	1.49496	1.1545	0.56687	1.18973	1.01853	0.999764	0.780857	0.914984	1.11117	1.22273	1.1532	0.831044	1.22357	0.7741	0.779902	1.35643	1.54681	0.14792	0.332034	0.132938	0.0923689	0.0389087	0.12561	0.182071	0.0656994	0.259005	0.180991	0.170834	0.0506412	0.19161	0.208505	0.262412	0.233858	0.418168	0.361807
KWMTBOMO02779	9e-05	EF-hand domain pair	87	7091.H9J1V8	H9J1V8_BOMMO	EF-hand domain-containing protein.	3.41883	1.8417	2.32893	3.30903	2.17468	2.43467	4.05038	3.94375	3.22596	2.5383	1.79926	2.96185	4.33658	5.08397	3.73476	4.75922	3.63433	5.14148	4.86181	4.52006	2.78423	4.03148	5.64442	4.91757	1.33348	1.62135	1.07684	1.45118	1.05736	1.26584	1.0978	2.30614	1.0474	1.32568	0.943002	1.35469	2.06113	1.10408	1.29017	1.68809	1.96251	0.921769
KWMTBOMO02824	1.2e-107	Adenylate cyclase associated (CAP) N terminal	99.4	7091.H9J1X8	H9J1X8_BOMMO	Adenylyl cyclase-associated protein; Belongs to the CAP family.	26.851	23.5248	14.2999	26.007	23.5099	24.5449	25.8236	27.4204	20.7065	17.1314	13.9119	13.7508	38.497	37.956	38.0954	29.7875	33.0937	28.8525	34.5424	36.0465	21.2766	21.3301	23.3376	21.8124	9.79528	11.696	8.92661	5.32528	5.89567	6.36967	9.14487	8.6331	10.543	9.73798	14.7348	6.17545	8.68316	11.1952	11.4893	12.7201	13.539	10.3967
KWMTBOMO02825	1.3e-39	Trypsin	100	7091.H9J2E2	H9J2E2_BOMMO	Uncharacterized protein; Belongs to the peptidase S1 family.	1.501	1.62839	1.89445	2.31874	1.35845	3.24859	1.11019	1.83424	1.7002	1.07314	0.822353	0.482044	0.923927	1.87623	1.09925	1.81863	0.693684	1.03908	1.14632	2.02123	0.656467	1.54803	1.87404	1.33418	0.601479	0.199451	0.343991	0.166456	0.467445	0.382296	0.524971	0.342032	0.592697	0.5436	0.692679	0.212939	0.583168	0.677813	0.829627	0.618099	0.555265	0.260802
KWMTBOMO02831	1.4e-56	Nucleoside diphosphate kinase	100	7091.H9J2D8	H9J2D8_BOMMO	Uncharacterized protein; Belongs to the NDK family.	0.298264	0.364024	0.334784	0.782415	0.0974371	0.0636334	0.698691	0.310638	0.181855	0.134209	0.127332	0.0301427	0.270383	0.39542	0.807109	0.503274	0.663409	0.312842	0.330655	0.926092	0.355763	0.596084	0.463648	0.619748	0.777865	1.11873	1.07858	0.856982	1.15896	0.670609	1.01353	0.876893	0.819069	0.927979	0.980178	0.93968	0.773465	0.574953	0.782312	0.822199	0.730801	1.20137
KWMTBOMO02835	1.1e-31	Proteasome complex subunit Rpn13 ubiquitin receptor	96.9	7091.H9J2D4	H9J2D4_BOMMO	RPN13_C domain-containing protein.	24.5555	23.1531	18.6489	25.7125	19.1755	33.3769	31.7536	23.3135	23.8694	16.6195	17.7588	17.9721	24.8519	21.7863	23.7248	23.5544	26.3329	24.5224	28.2249	21.2746	21.9287	19.0267	21.0991	18.5726	11.8797	12.7632	10.2101	7.46603	9.83878	9.58852	11.5656	10.3086	12.4751	10.6679	13.3039	8.04215	11.7138	12.0262	12.1025	14.4172	17.189	13.1611
KWMTBOMO02878	5.2e-47	Survival motor neuron (SMN) interacting protein 1 (SIP1)					18.4625	14.9573	30.9507	15.7611	12.3443	10.6919	17.5155	13.9489	12.2224	19.4484	22.6093	32.8652	15.2097	15.7914	16.4547	15.3245	17.134	22.8622	14.8654	20.9987	20.9262	20.9934	16.5236	20.008	47.2248	44.0162	47.307	46.3651	46.0032	45.7481	51.9778	51.8801	44.366	39.0049	40.6415	41.5133	42.179	39.9711	39.8636	50.5742	49.3943	58.3506
KWMTBOMO02900	1.2e-92	HECT-domain (ubiquitin-transferase)	95.4	7091.H9J2B1	H9J2B1_BOMMO	HECT domain-containing protein.	2.04639	2.87355	1.95612	1.90483	2.3458	2.40125	2.1735	2.67214	1.32821	1.0619	0.774992	1.22307	3.46197	2.65881	3.29831	3.70127	2.85335	2.31028	3.87863	2.18189	2.14125	1.07496	1.61254	1.82315	0.559109	0.697348	0.518687	0.585648	0.46255	0.584032	0.562764	0.555406	0.840637	0.62756	0.626191	0.521757	0.263221	0.486026	0.678644	0.834037	0.488401	0.458793
KWMTBOMO02908	1.9e-24	Sorting Nexin 17 FERM C-terminal domain	95.2	7091.H9J2A7	H9J2A7_BOMMO	PX domain-containing protein.	4.34632	2.40207	3.11349	4.6251	3.36435	3.27169	4.82054	4.6035	2.55751	3.85606	4.28426	2.96281	5.15633	5.10394	6.49484	4.32846	5.46746	6.03174	6.72748	7.18286	5.82815	5.08286	7.86264	6.06238	15.0228	12.97	11.5984	14.4939	12.2824	14.6178	12.7184	16.1388	13.2784	15.4862	14.7591	12.0409	12.1491	14.056	14.1145	11.9152	11.0674	12.3429
KWMTBOMO02910							0.126877	0.154851	0.11749	0.457639	0.0379943	0.260537	0.204334	0.109016	0.0425473	0.235499	0.111716	0.176306	0.386585	0.594728	0.640683	1.03029	0.465638	0.768528	0.632952	1.36293	0.173406	0.96848	0.658606	0.407806	0.909956	1.68803	1.7524	1.7412	0.711221	1.28196	1.06084	1.95152	0.704527	1.36987	0.975849	1.88029	0.700496	1.17703	1.3254	0.587778	1.05605	1.68094
KWMTBOMO02939	6.6e-08	Zinc finger, C3HC4 type (RING finger)	88.4	7091.H9J297	H9J297_BOMMO	RING-type domain-containing protein.	5.12738	3.97458	3.72144	4.49858	4.39881	5.10182	4.79833	6.529	7.29595	6.21607	5.00275	5.69994	5.89212	6.64009	7.20024	6.37001	5.61557	5.45611	6.39474	5.72545	7.8032	6.57947	8.37823	8.19067	1.09326	1.68834	1.35257	0.734775	1.43224	1.04492	1.35178	1.31169	1.13886	1.65147	1.63873	1.23222	2.08808	1.33149	2.20591	1.50282	2.00479	1.73062
KWMTBOMO02942	2.4e-15	PDZ domain	100	7091.H9J295	H9J295_BOMMO	PDZ domain-containing protein.	11.7872	14.5432	20.9952	9.79994	12.8074	7.63357	13.0012	15.9389	14.7742	10.0425	23.6686	24.4168	13.2026	14.4251	14.0372	9.86301	16.2319	17.0181	10.211	13.4124	15.5641	15.3398	13.7673	11.8696	28.9313	32.2368	35.9648	24.7504	26.5831	24.1284	34.805	32.0585	28.3268	31.2814	32.647	29.5472	28.0937	24.9256	29.4775	33.42	31.3502	35.0854
KWMTBOMO02967	3.5e-58	Reverse transcriptase (RNA-dependent DNA polymerase)					0.393124	0.429293	0.332106	0.651319	0.396544	0.412736	0.288792	0.260745	0.444063	0.281633	0.24291	0.276015	0.458495	0.387946	0.329939	0.62406	0.404986	0.334211	1.12395	0.250757	0.429835	0.303238	0.985584	0.472915	0.0847959	0.17321	0.0304829	0	0.0434939	0.0249623	0.0678425	0.0652816	0.128679	0.15174	0.111397	0	0	0.0365611	0.020585	0	0.0656067	0
KWMTBOMO03006	1.9e-19	FERM C-terminal PH-like domain	100	7091.H9J251	H9J251_BOMMO	FERM domain-containing protein.	0.905071	1.01061	1.04615	0.934531	0.691993	0.994227	0.640934	1.43399	1.2657	1.14377	0.926913	0.941917	1.57887	1.88554	1.16688	0.982912	0.800954	1.44416	0.768533	1.1669	2.37922	1.52871	1.66992	1.34793	0.299894	0.437559	0.43974	0.688707	0.661169	0.801516	0.340961	0.364545	0.547481	1.34947	0.577629	0.632232	0.673348	0.578465	0.421485	0.940762	0.564806	0.501887
KWMTBOMO03007	1.9e-62	Protein kinase domain	100	7091.H9J270	H9J270_BOMMO	Protein kinase domain-containing protein.	40.766	46.964	29.5414	45.7488	40.8901	50.9868	39.9646	35.4201	43.3626	30.3138	25.3834	29.9016	47.5316	39.2693	39.9961	42.7163	46.398	40.2869	42.5323	37.0437	39.5324	36.4104	39.6467	38.8598	13.7871	13.3044	13.9763	7.46253	10.2112	10.2271	14.8783	13.5233	12.6935	13.1942	16.0288	10.7539	12.428	15.1475	17.5307	17.0403	21.3675	13.2561
KWMTBOMO03082	1.8e-68	Histone deacetylase domain	100	7091.H9J8B7	H9J8B7_BOMMO	UBP-type domain-containing protein.	0.140582	0.743498	0.63644	0.737557	1.59973	0.742316	0.301874	0.617379	0.911431	0.521872	0.797711	0.70326	0.285561	0.536936	0.199266	0.190262	0.229304	0.459561	0.675345	0.748618	0.128091	0.286157	0.171705	0.435119	0.115228	0.0980716	0.0345189	0.116926	0.0656703	0.0706684	0.0768251	0.184813	0.291434	0.190923	0.180209	0.213681	0.02156	0	0.0699315	0.0394706	0.0742933	0.122132
KWMTBOMO03112	1e-71	Centromere/kinetochore Zw10	99.3	7091.H9J8F6	H9J8F6_BOMMO	Uncharacterized protein.	23.4231	16.4429	25.2992	23.6985	18.8824	16.9303	25.9778	20.1745	18.019	23.0382	20.1054	19.8965	18.6699	22.8985	23.996	23.4053	21.3505	23.7618	24.8492	26.1672	27.772	25.153	29.4082	28.1861	46.1457	43.3722	45.2717	38.0812	37.3112	36.8122	41.5132	41.454	34.9204	41.7577	37.2292	47.2606	47.1187	50.6897	49.3161	46.1085	46.6734	48.4215
KWMTBOMO03115	6.7e-63	mbt repeat	100	7091.H9J8C8	H9J8C8_BOMMO	SLED domain-containing protein.	8.46344	11.5749	7.87929	9.11978	9.01316	10.442	9.58356	9.97662	10.294	7.86299	5.14378	6.18664	12.1663	11.4806	12.7727	12.2173	10.4368	10.6754	17.8752	12.7876	10.4588	9.55546	12.481	12.168	1.08183	1.18789	0.581345	0.633761	1.0583	1.11628	1.40984	1.04108	1.08801	1.20855	2.31285	1.38984	0.788802	1.81529	1.44849	1.90253	2.20039	1.32396
KWMTBOMO03116	3.3e-79	Immunoglobulin I-set domain	86.5	7091.H9JX00	H9JX00_BOMMO	Uncharacterized protein.	2.45389	1.91878	1.4276	2.59667	3.29804	3.426	2.20595	1.72488	2.27621	1.37928	1.43556	1.41481	2.25802	1.86292	1.87472	1.79483	1.79097	1.31483	2.2593	3.13432	2.10096	1.63563	2.29612	2.68552	0.893168	0.999763	0.821084	0.532727	0.553717	0.526866	1.02553	0.426483	1.20463	1.15907	1.70182	0.690341	0.734811	0.440958	0.703438	0.707654	0.78468	0.556447
KWMTBOMO03127	7e-49	Cation efflux family	99	7091.H9J8D7	H9J8D7_BOMMO	Uncharacterized protein.	8.17949	25.7011	7.28303	13.0236	13.7779	19.7725	11.5475	13.2677	23.6578	13.041	10.5954	10.7541	15.2715	13.2718	10.2841	11.0168	11.69	10.0724	12.8606	13.626	16.1453	12.0789	13.8087	13.7912	3.01372	4.10324	2.63605	0.883095	1.92882	2.30098	2.1662	1.70601	2.41072	1.93865	2.75235	1.48833	1.7369	2.43206	3.28637	3.41167	2.89907	2.66476
KWMTBOMO03147	3.4e-45	Cyclophilin type peptidyl-prolyl cis-trans isomerase/CLD	54.9	7091.H9JV67	H9JV67_BOMMO	PPIase cyclophilin-type domain-containing protein.	22.4804	32.9647	13.7011	19.7231	25.3182	32.2425	26.5515	34.0566	44.7558	35.2716	26.4098	16.3472	29.6918	21.1678	21.1539	25.2377	22.7912	21.8436	25.5745	19.3785	22.6978	17.4064	24.4515	23.53	4.6158	3.98121	3.59221	2.03425	3.42756	2.74128	4.4553	4.45385	5.27152	3.5923	5.45766	3.9792	5.3764	7.61655	7.84068	7.93525	9.59834	5.66621
KWMTBOMO03170	2.3e-21	Nuclear transport factor 2 (NTF2) domain	97.6	7091.H9JV84	H9JV84_BOMMO	NTF2 domain-containing protein.	4.28858	6.4205	2.75343	7.04996	6.9863	7.38061	5.34119	5.50273	8.5138	2.61799	5.57186	3.68684	7.28583	4.76502	4.0728	5.57196	7.41484	4.09035	2.97937	4.34696	5.62686	2.16491	5.16817	2.77727	0.328079	0.957366	0.421213	0.142677	0.0801333	0.103479	0.299984	0.135309	0.152408	0.465943	0.219898	0	0.368317	0.505202	0.284444	0.0481636	0.770572	0.397413
KWMTBOMO03171	3.5e-13	RNA recognition motif. (a.k.a. RRM, RBD, or RNP domain)					3.42303	4.84147	4.02888	5.58065	5.67131	5.14274	4.60254	3.62835	6.30801	3.52315	3.56796	2.34717	6.38011	4.63195	3.23085	4.30488	4.57885	4.68756	3.7593	5.0402	3.81263	3.90709	3.55567	4.20438	0.550649	0.593002	1.3668	1.09092	1.05355	1.23505	1.11188	0.428974	0.682137	1.8769	1.64854	1.05031	0.559308	1.24363	0.763857	0.970054	0.684704	0.416886
KWMTBOMO03183	2.9e-34	WD domain, G-beta repeat	99	7091.H9JV91	H9JV91_BOMMO	Uncharacterized protein.	21.8114	29.5837	24.3643	24.7757	23.0454	29.8672	25.6493	21.6169	17.2231	11.7125	11.2331	16.5154	22.2285	23.0628	22.2248	30.1479	28.7718	25.4026	23.7695	23.0333	16.3337	14.9025	20.4827	17.7248	13.2059	10.0646	11.0498	10.628	10.6117	12.3131	14.5868	12.0268	11.9378	12.961	13.9271	12.2165	13.1972	13.8349	17.278	17.1412	19.0027	14.9982
KWMTBOMO03185			100	7091.H9JV94	H9JV94_BOMMO	Uncharacterized protein.	2.34521	2.67807	1.69149	2.22326	1.72444	2.47942	3.05396	3.17889	3.3171	4.45355	2.22172	2.29734	4.88814	4.40205	5.97369	6.04719	4.41708	4.76867	5.34138	5.32119	4.29061	4.04113	5.36013	4.03018	1.30371	1.46481	1.07758	0.376596	0.862319	0.770373	1.49987	0.924926	0.866451	0.482483	1.32158	0.518819	1.19652	1.57966	1.67484	2.07316	1.52775	1.21035
KWMTBOMO03217	4.6e-19	BTB/POZ domain	89.1	7091.H9JVM0	H9JVM0_BOMMO	BTB domain-containing protein.	5.69994	6.03203	3.49656	5.70174	9.54995	7.81011	4.41555	6.22009	5.03263	3.63819	4.10823	1.92499	6.67512	5.3361	5.81022	4.85454	4.45737	5.03635	5.31912	5.84273	5.58138	4.3619	4.51638	4.71544	3.31177	2.73959	3.25536	1.44024	3.0081	2.00207	2.82707	2.7602	3.76604	4.26248	4.68921	2.22078	3.13701	4.15946	4.98887	4.54278	4.77576	3.33782
KWMTBOMO03221	1.7e-10	Sugar (and other) transporter	32.9	7091.H9JVR6	H9JVR6_BOMMO	MFS domain-containing protein.	0.638826	0.246212	0.332106	0.220499	0.60411	0.157811	0.360991	0.308153	0.811802	0.624072	1.0263	0.149508	1.11758	0.700458	1.10805	0.585056	1.52186	0.969809	1.08094	1.96332	1.76458	0.451699	0.903452	1.1047	1.84643	2.29193	2.32813	2.15328	1.20152	1.37916	1.808	1.00778	1.58321	1.17809	1.75848	1.56383	1.23754	0.802059	1.57218	2.01073	2.66527	1.4897
KWMTBOMO03235	5.5e-94	MCM P-loop domain	100	7091.H9JVM7	H9JVM7_BOMMO	DNA helicase; Belongs to the MCM family.	2.80435	2.24086	2.27155	2.89179	2.11006	2.32486	2.25919	2.41064	2.42785	2.03231	1.60025	1.41178	1.91463	1.93968	2.04689	2.21632	2.30988	1.94649	2.35336	1.70693	1.54737	1.21444	1.86953	1.43644	0.50978	0.541143	0.529474	0.446047	0.480161	0.539171	0.735123	0.414202	0.383822	0.573562	0.601529	0.410972	0.493482	0.477111	0.685462	0.83756	0.797102	0.740923
KWMTBOMO03261	3.2e-206	Smg8_Smg9	97.2	7091.H9JVP0	H9JVP0_BOMMO	Uncharacterized protein.	4.34412	4.35623	2.90138	3.59862	3.6668	5.24645	2.93211	4.32194	2.79427	2.0433	2.5351	2.18868	4.08134	3.75765	4.68567	3.56589	4.05564	3.22415	5.18201	3.96047	2.8332	2.91649	3.41312	2.8488	1.7491	2.10389	1.69357	1.48962	2.34969	2.52086	2.4656	1.44276	1.83949	2.74285	2.88202	1.3901	1.63634	2.17716	1.94612	2.55706	2.06415	1.51181
KWMTBOMO03299	1.6e-05	Conotoxin					1.659	1.61982	1.91179	0.725325	0.662401	0.778672	1.06872	1.26708	1.92862	0.136858	2.07752	1.35246	1.4705	0.691241	1.5285	1.53962	1.48831	2.42452	2.207	1.70596	2.90228	0.270155	2.02628	0.63198	7.34293	9.45714	5.94742	7.72709	8.29222	8.40629	6.67266	8.11323	7.36972	4.14567	4.67862	7.76668	7.42933	7.42647	6.38201	6.0553	6.13714	5.66902
KWMTBOMO03348	1.3e-30	Hinge domain of cleavage stimulation factor subunit 2	94.6	7091.H9JAD1	H9JAD1_BOMMO	RRM domain-containing protein.	24.0732	22.6686	22.0993	31.5748	26.7395	29.8315	24.1555	24.1425	17.5371	14.2601	13.8816	10.9213	25.703	20.519	21.446	28.4481	23.8531	27.1691	25.6899	17.4339	12.9283	10.6551	15.9379	12.4986	7.66315	7.01048	7.51306	3.63853	5.67523	6.48415	10.6228	6.78298	7.32917	6.80353	8.51746	5.35752	6.9238	7.33261	8.10772	9.32777	8.65966	7.7531
KWMTBOMO03354	0.013	Lysine-2,3-aminomutase	43.8	7091.H9J4J3	H9J4J3_BOMMO	Uncharacterized protein.	1.42595	1.74034	0.772196	1.93593	1.55822	0.557739	2.01446	1.80558	1.57716	1.98118	2.11462	0.667446	0.914688	0.39088	0.797844	0.174124	0.0918111	0.34636	0	0.165374	0.382939	0.488852	0.152775	0.35737	0.020505	0	0.239565	0.291299	0.122704	0.301813	0.180459	0.138128	0.111131	0.101925	0.0384822	0.342224	0.253218	0	0.223999	0.189644	0.0198309	0.173868
KWMTBOMO03391	3.7e-24	BTB/POZ domain	44.6	7091.H9JAE7	H9JAE7_BOMMO	BTB domain-containing protein.	1.81305	1.95595	1.77885	1.99585	2.34625	2.27941	1.87708	1.50219	2.56226	1.18184	1.74844	2.19547	2.56483	2.17523	2.83951	2.10323	1.8417	1.94242	1.77665	2.15806	2.46025	2.27362	2.60988	2.33562	0.623619	0.745335	0.834719	0.929015	1.02086	0.634723	1.23142	1.21303	0.791024	1.21356	0.94625	0.915321	1.01291	0.901045	0.837472	0.749933	0.680113	0.885999
KWMTBOMO03401	1.7e-30	Renin receptor-like protein	100	7091.H9JAF2	H9JAF2_BOMMO	Uncharacterized protein.	112.351	113.426	158.271	163.579	154.09	146.436	133.701	151.476	149.593	151.449	165.26	164.203	142.324	173.779	124.094	120.388	217.516	178.463	192.024	188.896	119.134	150.034	115.304	131.731	345.173	435.245	415.084	262.255	346.614	275.939	399.715	379.694	343.302	304.723	290.109	346.161	326.588	322.187	251.849	330.125	351.63	381.445
KWMTBOMO03430	5.2e-59	Glu/Leu/Phe/Val dehydrogenase, dimerisation domain	100	7091.Q2F5R4	Q2F5R4_BOMMO	Glutamate dehydrogenase; Belongs to the Glu/Leu/Phe/Val dehydrogenases family.	255.62	273.126	231.204	295.615	230.928	306.926	287.08	277.987	346.561	279.61	220.576	235.085	297.939	297.718	271.222	311.77	324.163	300.86	338.903	311.068	310.807	282.601	321.153	338.428	97.2925	112.025	89.371	65.3419	67.1777	84.4102	107.281	95.9566	94.9411	75.9475	96.2612	69.4717	80.1796	105.703	99.343	132.458	134.576	120.479
KWMTBOMO03433			80.4	7091.H9JA22	H9JA22_BOMMO	UNC80 domain-containing protein.	0.818562	1.08645	0.745369	0.671025	0.667965	0.996523	0.895336	1.38908	1.57837	1.86753	1.0631	1.14315	1.32641	1.34826	1.53916	1.40062	1.03267	1.17463	1.33283	1.35842	2.1536	1.41835	2.32449	2.24366	0.285147	0.360979	0.195968	0.140419	0.225841	0.330212	0.261687	0.326868	0.395444	0.350181	0.259702	0.326602	0.484887	0.402286	0.417369	0.305955	0.555603	0.342233
KWMTBOMO03445	7.8e-42	Protein of unknown function (DUF3421)	100	7091.H9JAG8	FaMeT7	DUF3421 domain-containing protein.	58.9474	147.199	116.383	104.498	132.928	137.139	72.1137	158.311	91.7827	66.0811	67.0347	74.5354	149.534	130.465	151.711	128.279	129.504	106.532	108.378	166.935	87.5413	84.5284	86.9831	97.9147	39.0978	50.0853	38.2083	32.0531	33.8922	41.1567	65.9401	52.576	55.726	49.6679	71.1377	64.7335	51.5643	56.9797	49.4521	76.7461	106.05	63.7492
KWMTBOMO03513	7.2e-41	ATPase family associated with various cellular activities (AAA)	100	7091.D0FH76	VPS4	Vacuolar protein sorting 4; Belongs to the AAA ATPase family.	20.5545	17.9461	17.1865	20.7857	13.5052	18.4902	21.3466	22.264	18.6414	16.5864	24.7627	20.0839	19.9675	22.5314	21.732	21.452	20.6205	22.6289	20.4509	21.0655	20.9299	21.4078	21.1079	21.1014	46.4088	51.0391	47.3056	40.4183	39.7051	39.8065	42.5101	52.1927	41.6216	39.4523	36.0144	39.1876	43.9534	41.6675	43.5526	47.0304	45.6828	49.3646
KWMTBOMO03601	3e-49	Protein of unknown function (DUF3421)	79.2	7091.H9J9X3	H9J9X3_BOMMO	DUF3421 domain-containing protein.	202.16	427.356	268.728	276.305	382.999	440.075	219.991	350.513	336.921	182.138	202.354	195.337	540.531	496.764	419.031	404.992	480.347	375.392	430.063	478.55	415.795	408.617	378.015	370.077	140.89	145.815	124.011	101.725	129.476	119.127	124.923	127.5	141.598	148.069	201.795	165.073	173.899	185.996	185.998	225.289	293.105	172.674
KWMTBOMO03618	1.2e-17	IBR domain, a half RING-finger domain					7.59959	12.9992	6.00663	7.70235	8.72373	12.0588	12.1154	10.7511	12.5106	11.0424	7.80672	8.16021	10.3019	7.94612	10.3129	9.41699	10.8111	9.26633	9.73333	9.38778	10.9846	9.21117	11.3916	9.58142	2.40666	3.90733	3.75327	0.981637	2.92473	1.78855	2.73722	2.79284	3.42709	3.40123	3.98528	2.49401	5.72152	5.34096	8.64903	5.79497	7.09675	4.20142
KWMTBOMO03619							5.62554	10.5915	5.00744	4.86184	6.94739	10.6947	12.0798	7.64387	11.8746	7.77055	6.70681	4.7509	11.1613	9.76643	12.1463	11.9389	13.177	10.0126	11.5061	9.94558	13.2554	8.46835	13.3158	13.9544	4.25354	3.70281	2.95537	1.45083	3.1779	1.86772	3.05995	3.61176	4.5331	4.93936	4.96405	3.89753	4.37394	7.62875	6.42112	6.86884	8.05459	5.00091
KWMTBOMO03629	8.8e-69	CUB domain	99.4	7091.H9J9Y7	H9J9Y7_BOMMO	Uncharacterized protein.	0.41767	2.27797	0.821885	0.821734	1.32892	1.65407	1.31728	0.986902	2.32854	1.98656	1.31781	1.37842	1.56184	0.924517	0.971288	1.58983	1.90009	1.52097	1.50484	1.12166	2.39753	1.81725	2.00866	2.14422	0.288852	0.366817	0.326898	0.260541	0.219496	0.440909	0.410847	0.432402	0.730564	0.457333	0.602329	0.476138	0.420361	0.691907	0.623302	0.582675	0.610447	0.430891
KWMTBOMO03630	1.3e-45	RNA recognition motif. (a.k.a. RRM, RBD, or RNP domain)	70.6	7091.H9J9R7	H9J9R7_BOMMO	Uncharacterized protein.	219.142	250.686	135.916	195.291	144.997	255.304	194.108	170.825	248.851	173.143	165.925	158.76	164.349	160.036	152.356	164.536	148.506	132.315	178.545	135.441	172.919	131.565	149.937	172.511	86.6819	79.5334	87.2098	55.5827	68.4818	59.9437	69.8416	78.054	91.11	97.9937	115.834	76.0879	93.1068	112.918	117.542	105.834	121.253	75.491
KWMTBOMO03632	3.2e-65	ER membrane protein complex subunit 1, C-terminal	100	7091.H9J9Y8	H9J9Y8_BOMMO	EMC1_C domain-containing protein.	3.9891	5.56412	4.55004	4.03625	5.96146	4.76999	3.42635	4.61359	6.11527	2.35055	2.85454	4.05445	2.65189	3.40335	3.39259	3.48169	2.64914	3.28749	3.49574	3.80901	2.82466	3.24796	2.69133	2.71359	1.37015	1.70379	1.45525	1.23234	1.17131	1.07711	1.6194	1.31854	1.3839	2.07416	1.69478	0.76225	2.16745	2.31605	2.6836	1.95201	2.52975	1.7823
KWMTBOMO03633	0.09	Peptidase family M48	99.6	7091.H9J9R5	H9J9R5_BOMMO	Uncharacterized protein.	5.6898	13.1614	7.03739	6.21252	9.7533	10.102	8.07058	8.37273	13.7725	7.63041	8.35856	9.34976	8.04246	8.79192	9.18392	10.3672	9.01343	11.0099	11.8669	10.5573	11.096	9.13197	14.4689	12.8374	3.78464	5.07664	4.19128	4.8645	5.48973	5.2831	7.05874	5.6237	5.57562	6.87769	8.36288	6.50213	6.06711	7.82565	8.26879	7.09259	8.0525	5.62458
KWMTBOMO03675			99.5	7091.H9IY87	H9IY87_BOMMO	Uncharacterized protein.	2.04678	2.35771	1.68949	2.27738	1.76302	1.8485	2.41977	2.22631	2.51413	2.4758	1.82245	1.41889	2.3697	2.10808	1.95586	2.06757	2.08189	1.16749	2.74072	2.26772	2.37621	1.01114	2.41565	2.11899	1.08387	1.09324	1.15197	0.688597	0.862119	1.41501	0.927497	0.634899	0.899019	1.14312	1.15857	1.05916	1.06867	1.17848	1.38424	1.90803	1.82303	1.40855
KWMTBOMO03686							75.1621	273.444	147.645	122.589	203.217	242.99	137.221	146.184	150.058	82.1918	75.6866	92.1279	108.91	114.601	96.1902	150.17	163.142	166.558	132.795	80.5445	126.138	134.869	122.57	129.991	41.8015	34.553	34.3107	28.0502	35.8792	34.2372	39.7148	46.472	42.9352	35.7759	55.2787	32.0698	36.4262	56.1414	56.9785	56.5538	63.5753	38.9465
KWMTBOMO03717	6.1	Mucin-like glycoprotein	100	7091.H9IU11	H9IU11_BOMMO	Uncharacterized protein.	2.12588	2.04836	1.51962	1.83443	1.60828	3.54484	2.58279	1.34593	3.67705	2.69981	1.2479	3.35833	5.14472	3.67128	3.44945	6.36001	4.72224	4.06642	4.4034	2.40383	4.22062	2.18641	4.09977	4.15571	0.550256	0.33452	0.535732	0.604893	0.3528	0.674936	0.807111	0.970806	0.79526	0.592624	1.07571	0.918367	0.617742	0.988549	1.28014	1.31941	1.15303	0.729031
KWMTBOMO03734			100	7091.H9JY93	H9JY93_BOMMO	Uncharacterized protein.	0.939174	0.229248	0.556602	1.13329	0.494988	0.7053	0.887351	0.473419	0.907042	0.836745	0.617454	0.83524	0.582725	0.23479	0.439304	0.0871592	0.0919137	0.346747	0	0	0	0.0917621	0.183535	0	0.0615836	0	0	0	0	0	0.0492711	0	0	0	0	0	0	0	0.0747499	0.0632853	0.387135	0.130547
KWMTBOMO03735			99.6	7091.H9JY94	H9JY94_BOMMO	Uncharacterized protein.	0.716977	0.184222	0.326142	0.445452	0.452009	0.442791	0.202576	0.302619	0	0.233473	0	0.0419495	0.16724	0	0.240696	0	0	0	0	0	0	0.092174	0	0	1.36092	1.37641	1.66783	1.9773	1.24274	0	0.247461	1.72637	1.81042	0.522735	0.899731	1.65189	2.53481	2.70054	0	1.58924	0.0598266	0.0655664
KWMTBOMO03784			99	7091.H9JKM2	MS	Uncharacterized protein.	4.38225	10.4202	9.23553	6.83794	9.32185	7.09262	8.43663	14.1092	10.0335	12.2477	9.13643	7.13942	12.3897	13.6156	10.7632	9.37842	8.41113	8.19434	7.95734	9.24011	15.8614	11.4424	11.4431	15.0028	1.36245	1.76198	1.33577	1.00547	0.52942	1.77751	1.93237	1.07275	1.40969	1.66232	1.68526	1.92937	3.75435	2.53668	2.02958	1.90923	3.41395	1.50972
KWMTBOMO03814	3.1e-16	Protein of unknown function (DUF4497)	100	7091.H9JKN2	H9JKN2_BOMMO	Uncharacterized protein.	0.478952	0.204592	0.0591357	0.251281	0.917926	0.449604	0.694213	0.57614	0.385471	0.414863	0.309261	0.74541	0.265333	0.598682	0.509165	0.222243	0.84958	0.580228	0.690256	0.976222	0.680781	1.37463	0.848229	1.29997	1.57029	0.773257	1.19956	1.35442	0.855783	1.199	1.05219	1.0578	0.957434	1.58062	0.828847	0.982797	1.67474	0.634741	1.64394	0.927869	1.08206	1.3315
KWMTBOMO03847	8.5e-45	RhoGEF domain	31.8	7091.H9JDI4	H9JDI4_BOMMO	Uncharacterized protein.	3.4519	4.97896	2.33858	2.93998	5.0611	4.3135	3.56177	5.22576	4.23941	4.71521	2.80258	2.40459	3.92396	3.74745	4.17006	4.45943	3.70182	3.98268	5.21834	5.72942	3.82327	3.28508	6.33785	4.77103	1.80969	1.94345	1.47778	1.15587	1.86118	1.49409	1.39642	1.78572	2.19061	1.20549	1.99984	0.899456	2.05226	2.30716	2.80985	2.41666	1.95453	2.01548
KWMTBOMO03849	1e-06	Domain of unknown function (DUF4728)	100	7091.H9JKY9	H9JKY9_BOMMO	Uncharacterized protein.	1.064	0.779153	1.05097	0.697781	0.828421	1.43578	0.628306	0.853271	1.21314	2.50155	0.749486	1.71508	1.17888	0.886655	1.64012	1.48115	2.14768	1.53451	2.00524	1.2895	2.67573	2.53398	2.14427	1.29196	3.2268	3.62648	2.89997	2.52213	4.21233	2.88824	4.22137	1.88834	3.02501	3.16458	3.96902	2.76552	3.86732	4.13626	2.91105	5.55649	4.04852	5.22265
KWMTBOMO03854	1.6e-67	Domain of unknown function (DUF3504)	83.7	7091.H9JKX9	H9JKX9_BOMMO	Uncharacterized protein.	2.75985	3.02826	2.39185	3.39363	2.48732	2.20306	2.77795	2.57655	2.17136	2.06054	1.91601	1.7479	3.36657	3.06139	2.58836	2.37039	2.74317	3.13064	2.55945	2.33168	2.52432	1.79066	2.39849	2.15133	1.25613	1.36464	1.23152	0.849756	0.990156	1.2366	1.31823	1.24545	1.42051	1.23797	1.68896	0.780497	1.37966	1.8405	1.41907	1.74906	1.87221	2.09218
KWMTBOMO03861	1.5e-20	Nuclear envelope localisation domain	100	7091.H9JKX6	H9JKX6_BOMMO	KASH domain-containing protein.	3.06546	2.40684	0.843765	3.32925	3.43802	2.61185	2.22213	2.66189	3.22144	3.18922	4.19486	2.53955	3.54788	2.70502	2.8437	2.24237	2.48412	2.29781	3.31179	2.689	4.14162	3.07619	2.64711	3.45864	1.72842	1.3193	1.36637	2.02996	2.5584	1.87271	1.79259	0.924065	1.37043	3.59572	2.07241	1.5848	1.36547	2.39786	1.61231	2.91096	2.01211	2.52745
KWMTBOMO03869	1.7e-28	Short coiled-coil protein	100	7091.H9JKZ6	H9JKZ6_BOMMO	Uncharacterized protein.	11.4797	8.14062	12.7733	8.33194	5.70684	5.80344	9.59718	8.78506	5.23429	7.0745	9.64184	8.82722	7.13885	6.85333	7.86258	4.63202	6.77197	9.00444	8.80287	6.39891	7.83863	8.92204	5.81907	6.93557	21.6825	21.9225	25.1684	19.5489	17.7409	18.5848	18.3294	22.7269	19.1084	19.5221	17.4494	17.3386	17.1603	18.8017	14.7616	20.256	14.9629	18.1724
KWMTBOMO03875	2.2e-143	Sec63 Brl domain	97.8	7091.H9JKX0	H9JKX0_BOMMO	Uncharacterized protein.	6.79474	5.86745	5.1241	8.34604	5.91487	6.30066	6.04524	5.47316	5.39182	5.005	3.84714	3.20773	6.0494	5.84412	5.21213	5.43141	5.89959	5.57568	6.40331	5.97675	4.9382	5.09923	5.79215	5.13281	2.73119	3.09372	2.66896	2.10779	2.64426	2.4096	3.05721	2.75102	2.92477	2.49849	2.83688	2.02286	2.81218	3.07256	3.62464	3.16172	3.32563	2.9733
KWMTBOMO03892	1e-130	Cell differentiation family, Rcd1-like	100	7091.H9JL08	Rcd1	Uncharacterized protein.	12.355	7.53952	8.0643	10.0438	8.94121	9.51396	8.11797	10.1735	8.15686	10.5107	10.5765	10.1937	12.8691	9.85333	12.5187	9.51765	11.257	9.09486	9.52356	12.0525	16.4286	16.5433	10.5318	10.8471	31.6727	31.3787	28.5357	20.8732	23.4239	24.5905	23.357	26.9775	23.726	23.9367	20.9107	19.4543	20.2803	21.6611	20.2304	21.9244	22.0618	23.5915
KWMTBOMO03924	9e-42	Peroxin-3	100	7091.H9JL24	H9JL24_BOMMO	Uncharacterized protein.	26.5532	17.5219	35.2095	22.2073	17.2752	16.3341	26.5414	19.697	18.2917	29.5364	34.9647	38.1774	18.6626	21.7501	20.2956	20.7041	20.0185	21.624	19.2779	21.8272	29.8439	35.5475	31.6323	32.5086	58.2112	51.612	56.0278	42.809	42.1344	45.4334	47.8892	50.6147	44.0422	43.1497	38.9662	50.1437	52.1399	52.1444	48.4501	55.0599	54.9313	60.6185
KWMTBOMO03956	0.042	Cytochrome c oxidase assembly protein PET191	79.9	7091.H9JKT7	H9JKT7_BOMMO	Uncharacterized protein.	2.15263	1.94029	1.84097	1.89091	1.67956	1.27454	1.50545	2.00231	1.13909	1.45403	1.65775	1.36116	1.98025	1.96457	1.44863	1.40895	1.34085	1.46967	1.7077	1.58836	1.71665	1.74867	2.14677	2.03124	0.987417	0.838433	0.858309	0.81307	0.989417	1.06025	0.984264	0.919071	1.04398	0.804624	1.21515	0.567338	1.16304	1.02946	1.09046	1.19768	1.12716	1.13236
KWMTBOMO04014	8e-50	Spondin_N	100	7091.H9JL64	H9JL64_BOMMO	Uncharacterized protein.	2.77707	3.46198	2.57162	3.69449	1.18802	2.90949	3.40758	3.24969	3.29936	4.14821	1.46714	2.20513	3.18681	3.20268	3.52162	5.26953	4.0282	4.96634	4.94786	3.08151	2.71108	2.37417	4.55481	4.08046	0.81294	0.794698	0.891331	0.362964	1.01464	0.52649	1.15772	0.641503	1.02217	0.678875	0.808602	0.41608	1.00391	0.911331	0.947273	0.801988	1.54098	1.25801
KWMTBOMO04026	2.6e-40	ATPase family associated with various cellular activities (AAA)	100	7091.H9JL70	KATNA1	Katanin p60 ATPase-containing subunit A1; Catalytic subunit of a complex which severs microtubules in an ATP-dependent manner. Microtubule severing may promote rapid reorganization of cellular microtubule arrays and the release of microtubules from the centrosome following nucleation.	9.43981	9.50689	6.41173	11.9485	6.77383	8.70129	10.6076	8.01641	6.43444	6.77984	5.76077	5.45489	6.87518	6.21152	6.08199	7.96411	6.24508	6.19459	6.61074	5.74565	6.23129	4.59546	5.2945	6.88395	2.48894	2.72361	3.45251	2.30599	2.37442	2.01756	2.84268	2.20427	2.40461	2.70747	2.69093	1.485	1.86279	2.46901	2.49566	1.92755	2.68621	2.88658
KWMTBOMO04039	1.5e-12	Leucine Rich repeat	100	7091.H9JKQ2	H9JKQ2_BOMMO	Uncharacterized protein.	0.99344	1.23941	1.41739	0.434338	2.06262	1.47656	3.15245	3.13616	0.296127	1.96687	1.71058	3.33767	0.905024	2.06964	1.17345	0.640245	1.5934	2.44522	1.37054	1.58098	2.46208	1.83343	1.10552	1.48223	3.72757	3.35298	4.0005	4.2048	3.10926	3.44911	2.12815	3.72647	3.07938	2.46451	3.29405	3.32202	4.02222	1.36534	2.10851	2.10124	2.08252	3.08784
KWMTBOMO04042	8.4e-47	GC-rich sequence DNA-binding factor-like protein	90.6	7091.H9JL82	H9JL82_BOMMO	G-patch domain-containing protein.	3.3492	6.10488	2.41668	1.99675	4.37648	3.87892	2.802	3.68747	8.98502	4.89785	5.36178	4.44849	2.60239	4.57608	3.00559	2.16968	4.68248	2.65976	2.60387	2.63571	4.66066	2.17801	4.14379	2.48541	1.28346	0.910302	1.37774	0.361768	1.2191	0.892086	0.827187	1.1665	1.77763	1.55949	1.50543	0.515682	0.360216	0.845446	1.29821	1.46547	2.51701	1.28478
KWMTBOMO04064	1.4e-15	Glutathione S-transferase, N-terminal domain	59.5	7091.H9JKP2	H9JKP2_BOMMO	Uncharacterized protein; Belongs to the GST superfamily.	17.036	16.4032	26.6395	16.3311	17.8218	16.6144	14.2369	20.2895	19.2942	20.1906	13.7733	15.8402	20.1205	24.207	18.923	22.9955	29.9687	34.3323	31.9419	33.0818	22.4112	30.4134	23.2781	30.1796	50.4382	61.2279	51.72	50.8823	51.4334	43.0582	53.7661	55.9841	44.3287	50.363	49.784	58.7439	50.42	53.971	38.7722	54.7473	52.6997	54.1632
KWMTBOMO04077	2.2e-24	TMEM169 protein family	74.2	7091.H9JGH7	H9JGH7_BOMMO	Uncharacterized protein.	0.613548	0.636498	0.871172	0.925451	0.734927	0.611949	0.757553	0.843484	1.72829	1.67027	1.22453	1.60284	0.577826	0.79888	2.08721	1.35232	0.938215	0.920257	0.952252	1.18296	1.77773	1.76094	1.16154	1.84058	1.40811	1.92609	1.31068	0.893033	1.41871	1.29537	1.22717	1.69384	1.17198	1.59985	1.3921	2.15426	1.24206	1.89727	1.83124	1.34366	1.11864	2.0255
KWMTBOMO04079	1.4e-37	MCM P-loop domain	100	7091.H9JGH8	H9JGH8_BOMMO	DNA helicase; Belongs to the MCM family.	1.12013	0.843037	0.299651	1.2488	1.25227	0.503838	1.00219	1.86072	0.626043	0.947139	0.482179	0.975412	1.40654	1.94464	1.3694	1.58094	0.959199	1.09851	2.02823	1.13126	1.42885	1.23122	1.16289	0.986745	0.41315	0.446523	0.618839	0.63662	0.732546	0.484241	0.538671	0.29451	0.845902	0.456371	0.732293	0.408616	0.481	0.478329	0.315747	0.833409	0.754742	0.61631
KWMTBOMO04080	5.7e-56	MCM P-loop domain	99.7	7091.H9JGH8	H9JGH8_BOMMO	DNA helicase; Belongs to the MCM family.	2.45878	2.82642	1.83562	1.64999	1.71233	1.57677	2.21015	2.19454	2.03257	1.83967	2.38314	1.17598	4.21311	2.44207	3.28256	3.81414	3.70742	3.69451	3.04276	2.51998	2.40705	2.40934	2.06028	1.59285	1.17171	1.02575	0.758183	0.713385	0.560933	0.741598	0.824955	0.992269	0.863644	0.512538	1.27541	0.860449	0.868175	1.13671	1.10933	0.987354	1.47315	1.51514
KWMTBOMO04087	1.5e-11	Myb/SANT-like DNA-binding domain	73.7	7091.H9J6P3	H9J6P3_BOMMO	Uncharacterized protein.	2.09439	2.32793	3.60182	2.20744	4.56946	2.54534	1.84712	3.7705	1.85618	2.12883	3.95168	3.53397	2.23765	2.10371	1.86868	2.25606	1.55558	0.77671	1.65846	2.38992	0.776954	1.32463	1.23335	0.854825	10.5759	9.92934	8.32006	13.1269	9.77484	4.98586	8.58407	8.43705	6.413	6.12557	5.14899	5.79839	7.57118	5.98083	4.7627	10.6161	5.78118	9.74745
KWMTBOMO04105	4e-14	EF-hand domain pair					1.92679	1.79309	0.981331	1.20042	1.47133	1.44132	2.40488	1.71073	1.22765	1.31133	1.30068	0.696133	2.58848	1.40493	1.71548	2.23517	1.3848	2.11191	1.84233	2.04324	1.50103	1.58842	1.47085	1.06658	0.533011	0.590467	0.390316	0.70112	1.68762	0.813598	0.868685	0.854892	0.492159	1.78594	1.24113	0.329476	0.332435	0.723496	0.527158	0.994047	0.649135	0.439403
KWMTBOMO04124	1.5e-18	Myb/SANT-like DNA-binding domain	83.3	7091.H9J6P3	H9J6P3_BOMMO	Uncharacterized protein.	0.893196	0.467196	0	0.167361	0.840634	0.149726	0	0.877095	0.684632	0.0789465	0.224704	0.283696	0.494818	0.531657	0.203473	0.0740109	0.234144	0.14722	0	0.42175	0	0	0.155848	0	4.65412	4.92126	3.33677	4.88188	3.93398	1.30851	3.3889	2.51619	3.91113	3.17124	1.8156	3.84018	3.75725	3.04387	2.34852	3.70796	3.94481	4.87755
KWMTBOMO04140	8.1e-129	Bardet-Biedl syndrome 5 protein	100	7091.H9JGR5	H9JGR5_BOMMO	Uncharacterized protein.	0	0	0	0	0	0.0613096	0	0.0897881	0	0	0	0	0.0578908	0	0	0	0.0639182	0.0602834	0	0	0.0571285	0.127626	0	0.0746394	1.32761	5.2644	3.05983	4.04152	5.52827	4.68042	3.97461	4.67769	3.50479	3.76795	1.82849	5.31306	4.30304	2.63129	0.0519822	3.6748	5.11517	8.14789
KWMTBOMO04147	2.4e-18	Regulator of G protein signaling domain	86.4	7091.H9JGN4	H9JGN4_BOMMO	Uncharacterized protein.	0.711586	2.02644	0.366078	2.17777	2.34399	2.43535	1.97367	2.78533	3.02258	2.64158	1.25311	0.791047	3.08797	2.28544	1.95422	1.92611	3.55456	2.12092	3.41841	2.09065	1.68574	2.8969	2.31766	2.45658	0.0486043	0.390038	0.174725	0.0986409	0.332405	0.143082	0.427754	0	0.526842	0.28992	0.364868	0.324479	0.272827	0.78587	1.12092	0.849106	0.799112	0.566681
KWMTBOMO04188			87.9	7091.H9JGT2	H9JGT2_BOMMO	Uncharacterized protein.	2.5536	0.981156	1.22613	1.86075	1.35946	0.721358	0.761583	2.32957	3.42533	3.6865	1.99863	1.47195	2.67214	2.857	2.31251	1.75544	1.90905	1.09121	2.72608	1.82353	3.05059	3.34977	1.90602	0.810641	0.232563	0.113106	0.069669	0	0.530165	0	0	0	0.042014	0.0770674	0	0	0.304599	0.0835609	0	0.477978	0	0.0821655
KWMTBOMO04201	3.1e-42	EF hand	90.1	7091.H9JGK1	H9JGK1_BOMMO	Uncharacterized protein.	3.02588	3.00058	1.40101	2.12614	3.30088	2.8373	2.13201	3.38919	3.27968	2.23987	1.93479	1.36653	5.88201	5.03744	5.48573	3.32213	4.03216	3.7717	4.46268	4.55419	5.43531	3.41509	4.63622	5.46108	0.597898	0.573496	0.806008	0.382001	0.681504	0.268903	0.584661	0.35162	0.720095	0.616415	0.75845	0.184793	0.509635	0.704157	0.335984	0.3641	0.428328	0.575043
KWMTBOMO04207	4.7e-16	Spectrin repeat	100	7091.H9JGJ5	H9JGJ5_BOMMO	Uncharacterized protein.	0.403323	0.805493	0.588519	0.817553	0.966224	0.903497	0.747963	1.34418	0.639369	0.453706	0.430457	0.0407601	1.21874	1.26037	0.740594	0.935749	0.94194	0.507643	1.01619	0.646346	1.52341	1.07473	1.97045	1.72847	0.0601061	0.131546	0.135045	0.0609917	0	0.176941	0.120222	0	0.130303	0.0597546	0.141003	0	0.0674778	0.097184	0.437739	0.277952	0.145326	0
KWMTBOMO04235	1.9e-43	Major Facilitator Superfamily	70.3	7091.H9JXJ1	H9JXJ1_BOMMO	Uncharacterized protein.	29.0284	36.0754	34.5944	38.3059	25.0049	37.646	27.1014	28.4266	21.8052	18.8346	18.3733	20.8772	20.1926	16.0653	21.226	18.0085	21.2759	16.5421	16.846	12.6816	15.98	21.8574	25.3734	18.7506	7.4276	4.79977	8.03264	9.13261	12.3102	13.8714	13.9046	10.453	11.6617	9.9141	14.8132	8.24133	7.75787	8.87609	6.62984	8.14312	6.10292	5.15339
KWMTBOMO04254	6.6e-44	Amino acid permease	99.8	7091.H9JXK0	H9JXK0_BOMMO	AA_permease_C domain-containing protein.	3.25792	3.64114	2.14685	3.769	2.32392	3.26446	4.59836	3.41786	3.04432	4.82407	4.16862	2.88924	6.93546	6.53938	7.35493	7.91965	8.32927	6.84198	7.10171	5.18249	7.10429	6.97432	7.10887	6.19664	1.89025	1.98092	1.65835	1.93332	2.14175	2.30751	2.05245	1.6025	2.0164	2.89336	2.01305	1.40213	1.88629	2.57117	2.67677	3.28372	2.06026	2.35332
KWMTBOMO04263			99	7091.H9JXK3	H9JXK3_BOMMO	Uncharacterized protein.	3.27742	2.44706	0.952139	2.27579	2.5864	3.93622	2.77367	3.04796	2.7929	3.10128	2.03702	1.02872	3.93034	4.2172	2.99228	2.63901	2.35845	3.51445	3.24864	3.1861	2.65598	1.64819	2.91983	2.80912	0.474059	0.899177	0.539655	1.21864	0.621401	1.74442	1.34012	1.27737	1.37027	0.848316	1.09727	0.843943	1.31276	0.919793	1.53443	1.46148	1.10034	0.937931
KWMTBOMO04313	3.6e-14	Peroxisomal membrane anchor protein (Pex14p) conserved region	99.6	7091.H9JX64	H9JX64_BOMMO	Pex14_N domain-containing protein.	7.61857	4.14965	2.25447	6.27637	4.11036	3.47243	3.95467	4.86899	4.94074	3.73976	5.35915	3.91968	7.04593	5.18129	5.72296	4.23636	4.89109	4.75824	5.13039	5.48025	4.02732	3.11437	6.42137	5.21679	2.34816	1.58127	1.46099	1.57105	1.47796	1.53823	2.04385	1.14228	2.68512	2.82184	2.83298	1.49297	1.56431	1.97483	2.50566	3.18204	2.54549	1.72305
KWMTBOMO04314	0.00024	SEFIR domain	95.6	7091.H9JX45	H9JX45_BOMMO	Uncharacterized protein.	1.33032	2.60224	1.91253	1.72097	3.07785	2.24528	1.27178	2.48443	1.12445	1.10495	0.513469	1.13448	3.4325	2.84739	3.83588	3.12875	2.87585	2.71231	2.78796	3.85495	2.41096	1.8473	2.31483	2.55121	0.896217	1.27493	1.10077	0.970049	0.804461	1.13226	1.30261	0.977455	1.58669	1.47011	1.19138	0.94732	1.10675	0.837239	0.707085	1.19728	0.751188	0.807427
KWMTBOMO04328	7e-11	WH2 motif	100	7091.H9JX38	H9JX38_BOMMO	WH2 domain-containing protein.	2.54647	1.56771	0.890365	1.92124	3.32017	3.01448	2.49209	3.43367	3.92964	2.92795	2.98957	1.35279	3.39569	3.42717	3.16228	3.16317	2.53625	2.83403	4.37193	3.52561	5.14966	3.16508	3.57814	3.41235	0.314006	0.512049	0.0830004	0.131202	0.331597	0.203906	0.458118	0.213303	0.440471	0.367258	0.450644	0.22607	0.78798	0.517663	0.381139	0.740273	0.518049	0.411131
KWMTBOMO04356	1.5e-29	Domain of unknown function (DUF243)	100	7091.C0H6Z3	BmorCPT3	Putative cuticle protein.	0.634386	1.93563	0.320428	0.642964	0.725346	2.23317	0.371517	1.65176	1.89529	3.17567	2.13276	2.08362	2.0128	1.7121	1.41012	1.50529	1.4463	0.998088	1.05492	0.571858	0.945854	1.12696	1.40878	0.741465	0.0945408	0.103455	0.0637238	0	0	0	0.0756391	0	0	0.023497	0.199606	0.210383	0.0530679	0.0509535	0	0.170018	0.365732	0
KWMTBOMO04358	0.11	Heme exporter protein D (CcmD)	89	7091.H9J6W6	H9J6W6_BOMMO	Uncharacterized protein.	0.871693	1.31719	1.28127	0.762218	1.34247	3.36079	0.980468	2.37772	3.06235	1.95183	0.73098	0.969033	2.62149	3.02667	3.13306	1.87796	2.99599	2.01146	4.09552	3.56717	3.35852	1.2167	2.68703	2.54977	0.0680461	0.446771	0.275192	0.103573	0.349025	0.150236	0.217766	0.360157	0.405668	0.16912	0.670445	0.264991	0.152783	0.330066	0.247782	0.839117	0.296142	0.4688
KWMTBOMO04361	0.057	Siphovirus Gp157	100	7091.H9J6W5	H9J6W5_BOMMO	Uncharacterized protein.	0.487543	0.837457	0.379015	0.355261	1.60058	0.762781	0.794877	1.51015	0.799304	0.156409	0.339187	0.220809	1.62055	1.0157	0.710261	0.649364	1.19285	1.41669	1.02093	0.91515	0.967426	0.815978	0.485205	1.16078	0.26641	0.16196	0.239426	0.0901118	0.0379579	0.0762475	0.236829	0.284862	0.0320859	0.176568	0.194436	0.115275	0.182774	0.207399	0.0898243	0.152096	0.14314	0.313747
KWMTBOMO04453			98.9	7091.H9J7D1	H9J7D1_BOMMO	Mediator of RNA polymerase II transcription subunit 1; Component of the Mediator complex, a coactivator involved in the regulated transcription of nearly all RNA polymerase II-dependent genes. Mediator functions as a bridge to convey information from gene- specific regulatory proteins to the basal RNA polymerase II transcription machinery. Mediator is recruited to promoters by direct interactions…	2.80371	3.51616	2.20786	3.30097	2.4725	2.13713	2.40581	2.57974	2.05808	1.95321	2.35853	1.63202	3.24097	3.58737	2.9219	2.3561	2.71418	2.9037	3.27951	3.19845	2.59484	2.18394	2.48068	2.20757	0.714752	0.838245	0.723668	0.403955	0.827589	0.779046	1.12198	0.896792	0.755134	0.602636	0.738615	0.58387	0.700841	0.789947	0.691853	0.873965	1.29501	0.690449
KWMTBOMO04454			100	7091.H9J786	H9J786_BOMMO	Uncharacterized protein.	1.03189	0.262375	0.26543	1.35344	0.721018	0.50451	0.55395	0.147771	0.634401	0.851249	0.858107	1.67288	0.905118	0.761367	0.502784	0.299261	0.420781	0.644886	0.285989	1.13689	0.98722	1.26026	1.99553	0.85988	2.2202	1.95391	1.96365	1.00129	2.10888	1.3746	2.56578	1.62787	2.02457	1.33133	1.45504	1.52924	2.72988	2.62111	2.01046	2.49884	2.41988	3.21234
KWMTBOMO04480	4.5e-09	Autism susceptibility gene 2 protein					6.20319	7.87297	4.10818	6.84702	7.83154	9.89308	6.22236	6.62282	8.08638	7.68491	4.83796	5.66563	8.3734	7.39439	6.57901	6.75682	5.73595	6.14058	8.56378	8.43871	7.48299	6.30447	8.44797	7.55091	1.62917	1.63693	1.73768	0.67217	1.23969	1.22095	2.06737	1.67692	2.04407	1.56031	2.58712	0.783513	1.5945	2.15493	2.65113	2.66153	2.64911	1.94817
KWMTBOMO04482			97.1	7091.H9J7E8	H9J7E8_BOMMO	Uncharacterized protein.	1.25941	1.63024	0.565447	1.50169	0.777137	0.358254	0.819502	0.87444	0.409536	2.07788	0.896094	0.593959	1.0994	1.55039	1.42	1.15107	0.840368	0.484354	1.01541	1.80803	2.04466	1.44491	1.39839	2.50783	0.187687	0.319484	0.0562255	0.126968	0.160449	0.322299	0.150162	0.120412	0.169534	0.0621963	0.557707	0	0.0702352	0.168592	0.0759377	0.192873	0.363034	0.132621
KWMTBOMO04485			100	7091.H9J7E9	H9J7E9_BOMMO	Uncharacterized protein.	39.3664	30.246	23.4785	35.8596	20.8425	21.8524	28.7395	24.3427	34.4458	37.579	23.0226	23.2343	39.6269	30.8393	35.2186	32.6137	24.2781	23.6611	22.9961	20.209	32.7143	25.3616	33.5982	37.6134	13.2414	12.1822	12.2142	11.5237	11.477	13.9611	13.3234	12.3091	11.2331	11.2442	13.5728	12.3287	8.88826	12.9548	15.4696	8.94869	10.4228	10.3117
KWMTBOMO04487	6.6e-72	UDP-glucoronosyl and UDP-glucosyl transferase	99.7	7091.H9J7F0	UGT39C1	Uncharacterized protein.	2.90755	2.30281	3.2844	3.04276	1.29677	1.08885	2.05901	1.84268	1.86707	4.63126	3.70399	2.40698	2.05627	2.22316	3.32114	1.86586	1.47573	1.39181	0.754393	2.18104	2.40121	1.4733	1.13338	2.82792	0.152118	0.129469	0.13671	0.102906	0.476819	0.0932927	0.243409	0.146388	0	0.201637	0.095161	0.0564181	0.0569247	0.0273283	0	0	0.0735586	0.161232
KWMTBOMO04500	1.9e-45	Gamma-glutamyltranspeptidase	100	7091.H9J7F5	H9J7F5_BOMMO	Uncharacterized protein.	31.5384	53.5269	26.0173	35.9601	33.95	61.5158	43.9056	61.2273	59.4502	41.1464	38.3855	32.589	45.6167	39.9435	39.1405	34.1685	35.3526	30.4568	38.3007	32.0433	57.1687	50.7921	43.1589	55.8371	10.8185	12.517	11.5308	7.01043	11.2604	9.1352	12.8162	11.1416	13.825	12.076	16.7413	11.0236	13.8925	18.2082	16.8635	19.3872	21.8802	13.8405
KWMTBOMO04501	2.6e-67	Gamma-glutamyltranspeptidase	100	7091.H9J7F5	H9J7F5_BOMMO	Uncharacterized protein.	49.8598	67.3787	58.2084	61.3945	64.1165	82.7817	65.7057	88.3277	110.14	85.981	71.8467	72.3265	72.6754	62.4346	72.2903	66.4785	59.0086	57.9786	68.682	66.1296	81.789	81.8877	79.123	85.0231	30.5876	32.057	24.7673	21.3752	25.8935	27.8812	38.0943	29.3693	33.8267	31.6862	42.4612	36.7397	40.7019	40.5395	39.968	41.6196	48.4676	33.9039
KWMTBOMO04506	7e-67	Dor1-like family	94.2	7091.H9J768	H9J768_BOMMO	Uncharacterized protein.	10.462	6.33687	10.2523	9.56472	6.77833	7.2562	8.81076	7.8865	6.18203	7.48357	9.47442	11.3925	8.85534	9.45962	9.17875	9.83553	9.6108	9.71492	7.54531	8.52712	7.37795	9.11995	8.47922	6.25035	22.0119	20.907	19.4958	17.8236	20.0573	18.2759	19.0265	19.0047	16.655	16.5748	14.8818	15.908	12.4542	10.8068	12.7689	10.9743	11.7463	12.3834
KWMTBOMO04507	6.7e-32	Zinc finger, C2H2 type	83.1	7091.H9J7F8	H9J7F8_BOMMO	Uncharacterized protein.	2.08533	1.90011	1.00521	1.96707	2.51499	2.0447	1.54885	2.27449	2.62477	1.34323	1.19056	1.38139	2.32632	1.9639	1.92838	1.49122	1.69488	1.38426	1.44092	2.09295	1.42114	0.767543	1.70963	0.958977	0.421458	0.572223	0.357727	0.261352	0.290237	0.370484	0.515159	0.371785	0.96443	0.314244	0.329567	0.26052	0.722864	0.429057	0.468933	0.673717	0.452893	0.285398
KWMTBOMO04522	2.9e-37	RhoGEF domain	98.9	7091.H9J759	H9J759_BOMMO	DH domain-containing protein.	2.8989	2.79319	1.99287	3.31775	3.43392	3.70311	2.53478	3.58788	3.67307	2.28543	2.55485	2.23173	4.29737	4.41655	4.18301	4.17331	4.24379	4.28967	4.54016	4.38827	4.89928	3.49143	5.02168	4.16409	1.05311	1.11399	1.01743	1.24896	0.984681	1.06568	1.27964	1.01978	1.79075	1.36104	1.39584	0.856843	1.67735	1.61761	2.06919	1.57597	2.01789	0.997614
KWMTBOMO04538	2e-110	Phosphatidylinositol transfer protein	82.8	7091.H9J752	H9J752_BOMMO	Uncharacterized protein.	1.43287	2.80619	4.07315	1.61714	2.47472	1.60313	1.60997	1.52702	0.268187	1.36071	0.9389	2.07444	1.21838	1.59668	0.673067	0.92774	1.05988	1.03805	1.32989	0.770979	0.655817	1.22092	0.813994	0.571225	5.62645	4.78208	5.35112	4.32358	5.79057	3.77897	4.67636	4.20546	4.17437	4.64318	3.89566	4.34573	3.89415	2.56136	3.34837	3.56458	2.66792	2.43174
KWMTBOMO04541	5.6e-74	Der1-like family	68.5	7091.H9J7H3	H9J7H3_BOMMO	Derlin; May be involved in the degradation of misfolded endoplasmic reticulum (ER) luminal proteins; Belongs to the derlin family.	47.0948	55.0475	53.4103	43.2546	39.8179	42.7863	35.8475	29.7617	37.518	34.719	37.8569	46.6887	32.3852	38.8058	34.498	35.2664	33.1416	30.4797	31.1048	34.075	30.4217	37.0573	32.445	32.4247	116.068	114.253	119.608	95.5623	112.111	101.285	97.491	121.838	99.0093	100.426	93.3934	110.153	79.5025	84.46	85.2873	92.4107	98.0904	100.072
KWMTBOMO04543	4e-151	Adaptin N terminal region	100	7091.H9J7H4	H9J7H4_BOMMO	AP-2 complex subunit alpha; Adaptins are components of the adapter complexes which link clathrin to receptors in coated vesicles.	5.0186	3.07598	4.33477	4.87912	3.66487	2.56992	3.01318	3.06388	2.46537	2.66924	3.20435	3.80499	3.51188	3.81755	4.23539	3.31947	4.26797	4.60937	3.40406	3.11628	2.55109	2.99744	2.58091	2.27968	8.69609	8.83816	11.0014	9.37343	10.1023	8.67704	8.40092	8.64634	8.25267	10.2864	6.87343	7.76869	6.38013	5.85367	3.73376	6.37784	4.93795	5.26829
KWMTBOMO04592	1.9e-73	RNA methyltransferase	65.8	7091.H9J7J5	H9J7J5_BOMMO	Uncharacterized protein.	2.63511	1.95867	3.88957	3.30033	2.11219	1.97612	3.5312	3.06428	1.88692	2.84393	2.4656	3.36987	3.33672	3.44657	3.95979	3.47057	3.7326	3.40605	3.05307	3.38348	3.37943	3.75065	2.68611	3.5379	7.64887	8.13902	7.04927	7.89339	7.45509	7.30242	8.38036	8.29845	5.86173	6.05424	4.34302	6.12542	6.21689	5.96919	5.99232	5.891	6.53361	6.55801
KWMTBOMO04600	2.1e-13	Protein kinase domain	98.9	7091.H9J7J9	H9J7J9_BOMMO	Protein kinase domain-containing protein.	13.562	10.8048	2.20939	8.02937	5.41499	3.20484	10.2129	12.516	14.1491	15.8495	10.9463	8.68988	12.835	10.1046	9.81191	7.64779	10.5997	8.47564	9.60559	11.2065	24.4051	13.4578	20.1304	22.8716	3.01061	3.37894	6.59074	2.58497	2.83766	1.81798	4.69386	3.86295	7.53074	6.29297	5.2879	5.32527	4.67979	4.41012	8.15182	6.42559	5.30068	4.25466
KWMTBOMO04628	0.0023	Golgi-localised syntaxin-1-binding clamp	97.3	7091.H9J714	H9J714_BOMMO	FHA domain-containing protein.	6.88762	8.07435	4.47582	6.65657	6.40476	7.76293	7.16792	7.82149	5.63245	4.41093	4.57503	3.9627	9.00359	8.62199	8.54245	9.00625	7.76064	6.55253	7.16676	9.08619	8.29048	6.34585	7.19485	6.51626	2.67416	2.6734	2.38104	2.53768	2.56124	2.98852	3.64508	3.50273	4.02587	5.1201	4.62367	2.86521	2.77975	5.8451	4.418	4.14752	4.23858	2.83438
KWMTBOMO04660							0	0	0	0	0	0	0	0	0	0	0	0	0	0	0.729457	0.397997	0.524635	0.692721	0.475432	0.472496	0.750249	0.733277	0.628561	0.36758	0.703027	1.28219	0.379092	0.428031	0.8414	0.206957	0	0.608893	0.457224	1.11826	0.989541	1.25156	0.236775	2.04607	0.682665	0.650208	1.56381	0.521604
KWMTBOMO04667	6.4e-55	Inositol polyphosphate kinase	99.8	7091.H9J700	H9J700_BOMMO	Kinase; Belongs to the inositol phosphokinase (IPK) family.	20.4838	27.0022	17.2075	19.3845	26.5897	35.2733	33.7665	37.9265	45.8733	32.8815	26.8416	25.252	46.9139	35.9158	34.1094	32.4031	36.4668	30.8975	42.4021	40.512	53.9717	42.8505	30.434	31.2673	9.47291	11.5326	9.3517	7.39989	8.83341	8.34452	12.9773	10.4217	13.5638	15.4871	19.5172	14.5701	18.4544	20.8137	18.6441	20.6271	22.6695	13.0192
KWMTBOMO04676	5.9e-62	ANTH domain	96.9	7091.H9J7M9	H9J7M9_BOMMO	Uncharacterized protein.	6.38325	9.39118	5.17986	5.59036	7.41362	7.34095	5.69683	6.38536	9.63931	7.45161	7.47826	5.60841	7.51727	7.06033	6.15284	5.82145	5.34503	4.51613	5.80804	6.28821	6.48185	6.02265	5.59805	5.33353	2.96153	4.14897	3.68676	4.786	4.15392	4.45595	4.23863	4.25386	4.61306	6.19919	5.88219	6.05943	4.22981	5.78748	4.57324	4.61013	4.84788	3.66794
KWMTBOMO04681	5.5e-87	SH2 domain	83.5	7091.H9J7N1	H9J7N1_BOMMO	Uncharacterized protein.	5.87637	6.27547	3.72682	6.76029	5.77455	7.61966	6.72011	6.39274	6.90536	6.66044	4.82632	5.57189	6.14838	5.53602	5.39399	6.14378	5.65585	4.50097	5.78234	6.24989	6.22264	4.83233	6.71742	6.40171	0.794329	1.04454	0.804813	0.580138	0.800157	1.13566	1.28723	0.856919	1.49716	1.22225	1.9465	1.25535	1.26094	1.53792	1.75021	1.86652	1.81045	1.35136
KWMTBOMO04689	1.9e-57	MutS domain V	84.9	7091.H9JJW4	H9JJW4_BOMMO	DNA_MISMATCH_REPAIR_2 domain-containing protein.	0.209486	0.0798976	0.355643	0.188901	0.235245	0.0153632	0.0562291	0.119997	0.193186	0.178214	0.245937	0.0873294	0.130559	0.204573	0.194863	0.0303767	0.272287	0.135955	0.174177	0.158676	0.15747	0.35179	0.287846	0.280552	2.12485	1.79282	2.3147	2.16705	2.03666	2.60631	2.24953	2.48889	2.02403	1.88838	1.62129	2.07765	2.02402	1.67732	1.78455	1.55496	1.88894	1.9678
KWMTBOMO04723	8.8e-35	Atrophin-1 family	85.7	7091.H9JK78	H9JK78_BOMMO	Uncharacterized protein.	1.03454	0.595847	0.373153	0.861413	0.633523	0.675163	0.730093	0.519359	1.01349	0.553772	0.818799	0.69779	1.12048	0.968654	1.05037	0.863004	0.82476	0.818093	0.721637	0.806829	1.20105	0.66014	1.05771	0.680812	0.271537	0.309303	0.351067	0.280372	0.276928	0.234898	0.266796	0.288816	0.495714	0.478331	0.397846	0.312728	0.390409	0.528904	0.572447	0.724527	0.695689	0.469579
KWMTBOMO04757	2.7e-251	Myosin head (motor domain)	86.4	7091.H9JK06	H9JK06_BOMMO	Uncharacterized protein; Belongs to the TRAFAC class myosin-kinesin ATPase superfamily. Myosin family.	16.7015	22.6085	10.9704	16.6485	25.87	31.9832	14.9397	23.6822	26.3329	18.718	22.6216	23.6484	29.3856	28.2231	18.1406	18.3117	23.4436	18.686	21.7105	23.8476	30.2091	25.6079	18.802	22.6178	7.36097	9.62719	9.04784	6.55658	8.41257	5.92969	9.49419	9.31197	10.0478	15.2035	16.0093	11.2452	10.4944	12.2432	11.261	13.2477	13.6706	9.29442
KWMTBOMO04801	8.8e-25	BTB/POZ domain	100	7091.H9JK56	Br-c	BTB domain-containing protein.	1.03109	0.738637	0.332106	1.11719	1.71836	0.499734	0.433189	0.924458	0.451001	0.332838	0.44736	0.274098	0.76989	0.256834	0.691039	0.676065	0.356472	0.568955	0.695779	0.716178	0.441146	0.301133	0.301151	0.224142	0.165352	0.134031	0.0330231	0.428792	0.125649	0.162255	0.220488	0.0176804	0.0796585	0.29224	0.0862	0.0408843	0.0825029	0.158431	0.0892015	0.245442	0.213222	0.214206
KWMTBOMO04802	1.5e-38	DEAD/DEAH box helicase	99.8	7091.H9JK59	H9JK59_BOMMO	Uncharacterized protein; Belongs to the DEAD box helicase family.	31.7936	39.8979	35.6293	34.7585	26.5615	32.8085	28.5847	27.2172	26.0882	31.1601	22.3377	18.3953	21.0229	18.5006	23.2182	21.8478	15.876	14.5674	15.9077	17.6113	24.3223	24.1613	25.3011	29.1901	5.52038	5.34162	5.34984	2.34014	4.57137	3.96726	6.18104	5.79793	5.64005	3.46767	5.8158	5.24419	6.06798	8.14116	8.27516	7.74658	7.51351	6.4775
KWMTBOMO04815	2.6e-84	Histone deacetylase domain	74.6	7091.H9JK66	H9JK66_BOMMO	Hist_deacetyl domain-containing protein.	21.9883	35.7351	12.7701	15.994	15.5785	28.4832	18.7367	19.2988	42.3561	25.257	17.7105	19.3237	20.8676	22.2494	25.8295	25.1628	16.3295	17.1414	26.454	20.6876	30.0145	25.4309	30.7786	34.0229	4.80544	4.69474	5.55623	3.57401	4.54047	5.05322	4.84894	5.30954	6.80292	4.84252	7.57693	4.64847	6.70932	10.4708	11.0858	8.04748	9.98345	5.81814
KWMTBOMO04826	9.2e-14	Double-stranded RNA binding motif	100	7091.H9JK71	H9JK71_BOMMO	Uncharacterized protein.	16.5189	12.2214	8.36282	17.3203	12.8994	13.5512	18.4157	22.9719	19.9356	19.0538	12.6428	12.6215	28.0205	22.8156	23.6217	22.1021	19.6417	20.1271	26.6859	23.5952	35.4036	25.6201	39.5186	38.4592	4.7329	4.74937	2.96131	2.33039	3.92653	4.20334	5.41634	4.34324	4.52408	4.94346	6.76483	4.13287	5.62724	5.59676	8.84743	9.39902	9.00013	6.3923
KWMTBOMO04841	1.1e-90	Protein tyrosine kinase	97.6	7091.H9JET9	H9JET9_BOMMO	Protein kinase domain-containing protein.	7.11356	6.23681	4.69623	7.65462	4.13869	7.73382	6.51529	7.55081	7.67247	5.46108	6.95378	5.68078	8.71805	10.7972	10.9885	9.83514	10.4072	8.47536	11.9096	8.86105	8.47625	10.2482	9.11396	10.0375	2.07047	2.34381	1.32606	1.95608	1.89206	2.20683	1.54227	1.30542	1.85732	1.67981	2.74679	1.13862	1.30915	2.15483	3.23529	3.83961	3.47544	2.04318
KWMTBOMO04842	2.9e-07	Cadherin domain	99.6	7091.H9JET7	H9JET7_BOMMO	CA domain-containing protein.	2.72799	3.80111	2.63844	2.71337	2.04229	3.01431	3.7832	2.96902	2.34801	1.941	1.06756	1.59212	4.20636	5.13858	4.10844	4.03487	3.64314	4.87855	4.8388	3.33118	4.64809	3.30396	5.35885	4.87124	0.652166	1.10107	0.435396	0.491604	0.732741	0.630807	0.983922	0.502081	0.646316	0.648351	0.576998	0.580508	0.543883	0.582469	0.791595	1.1106	1.15333	0.770239
KWMTBOMO04867	2.4e-10	SPRY domain	97.7	7091.H9JES8	H9JES8_BOMMO	B30.2/SPRY domain-containing protein.	9.17327	8.76804	5.34117	8.38427	6.89354	7.45545	7.92064	7.54452	6.86475	6.38052	5.19202	4.16492	13.3947	12.09	11.6407	10.7535	8.41055	8.60072	12.3533	9.46837	13.4295	8.77406	9.29351	11.9455	3.56157	4.1803	5.19246	3.11611	4.08666	2.90073	3.62203	3.36649	5.43906	5.94844	5.73347	3.17024	5.24232	5.9207	5.95616	5.43305	4.91415	4.26152
KWMTBOMO04880	5.3e-27	Leucine rich repeat	100	7091.H9JES3	H9JES3_BOMMO	Uncharacterized protein.	49.4313	56.6596	49.8583	53.979	42.8812	49.8368	51.7809	55.4491	51.5924	43.1995	33.0846	33.5565	62.7649	63.3634	65.3063	63.3894	56.5118	67.9692	64.8324	61.0243	42.2107	38.2653	50.0907	46.5986	22.9342	24.0605	17.5523	15.8403	19.0641	21.4739	25.9552	18.0268	24.0451	15.3323	24.23	15.201	18.658	18.9015	27.2106	21.614	23.9965	18.6107
KWMTBOMO04883	1.1e-35	ATPase family associated with various cellular activities (AAA)	92.1	7091.H9JEV9	H9JEV9_BOMMO	AAA domain-containing protein; Belongs to the AAA ATPase family.	0.801898	1.09521	0.872226	0.826401	1.07489	0.672108	1.72193	1.11554	1.02442	0.897775	0.672452	0.997568	0.93079	2.34679	1.66437	0.753053	1.0277	0.925201	1.90497	1.11489	1.60743	0.769504	1.6557	1.5001	0.125195	0.091333	0.042193	0.22232	0.0267566	0.195793	0.112686	0.18072	0.305335	0.326716	0.220273	0.330836	0.210825	0.253031	0.322919	0.176901	0.227025	0.11611
KWMTBOMO04909	1.7e-16	Rab-GTPase-TBC domain	100	7091.H9JEX2	H9JEX2_BOMMO	Rab-GAP TBC domain-containing protein.	0.971599	2.05957	0.820794	2.01216	2.02136	2.34016	1.5373	2.54841	1.81772	1.55029	2.01117	0.540047	1.13316	1.70454	1.25034	0.711855	2.28334	0.914497	2.18258	1.71838	1.23007	1.1554	1.15547	0.986177	0.649672	0.810303	0.602703	0.510382	0.340399	0.570667	0.687453	0.705873	0.772354	0.937556	1.12093	0.419725	0.494076	0.903601	1.09382	1.05528	0.547243	0.955151
KWMTBOMO04915	5.5e-21	WD domain, G-beta repeat	100	7091.H9JEX6	H9JEX6_BOMMO	WD_REPEATS_REGION domain-containing protein.	14.4249	16.3253	12.3932	14.6251	12.4847	11.8785	14.7291	14.5152	10.708	11.7055	9.09561	8.25577	15.6741	14.513	16.518	17.2798	18.2224	15.7293	14.9238	15.2561	14.6253	11.4486	18.5856	16.9987	5.28018	5.8484	5.56516	1.99366	4.70884	3.80849	6.56832	5.53709	6.14172	3.99365	5.64608	4.5868	6.47918	6.73157	6.8349	8.34643	8.63542	7.12118
KWMTBOMO04916	0.0044	WD domain, G-beta repeat	100	7091.H9JEX6	H9JEX6_BOMMO	WD_REPEATS_REGION domain-containing protein.	11.6067	19.7869	15.2405	12.3238	14.3442	15.0245	12.7583	11.1864	13.4683	8.43495	7.24572	9.72825	13.166	14.6808	16.3538	19.8759	14.1988	19.0242	16.135	12.4832	14.8056	13.8378	15.5263	16.3172	3.02013	2.6439	3.66421	1.22585	2.90456	3.55627	4.65139	2.83371	3.43732	2.9274	3.68417	3.94842	3.05148	6.02257	5.40708	5.27609	7.52118	4.08138
KWMTBOMO04917	3.2e-66	Aminotransferase class I and II	100	7091.H9JER3	H9JER3_BOMMO	5-aminolevulinate synthase; Belongs to the class-II pyridoxal-phosphate-dependent aminotransferase family.	114.078	83.1602	103.501	105.553	64.6285	84.0494	96.967	105.854	177.766	158.417	105.284	109.617	112.681	125.834	140.717	130.15	115.823	123.632	97.7916	108.88	102.782	92.932	109.316	109.096	12.2104	17.8866	9.55624	9.66803	13.788	14.646	15.5057	9.96676	12.1779	9.47193	16.4314	11.2703	6.60753	9.67413	11.091	7.90292	9.65474	7.80653
KWMTBOMO04933	4.6e-42	Transketolase, pyrimidine binding domain	100	7091.H9JEX9	H9JEX9_BOMMO	Transket_pyr domain-containing protein.	95.8852	122.196	150.921	88.8984	95.1002	109.073	131.124	99.411	108.641	78.3634	92.458	118.38	104.083	105.762	103.038	132.65	137.995	139.124	148.475	115.329	83.0208	86.4872	81.5137	67.2503	44.3515	47.7606	47.8272	43.3431	48.8359	52.7617	57.236	51.5493	58.513	50.5399	69.404	58.0221	62.1223	73.488	61.6794	68.1974	79.6414	55.2256
KWMTBOMO04939	3.3e-30	Trichohyalin-plectin-homology domain	95.4	7091.H9JEY1	H9JEY1_BOMMO	Uncharacterized protein.	2.97651	3.15087	2.66255	4.10323	4.80232	3.49265	3.42403	7.37674	6.80372	5.44959	5.31298	3.17383	5.08145	4.8722	2.97054	4.40421	3.86419	4.13505	4.57926	4.55099	6.87423	6.12058	5.82418	5.07639	0.796637	0.780941	1.14104	0.757851	0.681025	0.64125	0.876375	0.551016	0.94446	0.791977	0.934418	0.997179	1.03408	0.99288	1.02739	1.20239	1.17975	1.05546
KWMTBOMO04940	6.5e-12	Trichohyalin-plectin-homology domain	100	7091.H9JEY1	H9JEY1_BOMMO	Uncharacterized protein.	10.8388	9.71891	10.1052	7.7368	8.83202	9.77666	12.8247	16.7254	10.5827	11.7698	12.292	8.27867	11.6823	9.83098	13.9525	11.5472	11.3652	6.63554	12.5881	10.0733	14.0277	7.11408	14.0489	11.165	2.23612	0.837695	1.35786	0.551935	1.60161	1.24538	1.20882	0.756071	2.22729	0.961314	1.92816	1.6811	1.62835	2.41035	1.90727	2.48423	1.46122	1.79359
KWMTBOMO04947	0.00015	C2H2-type zinc finger	100	7091.H9JEQ0	H9JEQ0_BOMMO	C2H2-type domain-containing protein.	7.5935	8.56061	5.33924	7.05596	4.90723	7.91482	7.41974	8.84162	9.9359	8.42337	5.02824	4.92226	9.67425	8.10376	11.5039	10.537	10.6562	12.7716	10.6202	9.68835	6.87735	6.74705	11.6754	9.54698	2.98481	3.35284	2.60628	2.13392	3.13156	3.38239	3.28358	3.0356	3.41919	3.35514	4.85373	2.33984	3.44608	5.28308	5.26975	4.33952	4.9041	3.39733
KWMTBOMO04995	1.8e-27	Forkhead domain	90.8	7091.H9JEZ7	H9JEZ7_BOMMO	Fork-head domain-containing protein.	1.59317	1.53933	1.18843	1.91549	2.30591	1.79154	1.15816	1.50198	2.91615	2.29997	2.5523	1.53124	1.65486	1.22736	1.42903	1.59788	1.36022	0.880774	1.08547	2.08439	2.66734	2.00656	1.52021	1.54096	0.81615	0.694634	0.440091	0.772963	1.15121	0.880948	0.848868	0.83777	0.634005	0.622055	0.765844	0.771879	0.427582	0.835753	0.990639	0.670962	1.2366	0.764127
KWMTBOMO05033	9.8e-41	Mad3/BUB1 homology region 1	69.6	7091.H9JSM0	H9JSM0_BOMMO	Uncharacterized protein.	2.32513	2.18845	2.85459	2.33464	2.02196	1.27167	2.3201	2.36277	2.2995	3.22663	3.59336	3.88446	2.28509	2.88722	2.85584	2.62107	2.37837	2.54625	2.13347	2.15648	2.87261	2.97608	2.51899	2.2894	5.29746	5.83621	5.46729	4.94394	4.94288	4.92881	4.56999	5.19119	4.37079	4.15859	4.09699	4.85796	4.82905	4.94421	4.8356	5.95836	5.60233	6.65909
KWMTBOMO05040	4.2e-16	Helix-loop-helix DNA-binding domain	100	7091.H9JSQ7	H9JSQ7_BOMMO	BHLH domain-containing protein.	34.853	27.8576	26.8096	35.3006	30.9068	22.6376	33.6697	33.6531	23.4286	36.1525	34.5796	37.4652	45.9172	44.9054	49.796	31.8661	45.7932	39.2962	37.6699	45.747	36.9358	40.7726	33.5995	41.3391	99.0094	109.662	108.836	94.0631	108.506	86.7785	98.764	94.8419	90.2859	98.4627	73.8552	82.9392	76.4515	73.3003	71.5218	93.7208	78.3219	99.4238
KWMTBOMO05060	1.1e-72	Timeless protein C terminal region	97.7	7091.H9JSP7	H9JSP7_BOMMO	Uncharacterized protein.	3.97934	3.00003	3.00313	4.89246	4.01505	2.60194	3.97717	3.77117	2.0521	2.20148	1.77588	1.84401	3.58053	3.56317	3.40805	3.64912	3.33299	3.30211	3.84934	3.2953	2.4245	2.14135	3.10724	3.35182	2.06408	1.65483	1.48781	1.3725	1.95122	1.93901	1.83176	1.30163	1.35157	1.70184	1.89719	1.67739	1.9218	2.44512	2.34291	2.38173	2.80017	2.59842
KWMTBOMO05099	4e-29	PHD-finger	81.5	7091.H9JSE4	H9JSE4_BOMMO	Uncharacterized protein.	8.21544	7.00634	5.66033	9.63144	7.4595	7.11696	8.54834	7.43657	7.16976	7.26672	4.82248	4.34092	8.51813	7.76525	8.32395	8.4361	7.70515	7.59464	9.08515	7.92277	6.06604	5.0292	9.58826	7.6501	1.65435	1.67387	1.10575	0.776094	1.40005	1.915	2.1683	1.38403	1.64003	1.84303	2.43388	1.34123	1.85725	1.85494	2.33094	2.68252	2.44417	2.33503
KWMTBOMO05156	5.9e-11	Insulin/IGF/Relaxin family	98	7091.E9N025	E9N025_BOMMO	BombyxinA-2; Belongs to the insulin family.	0.158223	0	0	0	0	0	0	0	0	0.195787	0	0.351783	0.0876535	0	0	0.183547	0	0	0	0	0.0864992	0	0	0	0.842971	1.13532	1.04897	1.05279	0.609768	1.19305	1.24511	1.31043	0.91373	1.0959	0.486777	1.01008	0.946357	1.04844	1.33802	1.79917	1.81866	1.09966
KWMTBOMO05172			100	7091.H9JSH1	H9JSH1_BOMMO	Uncharacterized protein.	3.50218	4.01584	2.20408	3.44266	3.85978	3.89646	3.01299	3.74359	5.71234	4.91395	3.87181	2.58149	4.65136	4.84569	4.02867	4.40492	3.89568	3.46469	5.16551	4.56692	5.78105	5.08098	4.26828	6.32122	1.01059	1.40213	1.00295	0.962564	1.55825	1.52399	1.65676	1.13958	1.87498	1.7813	2.3562	1.00026	1.56607	1.63733	1.67817	2.06428	1.49303	1.30114
KWMTBOMO05175	6.6e-40	C2 domain	55.5	7091.H9JSH2	H9JSH2_BOMMO	Uncharacterized protein.	8.98258	12.4885	6.40981	8.36691	7.9144	9.59085	9.51059	9.60749	9.94804	8.66366	6.46009	7.85245	12.9003	12.825	13.2377	14.006	11.4201	12.847	11.2575	10.6451	12.8154	11.8193	13.9484	11.765	4.60799	4.9153	4.52329	4.99508	5.43283	5.57492	4.79544	5.78439	5.63987	5.3375	6.33836	3.87843	5.58832	6.75863	7.23911	5.68763	6.03109	3.86581
KWMTBOMO05195	8.7e-15	Leucine-rich repeat	100	7091.H9IYV8	H9IYV8_BOMMO	Uncharacterized protein.	3.25004	1.18053	2.14971	2.68963	2.50264	2.81481	3.90485	3.98932	3.26963	2.53746	2.45286	3.91404	2.48637	3.34511	4.07203	3.85998	2.27193	3.30338	2.74514	3.62338	3.63814	3.30776	3.68602	3.0399	6.88174	6.38538	5.84269	5.30975	6.77768	5.53141	4.05962	5.76801	5.91251	7.85037	6.75515	4.41071	5.73201	5.9822	5.0811	5.96386	3.80315	4.3361
KWMTBOMO05211			81.4	7091.H9IYU8	H9IYU8_BOMMO	MADF domain-containing protein.	4.04283	4.04458	2.13479	4.43554	3.44161	3.76924	3.65813	4.34032	6.11643	5.88361	4.41794	4.96538	5.14608	4.37014	3.81131	4.15895	4.32361	3.30522	3.99329	4.05267	5.48606	5.27915	4.94821	5.70263	1.63949	1.65216	1.63575	1.36052	1.88854	1.45199	1.63407	1.61785	2.0256	2.72801	3.0182	1.99423	2.08233	1.98439	2.4622	1.51346	2.29105	1.43583
KWMTBOMO05212	5.7e-44	Tetratricopeptide repeat	96.9	7091.H9IYY4	H9IYY4_BOMMO	Uncharacterized protein.	3.77029	4.4074	2.58292	3.33852	2.88692	2.93072	3.27086	4.70212	6.14565	5.95479	4.94929	3.78456	4.61804	5.13702	6.40117	4.30914	3.73656	3.57914	4.76174	4.92514	8.20126	6.20762	6.78119	8.11302	2.03414	2.23544	1.91014	2.32874	2.25727	1.91926	1.84131	2.13947	1.82327	2.17132	2.7469	2.28505	2.41536	2.31913	2.42155	2.72683	3.08962	1.99708
KWMTBOMO05230	7e-28	Metallo-peptidase family M12B Reprolysin-like	95.4	7091.H9IYZ5	H9IYZ5_BOMMO	Uncharacterized protein.	2.51056	4.30523	1.55642	2.29252	4.36492	4.67367	2.33154	3.11891	3.68019	2.76579	2.76087	2.43763	3.57974	3.15581	3.32209	3.02297	3.31746	3.04326	3.72269	3.73471	4.48234	3.05324	4.4637	3.82852	1.57156	1.64689	1.30313	2.10572	1.40286	1.93617	2.29241	1.84659	2.41874	2.74493	2.65607	2.17367	2.29066	2.12452	2.72958	2.46263	2.51077	1.66572
KWMTBOMO05237	0.028	Cas6 N-terminal domain	99.6	7091.H9IYZ8	H9IYZ8_BOMMO	USP domain-containing protein.	2.75791	2.60801	1.26148	2.76773	1.70375	2.05295	1.59166	1.71366	2.37369	3.19783	1.57578	1.26941	2.75974	2.7754	2.8254	2.77325	1.99326	2.35759	2.517	2.1851	1.6355	1.41092	2.23477	2.13681	0.711544	0.646864	0.216437	0.344352	0.41176	0.503521	0.525493	0.468786	0.403434	0.326484	0.554693	0.322771	0.583747	0.761085	0.551419	0.489346	0.730502	0.736773
KWMTBOMO05269			99.6	7091.H9IZ15	H9IZ15_BOMMO	Uncharacterized protein.	0.588535	0.509756	0.656336	0.498021	1.09156	0.579204	1.46761	1.43549	0.458386	0.939691	0.936117	1.49846	0.525872	1.02834	0.322922	0.242259	1.16125	0.898073	0.484076	0.39742	0.768041	0.741972	0.371009	0.678013	0.186733	0.0794651	0.223759	0.378968	0.23945	0.377922	0.497997	0.658898	0.303611	0.201111	0.569475	0.536737	0.349391	0.201282	0.302207	0.495723	0.300991	0.494803
KWMTBOMO05270	1.5e-60	Immunoglobulin domain	100	7091.H9IYS8	H9IYS8_BOMMO	Uncharacterized protein.	4.4057	3.31349	1.67007	3.713	2.34932	3.50313	3.43356	3.20993	3.35659	3.76595	1.95096	2.18032	4.79576	4.38792	4.28304	4.27024	2.52934	2.95402	3.77023	3.87468	2.87337	2.97357	3.97679	4.15436	0.997813	1.64073	1.23837	0.683046	0.805616	1.06654	0.99473	0.891643	1.36484	1.40136	1.56795	0.837072	0.933492	1.46822	1.36494	1.39973	1.47815	1.55282
KWMTBOMO05271	9.6e-24	Ankyrin repeats (3 copies)	100	7091.H9IYS7	H9IYS7_BOMMO	ANK_REP_REGION domain-containing protein.	1.15497	0.65059	0.347366	0.867494	0.804061	0.70079	0.667716	0.548496	0.67531	0.720694	0.747506	0.62551	0.689056	0.704365	0.76608	0.515316	0.368323	0.455577	0.656615	0.609056	0.674585	0.548559	0.687247	0.65573	0.33174	0.233158	0.330861	0.328417	0.242094	0.342397	0.356043	0.237487	0.267497	0.450457	0.550455	0.355607	0.231631	0.204958	0.338827	0.295175	0.219106	0.094336
KWMTBOMO05272	1.6e-40	Angiomotin C terminal	93.4	7091.H9IYS4	H9IYS4_BOMMO	Angiomotin_C domain-containing protein.	0.788466	1.251	0.764901	1.15236	0.903972	1.09701	1.04004	1.25171	1.05762	0.850215	1.22981	0.513386	0.723839	1.50182	1.31718	1.26746	1.1988	0.844725	0.811658	1.06726	0.972935	0.481482	0.86672	0.675806	0.0830914	0.222263	0.141053	0.290421	0.441982	0.353318	0.36194	0.284309	0.280206	0.376314	0.363859	0.143814	0.279847	0.238841	0.291362	0.34155	0.294653	0.117427
KWMTBOMO05279	4.9e-24	F/Y rich C-terminus	80.3	7091.H9IZ17	H9IZ17_BOMMO	Uncharacterized protein.	1.01212	0.939618	0.610489	1.32752	1.25608	1.16427	0.815898	0.996053	1.0683	1.00193	0.872674	0.763623	1.29054	0.985148	0.846665	0.985487	0.958054	1.07969	1.05582	0.851873	1.0377	0.928104	0.968691	0.976537	0.391675	0.394871	0.398448	0.458166	0.369711	0.43238	0.548391	0.287927	0.474672	0.686829	0.564061	0.305664	0.427497	0.495489	0.554648	0.475171	0.355124	0.380547
KWMTBOMO05282			75.9	7091.H9IYS0	H9IYS0_BOMMO	Uncharacterized protein.	6.99321	6.10493	5.59639	7.17656	7.44594	6.66726	8.56853	9.34696	6.9485	5.22814	5.07428	4.80484	9.07554	8.19505	6.26413	8.56317	8.17875	6.77979	9.27808	6.92005	6.01788	5.8521	6.68286	7.0531	4.06016	3.77507	2.84997	2.00613	2.63155	3.41774	3.52441	3.20495	4.05579	3.9045	4.7686	3.58747	3.2026	4.49092	4.96041	3.79057	4.49131	3.44555
KWMTBOMO05297	0.03	Protein of unknown function (DUF2999)	99.3	7091.H9IZ24	H9IZ24_BOMMO	Uncharacterized protein.	37.1471	32.2973	20.6036	41.6076	26.9813	35.7046	36.8086	35.6168	34.1668	29.3721	22.0803	19.6528	57.3894	48.619	50.9073	43.6356	37.628	42.4143	42.1277	43.6575	41.0978	38.5412	49.7097	36.5047	15.1674	17.536	16.3493	12.2303	17.6935	16.6939	18.6178	13.5536	19.8902	22.4385	24.1657	14.3397	18.3452	22.1395	21.2045	20.063	21.3484	16.746
KWMTBOMO05348	9.7e-07	Cysteine rich repeat					442.588	486.199	270.258	353.999	308.251	429.596	413.539	560.461	465.986	485.323	329.953	338.589	533.578	479.451	671.372	583.264	414.148	500.301	663.901	604.988	641.59	607.99	775.34	777.031	56.03	74.6086	46.0021	63.0699	74.8181	81.9182	76.6643	58.6231	61.547	92.0713	127.739	78.4763	88.4692	122.664	125.207	100.376	110.185	97.7406
KWMTBOMO05351	0.00048	Apolipoprotein B100 C terminal	90.3	7091.H9IYP8	H9IYP8_BOMMO	Uncharacterized protein.	1.18137	1.15726	1.20912	0.856306	1.04269	1.02143	1.26839	2.10137	1.00083	2.01965	1.58768	1.71074	1.34337	1.14962	1.25589	1.00981	1.25505	1.39889	1.20627	0.856303	0.951772	2.52494	1.70871	1.02145	0.547861	0.539099	0.606874	1.08601	0.45746	0.609486	0.621811	0.674358	0.538606	0.595322	0.418447	0.567051	1.10137	0.947622	0.572201	0.746302	0.443596	0.715729
KWMTBOMO05356	1.5e-193	Predicted transmembrane protein 161AB	65	7091.H9IYP6	H9IYP6_BOMMO	Uncharacterized protein.	3.32915	3.1127	2.30763	3.34515	4.64072	3.51808	3.53257	2.16349	2.71593	1.39727	1.6228	1.81799	3.06305	2.94054	3.35288	2.93601	3.33433	3.72874	2.71946	2.50962	2.42669	1.33153	2.42544	1.36276	1.42022	1.5483	1.1473	2.21839	2.51007	1.6559	1.95337	1.70457	1.98916	2.63346	1.85677	1.08307	1.07488	1.51368	1.259	1.75464	0.910545	0.608891
KWMTBOMO05362	4.9e-68	Tubulin/FtsZ family, GTPase domain	100	7091.H9IZ57	Tua2	Tubulin alpha chain; Tubulin is the major constituent of microtubules. It binds two moles of GTP, one at an exchangeable site on the beta chain and one at a non-exchangeable site on the alpha chain.	5.88648	6.76024	5.07244	6.83613	5.16584	7.81859	8.31705	7.32917	5.42846	6.52525	5.23106	4.04444	8.28845	8.58007	9.4519	7.89559	8.05125	8.58384	10.559	10.9442	10.6599	10.2596	11.7082	8.26299	2.29516	2.73766	2.30359	1.03699	2.20554	2.12065	2.60028	1.80566	2.14279	1.08257	2.75107	1.04386	2.61426	4.04506	3.25355	4.23512	3.92095	2.30838
KWMTBOMO05390	4.4e-80	Neurotransmitter-gated ion-channel ligand binding domain	89.3	7091.H9IZ71	H9IZ71_BOMMO	Uncharacterized protein.	1.18876	2.20877	1.00771	1.00068	2.06152	2.08194	1.04773	1.7481	1.49937	0.966022	0.833202	0.552272	1.08121	1.34917	0.509273	0.76155	1.69301	1.86285	1.02282	1.72023	0.775983	0.563405	0.953511	1.72352	0.0581713	0.15914	0	0	0.0497292	0.0428113	0.0232705	0	0	0.0578311	0.0545858	0.0161811	0.0326529	0.0313519	0.211824	0	0.0562591	0.0616567
KWMTBOMO05399	3.7e-25	Protein kinase domain	87.6	7091.H9JAY1	H9JAY1_BOMMO	Protein kinase domain-containing protein.	0.632397	0.900463	0.412096	0.944665	0.652296	0.948185	0.829863	1.54962	1.67299	1.56507	1.01054	0.644431	1.24565	0.860019	1.81145	0.713234	1.56875	1.3782	1.28531	1.37414	1.13321	1.05126	1.52335	1.53075	0.431954	0.252096	0.116461	0.219159	0.307722	0.37088	0.645106	0.290979	0.483819	0.558256	0.702571	0.192246	0.210137	0.263845	0.699071	0.325519	0.654482	0.289962
KWMTBOMO05407	2.5e-16	C2H2 type zinc-finger (2 copies)	99.8	7091.H9JAY3	H9JAY3_BOMMO	Uncharacterized protein.	5.09802	4.60105	1.7786	4.19423	2.5699	2.87714	2.87388	3.49961	4.16604	4.32356	3.07052	2.81662	4.90138	4.38451	3.74703	3.98215	2.27466	2.81719	4.0094	3.44435	3.84266	3.76821	4.69183	4.64105	0.879264	1.34398	1.1966	0.688283	1.51764	1.10931	1.38014	0.942849	1.43414	1.39027	1.90159	0.82924	1.9178	2.15731	2.69353	1.80712	1.8141	1.47336
KWMTBOMO05418	3.6e-41	Acyl-CoA oxidase	86	7091.H9JAW1	H9JAW1_BOMMO	Acyl-coenzyme A oxidase; Belongs to the acyl-CoA oxidase family.	11.6866	14.1214	7.47454	11.7866	10.5206	15.0588	10.1158	12.5237	11.6061	10.3293	7.89118	5.97128	12.0959	13.5041	10.5872	11.5361	12.6449	13.1318	12.0223	12.172	9.77785	7.7659	8.59975	8.41985	5.17617	5.33868	5.40047	3.98461	4.5267	4.20349	5.78829	6.03471	5.45588	5.58359	6.30868	4.21024	4.59537	4.47641	4.93959	4.84231	4.39609	3.06476
KWMTBOMO05421	1.7e-95	Integrin alpha	97.1	7091.H9JAW0	H9JAW0_BOMMO	Integrin_alpha2 domain-containing protein; Belongs to the integrin alpha chain family.	13.4432	16.1267	9.34536	14.4676	13.591	18.7405	14.1713	13.9284	14.6802	13.1959	10.0664	9.17261	15.1971	13.5693	13.8714	15.5365	14.2932	14.2012	18.0398	14.7716	14.2981	12.7962	15.8844	13.1309	5.63298	4.70197	4.50171	6.17588	5.97283	7.30787	5.36386	4.83739	7.22873	5.31331	7.46196	4.12598	4.51986	6.56042	6.15856	5.83703	5.6926	4.66659
KWMTBOMO05446			100	7091.H9JB01	H9JB01_BOMMO	Uncharacterized protein.	1.04729	0.399436	0.592662	0.400647	0.757914	0.844867	0.632495	0.874866	0.643869	0.56697	0.102461	0.169785	0.120872	0.295456	0.417509	0.455592	0.160148	0.201388	0.169317	0.288465	0.143136	0.079942	0.0532979	0.0623367	0	0	0	0.0362942	0.0764413	0	0.0858487	0	0	0	0.0335626	0	0	0	0	0.0735112	0	0
KWMTBOMO05449	1.2e-55	Mitochondrial carrier protein	84.6	7091.H9JB03	H9JB03_BOMMO	Uncharacterized protein; Belongs to the mitochondrial carrier (TC 2.A.29) family.	20.9889	41.4909	31.3033	30.5798	26.9984	35.6119	22.9973	25.789	34.5857	29.8446	19.4499	29.7164	28.4406	26.9775	30.9817	36.6389	35.5114	31.173	32.9449	25.687	33.9367	31.385	27.0383	33.1824	7.50744	6.55849	6.87394	10.4599	6.25697	10.3055	7.90819	9.76123	13.5457	5.03028	7.13303	10.4218	6.92221	6.84935	6.85579	5.68339	6.32746	3.59199
KWMTBOMO05455	3.3e-34	WD domain, G-beta repeat	86.8	7091.H9JB06	H9JB06_BOMMO	Protein HIRA; Required for replication-independent chromatin assembly and for the periodic repression of histone gene transcription during the cell cycle; Belongs to the WD repeat HIR1 family.	1.1266	0.696423	0.614208	0.959525	1.41958	1.04727	0.848281	1.30744	1.57007	0.850925	1.32264	1.3012	1.0375	0.899195	0.637719	0.712862	0.626457	0.523309	1.26517	1.19288	1.00784	0.893462	0.500369	0.815138	0.0959396	0.0612414	0.0215555	0.0486766	0.0820164	0.0264776	0.0767582	0.046163	0.220985	0.107301	0.281332	0.0533738	0.161559	0.374879	0.145564	0.431334	0.208768	0.0508439
KWMTBOMO05456	4.9e-62	Protein kinase domain	97.1	7091.E9JEH2	Dapk	Dapk.	9.64051	9.32317	3.55957	8.79105	8.35834	7.54148	5.99351	9.15118	12.4142	11.7702	8.04118	8.9819	12.2073	9.42997	9.97535	7.9243	6.94134	7.11864	9.75105	9.69084	12.2875	8.92588	9.91326	12.1191	2.0018	2.6023	2.13721	1.14547	1.87856	1.45108	2.91415	2.05676	3.45868	2.94773	2.79644	1.95937	2.9401	4.12086	2.42978	5.166	3.12962	2.96725
KWMTBOMO05464	1.6e-36	Intracellular hyaluronan-binding protein 4 N-terminal	100	7091.H9JB09	VIG	Vasa intronic protein.	736.779	924.623	607.388	769.583	589.685	1062.94	849.028	840.537	1144.58	813.176	607.913	587.032	870.1	781.636	960.886	1062.95	838.173	802.899	905.088	803.411	1008.26	848.376	1112.94	1169.72	181.175	185.116	154.33	79.4495	120.268	116.74	165.726	159.245	171.372	136.633	225.543	160.988	216.147	287.436	331.657	320.266	359.113	267.709
KWMTBOMO05476	5e-17	Mpv17 / PMP22 family	100	7091.H9JAT6	H9JAT6_BOMMO	Uncharacterized protein; Belongs to the peroxisomal membrane protein PXMP2/4 family.	38.2485	37.2305	70.6926	31.9646	30.597	30.3664	45.6367	40.7849	34.893	38.2864	46.8323	53.3265	34.7271	38.4449	35.4227	40.4814	45.3142	45.9088	36.8279	45.3536	39.6577	52.2813	34.6379	37.4475	99.2991	96.9354	103.884	81.0502	89.1632	84.7065	98.0875	113.328	97.7167	79.4882	82.4014	86.4563	68.2006	65.9868	62.2654	56.7251	61.3837	64.1859
KWMTBOMO05515	7.2e-39	FGGY family of carbohydrate kinases, C-terminal domain	100	7091.H9JB33	H9JB33_BOMMO	E3 ubiquitin protein ligase.	3.01795	2.34714	2.89028	2.95699	2.85576	2.59468	3.25572	3.25944	1.94197	1.77364	1.9449	2.57027	3.44756	3.76639	3.62947	2.64035	3.82412	3.45707	4.5674	3.45201	2.77213	2.45431	2.10257	2.52088	13.2834	14.7426	13.5138	12.6344	12.2136	13.4213	13.8868	14.283	12.1971	13.1881	11.2127	12.8355	14.1636	13.3702	11.6303	13.3593	12.4585	14.267
KWMTBOMO05534	4e-12	Methyltransferase small domain	75.7	7091.H9JB43	H9JB43_BOMMO	MTS domain-containing protein.	11.3448	14.929	9.27299	12.8018	10.3247	11.5272	10.5473	9.03983	9.90417	5.56822	11.6819	11.5548	10.8844	10.8271	11.3193	8.12424	11.1648	9.57926	8.36115	9.81082	8.6275	10.5271	9.2892	9.46123	2.18184	2.61493	2.1009	2.10855	1.79858	1.77777	2.34827	2.07466	2.53391	1.23947	1.02368	1.30052	1.95371	1.3439	1.32415	1.57483	1.68307	1.18381
KWMTBOMO05559	1.7e-21	7 transmembrane receptor (rhodopsin family)	99.7	7091.H9JAQ1	H9JAQ1_BOMMO	G_PROTEIN_RECEP_F1_2 domain-containing protein.	14.5475	9.46622	6.27739	9.61336	5.73438	8.49148	14.5831	18.0691	13.0422	16.4169	11.611	12.1496	24.1156	21.0099	24.3813	17.4354	14.4595	16.0779	22.9979	19.1556	25.9283	20.5318	26.7428	28.5744	5.01896	6.44637	3.62215	6.40472	5.33072	7.25311	6.13278	4.55183	4.87974	6.21433	7.66381	7.34429	7.15412	8.7216	7.43961	9.04933	7.58985	8.14071
KWMTBOMO05625	1.9e-59	Spatacsin C-terminus	99.8	7091.H9JB85	H9JB85_BOMMO	Spatacsin_C domain-containing protein.	2.4341	2.19337	1.7344	2.58094	2.41153	2.40907	2.38137	2.96451	3.12771	2.92754	1.98967	2.32658	3.23252	2.74283	2.86576	2.73791	2.08022	3.01179	3.5685	2.7695	3.30188	2.61162	3.44532	3.924	1.50566	1.22424	0.888138	1.12578	1.327	1.26247	1.7193	1.41306	1.43498	1.33002	1.9465	1.55598	1.61705	2.12544	2.08783	2.24665	2.28117	1.61069
KWMTBOMO05630	9.1e-120	Adenylate and Guanylate cyclase catalytic domain	100	7091.H9JAL0	H9JAL0_BOMMO	Uncharacterized protein; Belongs to the adenylyl cyclase class-4/guanylyl cyclase family.	1.27796	1.65451	0.845608	1.75954	1.45467	2.0878	1.72839	2.07075	1.73316	1.2581	1.06101	1.10671	2.22953	1.78718	2.96486	2.51452	1.60656	2.24836	2.13687	2.24814	2.24649	1.75913	2.39739	2.22905	0.445615	0.413746	0.275655	0.487415	0.494733	0.442946	0.328741	0.284031	0.533203	0.460268	0.982919	0.450741	0.500267	0.53024	0.583032	0.469823	0.643651	0.429376
KWMTBOMO05631	2.3e-54	Protein kinase domain	94.7	7091.H9JAK7	H9JAK7_BOMMO	Protein kinase domain-containing protein.	19.8549	15.9871	12.4329	18.9532	12.3684	15.1536	18.0495	14.6646	20.6232	25.0966	14.4934	12.791	18.7997	19.0226	18.3858	16.1361	14.9806	16.7378	18.0693	16.5944	22.9375	20.8792	25.0669	28.4444	5.66561	5.56195	4.50505	3.88004	4.91315	5.27636	5.77335	4.82398	5.54728	4.9487	7.08853	5.56452	4.85542	6.4589	8.70224	6.96025	7.3622	6.11627
KWMTBOMO05641	0.054	Mo25-like	97.4	7091.H9JB91	H9JB91_BOMMO	Uncharacterized protein.	6.91778	7.66698	5.33832	5.70428	7.22007	7.96814	4.91515	7.31338	8.597	5.79068	4.15033	5.00433	7.83379	12.054	8.54381	12.067	11.9474	13.0286	13.1107	13.1418	9.3991	7.7033	13.0156	11.2265	1.22992	1.11017	1.21776	1.05767	0.677193	1.67225	1.15081	1.26384	1.28797	0.911867	1.85832	1.36848	0.889309	1.25834	2.65681	1.79947	2.27818	1.30362
KWMTBOMO05642			100	7091.H9JB91	H9JB91_BOMMO	Uncharacterized protein.	4.92262	7.48159	7.11001	7.06571	8.90033	7.41101	3.88912	6.7036	8.09809	4.02256	5.5611	7.8471	8.95301	9.96507	9.47891	12.9294	15.6799	14.8954	12.6649	9.92607	12.9988	9.52855	10.777	11.2779	2.8929	1.94382	1.5052	1.15876	1.23653	2.57725	2.61906	1.24545	2.06298	0.908203	1.71448	2.71056	2.13664	2.29769	2.86455	1.87758	3.38681	3.38899
KWMTBOMO05647	4.2e-37	Bicoid-interacting protein 3 (Bin3)	99.4	7091.H9JB93	H9JB93_BOMMO	Bin3-type SAM domain-containing protein.	8.03438	6.11647	5.41833	9.02515	7.22581	7.42072	7.80058	7.47295	9.58555	9.8106	6.13262	5.6596	9.00471	7.77519	9.10498	8.72047	7.96353	6.56227	7.43713	7.65414	8.52372	8.16089	9.87786	9.14776	1.59745	1.79166	1.91419	0.584436	1.56999	1.43956	2.28661	1.7046	2.15559	1.5665	3.00816	1.55976	1.59817	2.63558	2.42701	3.138	3.8781	2.59157
KWMTBOMO05649	6.3e-38	Serpentine type 7TM GPCR chemoreceptor Srw	52.1	7091.H9JAJ9	NGR-A13	G_PROTEIN_RECEP_F1_2 domain-containing protein.	0.819454	0.969817	0.766493	1.43308	0.5354	0.844999	0.50656	1.16638	0.799411	0.46091	0.757974	0.386468	1.0455	0.543191	0.343179	0.604932	0.425287	0.401103	0.0550574	0.21887	0.434413	0.454914	0.181976	0.141892	0.0203535	0.356361	0.219504	0.433721	0.434993	0.419417	0.130274	0.31339	0.176496	0.36422	0.439276	0.226464	0.251347	0.32909	0.172935	0.167328	0.0196844	0.129438
KWMTBOMO05666	5.9e-72	Mitochondrial-associated sphingomyelin phosphodiesterase	100	7091.H9JWX9	H9JWX9_BOMMO	Uncharacterized protein.	6.8603	4.65394	7.97588	7.10255	5.86069	4.98522	5.94485	4.64783	4.88137	6.14053	7.76785	6.17465	5.47891	5.64066	5.14586	4.90829	4.72872	3.69642	3.84127	3.99021	3.36971	4.40194	4.38094	4.30309	13.9292	12.9415	12.6722	11.1946	13.1156	11.102	11.9892	13.432	10.3647	9.77569	8.42359	10.7663	11.1674	10.3532	12.3686	13.3315	10.973	13.5234
KWMTBOMO05679	5.8e-57	Est1 DNA/RNA binding domain	80.8	7091.H9JBE9	H9JBE9_BOMMO	Uncharacterized protein.	2.13357	2.37636	1.26189	2.54403	1.81398	3.44894	2.13855	2.29901	2.06138	1.23697	1.34	1.57569	2.88467	2.29238	2.10162	2.3539	2.32716	1.928	1.97658	1.94794	2.53673	1.96799	2.38724	1.58787	1.29019	1.22225	1.19248	0.992756	1.25977	0.909015	1.73181	0.923839	1.43163	1.34343	1.53198	0.993307	1.55826	1.44344	1.4918	1.75941	1.82731	1.23139
KWMTBOMO05686	1.1e-19	Transcription factor Pcc1					25.0975	26.6355	24.4196	26.6566	28.2653	21.2869	17.5736	21.0957	18.0218	18.4816	20.4971	13.4951	14.357	18.3994	21.8955	20.5699	18.5216	12.5898	14.5164	12.5483	11.4835	14.6596	13.9941	18.6082	74.4028	61.4559	69.881	63.7572	50.368	53.3169	54.6524	65.7906	49.1402	44.7362	40.5472	63.1302	40.854	51.3376	54.7558	46.8174	47.1424	52.791
KWMTBOMO05696	7e-40	Calcium-binding EGF domain	86.6	7091.H9JBG1	H9JBG1_BOMMO	Notch-like protein.	5.61119	6.46716	4.04513	6.13084	5.16939	5.56922	5.94492	6.98661	6.68811	7.31969	5.16895	4.80118	7.31129	8.09487	8.87906	8.88661	6.58163	7.61157	8.00668	7.85275	6.93909	6.61405	10.2146	9.52154	3.14462	3.15252	2.68278	2.51459	2.79366	3.28452	3.5528	2.57864	3.33062	3.49263	4.57229	2.7652	3.3377	3.54758	4.50938	3.81639	4.07559	3.03235
KWMTBOMO05719	4.2e-27	UBA/TS-N domain	100	7091.D2CZY1	Rad23	Nuclear excision repair protein Rad23.	68.8787	42.6096	95.024	65.7173	50.9863	40.6299	64.7198	48.4362	29.3362	41.2856	49.5683	68.5722	43.8585	53.8331	53.5694	50.7414	55.1925	68.3248	52.8443	62.9395	35.2265	42.6739	37.18	37.1386	142.633	124.656	130.952	116.245	121.331	125.91	127.312	147.684	116.686	104.405	101.566	110.733	102.707	96.7658	92.2243	93.4832	101.794	114.374
KWMTBOMO05720	8.7e-26	PHD-finger	99.1	7091.H9JBC3	H9JBC3_BOMMO	Uncharacterized protein.	3.88303	3.07433	2.94332	3.53255	3.28874	2.78189	3.20984	3.25028	4.53632	4.5892	3.72985	4.22459	3.24	3.0733	2.99753	3.1294	3.00688	2.80572	3.11139	3.36586	3.65478	3.24676	3.57697	3.46766	1.40383	1.53228	1.71429	1.3194	1.61235	1.74032	1.9691	1.84252	1.79658	1.49505	2.15528	1.51428	1.8487	2.05227	2.25027	2.16944	2.13844	2.12779
KWMTBOMO05724	1.9e-19	Membrane-associating domain	88.5	7091.H9JBH4	H9JBH4_BOMMO	Uncharacterized protein.	19.9848	24.705	11.755	20.5874	30.8733	31.1495	20.4439	41.0739	24.3334	22.023	24.8216	20.9292	27.607	21.1299	26.1693	18.4571	22.5593	15.2893	22.6781	23.4831	27.8999	21.0555	23.0996	26.8946	11.0024	13.8733	10.6146	17.6563	12.8314	15.4442	14.4273	8.35536	22.8231	20.8976	20.6814	14.9796	9.62885	13.1858	23.8079	16.4358	7.92103	10.5811
KWMTBOMO05736	1.6e-13	alpha/beta hydrolase fold	100	7091.H9JBI0	H9JBI0_BOMMO	AB hydrolase-1 domain-containing protein.	3.50289	3.2064	4.35775	4.73367	6.57989	5.35585	4.01734	3.64822	3.66639	3.05387	7.38365	4.60206	3.26366	4.92034	4.48556	3.97118	4.77215	6.24597	5.67786	5.35043	3.2497	4.79669	3.53291	4.01833	12.6374	12.25	12.9799	9.24799	11.0079	10.1649	11.8336	13.1243	9.40718	8.19545	8.26622	7.74447	13.3327	10.832	7.23398	10.4385	12.6006	14.5703
KWMTBOMO05743	9.7e-110	Integrin beta chain VWA domain	100	7091.H9JBI3	H9JBI3_BOMMO	Integrin beta; Belongs to the integrin beta chain family.	38.7222	35.8945	21.8804	34.6681	27.3719	33.7511	38.4087	36.2441	34.7483	31.292	23.6131	20.4695	39.5696	35.9631	38.1743	36.8572	34.359	34.8697	39.7755	38.9995	34.3772	27.4124	38.4753	34.857	19.2356	20.6174	18.9384	16.2533	20.1228	19.692	20.8946	19.3298	24.205	21.2192	26.508	14.3095	16.6667	24.4027	24.8447	20.5401	19.0445	17.7481
KWMTBOMO05747	6.1e-13	Helix-loop-helix DNA-binding domain	90.5	7091.H9JBB3	H9JBB3_BOMMO	BHLH domain-containing protein.	4.88807	5.21529	3.38437	5.45437	6.57917	5.76015	5.06909	6.19697	7.11592	5.32634	4.93106	5.13267	7.09026	6.60072	7.39022	6.39584	7.35673	6.39725	9.11626	8.22172	7.19062	6.18626	7.07771	6.22341	1.48642	1.37106	1.31284	1.1009	1.21228	1.20082	1.4763	1.82504	1.81491	1.59663	1.7876	1.18813	1.33306	1.83245	2.48857	2.37026	2.09851	1.23141
KWMTBOMO05764	1.4e-65	Adenylate and Guanylate cyclase catalytic domain	93.9	7091.H9JBJ6	H9JBJ6_BOMMO	Guanylate cyclase.	21.6024	33.9929	20.4754	19.9481	26.3069	26.4456	20.4049	23.3202	30.9494	23.1907	18.0898	20.9407	26.6888	26.1485	28.7086	31.0583	26.2803	26.7683	30.0796	27.8422	27.552	25.2999	31.0509	31.5446	12.3022	14.4704	12.6692	8.94711	12.6	12.1489	15.7753	13.44	13.7892	12.8293	17.0761	12.2376	12.4357	13.8821	15.2742	14.3789	16.8456	12.4144
KWMTBOMO05812	5e-48	Caspase domain	100	7091.H9JBQ1	Caspase1	Uncharacterized protein; Belongs to the peptidase C14A family.	7.42424	5.45056	4.88185	6.56646	3.61171	4.70629	4.82542	4.66009	3.39586	3.76626	3.94061	4.36381	5.48391	4.53342	6.89466	4.85072	4.03658	6.53103	4.47791	5.51581	8.24194	8.12933	6.11473	8.24889	14.9218	15.019	13.0961	10.954	13.5734	11.7367	11.8638	13.9334	12.0044	12.0994	10.7859	9.98761	12.9303	14.1995	13.1878	13.3934	11.3872	14.7038
KWMTBOMO05835	2.3e-17	Chromo (CHRromatin Organisation MOdifier) domain	99.2	7091.H9JBK9	PC	Chromo domain-containing protein.	3.2046	1.95557	1.24444	2.40667	1.2692	1.78917	2.71922	2.4278	2.04528	1.72687	1.21362	1.32155	4.12329	2.66508	2.52759	2.24849	1.70722	1.58032	2.77906	1.79381	2.91046	2.17785	2.05172	2.91653	0.995586	0.849929	0.875708	0.816801	1.12273	1.12244	0.711798	0.733854	1.01027	1.57941	1.19262	1.10774	0.713419	1.00466	0.951323	1.19724	0.83994	0.920525
KWMTBOMO05859	1.9e-11	Peptidase family M1 domain	99.9	7091.H9JBS2	H9JBS2_BOMMO	Peptidase_M1 domain-containing protein.	7.48271	6.28341	5.47403	7.346	5.42984	6.21094	6.89729	6.97615	6.45674	6.74007	4.93943	4.84814	9.50366	7.41739	8.3972	7.90361	7.61528	7.28662	8.63638	8.32386	8.33975	8.15524	10.0786	9.84909	2.1952	2.16412	1.6396	1.60293	1.69276	2.33601	2.43866	2.02687	1.47109	2.06439	2.89499	1.46055	1.99819	2.40621	2.5745	3.4219	3.22759	2.34245
KWMTBOMO05875	2.6e-98	Annexin	99.6	7091.H9IZT8	Anxb13	Annexin.	17.0338	11.6045	6.24447	12.9487	9.71713	12.6999	16.1816	13.9753	8.33077	6.58367	7.74258	6.8367	13.0228	11.2739	10.4735	10.1382	12.3493	11.1802	11.6845	9.38351	6.74637	6.078	11.0942	8.75646	2.76913	2.45563	2.59297	5.03095	3.51545	3.09963	3.01148	2.63292	4.43945	6.23119	3.84321	2.5645	3.2949	3.11	2.99888	3.62948	3.27146	3.392
KWMTBOMO05886	2.6e-18	Ferric reductase NAD binding domain	100	7091.H9J097	H9J097_BOMMO	FAD-binding FR-type domain-containing protein.	3.57197	3.63959	3.31782	4.98594	3.53281	4.53745	4.22211	5.3311	5.01112	7.09634	5.46312	3.4244	5.0106	5.80301	5.29532	6.65268	4.93095	5.44454	4.90445	4.47701	3.8697	4.48257	3.64231	3.93232	0.295463	0.411499	0.217257	0.109024	0.20666	0.27675	0.279371	0.387729	0.320264	0.427251	0.252047	0.23909	0.150773	0.37639	0.554249	0.745268	0.571501	0.341636
KWMTBOMO05888	3.9e-16	Ferric reductase like transmembrane component					1.09452	0.751411	1.09801	0.986973	1.84367	1.6054	1.726	2.116	0.550561	1.14276	0.441711	1.93919	1.13691	2.52963	2.18169	1.54745	2.30135	1.38121	1.93384	2.44948	2.54306	2.29755	1.87993	1.31925	0.336423	0.224976	0.100783	0.17069	0	0.288856	0.358882	0.107917	0.243108	0.250841	0.131536	0.0623871	0.188842	0.120879	0.408349	0.17286	0.460932	0
KWMTBOMO05889	0.059	MsyB protein	100	7091.H9IZU1	H9IZU1_BOMMO	Uncharacterized protein.	3.29146	3.84437	3.71434	4.66529	2.31046	3.61304	3.8569	4.07492	6.40896	5.6276	4.90295	3.95409	5.29381	5.30873	5.79419	5.02943	3.9616	4.41008	6.02267	5.40058	6.98481	7.41305	9.1642	9.98528	1.66802	2.03163	1.22533	1.23633	1.61195	1.65457	1.19528	0.767703	1.2106	1.34103	1.83742	1.58158	1.38409	2.18886	2.18309	1.63959	2.37069	1.95245
KWMTBOMO05898	1.3e-12	PDZ domain	89.7	7091.H9J091	H9J091_BOMMO	PDZ domain-containing protein.	0.50921	0.532697	0.5389	0.667889	1.27218	1.07552	0.187446	0.58337	1.22947	1.17019	0.888184	1.0998	0.822108	0.469801	0.417599	0.658219	0.854308	0.486793	1.20967	0.609113	0.636299	0.746287	0.533094	0.97682	0.11925	0.0956951	0.107171	0.0726041	0.0917494	0.0614335	0.200357	0.0114758	0.0646299	0.106697	0.0783298	0.0265368	0.120488	0.0771248	0.115796	0.0857816	0.046132	0.101116
KWMTBOMO05906	6e-25	ABC-2 type transporter	98.3	7091.H9J087	Wh3	ABC transporter domain-containing protein.	6.01834	9.79365	3.17046	6.736	6.43999	8.85097	8.52937	5.97552	7.42699	2.87957	2.16677	3.92503	8.80196	7.18847	9.89555	8.09862	9.71839	8.79541	8.71799	6.89596	5.0888	5.68421	6.37062	8.02418	0.789269	1.58342	0.886658	0.133483	0.393591	0.72608	1.47343	1.13931	0.712934	0.392326	2.16014	0.805002	0.369196	1.13435	1.03785	1.08144	1.27221	1.0457
KWMTBOMO05932	1e-126	Endoplasmic Reticulum Oxidoreductin 1 (ERO1)	99.8	7091.H9IZV8	Ero1	Uncharacterized protein.	4.89647	3.13409	4.86337	6.79336	2.7892	3.95804	3.92533	1.96959	2.51043	3.12373	3.09141	3.58045	5.64216	4.53371	5.82999	5.4277	4.60565	3.89179	4.27021	4.43565	7.04311	6.53827	6.83104	6.65276	9.52513	11.256	12.6001	14.1181	10.7503	12.8911	7.56367	14.419	11.7554	11.7392	9.9423	13.1783	9.33164	7.42167	10.6955	7.84533	10.9199	12.2133
KWMTBOMO05967	7.1e-24	emp24/gp25L/p24 family/GOLD	100	7091.H9J063	H9J063_BOMMO	GOLD domain-containing protein.	52.514	49.5444	49.7743	55.6778	32.8657	39.5847	41.2906	27.6333	40.6504	32.9777	65.4802	56.503	29.7773	35.4914	31.4996	35.0251	29.9888	28.1537	38.0218	27.0704	23.545	29.3213	26.2328	24.8184	132.355	114.677	139.285	99.6534	130.915	104.597	120.973	109.01	115.342	149.128	140.198	120.551	102.697	106.554	98.7854	87.5653	95.4685	97.7406
KWMTBOMO05972	1.7e-26	E3 Ubiquitin ligase	100	7091.H9J061	H9J061_BOMMO	RING-type domain-containing protein.	5.09431	6.07119	2.58995	6.76039	7.43023	9.07202	6.01651	7.65576	6.75296	7.30494	6.12147	4.33067	10.7243	9.39562	10.9906	8.44733	7.22182	7.2606	8.43811	7.52759	12.5817	9.33262	10.4312	9.54616	2.60358	2.06064	3.17869	1.19635	1.74279	2.74763	2.84944	1.86732	2.66238	3.12556	3.94123	1.74906	2.53685	1.90626	3.60741	3.1551	3.63446	3.48852
KWMTBOMO05989	1.1e-48	LRRFIP family	76.7	7091.H9IZY1	H9IZY1_BOMMO	Uncharacterized protein.	1.11047	0.865884	0.533198	1.41605	2.84504	2.71464	2.02022	2.29701	3.39285	2.44285	2.49875	2.36607	1.84555	1.57442	0.983763	2.03964	1.9245	1.28122	1.23106	1.52933	2.52951	1.77063	1.20561	1.58633	0.252832	0.332004	0.249945	0.667048	0.302595	0.521001	0.222511	0.243309	0.411082	0.754059	0.403321	0.225051	0.397376	0.218025	0.460329	0.363746	0.513493	0.40197
KWMTBOMO05991	7	GATA zinc finger	99.1	7091.H9IZY2	H9IZY2_BOMMO	Uncharacterized protein.	4.69527	4.23015	3.6723	5.88311	4.38151	2.94119	4.50031	4.45165	4.19068	4.58566	3.66077	3.10641	5.64073	5.34057	5.31019	5.58587	4.19603	5.35497	4.30108	4.82949	3.92733	3.50801	5.72741	4.75422	1.88738	2.09043	2.07167	1.30671	2.31516	2.06906	2.48526	1.76899	2.00318	1.90077	2.27376	1.82656	2.48303	2.27814	2.54146	2.13146	2.44804	1.82855
KWMTBOMO06011	1.2e-22	Vacuolar sorting protein 9 (VPS9) domain	98.1	7091.H9IZY8	H9IZY8_BOMMO	Uncharacterized protein.	5.18932	4.58043	2.86035	6.50254	9.61988	8.69881	5.60472	7.51981	5.44848	4.54844	3.35438	2.64403	10.8148	7.86688	7.63467	8.11607	9.57906	8.99869	8.64644	8.13362	5.36995	4.50812	5.05544	5.93486	0.936767	1.72695	1.10355	0.423902	0.941502	0.605567	1.39767	0.755297	1.57798	0.805438	1.04533	0.422553	1.12271	0.914237	0.891195	1.89929	1.53036	1.43567
KWMTBOMO06034	6.4e-79	Per1-like family	78.7	7091.H9J029	H9J029_BOMMO	Post-GPI attachment to proteins factor 3; Involved in the lipid remodeling steps of GPI-anchor maturation; Belongs to the PGAP3 family.	14.3778	13.8985	13.9818	10.4304	9.29693	12.9145	12.2265	10.1309	13.9524	10.6669	8.77591	8.27456	13.3927	14.2477	15.2848	16.7897	11.5962	11.8542	15.234	16.1562	11.4425	10.3727	12.9764	13.0414	5.34487	6.71424	5.03782	3.62456	5.43845	5.04647	7.36351	5.2941	7.00874	6.19489	9.66386	7.97767	8.78106	9.80829	10.4434	8.60055	11.6243	6.9363
KWMTBOMO06047	1.7e-09	Caspase recruitment domain	97.2	7091.H9J006	H9J006_BOMMO	Caspase; Belongs to the peptidase C14A family.	2.59077	1.89718	2.2747	3.85118	2.20679	2.02668	2.03984	2.77021	1.62175	1.92351	3.10917	1.08803	3.50839	2.09897	2.7542	2.47113	2.3242	3.12199	2.61683	1.90293	2.89565	1.05471	4.07847	4.35893	0.660653	1.23933	1.06024	0.191539	0.645458	0.972417	0.490812	1.22613	1.68797	1.12592	1.54983	0.315033	0.794655	1.16992	1.26012	1.98823	1.46042	1.85062
KWMTBOMO06048	1.8e-28	Caspase domain	100	7091.H9J006	H9J006_BOMMO	Caspase; Belongs to the peptidase C14A family.	5.60921	5.84504	5.83211	7.87342	7.46542	8.083	8.13549	6.83949	7.04002	6.25087	4.81377	6.19911	10.7215	8.13214	8.36918	7.30606	9.30973	7.79632	9.78211	7.58944	9.43264	5.76893	10.9776	8.43462	2.23158	1.68683	1.95722	0.873044	1.86175	1.28616	2.00053	2.30277	2.12746	1.89778	2.52293	2.21374	3.04858	3.79656	4.0467	3.45368	4.13442	3.87565
KWMTBOMO06049	4.8e-08	Cyclin	98.9	7091.H9J023	H9J023_BOMMO	Uncharacterized protein.	33.6224	31.7454	25.6086	30.5124	23.954	38.0522	29.8367	31.0114	54.4645	45.8963	35.3221	39.7553	42.7172	38.7762	51.2091	39.474	31.2136	28.0095	34.6275	36.349	59.9324	53.6879	53.5261	57.1347	18.2186	16.5497	15.9586	15.3216	17.9732	15.5272	18.9032	17.3193	21.8287	21.3601	27.2803	20.7845	18.9403	26.2439	29.0592	25.8163	26.9741	20.0341
KWMTBOMO06064	1.3e-24	Rhomboid family	100	7091.H9J020	H9J020_BOMMO	Rhomboid domain-containing protein.	3.24788	2.40071	1.77914	3.29998	3.0411	4.83095	4.59219	4.66422	2.17831	2.32081	2.90005	3.43258	3.04104	3.26404	3.84181	2.67985	4.19708	2.13754	3.22026	2.39398	3.52617	4.3857	3.38026	4.05155	1.96848	1.28561	1.38158	1.25556	1.87512	1.28314	1.72491	0.884022	1.44279	2.01287	2.28694	1.35586	1.5785	1.93998	1.66115	2.08067	1.70432	1.07301
KWMTBOMO06066	2.1e-34	UDP-glucoronosyl and UDP-glucosyl transferase	99.6	7091.H9J019	UGT48C1	Uncharacterized protein.	1.29249	1.25332	2.33908	1.53269	1.23006	1.1011	0.912456	2.23123	0.926227	1.16117	0.332579	1.53523	0.843533	1.36477	0.489378	1.00642	1.23459	1.45037	1.23657	1.71661	0.580761	0.864951	0.432501	0.784068	2.96049	2.98553	3.10407	1.76712	2.20829	2.30694	2.61242	2.38812	2.02922	2.74119	2.21969	3.77841	2.13426	2.50287	1.58533	3.31073	3.22808	2.72256
KWMTBOMO06070	1.2e-51	Sulfotransferase family	100	7091.H9JY98	H9JY98_BOMMO	Protein-tyrosine sulfotransferase; Catalyzes the O-sulfation of tyrosine residues within acidic motifs of polypeptides, using 3'-phosphoadenylyl sulfate (PAPS) as cosubstrate; Belongs to the protein sulfotransferase family.	42.6727	68.665	32.4402	42.9837	42.2197	70.0709	37.7877	36.7172	51.4639	32.6713	32.4199	31.6443	49.7941	48.9891	49.9695	57.6083	44.7272	45.0991	50.1368	42.5832	43.2463	39.552	38.0112	40.2587	20.6479	24.3137	21.0826	23.4397	26.8112	27.4054	31.6529	27.6392	31.7733	33.9317	36.1326	32.9207	20.9737	27.724	28.474	28.646	31.0063	18.973
KWMTBOMO06077	1.2e-10	Ring finger domain	100	7091.H9IWS7	H9IWS7_BOMMO	RING-type domain-containing protein.	3.60005	3.04339	2.97688	3.01074	3.20451	4.16618	4.62763	3.72704	3.01258	1.92085	2.73364	2.47834	4.53766	4.11123	3.79203	3.44827	3.85859	3.58201	3.88117	2.41985	3.15981	3.59003	3.36838	2.78369	1.137	1.06646	1.2043	1.2911	0.995133	1.3747	0.909675	1.02904	0.983016	1.03615	1.61308	1.2199	1.76271	1.0505	1.51152	1.19624	1.91125	0.903841
KWMTBOMO06081	0.0012	PDZ domain of MCC-2 bdg protein for Usher syndrome	82.1	7091.H9IWS6	H9IWS6_BOMMO	Uncharacterized protein.	16.5869	62.265	15.0873	17.6948	27.4465	36.5043	16.3634	22.7893	44.4581	25.2442	17.6645	20.8001	22.1064	17.8075	20.8768	22.7117	19.1202	15.9104	20.8422	17.6814	24.2683	19.7463	21.5743	22.776	7.76007	7.93276	8.35126	5.34912	6.89589	6.90196	8.14079	8.73011	9.15559	8.29968	11.8947	7.24297	10.0193	13.809	16.4426	9.95238	9.73394	8.17304
KWMTBOMO06089	3.6e-25	Zinc finger, C2H2 type	71.5	7091.H9IWS3	H9IWS3_BOMMO	Uncharacterized protein.	5.14121	6.14445	5.40331	6.5333	6.77626	7.01382	6.28391	5.42121	10.0461	7.11024	4.57385	6.2295	6.93808	7.06017	9.98546	8.1103	4.57015	6.36277	7.23783	7.21274	9.18082	8.14753	10.8858	10.0381	1.12276	1.29776	0.995934	0.665826	0.847633	1.24481	1.3066	0.827894	0.727042	1.86999	2.09343	1.60617	1.30957	2.01183	2.19464	2.02287	2.18581	1.25185
KWMTBOMO06092	4.2e-30	Zinc finger, C2H2 type	100	7091.H9IWS1	H9IWS1_BOMMO	Uncharacterized protein.	6.31067	8.67004	5.83314	8.34503	9.37661	8.90215	5.18345	7.64456	7.933	4.54453	5.06063	4.75358	6.87743	8.33365	7.46029	8.3408	7.57239	7.08209	7.56946	8.16861	5.65572	6.25429	7.89731	8.00508	1.4698	1.51558	1.86707	0.903475	2.01763	1.76816	2.27272	2.05365	2.03742	1.89675	2.53295	2.26436	2.26883	3.01629	2.74466	2.84654	3.5947	2.65136
KWMTBOMO06102	2.1e-33	Copper/zinc superoxide dismutase (SODC)	100	7091.H9IWR6	H9IWR6_BOMMO	Sod_Cu domain-containing protein.	10.6064	19.9954	16.8695	10.2231	10.1417	15.9963	19.5263	16.9134	29.2331	18.9113	15.7892	20.5913	16.1203	15.6329	11.8603	21.3811	17.5369	16.8218	21.6188	13.8072	20.7873	18.8892	19.301	20.7404	6.73934	7.00008	6.39447	5.46583	4.99027	5.29171	6.61464	7.44989	7.9568	5.40477	8.29871	5.9654	8.91594	8.80375	10.5825	8.98522	9.83728	7.72733
KWMTBOMO06112	3.3e-52	Variant SH3 domain	70.3	7091.H9IWR0	H9IWR0_BOMMO	Uncharacterized protein.	0.591944	0.900289	0.213638	0.346396	0.905401	1.23958	0.625769	0.928548	0.561919	0.563445	0.513191	0.435322	0.75676	0.730434	0.551835	0.7712	0.713003	0.714486	1.02978	0.923082	0.448076	0.444892	0.60064	0.715513	0.186611	0.326728	0.0737921	0.136339	0.22334	0.192271	0.167217	0.237048	0.153729	0.267148	0.37123	0.0830532	0.259777	0.265519	0.163085	0.260803	0.223791	0.158233
KWMTBOMO06125	5.2e-46	STAT protein, DNA binding domain	81.7	7091.H9IWV6	H9IWV6_BOMMO	Signal transducer and activator of transcription.	1.74733	1.98263	0.623626	2.22021	3.95709	3.23567	1.94932	2.0018	2.10577	2.43244	1.69879	2.33701	2.84349	1.90543	2.85889	1.88447	1.95387	1.89001	3.1175	2.85761	2.3732	1.9173	2.66771	2.67161	0.581831	0.946871	0.683791	0.363325	0.774785	0.436434	0.805681	0.646057	1.06729	1.2236	1.03944	0.485533	0.56526	1.30257	0.88278	0.862369	1.0172	0.8776
KWMTBOMO06137	2.8e-05	LexA-binding, inner membrane-associated putative hydrolase					1.72065	1.47568	1.49287	1.3419	2.67379	2.83754	1.74753	1.5983	2.61992	2.35933	3.27576	2.73994	1.39118	1.59855	2.91682	0.809206	2.2187	1.71695	1.03109	0.768541	1.37286	1.93107	2.04478	1.52794	4.9171	5.56146	2.84327	2.3594	2.02029	3.89927	2.34821	3.66814	3.2227	5.60833	4.00598	3.18084	4.57874	6.53283	6.75489	4.81796	5.01352	5.33292
KWMTBOMO06145	1.8e-11	EF-hand domain pair	100	7091.H9IWW8	H9IWW8_BOMMO	EF-hand domain-containing protein.	31.6222	30.4569	31.8111	40.5393	48.7167	49.5674	26.4351	40.4287	28.0438	18.622	22.8116	21.2297	34.6145	34.9237	27.8454	33.1476	37.8688	31.4295	28.2458	34.4727	18.0166	20.8807	17.741	19.5251	11.7885	16.3173	13.9272	13.7843	13.0143	13.7319	19.2693	12.0958	17.4323	12.4957	15.9702	13.2034	10.3859	10.7715	7.723	13.1573	13.5529	9.01947
KWMTBOMO06166			100	7091.H9IWY0	H9IWY0_BOMMO	Uncharacterized protein.	0.882736	1.00553	0.557062	0.720416	1.43332	1.84143	0.568655	1.12366	1.60508	0.703932	0.967248	0.719627	0.760704	0.613003	0.354514	0.341339	0.26397	0.520551	0.652401	1.01578	0.493308	0.167704	0.646897	0.700561	0.0964714	0.222864	0.1734	0.212101	0.082471	0.224828	0.0900476	0.108311	0.156854	0.255752	0.362101	0.0715595	0.216606	0.121319	0.0975804	0.181752	0.1244	0
KWMTBOMO06167	2e-19	bZIP Maf transcription factor	100	7091.H9IWY2	H9IWY2_BOMMO	BZIP domain-containing protein.	3.62758	3.74429	1.86835	2.6101	4.32039	5.42414	2.69296	3.65718	2.91955	3.10369	2.53094	2.46568	4.13409	3.64912	3.39364	3.87152	2.20618	3.01346	4.13643	4.63617	4.17031	2.53166	2.98754	3.61265	0.798555	0.39664	0.488628	0.741357	0.580991	0.675227	0.734054	0.327012	0.552502	0.810776	1.45084	0.472615	0.896494	0.934032	0.494953	1.0476	0.575121	0.86441
KWMTBOMO06204	9.7e-16	PX domain	100	7091.H9IWM3	H9IWM3_BOMMO	PX domain-containing protein.	11.8181	11.7494	6.56406	10.648	10.6709	10.7062	9.25617	13.4981	11.9496	12.0903	10.8382	6.66875	8.55699	9.54149	6.03361	4.37542	3.99888	5.84372	6.05302	5.93649	5.22369	5.74714	8.0728	6.92747	4.06314	4.44623	5.45093	5.7961	6.3932	5.50383	4.19304	3.37175	6.73395	8.81051	8.64763	4.84846	4.26397	4.7923	5.50362	7.23133	4.6984	4.27537
KWMTBOMO06225	3e-43	DEAD/DEAH box helicase	100	7091.H9IX16	H9IX16_BOMMO	Uncharacterized protein.	14.529	15.6714	11.3331	13.5304	12.1563	17.1073	13.6785	14.0975	18.5245	14.4407	8.10657	8.67978	18.4319	15.5696	15.5166	17.8824	14.7263	13.5995	18.1272	14.147	17.4762	13.1501	15.7852	16.8381	3.61784	4.71875	4.02731	3.43475	4.10031	4.79059	5.84386	3.71896	5.00589	5.51764	6.31391	5.18424	4.60002	5.64279	5.35608	5.70347	5.06283	4.13964
KWMTBOMO06229	4.8e-42	Ribosomal protein L4/L1 family	100	7091.H9IX17	RpL4	Ribos_L4_asso_C domain-containing protein.	3898.78	5179.55	3561.06	3951.84	3425.36	5195.32	3568.31	3342.44	5129.65	3620.88	2641.37	2558.19	3855	3688.89	4188.86	4803.92	3694.43	3338.8	3847.72	3412.75	3930	3691.66	4437.5	4664.21	1536.95	1810.09	2373.28	1872.92	2612	1952.73	2649.81	1681.13	2042.63	2877.02	2392.89	2968.5	2203.38	2464.48	2613.01	2354.75	2815.44	2023.2
KWMTBOMO06241	4.9e-21	Zinc finger, C2H2 type	100	7091.H9IX21	H9IX21_BOMMO	Uncharacterized protein.	0.794678	0.854423	0.32706	0.744509	0.997218	0.621652	0.731326	0.628618	0.609118	1.12382	1.64378	0.904451	1.55132	0.847487	0.925265	0.438984	0.416637	0.218303	0.461466	0.625386	0.537882	0.600817	0.670182	0.729782	0.387713	0.260218	0.390256	0.503585	0.86176	0.61633	0.632802	0.328337	0.638792	0.863398	0.785842	0.517669	0.435264	0.618525	0.320011	0.430301	0.344971	0.558883
KWMTBOMO06244	2.2e-77	Nucleotide hydrolase	100	7091.Q1HQ96	Q1HQ96_BOMMO	Cleavage and polyadenylation specificity factor subunit 5; Component of the cleavage factor Im (CFIm) complex that functions as an activator of the pre-mRNA 3'-end cleavage and polyadenylation processing required for the maturation of pre-mRNA into functional mRNAs. CFIm contributes to the recruitment of multiprotein complexes on specific sequences on the pre-mRNA 3'-end, so called cleavage and p…	14.1885	9.55044	10.6172	15.903	8.96122	11.9569	12.6947	10.2455	6.97841	8.03366	7.92487	8.79458	13.4815	14.466	14.6265	14.5142	15.2533	15.6757	18.1603	15.5375	12.3167	8.34923	11.028	9.02874	35.9813	30.1827	32.5269	25.4972	29.4942	23.1607	25.686	28.9625	29.9865	26.8719	24.3388	21.8015	21.206	24.9195	25.5371	24.8073	26.1415	24.5034
KWMTBOMO06248	5.8e-86	Oxysterol-binding protein	93.9	7091.H9IX28	H9IX28_BOMMO	Oxysterol-binding protein; Belongs to the OSBP family.	1.08318	1.24188	0.729488	1.47812	1.99208	1.43791	1.23345	1.17826	2.04	1.58404	1.45149	1.39875	1.64867	1.81212	1.46556	1.07885	1.24478	0.858406	1.12804	1.25368	0.873296	1.02893	1.16262	1.0472	0.62776	0.490677	0.604474	0.764411	0.758985	0.455401	0.516601	0.241646	0.75822	1.19468	0.984582	0.449023	0.66448	0.628338	0.653119	0.783344	0.745895	0.361202
KWMTBOMO06265			88.3	7091.H9IX35	H9IX35_BOMMO	Peptidase S59 domain-containing protein.	0.535067	0.370642	0.285683	0.891479	1.4897	0.831477	0.310529	0.861502	0.969895	0.715782	0.560261	0.530512	0.945339	0.858625	0.630314	0.654256	0.495345	0.400437	0.785556	0.621378	0.395292	0.194279	0.459233	0.35119	0.0237064	0.0259415	0.0745683	0.0481113	0.0810639	0.10468	0.14225	0.0684404	0.154178	0.141406	0.111226	0.118696	0.146376	0.102214	0.129486	0.0365422	0.126099	0.0753802
KWMTBOMO06276	1.7e-14	Zinc finger, C2H2 type	48.2	7091.H9IWI9	H9IWI9_BOMMO	Uncharacterized protein.	2.75876	4.58454	2.61549	2.1323	2.86196	4.40772	3.59668	4.52917	8.12793	5.50159	4.35214	5.07943	3.73892	3.68189	2.9197	4.3147	4.45966	3.2398	3.52258	4.27427	5.10361	3.60998	6.18246	5.96422	1.64544	1.93682	1.9324	1.13703	1.33761	1.28526	1.7526	1.63204	1.1708	0.953392	1.79031	1.404	1.08795	1.53426	1.53162	1.69091	2.08926	1.50864
KWMTBOMO06341	2.8e-46	GTP1/OBG	100	7091.H9JQV1	H9JQV1_BOMMO	OBG-type G domain-containing protein.	19.3082	24.5104	16.2228	16.6031	12.2837	25.6333	19.1534	17.8981	31.0936	14.8046	13.607	12.9439	19.4697	19.1388	18.0562	23.2659	16.3349	17.2856	21.8788	15.8591	19.5929	17.2539	25.5072	24.721	5.49422	4.2956	4.68199	3.5761	4.95885	3.99515	4.27316	4.88705	5.90795	4.30874	6.16204	4.87105	6.14348	10.3581	10.4417	9.62751	10.0345	6.98345
KWMTBOMO06347	1.1e-42	Protein kinase domain	92	7091.H9JR26	H9JR26_BOMMO	Protein kinase domain-containing protein.	14.5376	35.2052	18.2897	15.9952	22.5853	22.3943	15.8303	16.339	27.9103	20.234	16.2044	18.3055	24.5298	25.5495	24.6834	31.0378	22.7009	23.1853	28.9483	27.8587	34.9542	30.4611	40.5611	37.3352	13.4593	11.4943	12.0961	11.3845	12.9222	13.923	15.4071	15.3798	13.9158	18.2837	21.0907	18.5362	17.3079	21.3055	23.7855	14.7598	19.0065	13.308
KWMTBOMO06355	9.6e-300	Low-density lipoprotein receptor domain class A	90.8	7091.H9JR22	H9JR22_BOMMO	Uncharacterized protein.	5.67325	7.39441	2.53868	4.42757	2.93327	6.15331	4.6168	3.8589	7.15189	4.43362	4.14344	4.73957	4.86704	4.90092	4.60502	4.42523	3.97439	3.30657	4.57777	3.52835	5.40299	4.34317	5.22523	4.84312	2.33704	2.03891	2.10392	1.66348	1.94489	1.51396	1.92897	1.71995	2.33168	3.24159	3.60371	1.99306	2.24885	2.9221	3.57437	2.45709	2.75711	1.92825
KWMTBOMO06359	1.6e-97	Virilizer, N-terminal	99.9	7091.H9JQV8	H9JQV8_BOMMO	VIR_N domain-containing protein.	7.28697	19.2051	10.2895	8.47898	11.8011	13.5783	8.67588	7.85405	7.98471	5.41588	4.98982	8.59939	8.36052	6.93748	7.5999	9.43402	7.16246	6.63571	6.26119	6.78648	5.67845	4.30584	6.09738	6.45774	1.16438	1.12801	0.970187	0.640997	0.818084	0.832644	1.25217	1.2657	1.58915	0.895128	1.65883	1.08575	0.936731	1.24494	1.40188	1.29345	1.36774	0.7245
KWMTBOMO06404	9.9e-40	Aminotransferase class I and II	100	7091.H9JR07	H9JR07_BOMMO	Aminotran_1_2 domain-containing protein.	11.5331	7.41603	8.88519	10.7202	6.96446	6.82244	9.4405	9.7185	6.00909	4.92417	10.4627	7.89393	11.2735	11.0455	13.3753	10.5871	13.1177	11.1621	9.77415	12.2866	11.3595	12.0193	9.13871	9.15676	34.3165	32.6006	35.931	21.1469	24.0267	23.1135	26.2992	32.103	26.0189	24.5432	21.8646	24.4263	22.8696	22.5057	21.0518	23.7039	24.9527	28.3404
KWMTBOMO06450	6.1e-30	Carbohydrate binding domain (family 32)	100	7091.H9JQ03	H9JQ03_BOMMO	Beta-1,3-glucan-binding protein.	107.872	82.8915	89.5303	88.665	71.0165	78.2917	100.014	154.119	94.2592	110.484	88.0027	86.0086	115.835	115.303	159.574	116.166	109.135	106.636	93.4745	107.18	102.076	93.6705	121.852	115.46	27.13	75.9957	36.7795	36.1987	47.0137	41.2623	51.4962	28.657	34.1868	43.7751	38.8331	35.3139	39.6873	80.1234	49.767	58.3081	52.1801	46.5572
KWMTBOMO06453	2.2e-51	E1-E2 ATPase	98.9	7091.H9JQR6	H9JQR6_BOMMO	Cation_ATPase_C domain-containing protein; Belongs to the cation transport ATPase (P-type) (TC 3.A.3) family.	1.00009	1.32672	0.550289	0.855475	1.09377	1.5179	0.536876	0.759672	1.254	0.564954	0.765721	0.712978	0.99967	1.39276	1.00539	0.744009	0.997366	0.652183	0.759215	1.14976	0.629937	0.67709	0.584191	0.527978	0.49005	0.513505	0.256241	0.334527	0.251359	0.511472	0.406331	0.617358	0.444264	0.487184	0.535092	0.257758	0.560155	0.835568	0.508301	0.283843	0.50841	0.472193
KWMTBOMO06482	1.3e-124	Tudor domain	98	7091.H9JQQ1	H9JQQ1_BOMMO	Uncharacterized protein; Belongs to the class I-like SAM-binding methyltransferase superfamily. C5-methyltransferase family.	4.90758	3.29764	4.67216	6.18373	4.23546	3.0734	4.32922	3.75873	2.80142	2.95959	3.91654	4.16066	4.15447	4.49453	4.22062	3.83001	4.33406	4.71584	3.93523	4.03243	3.48932	3.5777	3.65368	3.25914	10.1015	9.92457	10.7234	9.07505	9.52414	8.71478	9.05818	9.44914	8.4631	9.26167	6.97128	6.5689	8.15008	7.62439	6.89858	8.58082	7.61663	8.34738
KWMTBOMO06501	7.1e-26	Gelsolin repeat	99.8	7091.H9JQ24	H9JQ24_BOMMO	HP domain-containing protein.	18.3216	19.6962	10.7432	17.894	14.3653	21.8069	18.0231	22.3911	34.9812	29.5683	20.5845	18.5699	23.9833	22.2484	22.6538	23.9203	21.7004	19.7845	28.7016	28.2078	32.4541	27.369	31.5615	28.8816	7.25971	9.92963	8.82819	4.51286	6.13713	5.11502	8.59666	8.21001	9.19641	9.41788	10.796	5.98143	10.3028	15.4114	15.3125	13.1575	15.1353	11.5313
KWMTBOMO06521	1.4e-49	Enoyl-CoA hydratase/isomerase	93.4	7091.H9JQ33	H9JQ33_BOMMO	Uncharacterized protein.	15.6824	9.66187	16.6499	13.3049	10.7445	9.78371	10.7295	10.6557	4.36062	8.26882	9.01128	11.009	15.4747	15.3323	14.6878	12.0119	15.8707	20.0734	15.4835	15.4211	10.8937	14.999	9.26467	7.99791	42.6579	40.7673	39.5124	34.9997	37.4163	37.9853	37.3468	44.0191	36.2903	27.1031	29.7263	27.726	28.4458	27.339	25.6045	23.579	26.3664	28.4253
KWMTBOMO06528	1.8e-09	Ubiquitin family	100	7091.H9JQN5	H9JQN5_BOMMO	Ubiquitin-like domain-containing protein.	18.0725	14.9645	23.5754	17.5896	14.8016	13.563	17.9295	19.1315	17.8173	19.1232	23.2789	19.6291	17.9365	16.364	17.7868	17.9276	18.5931	17.7936	18.0883	23.1479	22.3785	23.788	23.0484	22.3047	38.3152	35.2261	39.0679	34.5243	37.4531	39.7547	34.6122	38.6602	33.6733	32.2629	31.5821	34.7983	38.5484	35.884	36.4049	39.105	46.8511	47.3793
KWMTBOMO06556	3e-13	BTB/POZ domain	100	7091.H9JQL9	H9JQL9_BOMMO	BTB domain-containing protein.	2.15947	3.92273	2.17022	3.09587	2.19567	2.41607	2.53421	3.33698	3.50292	2.79644	2.29939	2.1773	4.14538	4.26343	3.79056	3.08767	3.96262	3.56345	4.56528	2.96018	2.4984	3.43474	3.71097	2.94137	1.31722	1.60657	0.739875	1.79609	1.79465	1.31779	0.872731	0.970509	2.11937	2.00519	2.60725	0.732804	1.54808	1.90792	2.17341	2.64378	1.77154	1.15618
KWMTBOMO06562	2e-41	Putative transmembrane protein 170	100	7091.H9JQ50	H9JQ50_BOMMO	Uncharacterized protein.	3.6574	3.44572	5.07032	5.89119	4.76524	2.78578	5.99355	5.07217	2.496	4.04932	5.2731	4.70779	4.1234	4.34444	4.36561	3.57286	4.00324	4.51591	3.77006	3.5347	4.98113	5.72068	4.15362	4.39974	8.36226	10.9732	8.88598	6.4575	7.95798	8.08951	8.16311	10.6285	10.3754	7.16308	9.42607	9.65541	7.6756	9.12719	6.00067	7.78265	7.37528	7.74841
KWMTBOMO06573	2.3e-14	RPEL repeat	100	7091.H9JQK8	H9JQK8_BOMMO	SAP domain-containing protein.	1.77331	1.90605	1.5426	2.08803	3.16206	2.64831	1.59022	2.35478	3.63558	3.66551	2.4604	3.03541	3.38255	2.4769	2.01371	1.987	2.02144	1.92974	1.50793	2.70862	3.53631	2.94102	2.78122	3.35364	0.198204	0.397635	0.289459	0.310067	0.29652	0.182336	0.185006	0.286108	0.304359	0.39409	0.30223	0.275666	0.305955	0.222549	0.350845	0.254602	0.21565	0.23634
KWMTBOMO06584	1.1e-26	HMG (high mobility group) box	100	7091.H9JQ62	H9JQ62_BOMMO	HMG box domain-containing protein.	1.96038	1.89602	0.685037	2.03761	2.17099	3.34198	2.77991	2.50014	0.644996	2.24272	1.73698	1.48028	2.00812	1.84939	2.47726	1.88797	2.26245	3.15801	1.76323	2.03761	3.15451	2.21355	2.84616	1.32097	0.363811	0.265408	0.463195	0.123057	0.440601	0.647055	0.43661	0.116703	0.591523	0.602804	0.73967	0.505994	0.578609	0.555556	0.588789	0.280398	0.381172	0.0642681
KWMTBOMO06588	3e-51	AAA domain	67	7091.H9JQ65	H9JQ65_BOMMO	FHA domain-containing protein.	4.93718	5.0703	2.99531	4.26969	3.66718	3.2468	3.99436	4.96362	4.72002	5.20779	4.1493	3.86005	4.25083	3.58464	4.78721	3.70436	3.36598	3.14774	4.00406	3.82563	5.69483	3.67281	5.29182	4.71668	0.876693	1.05668	0.690836	0.747788	0.787479	0.930402	1.06229	0.831445	0.812561	1.19367	1.38302	1.08148	1.405	1.62294	2.05885	1.81489	1.97837	1.18509
KWMTBOMO06596	7.5e-20	Leucine Rich repeat	90.9	7091.H9JQJ5	H9JQJ5_BOMMO	Uncharacterized protein.	0.814156	0.913091	0.190179	0.923555	1.31787	0.490577	0.732376	0.478968	0.472253	0.980218	1.00749	0.635996	1.04834	0.756384	0.374276	0.433942	0.376858	0.0253877	0.487878	0.484865	0.384944	0.429985	0.913772	0.502937	0.234465	0.131575	0.356598	0.402633	0.400876	0.398203	0.490615	0.173565	0.684239	0.681351	0.507723	0.541825	0.283469	0.56379	0.328376	0.389217	0.296529	0.152931
KWMTBOMO06604	5.5e-121	ERCC3/RAD25/XPB C-terminal helicase	91.2	7091.H9JQJ1	H9JQJ1_BOMMO	Helicase ATP-binding domain-containing protein.	14.5266	16.0685	12.6493	13.2053	11.9802	13.839	15.2759	16.0845	15.3599	12.9647	10.5469	9.81468	17.186	16.8257	15.6194	17.9938	15.2128	15.5476	16.5089	16.663	16.0404	15.2823	20.2154	19.9929	6.71056	5.96062	5.99827	4.12247	5.70568	6.36685	6.76192	6.6498	6.73323	5.65259	7.46273	6.31629	6.56643	7.28229	8.5305	7.79061	7.96337	5.80544
KWMTBOMO06620	0.00031	Golgi CORVET complex core vacuolar protein 8	99.9	7091.H9JQ82	H9JQ82_BOMMO	Uncharacterized protein.	3.83397	4.34757	2.60057	4.92685	6.0225	4.37351	4.90839	4.88161	7.17384	5.29669	5.81155	4.21894	5.60297	5.09571	4.60206	4.99932	3.65718	3.33722	4.92824	3.98883	4.42547	3.31922	4.05444	4.81137	1.06607	1.24784	1.00814	0.960681	1.61868	1.43448	1.57219	0.842169	1.84544	2.49931	2.87416	1.21272	1.62553	2.34972	2.21137	2.01937	2.55448	1.58529
KWMTBOMO06622	1.1e-15	Glutathione S-transferase, N-terminal domain	100	7091.H9JQI0	GDAP1	Uncharacterized protein.	21.3933	24.2023	38.448	27.2156	32.0136	22.7294	26.7864	30.092	25.0373	38.7224	42.3515	40.7501	24.4503	29.4997	17.888	18.8797	39.4066	29.5982	32.8227	38.7659	25.2342	32.0048	26.0921	28.1528	63.6587	84.8355	76.65	48.6642	63.9556	53.8569	74.1861	74.3159	68.6483	57.5671	55.1382	63.4509	65.4871	65.2609	52.1731	67.0959	67.9317	79.6681
KWMTBOMO06644	1.8e-38	Reverse transcriptase (RNA-dependent DNA polymerase)	100	7091.H9JQ96	H9JQ96_BOMMO	Uncharacterized protein.	37.4969	38.7378	17.8377	31.9742	26.5696	37.0126	37.8304	46.5021	59.0471	61.0258	41.6916	39.6076	42.9846	38.9903	39.3426	39.5962	33.6692	33.9686	36.2627	36.9955	48.9365	45.3142	59.0502	57.5156	9.32377	11.6317	7.27217	4.84284	7.75593	7.35921	8.97168	6.90067	8.53762	10.9994	15.2141	8.15824	10.7023	13.0479	16.7325	14.5965	14.46	14.8014
KWMTBOMO06646			88.9	7091.H9JQ97	H9JQ97_BOMMO	Uncharacterized protein.	255.98	324.465	217.196	258.067	250.776	343.285	312.827	372.52	506.741	428.099	333.011	369.851	290.454	292.485	297.752	331.25	270.615	289.85	304.688	285.814	390.219	357.57	457.646	430.637	63.822	72.8037	60.344	47.4997	55.5478	69.2985	74.0065	63.017	68.5528	82.4796	124.453	79.411	85.6387	110.025	141.737	104.633	121.108	98.0042
KWMTBOMO06662	4.8e-91	RNB domain	77.7	7091.H9JQA5	H9JQA5_BOMMO	RNB domain-containing protein; Belongs to the RNR ribonuclease family.	1.64613	0.901703	0.816182	1.20705	1.36627	0.836507	0.709735	0.920657	0.764998	1.01045	0.806502	0.590769	1.23506	1.12062	0.909431	0.706698	0.887955	0.897279	0.675355	1.22813	0.581052	1.13977	1.09235	0.870251	3.10221	3.4257	3.6855	3.75162	3.23326	3.48716	2.97497	2.97514	2.93652	4.37261	2.7814	3.30983	2.76706	2.33616	2.81119	2.76215	2.63034	2.96152
KWMTBOMO06679			100	7091.E9N022	E9N022_BOMMO	Neuropeptide-like 4B.	12.8271	17.9085	15.5975	16.0594	14.7827	16.4196	13.9806	18.035	14.9899	13.8282	11.9788	11.4507	5.70635	12.6528	10.7437	19.1637	16.8805	8.29663	14.4355	17.3442	14.2374	17.09	18.9901	14.0205	1.99123	2.49856	2.93486	0.969874	1.29371	1.23098	2.0392	1.60964	2.33105	1.4253	2.69064	1.5952	2.41428	3.09079	5.89735	4.01066	4.54483	1.26632
KWMTBOMO06692			86.4	7091.C0H6G9	BmorCPH13	Putative cuticle protein.	1.60471	1.95851	0.896309	0.90204	0.732254	2.91412	2.62539	1.7071	0.512501	0.661895	0.71769	0.594634	0.846653	2.06953	2.11211	2.92528	2.71093	3.83515	1.2707	1.89428	0.835504	0.279979	0.466659	0.545801	0.438433	0.525463	0.337736	0.0635561	0.240946	0.483998	0.476054	0.452057	0.611017	0.155667	0.146932	0.487825	0.14063	0.30381	0.494156	0.772369	0.575457	0.497895
KWMTBOMO06713	3.9e-08	bZIP transcription factor	96.3	7091.Q9GPH3	ATFC	Activating transcription factor of chaperone; Transcriptional activator that acts in the unfolded protein response (UPR) pathway. Acts during endoplasmic reticulum (ER) stress by activating UPR target genes via direct binding to the UPR element (UPRE) (5'-GGAACTGGACAGCGTGTCGAAA-3'). Activates expression of ER chaperones ERP72 and PDI; Belongs to the bZIP family.	385.782	434.996	290.696	392.375	338.648	468.962	376.427	405.136	589.957	545.405	424.179	434.921	444.63	435.802	514.835	453.075	370.42	382.822	428.048	452.154	492.169	476.357	603.456	586.695	154.707	170.898	155.508	146.531	175.047	193.256	206.774	143.198	180.615	229.581	260.675	206.222	219.411	255.387	283.154	282.265	326.976	232.543
KWMTBOMO06730	6.7e-15	CARMIL C-terminus	100	7091.H9JQD8	H9JQD8_BOMMO	CARMIL_C domain-containing protein.	9.51961	11.8162	5.9519	10.4139	10.6265	13.0242	10.0468	15.5933	17.6597	13.7847	12.9833	8.82637	13.2404	12.5323	8.82819	9.16353	11.8439	8.7867	8.80202	8.56914	17.2738	10.9833	11.8745	12.8467	2.88868	3.53649	3.87922	2.96493	4.28607	3.98306	2.869	3.77041	5.43453	5.74356	7.16603	3.47271	3.46661	5.97697	4.95713	4.84514	5.29844	3.97676
KWMTBOMO06742	0.024	Myosin-binding striated muscle assembly central	92.6	7091.H9JRH3	H9JRH3_BOMMO	Uncharacterized protein.	17.4116	14.3624	20.8308	23.1524	16.0377	27.6874	17.276	24.0744	13.7716	10.2526	15.8597	12.4812	22.1521	22.5773	22.3396	25.631	23.9443	31.5188	21.0331	18.1249	11.0943	18.0386	9.23985	13.2084	52.6075	51.1951	52.8075	45.8421	49.0536	44.113	49.2948	53.5623	50.889	41.194	36.8967	42.381	34.6402	36.3367	32.8532	26.6513	29.0324	29.6271
KWMTBOMO06751	8.9e-35	PDZ domain	100	7091.H9JRG9	H9JRG9_BOMMO	Uncharacterized protein.	4.42249	3.47236	2.18772	4.23237	4.21893	4.47942	3.60372	4.38167	5.66167	3.89488	4.33796	3.46706	5.99332	4.87679	4.25735	4.22791	4.1149	3.64821	5.03053	5.85652	8.6944	5.8059	4.6274	5.97808	2.26113	1.58064	1.72437	1.77924	2.05916	1.76402	1.94604	1.86349	2.32935	2.87591	4.77535	2.05604	2.38601	3.90733	3.61879	2.88177	3.11748	2.0149
KWMTBOMO06757	2e-32	MutL C terminal dimerisation domain	100	7091.H9JR67	H9JR67_BOMMO	Uncharacterized protein.	3.05438	1.98224	4.07051	1.71693	1.71317	1.30845	1.97803	1.51355	1.93472	2.95463	2.74631	3.19335	2.45755	2.66396	2.9507	2.02471	1.8386	1.92983	2.27083	3.39189	3.20708	2.85698	2.60549	3.28976	14.9417	9.11016	4.69633	14.184	8.13616	15.5075	7.66224	11.7115	5.82578	6.23208	11.0376	10.4569	8.5767	8.95246	10.6357	8.6982	7.62879	7.4762
KWMTBOMO06770	1.8e-127	Carboxylesterase family	100	7091.H9JRG2	H9JRG2_BOMMO	Carboxylic ester hydrolase; Belongs to the type-B carboxylesterase/lipase family.	46.6554	41.8272	52.7986	49.3557	39.5883	42.2516	46.0765	38.1912	33.6843	34.2614	36.695	35.7012	28.0347	29.9145	29.6983	34.1559	35.0854	37.0751	30.4622	31.6616	23.3884	27.1737	29.5526	27.0682	0.469217	0.650378	0.801213	0.79355	0.307526	0.310789	0.738297	0.451544	0.610323	0.404276	0.308207	0.887529	0.193147	0.354043	0.474611	0.450037	0.680689	0.414442
KWMTBOMO06771	2.1e-123	Carboxylesterase family	100	7091.Q2F622	ae13	Carboxylesterase.	1.88537	0.902373	2.51042	1.43039	1.06276	1.04108	1.28996	1.29173	1.09093	1.82979	1.17182	2.03426	1.65886	1.19374	1.7685	1.67251	1.94464	2.6018	1.98767	1.81247	2.02101	2.75412	1.76094	2.27082	36.9974	73.1129	79.5577	61.8636	86.5176	56.7088	86.6558	64.8072	81.0434	81.4242	46.7584	52.7799	70.3474	53.255	50.1483	59.1626	55.8257	69.9334
KWMTBOMO06775	2.3e-21	WW domain binding protein 11	85.8	7091.H9JR74	H9JR74_BOMMO	Uncharacterized protein.	8.35948	7.27466	5.90117	10.6498	6.94074	6.90747	8.08365	7.9702	7.45068	7.62679	5.00453	5.99016	6.31784	5.40144	7.41548	6.05821	5.66629	5.79118	5.97364	5.26581	3.93448	4.14692	5.25158	6.03676	2.01169	1.99723	1.61762	1.25856	1.29304	1.14656	2.28717	1.2518	1.6887	1.17289	1.81673	1.12757	1.52825	1.53258	1.83593	1.86522	1.5506	1.53905
KWMTBOMO06823	9.6e-42	Nuclear pore complex assembly	98.9	7091.H9JRE0	H9JRE0_BOMMO	Uncharacterized protein.	7.68204	8.60544	5.6108	8.0477	7.72215	7.66519	8.57219	11.564	9.15548	10.3873	6.10777	4.8563	9.22578	7.55589	8.49732	8.94293	7.77624	7.44847	9.4659	9.2336	9.47397	8.12131	12.5434	12.1525	0.661437	1.02437	0.611047	0.206229	0.429613	0.478627	0.946047	0.600964	0.761017	0.345315	0.603331	0.271356	0.48536	0.72094	0.861157	0.960714	1.02566	0.7559
KWMTBOMO06827	2.4e-104	Protein N-terminal asparagine amidohydrolase	92.3	7091.H9JR94	H9JR94_BOMMO	Uncharacterized protein.	6.93004	7.59782	3.51684	4.69884	3.7636	5.61641	6.77842	9.4868	7.28692	4.8327	5.2056	4.57011	13.8925	13.3362	8.61587	8.78861	6.14276	7.92787	13.1191	15.2381	11.8474	9.18102	10.6521	9.81583	1.6126	3.19568	1.42764	1.92944	2.42794	1.70049	1.98343	1.50554	2.21757	2.32101	2.61988	2.62445	2.32377	2.98356	2.45401	2.74545	2.7933	2.55108
KWMTBOMO06836	5.5e-22	Mitochondrial carrier protein	100	7091.Q9U8L9	mtch	Mitochondrial carrier homolog; Belongs to the mitochondrial carrier (TC 2.A.29) family.	30.8759	26.0063	41.3269	35.6677	27.6206	31.803	27.1877	24.6536	16.9227	14.2293	15.8033	15.2662	23.6759	28.9552	24.6738	31.126	32.1593	32.3154	26.6672	26.9348	14.0251	18.3938	16.7361	15.5215	74.6854	63.3821	66.3871	45.9133	47.7529	51.9426	57.6554	66.016	54.7563	40.5797	38.5811	43.2699	37.6873	39.4123	33.5106	36.201	36.2468	39.6981
KWMTBOMO06865			99.5	7091.H9JRB1	H9JRB1_BOMMO	Uncharacterized protein.	2.13883	3.75897	1.10913	2.41258	2.04957	1.40544	3.35271	3.18542	4.07393	4.44632	1.5066	1.61682	3.64944	2.22792	3.00135	2.28266	2.72116	2.41835	3.36698	3.44044	3.46107	2.97789	4.02301	3.2387	0.701238	1.79049	0.189063	0.960619	0.539524	0.928939	0.420779	0.472378	0.98813	0.801707	1.21733	0.390118	0.787241	1.32278	1.44697	1.44123	1.0851	0.743253
KWMTBOMO06876	2.8e-06	PX domain	89.2	7091.H9JRB8	H9JRB8_BOMMO	PXA domain-containing protein.	9.02202	18.7851	12.5001	8.25645	13.1785	14.8824	14.58	13.8027	19.8441	12.1347	15.2629	16.3628	10.8033	10.5652	11.1797	13.6946	12.6593	10.5817	15.3651	12.3067	11.5392	12.4331	14.8978	17.0508	2.89366	3.13856	2.97208	2.74986	2.97108	3.47045	3.49106	3.90443	4.16548	5.17508	5.83287	4.02029	5.3455	5.95768	5.09192	6.01017	6.33743	4.67358
KWMTBOMO06886	3.1e-35	IPP transferase					1.84644	0.524079	0.795273	1.74597	0.205742	1.8643	1.75193	0.541137	1.55518	1.70032	1.76444	1.86169	1.71277	1.25241	2.09987	2.14197	0.893018	1.18904	1.1901	1.37199	2.72312	1.73065	2.30767	2.82171	4.61071	2.87577	3.32129	1.53574	3.21946	2.33124	1.43613	2.50642	2.13643	3.07915	2.2128	2.11471	3.31908	4.1353	3.37496	3.07435	2.55294	3.24554
KWMTBOMO06897	2.6e-08	Zinc-binding dehydrogenase	100	7091.H9JR49	H9JR49_BOMMO	ADH_N domain-containing protein.	14.0531	28.4042	23.5458	15.1248	19.0043	23.0244	24.6771	21.1554	30.9359	16.902	18.5338	16.9656	20.6345	22.5186	18.8211	23.9203	29.1776	26.3667	24.2571	17.1616	23.6369	25.7289	26.0833	24.7657	5.10266	5.45025	4.64387	2.66538	3.47866	3.07397	5.01266	4.88975	5.15758	3.93839	7.7176	4.4318	6.79199	9.49196	8.54557	10.8413	10.3071	5.75069
KWMTBOMO06910	4.4e-18	PBZ domain	98.5	7091.H9J558	H9J558_BOMMO	Uncharacterized protein.	14.1583	14.9647	13.3399	18.6784	12.777	13.5488	16.3818	11.9998	10.473	9.59326	7.93977	7.91548	17.6364	16.2085	15.519	12.1827	17.1521	14.7176	17.2807	14.4782	11.0918	11.8859	13.0619	13.0385	5.025	4.96452	3.07819	3.17833	3.35184	5.42286	5.12008	3.5997	4.71405	4.14434	6.57601	5.74153	5.23654	5.708	4.81382	5.55752	6.21098	4.82452
KWMTBOMO06915	1.4e-18	SET domain	84.5	7091.H9JY58	E(Z)	Uncharacterized protein.	24.3563	30.4901	24.792	29.415	31.153	37.474	30.4621	42.3033	23.6694	18.6297	18.2057	24.6216	39.1982	36.6889	32.8233	39.3264	38.4729	38.7924	34.4022	37.2161	36.8192	33.9082	36.0761	32.9806	13.3091	12.2146	10.6676	7.44665	12.0963	9.97312	16.9185	15.948	15.3376	11.4605	17.9843	11.146	15.3893	18.8158	21.326	18.9777	20.0791	17.2027
KWMTBOMO06922	1.9e-127	Frizzled/Smoothened family membrane region	86.2	7091.H9J549	H9J549_BOMMO	Uncharacterized protein; Belongs to the G-protein coupled receptor Fz/Smo family.	37.7429	68.7974	34.5534	38.7957	43.3748	62.0459	54.2226	65.2456	59.0925	36.8852	43.3033	40.6804	71.247	64.5091	70.1678	70.2245	73.2494	66.38	68.5533	59.8099	54.4315	49.3885	55.397	53.6541	16.5729	21.964	16.9817	12.5236	15.8743	13.3056	25.9864	21.4219	24.4011	27.9342	36.0744	19.3199	22.0587	37.7448	36.5289	34.3455	43.0815	23.115
KWMTBOMO06937	2.9e-39	Protein of unknown function (DUF1759)	34	7091.H9JIA8	H9JIA8_BOMMO	Uncharacterized protein.	1.12316	1.1497	0.536809	0.792021	1.88061	0.793589	0.544598	1.48044	0.761389	0.747213	0.396998	0.778687	1.17753	0.779964	0.56491	0.742528	0.590968	0.320483	0.495378	0.638684	0.382939	0.353996	0.486774	0.534822	0.435554	0.599385	0.489297	0.401792	0.583903	0.371542	0.483109	0.142891	0.300436	0.403483	0.408707	0.319409	0.388955	0.266756	0.312397	0.386554	0.354221	0.325253
KWMTBOMO06947	1.2e-45	Trypsin	100	7091.H9JLA2	H9JLA2_BOMMO	Peptidase S1 domain-containing protein; Belongs to the peptidase S1 family.	64.1311	124.093	62.1775	58.7866	74.8817	114.072	77.4056	77.6213	103.654	61.3884	42.4255	58.3121	142.144	142.867	163.63	211.308	133.649	165.809	161.974	149.395	131.401	135.952	184.852	171.293	13.5707	17.6341	11.8874	11.405	10.5943	15.5139	16.8851	13.1304	17.7955	12.6863	28.2319	20.0963	17.0534	22.6167	23.6805	22.8226	21.4788	12.6411
KWMTBOMO06953	2.5e-46	Trypsin	92.8	7091.H9JLA5	H9JLA5_BOMMO	Peptidase S1 domain-containing protein; Belongs to the peptidase S1 family.	4.49426	9.56805	3.33775	2.92521	6.11193	8.40601	4.75274	5.88432	8.24947	5.60306	3.7291	3.45596	15.5376	12.5308	16.7401	20.1487	10.5412	14.4643	11.5006	10.5733	8.60863	10.2349	11.8039	12.6472	1.77262	2.26304	1.39394	1.34905	2.0126	2.07914	1.72845	2.18562	3.06225	3.00133	3.79453	2.24967	2.45643	2.65711	2.21883	3.30165	1.76792	1.93754
KWMTBOMO06969	7.6e-40	Forkhead domain	100	7091.H9JLT8	H9JLT8_BOMMO	Fork-head domain-containing protein.	3.30111	4.14084	2.1134	4.20952	3.11208	6.06137	4.3647	4.97247	6.19102	3.78226	2.76311	3.19403	6.53616	5.09424	6.82374	4.64499	4.59923	4.44349	4.94726	4.47892	4.17752	3.35974	4.77859	5.32702	0.501067	0.986957	0.765535	0.279647	0.406932	0.258132	0.821819	0.554523	0.380188	0.398509	0.470182	0.501762	1.01254	0.486096	1.00352	1.49325	1.33264	0.716969
KWMTBOMO06976	1e-22	Exportin 1-like protein	63.3	7091.H9JH28	H9JH28_BOMMO	Uncharacterized protein.	6.8174	11.1412	4.68906	6.79395	7.62354	10.18	5.98534	6.30675	7.24406	4.98683	4.93582	4.89322	8.82742	8.38372	8.38334	8.56869	6.76288	6.52569	7.53202	7.38315	8.59689	5.81556	8.05716	6.32111	2.39889	2.00005	2.11314	1.90295	2.52275	1.95462	2.39148	2.16196	3.47732	5.58359	4.33233	2.77505	2.11601	4.14549	4.1481	3.3456	3.59052	1.91705
KWMTBOMO07001	4.5e-74	Hydrolytic ATP binding site of dynein motor region	100	7091.H9JLS3	H9JLS3_BOMMO	TPR_REGION domain-containing protein.	1.03207	1.42756	1.27428	1.71466	1.56591	1.3725	0.935719	0.814524	0.922922	0.794635	0.942396	0.790373	1.11809	1.02727	0.975263	1.09083	1.34673	0.793841	0.68649	0.732788	0.902755	0.560212	0.560246	0.425918	2.74459	2.59194	2.95654	1.75495	2.15343	1.56333	2.10562	2.42413	1.71163	1.66328	1.67579	1.33864	1.79385	1.84395	1.6885	2.22157	1.49081	2.09211
KWMTBOMO07013	1.2e-31	Protein kinase domain	100	7091.H9JLV3	H9JLV3_BOMMO	Protein kinase domain-containing protein; Belongs to the type-B carboxylesterase/lipase family.	17.1793	21.3664	12.5247	18.1692	18.2588	26.6858	21.2554	18.2755	27.1771	16.5002	10.9167	17.3395	19.0947	18.4062	21.7997	21.4473	16.9796	19.5063	21.7053	20.2193	21.2881	19.2163	23.1475	22.9829	4.51488	4.85904	4.05758	3.37935	5.92324	5.8888	6.61643	4.49539	6.20212	5.955	8.66195	7.3363	7.10107	8.28778	10.4177	10.5885	8.60324	7.1544
KWMTBOMO07020	1.2e-16	WD domain, G-beta repeat	94.7	7091.H9JLR1	H9JLR1_BOMMO	WD_REPEATS_REGION domain-containing protein.	2.32543	3.0189	2.15796	2.46725	3.06934	3.37173	2.81477	2.85075	2.42388	1.96111	1.91279	1.33372	2.80626	2.68457	2.01549	2.06187	2.55486	1.8969	2.31525	2.54573	2.1701	1.7547	2.24325	2.22167	1.45685	1.51449	0.905589	0.702197	0.69536	0.571823	1.01017	0.841184	0.960639	0.784509	0.854406	0.607862	0.763243	0.785178	0.913628	1.06045	0.786667	0.81067
KWMTBOMO07052	5.9e-46	GMC oxidoreductase	98.7	7091.H9JLW4	H9JLW4_BOMMO	GMC_OxRdtase_N domain-containing protein.	0.0439222	0.080409	0	0.0288045	0.078917	0	0	0	0	0	0.0773474	0	0	0	0	0	0	0	0.0243461	0	0.0720356	0	0.053646	0.031372	0.162004	0.275766	0.808861	0.365313	0.200045	0.410671	0.158417	0.433061	0.546319	0.644225	0.574292	0.600848	0.828532	0.582088	1.07059	0.628926	0.957479	0.705921
KWMTBOMO07078	1.5e-115	KIF-1 binding protein C terminal	100	7091.H9JLX4	H9JLX4_BOMMO	Uncharacterized protein.	8.04716	6.10281	7.41308	8.32159	5.96811	4.92107	6.81187	5.44113	2.95699	5.69959	4.73423	5.06063	7.22815	7.22487	7.94509	8.25399	5.91976	7.40281	7.15276	7.3653	6.48629	7.289	7.02675	4.60847	16.3795	15.475	16.0143	12.2979	12.2317	13.1356	14.6561	15.9746	13.4392	11.5665	9.11166	12.6184	11.1155	11.5118	10.1279	12.8618	12.4313	14.6672
KWMTBOMO07107	0.072	Fis1 C-terminal tetratricopeptide repeat					2.49296	1.6139	1.57916	1.25106	2.33698	2.49282	2.118	2.33449	3.40214	3.00434	2.21415	1.7592	1.87345	2.03228	2.28149	1.65973	1.19337	1.42564	1.97064	1.31361	2.34652	1.85329	1.98578	1.61031	0.497513	0.829593	0.606807	0.757264	0.349363	0.588448	0.369612	0.683963	0.92447	1.60746	1.13377	0.5931	1.07717	0.97679	0.733281	1.31467	0.842027	0.828648
KWMTBOMO07116	7.8e-47	Haemolysin-III related	100	7091.H9JLL5	H9JLL5_BOMMO	Uncharacterized protein.	2.39602	1.17607	1.73642	1.70797	1.15425	2.41423	1.70569	1.61118	2.41046	0.934577	2.32374	1.82397	1.18309	1.81761	1.55045	2.02421	2.29393	1.95314	2.71398	2.38158	2.8191	2.5128	1.84495	1.15333	4.88841	4.70303	3.41486	3.8557	3.15704	3.47195	3.80858	3.63606	4.72027	4.7537	4.38679	2.94519	4.43349	3.35946	3.26473	3.24662	2.66321	2.69246
KWMTBOMO07169	1e-14	FERM C-terminal PH-like domain	92.8	7091.H9JM06	H9JM06_BOMMO	FERM domain-containing protein.	2.85065	2.87859	1.99029	3.08242	2.91664	2.1802	2.27726	2.38132	2.46952	2.66657	1.89247	2.04663	3.17725	3.80011	4.06769	3.24785	2.98911	2.9268	2.26672	2.60792	2.82929	2.6526	4.29001	3.55108	0.841433	1.0552	0.787454	0.867943	0.754988	1.11568	0.801168	0.729435	0.964827	0.808858	1.2855	0.688627	1.15542	0.92948	1.35051	1.07192	1.19039	0.678099
KWMTBOMO07196	2.2e-32	Transforming growth factor beta like domain	100	7091.H9JLI3	Dpp	TGF_BETA_2 domain-containing protein.	9.15398	17.0495	9.07935	11.153	7.92488	12.8285	12.4134	12.6243	23.7721	19.9971	12.9115	16.2771	13.0985	14.8904	15.9577	14.1923	15.4176	14.3657	15.4145	15.2477	20.1836	19.0482	21.4868	23.4265	4.80054	6.42053	5.64056	7.00019	9.54528	6.66029	7.32589	6.6045	7.20781	8.27227	9.81012	7.08222	8.78257	10.2533	10.4236	8.95283	11.0222	7.21766
KWMTBOMO07213			100	7091.H9JLH7	H9JLH7_BOMMO	Uncharacterized protein.	0	0.125875	0	0.338188	0.24708	0.181531	0.775133	0.413549	0.484204	0.191433	0.423789	0.286633	0.171408	0.214864	0.383748	0.0598217	0.441594	0.47598	0.0571685	0.454524	0.394686	1.25962	0.0629847	0.589331	1.01443	1.07924	1.21557	1.28672	0.57814	1.11986	0.777795	1.0169	0.412343	0.420206	0.634602	1.50495	0.616874	0.227806	1.33392	0.477795	1.10372	1.20961
KWMTBOMO07227	4.1e-29	Frag1/DRAM/Sfk1 family					1.30754	0.398955	1.09549	1.10249	1.67808	1.64386	1.55426	1.49797	0.438473	1.61796	2.19294	2.0765	1.24176	0.194572	1.29073	0.325031	0.971157	0.646539	1.03538	0.771743	1.17435	1.71098	1.36887	0.733799	3.90414	3.7417	3.5775	3.06835	3.92653	3.15495	2.11301	2.54156	2.11593	4.03352	3.41208	3.40703	3.95326	2.14543	2.2765	3.85469	3.47966	3.61066
KWMTBOMO07232	0.11	TolA binding protein trimerisation	96.3	7091.H9JM29	H9JM29_BOMMO	Uncharacterized protein.	12.9155	12.0541	7.54424	13.2299	9.17782	13.6946	13.5545	11.3705	16.9993	13.1415	7.72379	8.31997	12.3221	12.7463	14.3661	13.7826	12.1417	13.3722	15.0708	15.1915	15.1997	12.6547	19.6248	18.3347	2.18614	3.0157	2.59581	1.84191	1.98214	2.46697	3.68893	2.43531	3.46112	3.06904	4.83632	2.285	3.1831	4.87005	5.30706	4.95603	5.15115	3.48271
KWMTBOMO07243	2.7e-79	Transmembrane amino acid transporter protein	75.4	7091.H9JM33	H9JM33_BOMMO	Aa_trans domain-containing protein.	1.77473	1.16632	1.46886	1.61153	1.82214	2.10537	0.984139	0.983086	1.75273	1.06184	1.23639	1.40922	1.53419	1.56425	2.19768	1.38006	1.64621	2.88018	2.57285	2.06276	1.19413	1.5244	2.12	1.64373	3.93238	4.46641	5.47352	5.88816	3.90831	5.14104	5.57615	5.26106	4.15851	5.73694	4.68	4.39317	5.11456	5.28985	4.79251	4.2546	5.2718	4.96432
KWMTBOMO07244	8e-40	Ankyrin repeats (3 copies)	93.9	7091.H9JM34	H9JM34_BOMMO	Palmitoyltransferase; Belongs to the DHHC palmitoyltransferase family.	9.99879	7.05115	11.9779	10.2752	6.88791	5.8425	8.58533	7.51781	4.68243	6.42907	8.46643	10.619	5.90647	6.25761	6.17059	8.56983	7.81248	8.46095	6.79479	5.66463	5.51802	6.08104	6.11446	6.82284	21.1597	19.9105	23.5314	17.2515	19.5205	17.7354	20.5138	21.9849	16.5648	18.2907	13.9134	15.5722	17.729	17.1661	15.8301	17.8582	16.3027	18.431
KWMTBOMO07267	0.46	Family of unknown function (DUF5481)	100	7091.H9JM39	H9JM39_BOMMO	Uncharacterized protein.	2.53618	3.49331	1.74463	1.52068	2.03974	1.36044	1.82829	4.56584	1.16638	2.01747	1.78649	0.483323	5.98131	5.96295	5.5849	6.0523	6.4711	7.35717	7.67167	5.58849	5.90255	7.78791	7.2131	6.72841	0.148484	0.324968	0.320267	0.120537	0.101548	0.349687	0.285114	0.542988	0.321896	0.0295231	0.334397	0.396508	0.533424	0.192064	0.288367	0.183105	0.172324	0.314761
KWMTBOMO07312	4.3e-69	HECT-domain (ubiquitin-transferase)	93.9	7091.H9JM75	H9JM75_BOMMO	Uncharacterized protein.	2.44493	2.26093	1.57322	2.68878	2.57943	2.76406	2.04449	2.38623	3.03989	2.09449	2.19693	2.23185	3.3653	2.79654	3.25894	2.90714	2.6746	2.25127	2.32994	2.57456	3.11535	2.94008	2.94026	3.03591	0.84784	0.986819	1.13602	1.09106	1.11685	1.25928	1.37208	0.945709	1.48712	1.95012	1.98534	0.977657	1.07296	1.54532	1.4501	1.45343	1.42377	0.902724
KWMTBOMO07313	5.4e-21	PTB domain (IRS-1 type)	100	7091.H9JMB0	H9JMB0_BOMMO	IRS-type PTB domain-containing protein.	3.5681	2.03382	2.25116	3.62569	3.07632	2.09341	3.28365	3.5487	1.84082	4.05131	4.02785	3.68321	3.97508	4.18641	3.45971	3.889	3.04588	3.18934	3.97733	3.95277	4.24426	4.62114	3.7115	3.13668	8.01852	10.5506	8.56386	7.74532	7.67906	7.95899	7.40531	7.59279	7.54201	8.61063	6.3783	7.97423	7.41444	8.21026	7.08021	8.15754	6.49612	8.82257
KWMTBOMO07317	1.4e-39	Vps54-like protein	99.1	7091.H9JM72	H9JM72_BOMMO	Uncharacterized protein.	8.47348	4.6857	10.2227	8.16379	7.08395	6.59821	7.07825	6.33099	5.51397	7.438	9.21946	11.6183	7.19704	6.44308	7.31771	6.18571	5.31339	5.99559	6.68522	6.13122	6.10583	9.11734	8.66791	5.09666	18.3883	17.8322	20.5537	17.9013	18.3555	18.0478	20.4212	22.0394	17.141	14.5835	15.8232	15.4908	15.7369	14.3561	16.1658	15.8913	15.0171	14.2849
KWMTBOMO07377	3.9e-29	Male enhanced antigen 1 (MEA1)	84.6	7091.H9J617	H9J617_BOMMO	Uncharacterized protein.	5.66732	7.64841	5.18075	9.93495	7.44122	6.20245	6.78686	7.11698	6.9441	7.41739	4.92612	10.6618	7.30565	7.89008	11.4703	9.86156	7.13299	9.43088	7.37019	7.56484	9.47356	12.9779	11.2482	10.2756	33.0972	32.7801	28.5005	21.0755	24.7047	23.9306	30.9112	32.4523	22.6097	20.1152	20.9562	22.9105	22.4643	23.7358	21.7944	25.6121	24.3201	23.1974
KWMTBOMO07383	6.7e-81	ABC transporter transmembrane region	95.5	7091.H9JLC9	H9JLC9_BOMMO	Uncharacterized protein.	1.27282	1.69308	0.653335	1.74448	1.31905	2.11444	1.38961	1.52372	1.41957	1.22992	1.1501	1.04134	1.23595	1.37797	0.881802	0.870989	0.883511	0.849769	0.642106	0.929637	0.727112	0.820921	0.882107	1.06235	0.480606	0.188134	0.532007	0.523371	0.330691	0.301941	0.407964	0.225612	0.705186	0.728346	0.610477	0.286938	0.368473	0.202167	0.48376	0.56014	0.294756	0.254701
KWMTBOMO07394	1.6e-48	Mitochondrial carrier protein	100	7091.H9JLC5	H9JLC5_BOMMO	Uncharacterized protein; Belongs to the mitochondrial carrier (TC 2.A.29) family.	79.7888	87.3716	76.0889	83.0605	68.9788	103.782	79.7962	68.5828	133.549	108.353	101.838	109.902	125.118	128.987	181.3	147.594	116.892	157.447	158.389	130.071	177.169	170.709	191.456	181.926	39.2344	48.0914	36.1554	36.9579	52.8646	44.4112	48.7982	41.1585	49.8135	39.5494	68.4227	38.3637	48.9931	57.3992	66.2666	55.0287	63.4899	51.8231
KWMTBOMO07440	7.6e-23	RNA polymerase II transcription elongation factor	100	7091.H9J6T9	H9J6T9_BOMMO	EAF domain-containing protein.	9.05931	4.77081	2.31535	6.06242	7.18162	5.02069	5.52971	6.74765	4.21596	6.63454	4.43412	5.8429	8.25238	5.25481	6.42988	4.56524	6.26825	4.69287	5.18262	5.29611	6.20885	5.16117	7.54866	5.69725	0.671106	1.18449	0.875514	0.483286	0.666246	0.541699	1.1085	0.874994	0.844768	0.946967	2.29551	0.578098	0.558985	1.02676	1.44523	1.55728	1.10966	1.00961
KWMTBOMO07449	3.1e-21	U11-48K-like CHHC zinc finger	100	7091.H9J6S5	H9J6S5_BOMMO	Uncharacterized protein.	2.33489	4.17953	2.56255	2.85832	3.10756	3.34861	3.00825	1.36719	1.67037	2.31138	1.58379	5.07588	1.78215	3.02667	4.24729	2.58821	3.68151	3.47216	3.62385	4.28746	2.95005	5.76664	2.21807	3.48369	9.22875	9.83516	9.7464	6.99117	8.47113	9.42104	7.75791	9.45412	8.34386	9.09021	6.10584	6.24622	5.68162	5.50109	5.05888	5.94374	5.42926	5.76985
KWMTBOMO07452	3e-39	Anaphase-promoting complex subunit 11 RING-H2 finger					3.45312	3.77082	1.12198	5.72105	3.37431	2.66572	5.36608	3.53959	3.41298	3.93559	2.98714	1.31324	3.92664	3.88091	4.54038	5.27077	5.66946	3.04048	3.22368	3.60425	3.08007	2.33063	4.32858	3.11549	1.93655	1.79312	1.60653	0.529062	0.891429	1.42521	1.48978	1.21852	1.37249	1.18476	1.95697	1.74035	1.00341	1.84658	1.89855	1.22466	2.66527	1.57891
KWMTBOMO07453	0.0002	Leucine rich adaptor protein	99.8	7091.H9J6P1	H9J6P1_BOMMO	Uncharacterized protein.	10.3651	7.80709	5.48472	9.47769	6.57438	8.98864	8.37295	7.55454	9.93103	11.0669	5.14562	5.90394	14.2186	12.8328	14.3981	13.8563	11.3274	10.9566	11.5564	11.8984	11.5273	9.76555	14.3719	15.0324	2.68628	2.32567	2.19605	1.34651	1.71541	2.10798	3.09434	2.04005	2.47325	1.93053	3.75069	1.80054	2.27089	2.37229	2.55348	2.66073	3.36485	2.00678
KWMTBOMO07461	2.5e-19	RNA recognition motif. (a.k.a. RRM, RBD, or RNP domain)	100	7091.H9J6S1	H9J6S1_BOMMO	RRM domain-containing protein.	9.7496	14.9573	16.0315	13.5646	10.9144	16.4654	10.4677	10.23	10.45	5.63751	6.79277	7.69824	11.2566	7.11847	10.0256	12.1028	10.7008	10.9333	9.44473	6.42492	6.22666	6.17622	9.12578	9.63213	4.89185	4.00459	5.23537	5.45653	5.93769	5.52391	6.09479	5.67786	3.52149	2.93279	5.92187	3.49013	7.04293	4.42771	5.48444	5.37239	8.41475	7.00561
KWMTBOMO07463	4.8e-15	RNA recognition motif. (a.k.a. RRM, RBD, or RNP domain)	100	7091.H9JG56	H9JG56_BOMMO	RRM domain-containing protein.	6.41683	3.80851	5.15524	5.3035	3.00081	4.0742	6.74793	5.99186	4.59844	5.221	8.10098	8.84344	5.01573	3.52518	4.25183	4.33375	4.83898	4.61452	5.55453	5.76235	6.39133	7.94432	4.61657	7.15748	17.8321	16.3728	20.9794	15.7553	17.9543	15.9869	17.2067	21.5632	13.2374	18.9812	13.623	16.9951	16.905	20.2311	18.6274	20.9903	17.3156	22.3369
KWMTBOMO07464	6e-19	TLC domain					2.52372	1.73879	3.92014	1.49491	1.75528	1.48067	3.88961	3.12443	1.74722	2.36734	2.96286	3.30329	1.89421	3.01044	2.76946	1.51104	2.29061	2.16035	1.71478	2.3769	3.69402	3.47996	1.98867	3.60519	6.60607	5.30608	6.47668	5.62002	6.13224	7.80826	6.45982	6.83886	4.80989	6.46792	6.38673	5.56839	6.06786	6.40151	6.72251	7.33719	5.84037	6.86042
KWMTBOMO07474	5.8e-17	lactate/malate dehydrogenase, NAD binding domain	100	7091.H9J6Q0	H9J6Q0_BOMMO	Ldh_1_C domain-containing protein.	0.30082	0.338902	0.457132	0.485613	0.692945	0.434442	0.869557	1.00738	0.496629	0.715843	0.706329	0.720272	0.487132	0.337454	0.196798	0.429497	1.0757	0.533962	0.307836	0.484398	1.87227	0.847836	0.508732	0.958626	2.80708	1.64656	2.77844	2.63673	2.01056	2.33108	1.80579	3.08465	1.7475	1.99871	2.08233	2.99668	2.95971	1.28801	2.27915	1.75418	1.32071	1.99021
KWMTBOMO07484	2.7e-06	Subunit 17 of Mediator complex	100	7091.H9J6Q5	H9J6Q5_BOMMO	Mediator of RNA polymerase II transcription subunit 17; Component of the Mediator complex, a coactivator involved in the regulated transcription of nearly all RNA polymerase II-dependent genes. Mediator functions as a bridge to convey information from gene- specific regulatory proteins to the basal RNA polymerase II transcription machinery. Mediator is recruited to promoters by direct interaction…	10.6892	15.8726	13.6578	11.556	10.7863	13.9491	13.7545	9.79677	12.7088	7.85601	8.13796	8.96615	11.5383	11.4381	10.5199	12.2685	13.2746	9.9597	11.7782	9.13602	8.90721	7.27908	10.4841	8.86111	5.25685	4.93901	5.3925	3.31374	3.67687	4.00556	5.73524	4.85446	5.46789	4.10434	6.57711	3.81075	6.18474	6.28174	6.50965	6.28883	6.13681	5.65624
KWMTBOMO07516	4.8e-10	PHD-finger	89.1	7091.H9J8P1	H9J8P1_BOMMO	Uncharacterized protein.	1.17333	1.36563	0.81549	1.2332	2.01044	1.98768	0.926045	1.89613	2.08459	1.72111	0.985227	0.768789	1.18809	0.955096	0.941702	1.43323	1.02662	0.753076	1.48165	1.04445	0.994032	0.768696	0.787723	1.09892	0.305712	0.376353	0.148821	0.219736	0.141562	0.173429	0.402555	0.177744	0.220916	0.265933	0.322727	0.0992109	0.343206	0.0892481	0.35561	0.281435	0.264864	0.256523
KWMTBOMO07517	0.085	Segment polarity protein dishevelled (Dsh) C terminal	100	7091.H9J8P2	H9J8P2_BOMMO	Uncharacterized protein.	3.67835	4.69978	1.41926	3.54306	2.75378	6.27197	5.43029	7.24291	5.01112	4.33828	2.4291	1.6612	5.85855	2.87367	2.93279	4.00038	2.53116	3.58083	3.69553	3.67271	3.45627	1.47408	3.9311	4.59779	0.188435	0.481138	0.381036	0.382423	0.281905	0.208019	0.489973	0.317341	0.357442	0.0936665	0.442051	0.366911	0.211546	0.101559	0.400263	1.01662	0.410042	0.848833
KWMTBOMO07545	5.1e-06	WD domain, G-beta repeat	86.5	7091.H9J8M5	H9J8M5_BOMMO	WD_REPEATS_REGION domain-containing protein.	0.755191	0.681252	0.648645	0.861323	1.9665	2.04199	1.76265	1.57989	0.528517	0.609445	0.848051	0.730019	1.20053	1.94952	0.767924	1.1046	1.68703	2.23511	1.09201	0.361755	1.32832	1.20303	1.1229	0.328333	0.0538255	0.157068	0.0967473	0.273093	0.62119	0.118839	0.301448	0	0.116687	0.240798	0.429317	0.479113	0.392775	0.203068	0.685998	0.0829693	0.0520561	0.256727
KWMTBOMO07555	6.9e-51	Aminotransferase class I and II	94.7	7091.H9J8K3	H9J8K3_BOMMO	Aminotran_1_2 domain-containing protein.	67.9665	293.532	68.5306	79.0419	144.159	158.978	75.6949	84.4113	102.443	57.8703	48.1277	61.5723	82.8031	71.8132	81.2105	98.1428	84.7201	66.6491	84.9472	66.6958	80.5825	64.3345	76.034	78.3142	16.5288	16.233	16.6935	11.5168	12.1076	12.4114	20.5141	16.9677	18.9385	19.4675	25.965	16.5944	23.0065	32.2733	28.6775	29.6508	34.6455	20.7044
KWMTBOMO07557	8.8e-57	dsRNA-gated channel SID-1	100	7091.H9J8K7	Sir-3	Uncharacterized protein.	25.9432	98.2823	66.6903	33.0748	88.1926	67.2766	36.7676	65.5657	62.5695	33.836	37.1582	52.8353	88.0729	69.3431	82.1877	93.1154	83.4053	68.0662	75.6981	77.5745	62.4049	64.1301	60.7752	65.1524	10.292	17.8088	9.9375	10.1415	8.5802	10.9547	18.6122	16.4526	15.4892	16.4892	26.0995	21.8144	14.3712	19.8956	18.4288	18.1372	27.2286	13.8386
KWMTBOMO07564	4.6e-15	EF hand	100	7091.H9J8L1	H9J8L1_BOMMO	Uncharacterized protein.	130.467	139.048	176.784	145.392	120.941	109.384	125.627	107.307	63.6198	70.7958	89.849	107.99	138.061	156.801	141.601	148.41	173.517	189.034	146.177	168.42	105.997	138.961	120.226	113.514	339.374	328.149	342.352	298.855	323.53	309.47	298.261	353.779	292.454	276.484	283.429	316.189	245.407	256.91	229.312	235.765	281.763	284.85
KWMTBOMO07569	1.3e-221	Cadherin domain	89.5	7091.H9JW17	H9JW17_BOMMO	LAM_G_DOMAIN domain-containing protein.	0.477372	1.51691	0.716844	1.02098	1.32392	1.34234	0.392481	0.743973	1.61525	0.70246	0.762396	0.650201	1.1436	1.1289	1.25271	1.73616	1.3258	1.02216	0.643639	0.672832	1.32133	0.724836	1.10833	1.1427	0.334878	0.344593	0.247103	0.286157	0.268198	0.129712	0.239722	0.21032	0.340062	0.364458	0.360545	0.125508	0.0989338	0.216582	0.25672	0.249948	0.204549	0.153185
KWMTBOMO07570	1.5e-260	Cadherin domain	83.7	7091.H9JW17	H9JW17_BOMMO	LAM_G_DOMAIN domain-containing protein.	0.136442	0.71093	0.30453	0.454282	0.408586	0.732773	0.405671	0.378758	1.04884	0.396113	0.375815	0.414198	0.56981	0.360779	0.569038	0.353085	0.340247	0.345117	0.15126	0.410504	0.768867	0.243548	0.756327	0.509766	0.0301094	0.0219655	0.023194	0.0349177	0.0220626	0.00633115	0.0619445	0.0413933	0.102573	0.0342094	0.0968691	0.095718	0.13038	0.0834566	0.0417675	0.163547	0.0249596	0.0182362
KWMTBOMO07585	2.8e-74	Glycosyl-transferase for dystroglycan	99.5	7091.H9JW06	H9JW06_BOMMO	Uncharacterized protein.	0.110328	0.0673263	0.0681103	0.108531	0.313866	0.372195	0.133261	0.236992	0.110993	0.102391	0.259051	0.15331	0.1528	0.201116	0.205253	0.239974	0.236193	0.381877	0.397506	0.243109	0.467444	0.387392	0.69061	0.492519	0.689532	0.692696	0.812709	0.527636	0.676433	0.690481	0.822986	0.772341	0.906695	0.573122	1.40013	0.503089	1.34516	1.71802	1.05648	1.0803	1.45398	1.12622
KWMTBOMO07587	2.1e-13	DEAD/DEAH box helicase	99.8	7091.H9JW05	H9JW05_BOMMO	Uncharacterized protein.	1.94842	1.85221	1.02756	1.90063	1.7592	1.68886	1.60837	1.89567	3.20455	1.89003	2.27596	1.75239	1.62723	1.27486	1.64457	1.34026	0.934259	1.03928	1.67157	0.873774	1.93767	1.69803	2.24823	2.12598	0.730296	0.298584	0.533716	0.675908	0.679197	0.755991	0.719122	0.733682	0.791598	0.718046	1.31785	0.473254	0.792835	0.717993	0.925394	0.799959	0.985701	0.629449
KWMTBOMO07598			86.6	7091.H9JVZ1	H9JVZ1_BOMMO	Uncharacterized protein.	25.4014	33.2849	29.1748	25.7625	27.3604	32.6366	28.0653	39.0831	27.7336	17.3607	14.8529	19.0442	18.3264	13.3836	17.0605	23.3565	20.4754	20.7309	19.8648	18.2235	13.0255	12.9864	17.4966	12.5878	2.58236	1.76615	3.15484	1.35115	0.965824	2.22714	2.51802	2.40744	4.02375	1.72488	3.74838	2.33454	2.17431	3.39247	4.01603	4.35376	5.19006	2.52325
KWMTBOMO07602	1.1e-21	Exo70 exocyst complex subunit	88.2	7091.H9JVZ4	H9JVZ4_BOMMO	Exocyst complex component 7; Component of the exocyst complex involved in the docking of exocytic vesicles with fusion sites on the plasma membrane.	10.6715	25.3349	9.29536	14.3804	18.7362	20.8413	11.9284	18.0872	15.785	10.0394	10.4689	11.7006	10.042	13.0955	10.9561	11.7011	9.92518	12.734	11.7494	11.5158	8.15161	10.3552	7.58828	12.4253	2.9356	4.19576	4.09199	1.76299	2.76565	3.30682	4.50562	3.68983	3.57164	5.71773	5.34065	2.73303	2.75757	4.52046	4.21768	4.67899	6.37348	3.17498
KWMTBOMO07603	0.0059	NMDA receptor-regulated gene protein 2 C-terminus	99	7091.H9JVZ9	H9JVZ9_BOMMO	Uncharacterized protein.	23.9263	39.6883	22.4759	28.353	29.2088	41.2261	28.8975	33.4221	35.6701	21.6639	17.4438	17.8768	24.6847	20.2531	20.7059	27.7754	28.148	25.6461	27.4283	23.1055	23.7654	21.6309	26.9418	25.9801	5.51173	6.39694	4.84088	3.72863	5.0331	3.99491	6.03558	4.92909	6.26104	6.80785	5.95564	6.56627	5.18768	7.00639	7.82203	10.1409	10.9707	8.49741
KWMTBOMO07649			94.5	7091.H9IUC0	H9IUC0_BOMMO	PDZ domain-containing protein.	0.600401	2.26204	0.870231	0.376628	1.81358	1.34776	1.09306	1.43549	1.85583	0.452226	1.19522	1.13176	1.82215	2.12095	1.80382	1.96836	1.88412	2.04804	1.53378	2.07077	1.05606	0.828922	1.65794	0.894978	0.235361	0.374621	0.615337	0.434234	0.749944	0.362176	0.770339	0.288268	0.579812	0.744496	1.18458	0.595172	0.192165	0.507399	0.155826	0.373791	0.6001	0.408212
KWMTBOMO07650	1.2e-07	Anaphase-promoting complex subunit 4 WD40 domain	100	7091.H9IVL3	H9IVL3_BOMMO	Uncharacterized protein.	2.74058	4.14795	2.14114	3.69613	2.97673	3.86079	2.7679	3.30823	4.38228	3.99475	2.71757	2.46139	4.15158	4.96756	4.57594	4.94843	4.45124	4.86803	6.37681	5.058	4.13924	3.07291	4.78457	4.5896	0.418805	0.231461	0.216707	0.109463	0.195287	0.25218	0.294458	0.2809	0.343909	0.195561	0.506125	0.225932	0.349065	0.396717	0.292683	0.586879	0.724159	0.403544
KWMTBOMO07653	1.4e-20	Creb binding	100	7091.H9IUC3	H9IUC3_BOMMO	Uncharacterized protein.	13.5123	39.1028	11.3396	19.1076	23.0137	23.2876	14.451	17.4757	30.7276	17.6347	15.1199	15.3146	16.3748	14.0201	22.2204	15.1851	14.5283	14.3721	15.916	16.69	17.5443	15.6003	16.6972	18.3979	1.99011	1.86213	1.94406	1.31702	0.739692	1.17807	2.18065	1.87352	2.11026	1.33331	2.96355	1.82921	1.31137	3.73072	3.62337	2.97873	3.80753	2.29277
KWMTBOMO07714	3.7e-18	C2 domain	98.5	7091.H9IVI9	H9IVI9_BOMMO	C2 domain-containing protein.	1.63183	1.55594	1.04937	2.05115	2.66729	2.89214	1.49652	2.76527	2.94131	2.75542	2.25503	1.85184	2.65553	1.61127	2.58408	1.16341	1.66355	0.686417	1.7902	2.75299	3.41974	2.4497	1.74396	2.98673	0.473708	0.731818	0.713719	1.38551	0.58362	0.615222	0.479322	0.603352	0.770207	1.17734	1.1505	1.11615	1.14182	0.81098	1.23453	0.930643	1.30704	0.738368
KWMTBOMO07721	1.4e-19	Sprouty protein (Spry)	100	7091.H9IVI6	Spry	Uncharacterized protein.	40.2658	100.837	67.1991	36.6952	82.8643	48.0167	60.5781	51.061	47.0665	45.5414	43.6473	80.6136	52.5271	46.5564	54.013	66.3208	60.0564	54.9858	60.4403	53.3319	68.6818	67.9186	62.6276	62.1545	26.2549	24.2077	21.2981	16.2652	22.7724	19.1153	30.6392	29.8419	26.1587	31.0318	40.1574	33.1948	28.4991	48.8852	38.1051	34.7829	41.7345	27.3131
KWMTBOMO07749	1.6e-27	Pyridine nucleotide-disulphide oxidoreductase	93.4	7091.H9IVH7	H9IVH7_BOMMO	Pyr_redox_2 domain-containing protein.	3.43667	3.0456	5.10808	4.67986	4.09033	4.34083	4.11285	3.9121	4.19877	3.90045	4.62573	5.71848	3.85624	4.94789	6.00377	4.34221	5.22176	4.34394	5.38724	4.46164	5.81589	4.7854	3.8232	3.15825	9.54506	9.72511	9.52961	6.40857	8.25186	9.22982	7.76589	9.41	8.44038	7.25961	7.0711	7.40629	7.89579	6.47882	6.8382	6.47161	6.26409	7.41656
KWMTBOMO07762	4e-29	Cyclin, N-terminal domain	100	7091.H9IVH0	H9IVH0_BOMMO	Cyclin N-terminal domain-containing protein; Belongs to the cyclin family.	2.88517	2.99447	1.57077	4.35038	2.42188	3.19887	3.43917	3.30536	2.19406	2.24891	2.58708	1.81834	4.95864	4.9458	4.70943	4.29568	3.61289	3.48607	3.07257	3.4791	3.94945	2.2474	3.71814	3.53738	0.986898	0.923728	0.920407	0.661327	0.875511	0.90446	0.75979	0.57342	0.847717	0.870055	1.06585	0.704426	1.17065	0.843005	0.949273	1.16725	0.720344	0.809192
KWMTBOMO07792	6.7e-14	Dynein heavy chain C-terminal domain	83.4	7091.H9IUI4	H9IUI4_BOMMO	Uncharacterized protein.	5.12342	9.10595	7.19563	5.62797	6.67398	7.43966	3.05982	6.56659	8.07507	6.45865	5.5638	5.37516	3.19309	4.26946	3.09776	4.42042	3.21216	3.25117	4.40186	4.62164	4.58652	3.01133	4.41948	3.33926	0.971115	1.39775	1.1794	0.692459	0.785307	0.830589	1.32293	1.43969	0.995731	1.53948	2.01954	1.63537	1.76792	2.9423	1.84775	1.86104	3.02064	2.11424
KWMTBOMO07805			100	7091.H9IVE6	H9IVE6_BOMMO	Uncharacterized protein.	0.41819	0.102078	0	0.329103	1.10202	0.88327	0.448993	0.958187	0	0.672715	0.196383	0.883287	0.463343	0.348486	0	0.194048	0.818535	0.62724	0.788129	0.414668	0.914482	0.51074	0	0.477915	1.91951	1.52536	1.26301	2.1217	0.849772	1.7406	0.411358	1.55034	2.00632	1.1586	1.76903	1.71623	1.26987	0.443372	1.66421	0.774931	0.364652	1.23524
KWMTBOMO07837							24.6824	24.1152	27.9955	24.7264	17.7702	21.8928	33.0386	26.4216	16.2499	24.2895	27.9125	25.7822	22.6101	21.9315	32.5754	25.8522	33.2062	40.5115	32.6056	30.6199	38.108	34.2592	38.7714	32.2979	67.9674	83.0141	62.0853	51.4572	58.3306	61.5489	66.9536	71.2327	69.1256	56.9065	46.5381	49.4511	68.1364	81.5624	66.3855	82.9416	73.8471	81.1009
KWMTBOMO07842			99.7	7091.H9IVD1	H9IVD1_BOMMO	BHLH domain-containing protein.	50.6725	105.504	66.3622	62.6639	80.548	89.2767	87.5867	89.7639	84.032	64.2177	43.8549	56.331	56.8717	56.2668	56.2498	77.9382	75.2857	70.6255	78.0897	82.312	88.9344	83.1847	77.4638	77.8469	12.8248	14.9089	12.6696	13.734	15.1063	15.6166	17.9367	14.3202	15.9706	14.7207	24.0686	20.7236	18.9313	23.4798	25.5484	25.1763	30.6767	19.4041
KWMTBOMO07843	5e-17	Helix-loop-helix DNA-binding domain	99.7	7091.H9IVD1	H9IVD1_BOMMO	BHLH domain-containing protein.	15.607	17.501	9.64469	13.1967	15.2214	15.7662	18.3898	22.8719	17.1942	13.2343	8.11037	9.47635	14.1673	14.6891	14.3681	12.554	15.2934	13.9302	19.4098	20.5818	18.4331	17.1066	18.6558	18.9451	5.83121	6.86894	5.48569	3.37369	6.05078	5.61048	7.04481	4.81171	5.71537	5.68091	8.40877	5.31766	6.48806	6.29955	8.18136	10.3431	9.53319	8.36927
KWMTBOMO07886	8.6e-52	Peptidase family C78	92.4	7091.H9IVA8	H9IVA8_BOMMO	RNase_PH domain-containing protein.	23.6787	15.7117	23.7887	21.9029	15.5233	13.4475	21.7964	18.2428	10.7722	16.4415	17.3187	21.7442	22.3402	22.0441	21.6182	18.5722	24.6451	20.9968	18.5127	14.9808	18.8616	20.4371	16.3759	19.1531	49.1988	50.5657	47.3512	43.3302	44.4497	41.5408	41.5209	48.3516	39.0892	38.4632	35.0058	34.3881	34.57	30.5281	33.3991	31.6588	29.4806	34.7943
KWMTBOMO07905	6.5e-90	Sperm-tail PG-rich repeat	100	7091.H9IVA2	H9IVA2_BOMMO	Uncharacterized protein.	88.0683	85.5504	56.5496	83.3543	73.1487	77.6464	73.5147	93.7559	83.8572	97.7101	48.1557	50.5573	116.08	115.479	114.913	105.738	98.239	123.442	131.627	126.381	97.0213	90.8508	129.264	120.476	30.6305	37.2993	27.7538	18.7919	28.6824	33.3839	35.7596	24.8945	32.0032	25.4365	46.0258	18.131	24.126	29.6991	36.0125	33.6976	32.2542	30.1886
KWMTBOMO07918	1.5e-33	DNA/RNA non-specific endonuclease	70.8	7091.H9IV93	H9IV93_BOMMO	Endonuclease_NS domain-containing protein.	538.545	519.639	813.967	670.076	615.569	613.361	574.337	334.611	801.769	852.144	636.824	589.717	383.802	312.544	438.442	355.141	236.778	277.498	309.212	364.211	263.385	320.376	198.801	204.314	198.811	159.449	157.948	120.517	168.677	124.477	265.231	165.56	190.168	174.53	197.954	303.532	164.876	187.723	156.779	115.809	172.685	134.683
KWMTBOMO07949	0.043	Pre-mRNA cleavage complex II protein Clp1					0	0	0	0	0	0.0443788	0.0812127	0.0433286	0	0	0	0	0	0.0393958	0.160825	0	0	0.0872719	0	0.166676	0.0827046	0.0923814	0.461935	0.702358	0.402995	0.610603	0.167158	0.220194	0.238507	0.205328	0.520838	0.387816	0.336017	0.215728	0.552689	0	0.591627	0.668299	0.602035	0.541556	0.179883	1.21571
KWMTBOMO07956	8.3e-29	lactate/malate dehydrogenase, alpha/beta C-terminal domain	100	7091.H9IV76	H9IV76_BOMMO	Uncharacterized protein; Belongs to the LDH/MDH superfamily.	0.104014	0.158683	0	0.375172	0.591807	0.183075	1.00508	0.59581	0.244162	0.707893	0.244225	0.433608	0.5186	0.785509	0.359369	0.120661	0.827081	0.960059	0.77834	0.601638	1.30786	1.65143	0.698726	0.96581	1.64116	1.49269	2.14535	1.85999	1.54875	2.29014	1.05725	1.92803	1.22445	1.71631	1.78	1.37546	1.81851	0.918976	1.55223	1.27036	0.824524	2.10094
KWMTBOMO07978	2e-102	Cytochrome P450	100	7091.H9IUS3	CYP4G24	Uncharacterized protein; Belongs to the cytochrome P450 family.	1.81288	1.66514	2.14604	2.1817	0.671606	0.526329	1.76582	1.02775	1.20334	1.68824	1.09708	0.810285	3.12683	3.71838	4.76843	5.00826	4.48124	5.28301	5.6149	5.84792	5.53783	4.86189	4.70239	4.77902	9.11473	9.74501	7.99878	10.9745	8.09316	9.74069	8.40771	9.44955	8.45182	7.43189	6.56922	9.85179	11.1269	9.90747	11.9187	9.57125	11.9708	10.424
KWMTBOMO08003	7.5e-11	Endonuclease/Exonuclease/phosphatase family	98.8	7091.H9IV58	H9IV58_BOMMO	Endo/exonuclease/phosphatase domain-containing protein.	6.94697	5.51387	5.60611	5.92562	6.36335	6.28686	5.77682	7.6466	4.32425	5.75894	7.99587	8.90889	6.26329	7.54375	5.67164	5.21454	8.30404	6.02447	6.71986	5.70288	7.19854	9.03897	4.74158	6.32407	17.715	19.3852	19.4995	12.8211	14.6668	14.0918	16.183	15.9912	17.2051	13.56	12.0482	13.7063	13.8085	14.4217	12.4	15.2214	13.2094	15.7784
KWMTBOMO08054	5.8e-28	Calcium-binding EGF domain	82.9	7091.H9IV41	H9IV41_BOMMO	Uncharacterized protein.	2.29592	9.48048	1.52761	3.27904	3.80433	7.54331	2.71154	3.28786	5.83427	1.97291	2.44085	2.36796	3.50481	2.90972	2.63058	3.13687	3.93213	3.09044	3.5068	2.95113	2.58005	2.16534	3.25599	3.57131	0.679557	0.686427	0.892601	0.933571	0.893748	0.877135	1.02047	0.875302	1.18989	1.18487	1.19686	0.569992	0.927219	1.5777	1.67507	1.27849	1.52677	1.55136
KWMTBOMO08107	1.1e-41	PIGA (GPI anchor biosynthesis)	99.5	7091.H9IV22	H9IV22_BOMMO	Uncharacterized protein.	1.70467	1.53301	0.969289	1.91226	1.07469	1.05277	2.0229	1.18204	1.50434	1.38775	1.8433	1.8701	1.71477	1.12148	1.19224	0.936714	1.3994	1.3457	1.91467	2.27353	1.93743	2.08194	1.67113	1.37779	3.73209	4.13091	3.55235	2.77968	3.39479	2.99018	2.98593	3.37922	2.5707	3.85648	3.19153	2.02513	2.82761	3.74544	3.2134	3.55183	3.96502	4.79361
KWMTBOMO08133	2.1e-17	CDP-alcohol phosphatidyltransferase	87	7091.H9IUZ3	H9IUZ3_BOMMO	Uncharacterized protein; Belongs to the CDP-alcohol phosphatidyltransferase class-I family.	22.9424	33.0839	28.1256	27.1313	30.1846	28.6408	29.254	27.19	28.6518	19.8667	15.7072	21.883	17.1956	15.4149	15.0147	23.6182	20.3522	16.9666	21.642	19.6883	15.5953	16.9653	16.5969	14.0934	7.19004	6.66446	9.27275	7.66368	6.65201	8.16888	9.88763	9.04822	8.82721	9.19569	11.0777	9.78253	8.47867	10.4022	11.2274	10.3089	12.4502	8.49006
KWMTBOMO08134	1.3e-81	Phospholipid-translocating P-type ATPase C-terminal	95.7	7091.H9IUZ4	H9IUZ4_BOMMO	Phospholipid-transporting ATPase; Belongs to the cation transport ATPase (P-type) (TC 3.A.3) family. Type IV subfamily.	0.742613	0.59381	0.716654	0.660545	1.2576	1.02162	0.95311	1.03656	1.76324	1.14073	0.972042	1.41385	0.624189	0.684631	0.989091	0.584214	0.689178	0.551504	1.20177	0.931029	1.11061	0.698466	0.771486	1.21936	0.146924	0.163328	0.194919	0.170387	0.155506	0.298641	0.25189	0.127924	0.189591	0.0973761	0.334821	0.140122	0.274905	0.241327	0.619927	0.417002	0.277421	0.229882
KWMTBOMO08142	2.7e-19	Double-stranded RNA binding motif	86.2	7091.H9IUZ7	H9IUZ7_BOMMO	Uncharacterized protein.	19.0816	31.8096	15.9118	20.6212	26.9122	26.7638	20.5153	24.1158	40.7697	27.3468	22.556	21.0081	22.4214	25.1257	22.1827	26.7332	19.6827	21.4403	30.0577	25.9682	38.2258	34.6524	35.488	37.7945	10.5846	10.0288	10.7692	5.87237	8.57033	9.0722	14.7853	12.0699	13.1987	10.6938	17.1996	12.8063	10.6027	18.8763	16.7644	12.6457	18.8296	9.53139
KWMTBOMO08147	4.4e-54	Mob1/phocein family	81	7091.H9IV02	H9IV02_BOMMO	Uncharacterized protein.	102.86	223.297	106.886	125.48	166.874	185.062	120.423	119.164	210.545	121.061	116.825	114.7	112.206	114.125	120.066	144.421	116.186	102.746	125.495	113.263	98.0009	89.3238	123.127	112.979	27.5587	27.7389	26.661	14.8953	21.1304	19.2364	40.8585	32.1028	35.9798	31.3517	46.6547	35.2469	28.5464	45.35	51.1529	37.7359	57.3812	27.4281
KWMTBOMO08164	0.0088	Protein of unknown function (DUF3281)	68.6	7091.H9JXU5	H9JXU5_BOMMO	Uncharacterized protein.	8.41537	12.7491	6.31619	8.98897	11.273	12.4407	9.58029	11.0949	13.4881	10.075	5.7536	6.48996	18.886	14.8471	15.63	19.5019	15.0481	15.0258	17.1434	13.6386	12.5316	11.7563	17.2658	14.2251	0.624151	0.712187	0.287658	0.162397	0.355714	0.270896	0.422538	0.354225	0.0867362	0.365936	0.735854	0.462976	0.790533	1.1213	1.12667	0.559168	0.866756	0.407106
KWMTBOMO08196	1.8e-74	BAR domain of APPL family	84.9	7091.H9JIX0	H9JIX0_BOMMO	Rho-GAP domain-containing protein.	6.41967	9.50728	2.8892	7.12784	7.57903	11.5974	5.75205	6.26112	7.47539	6.66744	7.50058	4.60367	6.54993	5.85318	5.46625	4.6433	5.78174	5.38191	6.22938	5.93649	8.58457	5.35857	4.55035	5.51998	2.53631	1.84109	2.17735	1.30604	2.26531	1.83874	2.25132	2.12505	3.25528	3.28669	4.06135	1.93751	2.35156	3.33239	3.96689	3.56596	3.89296	1.59156
KWMTBOMO08202	2.2e-16	Bromodomain	85.8	7091.H9JIW5	H9JIW5_BOMMO	Uncharacterized protein.	1.08231	1.191	0.701015	1.09377	1.36018	1.35326	1.14298	1.01634	0.928182	0.570831	0.687391	0.611444	0.235901	0.554452	0.339515	0.349901	0.238757	0.245651	0.393392	0.371414	0.484989	0.238364	0.281719	0.126729	0.1018	0.116703	0.156838	0.191842	0.186484	0.288976	0.407234	0.237916	0.567488	0.477106	0.504918	0.194174	0.0653057	0.125407	0.105912	0.448341	0.29536	0.0770708
KWMTBOMO08230	3.9e-26	Pao retrotransposon peptidase	100	7091.H9JIV6	H9JIV6_BOMMO	Uncharacterized protein.	0.57311	0.396365	0.117935	0.200453	0.434776	0.268996	0.471749	0.306402	0.461251	0.236391	0.313989	0.254843	1.12182	0.517383	0.467101	0.0664836	0.373922	0.264493	0.444745	0.526189	0.43864	0.326642	0.139998	0.436641	0	0.114231	0.0140723	0	0.0133859	0	0	0	0	0	0.0146932	0	0	0	0	0.016091	0.106005	0
KWMTBOMO08239	6.2e-101	Malate synthase	97.5	7091.H9JJ13	H9JJ13_BOMMO	Malate synthase.	21.2315	14.9298	13.6931	19.1337	21.0317	19.7985	21.4934	24.3437	33.3595	25.4022	23.5641	20.5935	21.2261	19.3697	23.9722	16.6168	16.9858	20.8258	23.4788	23.0047	22.2149	20.0488	21.2521	18.479	6.4971	9.66874	7.5998	10.7006	10.0862	11.7683	14.1306	10.7025	13.1636	15.7253	14.9645	10.8516	9.02443	11.9414	11.2784	12.0653	10.0592	9.34471
KWMTBOMO08246	7.8e-109	DNA topoisomerase	92.2	7091.H9JJ16	H9JJ16_BOMMO	DNA topoisomerase; Introduces a single-strand break via transesterification at a target site in duplex DNA. Releases the supercoiling and torsional tension of DNA introduced during the DNA replication and transcription by transiently cleaving and rejoining one strand of the DNA duplex. The scissile phosphodiester is attacked by the catalytic tyrosine of the enzyme, resulting in the formation of a…	1.22491	1.18987	0.63273	2.03285	2.82966	2.03864	1.04674	1.17419	1.9616	1.20638	0.997829	1.43116	1.42641	1.28895	0.9567	1.23246	0.9633	0.937362	0.872956	1.06036	1.27096	1.0991	1.29762	1.64268	0.0512243	0.269059	0.128901	0.280686	0.253984	0.188493	0.196718	0.138026	0.27762	0.274993	0.374922	0.239379	0.0575067	0.242948	0.0870461	0.221087	0.247702	0.206315
KWMTBOMO08254	4.2e-07	WD domain, G-beta repeat	100	7091.H9JJ19	H9JJ19_BOMMO	Uncharacterized protein.	4.63136	9.54311	5.19844	4.26008	3.02595	5.15214	5.35997	3.78989	7.09984	5.2099	6.56705	7.02072	7.93037	5.7014	6.96964	4.32599	4.4884	4.23316	4.66757	6.82558	9.00969	4.70137	7.27287	4.63979	2.958	3.74041	3.4559	1.95102	2.10726	1.63271	3.23435	2.08749	3.04598	5.19523	3.51585	3.23637	3.48682	5.15469	4.00928	4.71159	5.5308	4.59833
KWMTBOMO08289	2.3e-36	Tetratricopeptide repeat protein 5 OB fold domain	99.7	7091.H9JJ39	H9JJ39_BOMMO	Uncharacterized protein.	0.986133	0.515808	0.405856	0.338755	1.34997	0.578566	0.630221	0.591774	0.440923	0.406751	0.385909	0.548126	0.832464	1.56527	1.17314	1.06225	1.20637	0.677241	1.48367	0.801923	1.25792	0.888945	1.72064	1.44226	0.192449	0.393108	0.172956	0.566324	0.329039	0.382409	0.27715	0.20372	0.500647	0.899218	0.577877	0.556735	0.561734	0.269676	0.186875	0.276873	0.223347	0.203979
KWMTBOMO08299			86.9	7091.H9JJ33	H9JJ33_BOMMO	Uncharacterized protein.	1.32452	1.45075	0.943483	1.24727	1.64757	1.33502	1.34916	1.6536	2.07278	2.77365	1.95371	2.15201	2.23893	2.37024	2.43705	1.93049	1.20486	1.70451	2.35315	1.29092	2.72931	2.34352	1.90812	2.06191	0.737681	0.781849	0.70049	1.10164	1.38024	0.921901	0.634738	0.656319	0.633647	1.39755	1.59339	0.836271	0.796903	0.840167	0.895394	0.786672	0.511517	0.693365
KWMTBOMO08311	2.7e-153	Paf1	100	7091.H9JIA7	H9JIA7_BOMMO	Uncharacterized protein.	20.9445	23.8657	17.1179	23.5571	19.2045	18.1604	21.1142	21.1706	30.1828	30.2977	19.8453	19.4921	24.6024	22.2223	23.4086	24.2967	21.518	19.8025	23.5684	21.4829	32.4658	28.8622	29.9506	35.8243	10.9688	9.7531	10.991	7.15304	10.1692	9.72723	12.3857	8.14333	9.55112	11.2671	13.4147	11.4945	15.8445	15.0495	17.3522	17.7352	22.6563	17.8254
KWMTBOMO08321	4.6e-66	GMC oxidoreductase	100	7091.H9JI92	H9JI92_BOMMO	GMC_OxRdtase_N domain-containing protein.	0.238216	0.0415338	0.210087	0.334765	0.224197	0.379353	0.347106	0.155948	0.159768	0.442156	0.0399524	0.264817	0.471315	0.177241	0.325598	0.493468	0.603649	0.392635	0.282949	0.149974	0.111626	0.270155	0.270171	0.340297	0.948375	0.793606	0.927521	1.28785	1.18034	1.26248	1.1493	0.617384	0.937277	0.693256	0.680527	0.915553	0.673259	0.917034	0.473996	0.372634	0.741853	0.236517
KWMTBOMO08322	6.1e-30	Cytidine and deoxycytidylate deaminase zinc-binding region	100	7091.H9JIB2	H9JIB2_BOMMO	CMP/dCMP-type deaminase domain-containing protein.	4.5777	7.25665	8.77041	6.5563	4.15976	4.69234	5.36684	5.84719	4.79939	8.26887	9.51304	10.2363	8.27839	7.34439	10.9076	12.7571	11.1357	13.5986	7.11645	11.3624	9.26246	11.2459	7.45486	9.54596	19.3644	16.6123	18.217	14.6607	18.9137	14.7591	17.8047	17.5559	16.2683	12.2624	12.2623	13.8201	14.6704	14.0394	9.78913	13.4288	11.4703	15.0392
KWMTBOMO08326	2.3e-05	Leucine-rich repeats of kinetochore protein Cenp-F/LEK1	100	7091.H9JIB4	H9JIB4_BOMMO	Uncharacterized protein.	8.00534	4.48286	5.98861	8.27642	5.30218	3.70215	5.15701	4.31587	3.60043	5.71046	6.24712	5.75836	5.47835	5.44473	6.7582	3.93315	6.33677	4.12916	4.28075	3.89114	5.61215	5.11856	5.11887	4.91068	13.046	16.3878	14.6731	14.139	14.2543	14.6859	12.1052	11.5146	14.8941	14.4278	9.09084	10.5647	11.3528	11.3165	8.19867	9.51939	8.32431	9.24569
KWMTBOMO08355	2.7e-158	Tryptophan 2,3-dioxygenase	99.7	7091.H9JIC6	H9JIC6_BOMMO	Tryptophan 2,3-dioxygenase; Heme-dependent dioxygenase that catalyzes the oxidative cleavage of the L-tryptophan (L-Trp) pyrrole ring and converts L- tryptophan to N-formyl-L-kynurenine. Catalyzes the oxidative cleavage of the indole moiety.	76.4837	60.2072	68.7752	68.8817	38.1898	49.2296	57.3586	57.5821	99.0099	105.377	60.7918	56.6648	57.644	57.3589	80.3705	65.3	34.8058	47.1616	66.2616	57.5635	85.0996	70.664	77.4028	80.9026	29.9088	30.4354	29.0095	43.333	37.9317	36.8532	33.5392	29.3235	29.3712	44.8903	46.5933	45.8608	30.3748	36.1797	32.7191	22.1484	25.7591	24.5899
KWMTBOMO08361	6.2e-17	HMG (high mobility group) box	95.1	7091.H9JI79	H9JI79_BOMMO	HMG box domain-containing protein.	9.24617	8.7933	5.8378	8.7412	7.94692	6.76332	7.49378	9.71576	6.26167	7.93092	6.25575	5.00584	10.6935	9.89709	10.4837	9.54198	8.20791	9.36905	7.80421	7.19375	7.74632	6.26952	8.74486	7.54764	4.28143	4.31712	4.15737	3.62043	3.80734	5.00708	5.49251	4.47536	4.53413	2.86206	3.61347	3.08001	3.17673	3.93868	4.06185	3.89403	3.89082	4.4206
KWMTBOMO08365	5e-91	Myotubularin protein	90.1	7091.M4B149	M4B149_BOMMO	Uncharacterized protein.	0.301079	0.452258	0.335995	0.554379	0.672736	0.862837	0.472452	0.424526	0.372792	0.386888	0.441836	0.283208	1.00076	0.784049	0.560125	0.732117	0.701224	0.654667	0.776672	0.74636	0.582421	0.516211	0.396021	0.504539	0.109153	0.110789	0.0725064	0.139655	0.0730266	0.129228	0.197441	0.13701	0.200621	0.28308	0.262742	0.0792059	0.149179	0.173928	0.115208	0.136553	0.0872054	0.135813
KWMTBOMO08378	3e-12	Domain of unknown function (DUF4455)	100	7091.H9JID7	H9JID7_BOMMO	DUF4455 domain-containing protein.	0.0392327	0.0159609	0.0645869	0.154375	0.281965	0.122762	0.519512	0.134839	0.0350837	0.161823	0.307063	0.145379	0.0289792	0.29969	0	0.0910239	0.143984	0.392299	0.318952	0.244941	0.343171	0.670816	0.0958366	0.22418	0.986152	0.539565	0.751401	1.05507	0.549806	0.66265	0.617469	0.515765	0.313708	0.564786	0.673909	0.763302	0.770155	0.242639	0.455375	0.46264	0.425034	0.340838
KWMTBOMO08379	3e-134	Myotubularin-like phosphatase domain	100	7091.H9JID8	H9JID8_BOMMO	Myotubularin phosphatase domain-containing protein.	10.3217	9.64772	6.72653	10.5608	9.08484	8.80557	10.7236	10.953	7.50475	6.89007	5.32994	4.75005	8.9951	8.3454	7.70797	8.11674	8.20014	6.33188	9.82916	8.98876	7.60647	5.23487	8.43174	7.47734	1.92626	2.45919	1.48525	1.04396	1.74963	2.21505	2.49559	2.07489	2.44385	1.78443	2.88589	2.19197	1.67103	1.76961	2.20524	3.03672	2.01113	2.07647
KWMTBOMO08397	0.00082	Tubby N-terminal	75.8	7091.H9JIE3	H9JIE3_BOMMO	Tubby-like protein; Belongs to the TUB family.	0	0	0	0.196874	0.719178	0	0	0	0.40268	0	0.0881092	0.333723	0	0	0	0	0	0	0.166401	0.165374	0.328234	0	0	0	0.430604	0.493642	0.497558	0.686633	0.4207	0.679079	0.196864	0	1.00018	0.36693	0.346339	1.02667	0.138119	0.265231	0.223999	0.505718	0.118985	0
KWMTBOMO08441	3e-71	Protein kinase domain	99.5	7091.H9JIQ4	H9JIQ4_BOMMO	Uncharacterized protein.	21.8108	20.6021	19.2869	25.2027	17.736	19.5551	22.362	26.8877	31.0694	27.6162	21.7651	17.6725	29.2712	26.4632	29.1793	29.5067	29.707	27.2202	30.4457	27.4655	27.3911	27.407	32.4551	28.6779	8.30914	8.23842	6.47186	5.02061	6.73735	7.30109	7.93717	6.57867	7.72385	5.70728	6.69832	5.61716	7.87245	8.63086	8.98535	11.1263	10.6051	9.28737
KWMTBOMO08496	1.1e-09	Domain of unknown function (DUF4600)	62.1	7091.H9JIK6	H9JIK6_BOMMO	Uncharacterized protein.	0.290266	0.236175	0.179194	0.126906	0.231793	0.113533	0	0.332539	0.129785	0	0	0.10756	0.268005	0.251963	0.205717	0.392843	0.651	0.446531	0.643577	0	0.423162	0.236337	0.354527	0	4.08423	3.12418	3.63492	2.29351	2.67795	3.21007	3.93389	3.43433	3.73936	2.40467	2.86507	1.89715	1.9587	2.47905	3.32099	2.28191	2.26261	2.60577
KWMTBOMO08503	2e-93	Adaptor complexes medium subunit family	100	7091.H9JIK9	H9JIK9_BOMMO	MHD domain-containing protein; Belongs to the adaptor complexes medium subunit family.	29.0084	22.5773	34.4186	25.356	18.9088	19.4757	27.6591	20.0671	16.1031	23.9743	25.379	26.786	18.1057	16.2209	17.5084	13.2077	17.1686	15.6007	14.7059	18.4983	15.0412	18.9143	14.5844	13.7012	66.4104	61.4381	62.9096	55.2898	53.8838	52.8307	52.7406	66.0995	47.4649	49.7819	39.5129	54.3133	43.9312	45.5969	49.177	46.2047	45.7872	54.5597
KWMTBOMO08505	6.8e-42	DNA polymerase family A	95.2	7091.H9JIK9	H9JIK9_BOMMO	MHD domain-containing protein; Belongs to the adaptor complexes medium subunit family.	9.87532	13.325	8.90336	8.50848	6.07058	12.8451	9.98088	8.5598	14.9557	8.02711	6.11983	6.30998	6.19275	6.15389	5.7879	9.64175	5.73926	6.44869	7.1594	6.22181	5.47791	6.01275	8.55984	6.82603	2.32623	2.44165	2.13327	1.85468	3.06412	2.56798	2.58281	2.90105	1.74961	2.28902	3.74202	3.75037	3.14449	3.53093	3.63029	2.68322	3.71899	2.76751
KWMTBOMO08525	0.00047	Domain of unknown function (DUF4592)	93	7091.H9JII2	H9JII2_BOMMO	Uncharacterized protein.	23.8189	29.8688	17.5148	26.4928	27.9084	25.8146	20.9167	33.5605	26.7211	28.4203	17.2957	17.1942	30.809	27.0606	27.1314	25.604	25.751	27.0885	28.621	28.2665	25.5434	22.7863	26.8812	28.0348	8.21177	10.047	6.89155	3.15274	5.04212	4.60017	8.01561	5.85264	6.26578	4.62223	8.24322	4.68285	6.78637	7.84609	9.35225	9.14066	10.9182	8.79721
KWMTBOMO08536	1.6e-53	Leucine rich repeat	94.7	7091.H9JIM0	H9JIM0_BOMMO	Ig-like domain-containing protein.	34.6122	39.7519	28.6303	37.8249	27.368	35.8958	32.2799	27.1559	41.2	37.1777	23.0471	22.8549	30.8669	29.8892	29.8026	33.3822	27.9254	26.1233	32.7932	25.525	36.4353	30.083	41.1542	41.8738	15.2033	15.8322	16.4736	13.0176	14.8175	16.5004	19.9257	16.8428	18.1925	17.9541	21.3716	17.1041	15.9864	19.0387	23.7672	18.4198	19.8527	15.2364
KWMTBOMO08543	4.3e-22	Ribosomal protein S3, C-terminal domain	100	7091.Q5UAP2	RpS3	Ribosomal protein S3; Belongs to the universal ribosomal protein uS3 family.	2681.39	3632.25	2872.38	2933.69	2452.19	3734.61	2690.25	2329.04	4664.16	3099.51	2484.85	2298.16	2707.64	2616.32	3009.26	3083.95	2461.39	2384.7	2834.88	2522.67	2676.68	2777.03	3271.28	3468.38	1267.11	1086.24	1176.2	1095.57	1277.43	1300.98	1440.86	1280.79	1349.33	1812.21	1960.76	2053.51	1740.88	2075.66	2164.45	1673.22	2121.55	1413.54
KWMTBOMO08544	4.9e-123	Beige/BEACH domain	99.1	7091.H9JIG7	H9JIG7_BOMMO	BEACH domain-containing protein.	5.04889	6.06577	2.96106	4.86318	3.87432	6.85007	4.60767	5.67574	6.09518	6.13041	6.87211	5.85824	6.45062	5.34136	4.39454	3.77042	4.40073	3.20387	5.22988	4.46749	3.89876	3.10241	3.81561	4.05701	1.70706	2.00009	1.81309	1.7847	1.76887	1.29438	1.5727	2.07834	2.24285	3.13702	3.15514	1.9857	2.23582	2.85768	3.10803	2.61806	2.93918	1.82305
KWMTBOMO08545	1.2e-58	Sugar (and other) transporter	93.5	7091.H9JIM6	H9JIM6_BOMMO	MFS domain-containing protein.	5.55678	5.2345	3.05358	4.59886	3.46866	3.39793	5.91567	4.23208	7.95761	7.4571	4.77792	4.99404	6.31285	5.51105	7.5547	6.17377	3.6957	3.84673	5.5182	5.20819	8.30058	7.97183	6.84433	9.65976	2.54032	3.39758	2.74424	3.51511	4.39816	3.65413	2.98706	2.85208	3.37937	3.55861	4.38224	3.06918	4.01856	4.21802	4.81202	4.11355	4.88882	3.10049
KWMTBOMO08577	1.7e-16	Transposase protein	32.7	7091.H9JIR1	H9JIR1_BOMMO	Uncharacterized protein.	0	0	0	0	0.0256359	0	0	0	0	0	0	0	0	0	0.022752	0	0.0261816	0	0.0237262	0.0235797	0.0234005	0	0	0.0305732	0.631516	0.72945	0.614847	0.445014	0.314923	0.219472	0.687709	0.709018	0.608467	0.34879	0.559669	0.292775	0.768049	0.472723	0.468436	1.02753	0.780411	0.65076
KWMTBOMO08584	7.9e-27	Sec23-binding domain of Sec16	99.3	7091.H9JDK7	H9JDK7_BOMMO	Uncharacterized protein.	19.0859	19.8171	14.1818	21.9963	18.3733	22.5251	21.4975	21.9755	21.0712	17.9818	13.9811	14.1038	18.6131	17.3688	16.7303	18.769	18.882	16.8826	20.6314	17.7359	16.4455	13.3241	20.178	17.7601	4.42577	4.38919	3.6944	3.78376	3.4637	3.50346	5.0625	3.79679	4.29364	3.44083	4.21209	3.14562	4.14636	5.05497	5.70653	4.82726	5.58645	5.03316
KWMTBOMO08607	1.5e-14	RNA recognition motif. (a.k.a. RRM, RBD, or RNP domain)	98.8	7091.H9JEL8	H9JEL8_BOMMO	Uncharacterized protein.	22.664	21.471	12.0486	20.8768	18.1979	20.1116	20.0064	20.7251	12.543	10.1701	12.7855	11.0495	22.0757	20.2354	20.8924	23.1133	21.8813	18.4166	23.6193	20.7794	15.5713	14.6833	16.3987	12.2906	6.30973	4.56248	5.57056	4.82085	6.88532	5.70896	6.63691	5.00053	7.00029	8.37606	7.54033	7.10314	5.54186	5.64112	6.39728	6.84643	7.32277	6.45174
KWMTBOMO08608	3.4e-13	RNA recognition motif. (a.k.a. RRM, RBD, or RNP domain)	100	7091.H9JDM1	H9JDM1_BOMMO	Uncharacterized protein.	0.0583048	0.0711596	0.527914	0.101965	0.581994	0.364881	0.166932	0.0667961	0.156417	0.048098	0.182534	0.108026	0.710602	0.283422	0.123966	0.608729	0.451732	0.627853	0.129273	0.192713	0.212498	0.0712084	0.142425	0.305396	12.7439	10.7612	10.0644	10.2968	8.47042	10.0002	9.08716	11.666	7.06221	5.43198	5.24674	8.45455	7.56475	6.31894	7.13483	7.20282	5.66948	7.51352
KWMTBOMO08610	2.6e-42	Protein tyrosine kinase	97.8	7091.E9JEI8	Raf	Raf.	0.612555	0.623007	0.252105	0.0892707	1.8751	0.918434	0.2923	0.779739	1.41508	1.55807	0.559333	0.264817	0.414757	0.567172	0.325598	0.473729	0.707726	0.392635	0.301813	0.337442	0.297669	0.207811	0.498777	0.534752	1.92464	1.89244	2.03052	0.84913	0.786896	2.17599	3.45907	1.39582	1.54197	2.27388	4.10933	3.19668	1.47177	2.91647	3.96125	3.32504	1.99626	1.98083
KWMTBOMO08611	6.8e-23	Raf-like Ras-binding domain	88.4	7091.E9JEI8	Raf	Raf.	0.341345	0.238059	0	0.191877	0.846951	0.658022	0.0523554	0.111731	0.26164	0.271532	0.343492	0.271044	0.1891	0.38096	0.311037	0.791954	0.149135	0.140654	0.216237	0.322353	0.37322	0.387111	0.238236	0.278639	2.13834	1.89529	1.86788	1.29785	1.75968	0.911873	2.20648	1.19237	2.40449	1.72848	2.83166	2.11241	1.57049	1.46483	2.3772	2.36173	1.14033	1.31328
KWMTBOMO08615	0.059	Taeniidae antigen	99.1	7091.H9JDM3	H9JDM3_BOMMO	Uncharacterized protein.	1.14722	1.02319	0.708231	1.79408	0.422824	0.621303	1.42122	0.35385	0.295933	0.382196	0.984233	2.25635	1.41776	1.24097	0.985054	0.921348	1.88924	0.407269	1.80989	0.875048	1.06138	1.77834	1.67066	0.630321	2.53164	3.79931	3.44532	4.77088	4.82314	4.8176	3.12503	4.38531	2.35212	8.30553	4.24213	3.29972	3.61356	2.65092	2.15102	3.5679	3.46276	3.87165
KWMTBOMO08624	1.1e-94	Innexin	100	7091.H9JDM9	inx-5	Innexin; Structural component of the gap junctions. Belongs to the pannexin family.	1.19152	1.45422	0.374475	1.30708	1.89433	1.62692	1.09321	2.63081	1.88886	1.93012	1.57688	1.20415	2.06426	1.9407	2.32608	2.06076	1.85515	1.59969	1.99338	1.95721	2.3687	2.09022	2.2491	1.57832	0.28411	0.621794	0.590458	0.684702	0.637556	0.470455	0.710335	0.563906	0.654411	0.317754	1.29967	0.256844	0.578105	0.689054	0.926787	0.729902	0.635407	0.432878
KWMTBOMO08635	5.9e-25	Elongation factor G, domain IV	100	7091.H9JEK7	H9JEK7_BOMMO	Tr-type G domain-containing protein.	34.3558	57.369	38.7517	45.4944	40.2301	46.3365	40.1144	36.7129	39.3458	35.6159	27.291	30.3255	40.2996	35.6722	40.07	44.1078	37.3188	34.0544	45.2408	37.6092	34.0762	32.5553	38.7821	34.8836	7.69358	6.4677	4.61855	5.1538	6.34583	6.85645	8.15108	6.44941	6.48257	8.57478	10.6035	5.68457	10.1217	9.36205	10.7611	11.7666	12.934	8.6005
KWMTBOMO08637	9.7e-21	CBF/Mak21 family	100	7091.H9JDN4	H9JDN4_BOMMO	CBF domain-containing protein.	7.0675	8.07367	5.39858	8.03387	6.54678	6.34693	7.06198	6.45584	7.81162	7.04297	7.89901	6.11776	9.1879	9.38393	10.9995	9.26994	5.92531	6.71908	5.26514	8.55493	6.71775	6.69814	6.99779	7.56534	1.71469	1.20583	1.65208	1.5205	1.43944	1.58025	1.69321	1.62038	2.24374	2.22681	2.43525	1.54691	1.28333	1.3321	2.15629	1.22234	1.04579	0.491197
KWMTBOMO08644	1.4e-25	Ankyrin repeats (3 copies)	77.4	7091.H9JEK2	H9JEK2_BOMMO	Delta-aminolevulinic acid dehydratase.	16.0368	33.8888	13.5268	18.2593	22.5127	26.7303	17.725	20.9258	27.2374	18.8858	13.3055	15.3288	21.8703	19.8529	22.2894	26.8644	24.3784	21.3794	24.5002	19.271	22.0573	19.5167	21.3866	21.7216	4.1338	4.25813	4.71692	3.06355	3.89124	3.44107	6.466	5.08064	6.00795	3.44777	6.0001	3.34195	4.79722	6.74224	7.44181	6.41182	10.7959	6.2194
KWMTBOMO08646			100	7091.H9JEK2	H9JEK2_BOMMO	Delta-aminolevulinic acid dehydratase.	3.81145	3.12334	1.07565	3.03521	3.06539	2.55564	3.33222	3.39966	3.65183	4.00888	1.56613	2.23959	3.49904	3.80005	3.50198	2.30548	2.69768	2.19876	3.31994	3.5394	2.35159	2.46049	2.7599	3.18907	1.38351	1.69303	1.92523	0.271722	1.56425	0.886817	0.964077	1.28845	1.81409	1.17576	1.2773	0.868999	1.37783	2.38128	2.32935	2.84348	2.2876	2.105
KWMTBOMO08648	0	Spectrin repeat	91.3	7091.H9JEK1	H9JEK1_BOMMO	Uncharacterized protein.	34.7158	51.7841	28.4407	44.4386	48.3642	57.8149	35.2421	51.1403	47.3836	34.3948	23.9394	21.3605	40.9586	38.8	37.7101	42.9052	40.0196	36.0245	43.6924	42.2536	28.6561	25.0618	35.9271	34.0655	9.79754	10.2758	8.18667	4.77334	8.68277	8.4183	11.7686	9.04643	11.4192	9.21018	15.2329	7.43441	9.65345	12.7742	13.2462	16.8141	16.1752	11.9196
KWMTBOMO08649	1e-43	RhoGEF domain	100	7091.H9JDN9	H9JDN9_BOMMO	Uncharacterized protein.	1.29274	1.3308	1.51285	1.0026	1.31958	1.54329	1.32761	1.05602	1.41739	0.6955	1.01619	0.974725	1.89315	1.37	1.76865	1.34316	1.49894	1.43964	1.33343	1.48621	1.13077	1.12578	1.27688	1.46131	0.322485	0.215095	0.26498	0.205691	0.149657	0.183086	0.353842	0.407874	0.399491	0.293119	0.181565	0.215289	0.258597	0.248294	0.290777	0.407144	0.169309	0.302743
KWMTBOMO08653	8e-56	PRP38 family	100	7091.H9JEJ8	H9JEJ8_BOMMO	Uncharacterized protein.	14.7909	20.3141	15.6533	19.789	18.2054	23.1845	19.9003	22.5509	34.5088	22.6143	17.3646	17.1431	25.0953	23.6318	28.1376	29.5001	18.7291	26.3463	25.5616	28.9161	29.5881	29.8356	36.2667	38.1808	5.22612	6.29518	4.3964	3.02154	5.32485	5.23258	6.05309	4.386	4.94023	4.80286	9.40882	5.95009	6.44696	6.02633	8.51938	8.61783	9.69725	7.69697
KWMTBOMO08663	9.2e-82	Casein kinase II regulatory subunit	83.1	7091.H9JEJ5	H9JEJ5_BOMMO	Casein kinase II subunit beta; Plays a complex role in regulating the basal catalytic activity of the alpha subunit; Belongs to the casein kinase 2 subunit beta family.	41.5696	37.4825	28.7178	43.4125	33.1258	46.9334	39.3808	33.8835	28.7782	26.2957	24.6749	21.876	41.5747	34.8713	36.8884	35.0527	36.8936	34.8963	36.2734	32.3932	32.8154	22.0428	35.0928	29.2757	17.2033	17.0063	18.42	12.8565	16.0937	17.1913	16.8373	12.9274	21.9061	19.0478	19.1879	14.283	16.956	22.8388	21.5763	29.6443	25.6374	21.7746
KWMTBOMO08664	3e-13	BTB/POZ domain	68.7	7091.H9JEJ4	H9JEJ4_BOMMO	BTB domain-containing protein.	20.1267	14.7243	20.9189	16.0154	13.3663	10.0089	19.2256	16.599	11.8726	20.8205	22.5658	31.1096	19.8401	22.456	23.5391	18.9766	23.9427	23.6596	20.9848	19.7609	23.2518	28.9336	20.3011	24.7455	49.6822	54.5673	53.9028	45.1906	52.3583	47.383	48.4652	52.6957	48.091	43.7741	43.2723	40.2272	39.1638	39.4616	37.1996	35.308	38.3698	41.4927
KWMTBOMO08667	6.3e-18	Vacuolar sorting protein 9 (VPS9) domain	99	7091.H9JEJ1	H9JEJ1_BOMMO	Uncharacterized protein.	0.632195	0.299184	0.254878	0.558439	1.05089	0.302784	0.498682	0.443428	0.882619	0.70246	0.89367	0.86056	0.68616	0.725724	0.58978	0.643576	0.268317	0.372145	0.457699	0.753383	0.52195	0.724836	0.488506	0.276461	0.137476	0.154295	0.142559	0.547275	0.0904037	0.179003	0.118451	0.101768	0.378271	0.32591	0.387007	0.152963	0.189953	0.23938	0.25672	0.391223	0.143184	0.0896695
KWMTBOMO08679			94.7	7091.H9JDQ2	H9JDQ2_BOMMO	Uncharacterized protein.	5.47342	5.82292	3.56716	6.36204	6.27049	6.70245	6.20386	5.75433	6.45303	5.36254	4.68323	3.27067	8.01734	6.99905	9.43952	8.56329	7.06869	7.49242	8.5508	6.51221	5.63677	5.37371	7.47832	6.53154	2.72654	2.55964	2.04035	2.72262	3.16661	2.45429	2.08581	2.27887	2.54329	3.02376	2.92543	2.19973	1.81705	2.92727	2.86116	2.58978	2.52135	2.26817
KWMTBOMO08692	2.4e-57	UAA transporter family	34.9	7091.H9JX58	H9JX58_BOMMO	Uncharacterized protein.	7.86148	10.8635	11.9526	9.5869	8.56066	6.74699	5.23175	6.84784	5.66475	6.79344	6.82672	8.0532	9.61013	11.1667	12.7433	9.68498	10.253	10.2697	7.09464	8.44668	6.21583	9.12523	7.93546	9.42047	26.1208	26.8839	26.8013	27.4243	25.3347	27.7087	22.624	26.2388	21.6463	20.5415	21.3126	20.2052	15.5141	16.7042	16.3859	14.42	15.7856	15.3528
KWMTBOMO08695	1.1e-05	Low-density lipoprotein receptor domain class A	100	7091.H9JDR1	H9JDR1_BOMMO	Uncharacterized protein.	5.69916	5.24059	2.50622	5.05167	7.38772	10.3823	3.29697	4.38259	7.53996	5.1523	3.66622	2.77724	9.05369	7.29192	8.10589	7.90942	8.11803	7.83654	7.18358	5.4476	5.66229	3.62325	9.28117	6.6172	1.70642	1.7117	1.4569	1.45018	1.38584	1.28724	1.5871	1.10845	1.4566	1.80246	3.14243	1.13919	1.14942	1.54048	1.86412	2.27964	2.16605	1.62779
KWMTBOMO08730	5.5e-05	MYND finger	94.5	7091.H9JEG4	H9JEG4_BOMMO	Uncharacterized protein.	2.04755	2.42476	1.36417	2.1671	2.25835	2.2123	2.51398	2.97283	3.12723	3.34895	1.91593	2.38888	4.77311	4.06506	3.82542	3.15134	3.68285	3.66054	3.37117	3.56254	3.98987	3.34252	3.31796	2.86706	0.855756	0.800066	0.664544	0.775626	0.724461	0.81323	1.17656	1.23129	1.54898	0.900309	1.37213	0.610122	1.29649	1.04781	1.4421	1.24653	2.0088	1.2945
KWMTBOMO08743	7.1e-39	PITH domain	100	7091.Q1HQB0	Q1HQB0_BOMMO	Thioredoxin.	53.3204	44.2478	49.6552	55.3474	37.7314	43.9692	46.8862	40.8536	27.6371	32.2893	41.4665	44.6133	40.1063	43.985	42.2121	42.7793	48.6098	56.262	42.388	43.0305	32.1514	37.1922	34.2562	30.3627	115.384	106.734	103.385	93.8041	96.7355	97.6191	91.5174	108.828	96.1534	82.1924	77.5365	80.4265	80.2372	75.2649	72.8423	81.2179	88.9098	96.2105
KWMTBOMO08780	7.9e-23	GTPase-activator protein for Ras-like GTPase	87.9	7091.H9JED8	H9JED8_BOMMO	Ras-GAP domain-containing protein.	3.30895	2.92723	1.55378	3.09727	3.05912	3.10966	2.43998	3.28201	2.26394	2.94037	1.70337	1.88448	5.18356	3.9634	4.29676	3.89865	3.76721	3.51881	3.84063	4.59988	4.53254	5.05383	4.33083	4.67403	1.1771	1.36333	1.11786	1.37299	1.16188	1.48698	1.25244	1.28458	1.48636	1.79754	1.81624	1.42447	1.83234	2.07981	2.24624	1.58997	1.30271	1.5949
KWMTBOMO08850	1.2e-152	Myotubularin-like phosphatase domain	85.3	7091.H9JEA0	H9JEA0_BOMMO	Myotubularin phosphatase domain-containing protein.	1.47862	0.666923	0.535783	0.653486	1.50161	1.9236	1.10437	1.63872	0.582076	0.596627	0.433976	0.142933	1.12186	0.837067	0.785945	0.801702	0.884757	1.07551	1.2294	1.31034	0.913783	0.706638	0.588901	0.459182	0.382027	0.36519	0.485402	0.641637	0.394155	0.542917	0.569137	0.304252	0.585444	0.484563	0.741683	0.439722	0.177468	0.283995	0.127918	0.609182	0.445911	0.390954
KWMTBOMO08852	6.1e-17	Fes/CIP4, and EFC/F-BAR homology domain					9.0522	9.03756	7.54614	9.97494	8.64858	11.2541	11.1405	12.6281	11.9565	11.0298	8.2416	8.57411	16.9548	14.7051	15.0895	14.0549	15.6691	16.0924	17.2374	16.0964	18.7177	16.0569	18.2578	17.6815	4.73191	4.07801	3.81036	3.34193	3.86181	5.01474	5.71411	4.76012	5.55312	4.21499	7.4241	5.1667	5.76557	6.47436	7.25987	7.74137	8.43271	6.48662
KWMTBOMO08857	4.2e-13	Acyltransferase family	34.2	7091.H9JDM0	H9JDM0_BOMMO	Acyl_transf_3 domain-containing protein.	6.59505	6.75147	2.83477	6.30574	4.09754	4.59257	7.27937	6.88472	7.1722	6.1778	5.55371	3.7514	5.46328	6.13141	6.68346	5.25531	4.09052	5.06683	8.47288	6.1117	9.01364	6.81256	8.75146	8.76083	2.81649	3.38149	2.69013	3.51161	3.85455	3.59719	3.21334	2.39439	3.46361	3.96774	4.70505	3.13378	3.24699	4.09783	3.37265	3.86774	3.44458	3.41362
KWMTBOMO08868	8.4e-44	Bromodomain	27.7	7091.H9IU85	H9IU85_BOMMO	Bromo domain-containing protein.	1.05935	0.964858	0.780875	1.03691	1.56248	1.01113	0.831815	0.996262	0.954388	0.997811	1.47571	1.06339	0.718252	0.765842	0.613512	0.862062	0.880074	0.684088	0.420678	0.365821	0.907601	0.782071	0.975233	1.28744	0.213834	0.425446	0.238763	0.0723281	0.254814	0.16214	0.207372	0.199544	0.379282	0.277002	0.243217	0.0648882	0.174589	0.23748	0.259551	0.266355	0.282006	0.315931
KWMTBOMO08918	3e-20	Nucleoside 2-deoxyribosyltransferase like	87.4	7091.H9JE69	H9JE69_BOMMO	Uncharacterized protein.	14.6816	24.4755	9.06359	12.7178	12.2523	29.4002	11.242	11.1454	18.6114	13.1962	11.0426	9.41598	13.4603	12.9235	12.4004	10.4808	10.0065	10.9639	13.0029	11.4117	12.3129	9.63535	12.1976	11.8463	6.30781	7.49584	6.04922	7.01801	7.15594	7.48403	7.28965	6.32474	7.98401	9.2026	10.8205	4.87022	4.95849	7.93963	6.78963	5.50368	5.98536	4.20487
KWMTBOMO08928	1.1e-26	DnaJ domain	100	7091.H9JE61	DnaJ-7	J domain-containing protein.	16.8539	10.5192	12.3275	15.1103	12.164	10.3638	17.6372	16.7177	13.1637	13.7803	21.5398	18.7359	14.9389	16.8892	15.3769	13.1167	17.0685	13.2426	14.7109	16.7825	13.5759	14.7995	13.0807	10.179	30.6363	35.4383	34.0393	24.2029	28.7913	23.2675	28.7082	31.2324	28.2798	25.5547	23.3659	24.3594	25.2063	25.6345	24.621	29.2546	26.3483	30.8779
KWMTBOMO08957	4.3e-99	Serpin (serine protease inhibitor)	100	7091.H9JDY2	serpin-6	SERPIN domain-containing protein; Belongs to the serpin family.	4.05181	2.33435	1.8333	3.30088	1.74842	2.7168	3.72879	3.22915	3.74709	3.73696	2.62956	2.71375	3.54124	3.67006	4.86923	4.14561	4.92591	3.22302	3.09685	2.57864	3.43957	4.14938	5.04104	4.49387	6.72464	11.0455	5.67275	5.94459	6.29539	5.52589	5.61122	6.07434	5.65689	5.98807	5.32298	4.31489	4.56205	5.95897	6.4848	5.93537	4.76797	4.85373
KWMTBOMO08970	0.0044	WRKY DNA -binding domain	99.6	7091.H9JE44	H9JE44_BOMMO	Uncharacterized protein.	0.221124	0	0.158064	0.183177	0.404273	0.382373	0.812197	0.733316	0.280998	0.576044	0.573854	1.28083	0.348157	0.533405	0.197956	0.243014	0.484066	0.402828	0.425766	0.564182	0.890742	0.79597	0.284292	0.365756	1.65982	1.23871	1.20879	1.75203	0.921492	1.37599	0.80899	1.47796	0.858211	0.967304	0.930925	1.20997	1.69204	0.719769	1.80626	0.931263	0.645792	1.24362
KWMTBOMO08998	6.8e-127	Indigoidine synthase A like protein	79.3	7091.H9JE33	H9JE33_BOMMO	Uncharacterized protein.	6.50245	4.4796	4.3919	5.55704	3.1481	3.21683	5.76515	4.90573	2.85675	2.24285	3.16528	3.04758	5.0959	5.40447	5.2748	5.83479	5.21071	9.04458	7.86167	6.24051	4.58289	4.51035	6.36468	5.46978	20.0933	15.8372	16.1388	20.069	20.0825	20.5962	20.8453	23.1609	18.5391	22.4681	20.9285	21.1585	18.0962	21.5588	21.9773	16.5265	14.9967	13.9751
KWMTBOMO09022	5.2e-10	Immunoglobulin domain	100	7091.H9JE17	H9JE17_BOMMO	Ig-like domain-containing protein.	4.05701	6.74639	2.59849	4.52305	4.85961	9.10447	3.92026	10.5739	5.10182	2.60422	2.20286	2.9879	10.5634	8.39915	7.62849	7.14774	11.1979	7.43082	5.22846	6.87236	5.57255	4.61423	5.32681	4.52776	1.247	1.39489	1.60633	1.32864	0.657383	1.0095	1.61292	1.24003	1.59948	3.38852	2.08674	1.61872	1.53993	1.94903	2.59835	2.73377	2.47231	1.98257
KWMTBOMO09043	9.6e-157	Filamin/ABP280 repeat	27	7091.H9JV53	H9JV53_BOMMO	Uncharacterized protein.	9.35973	9.5172	5.70349	9.2181	6.33686	10.9827	7.49259	7.73658	12.6581	10.1052	7.65054	7.70892	13.4534	12.4132	13.0135	11.9869	9.68074	10.7672	11.9125	10.0577	13.8895	12.1767	15.6029	16.0102	3.53836	4.28137	3.26504	3.00504	2.95935	3.54949	3.44039	3.4528	4.79788	4.52143	5.70578	3.43545	4.60992	5.62148	7.15625	4.97942	5.03499	3.50193
KWMTBOMO09061	5e-38	Gamma tubulin complex component C-terminal	99.7	7091.H9JDI7	H9JDI7_BOMMO	Gamma-tubulin complex component.	9.56844	18.912	11.9781	13.7006	14.2949	17.7771	11.7286	13.8547	12.9061	8.5183	7.61375	7.50494	13.1047	13.4001	13.9865	16.0023	14.5017	12.481	16.7953	14.9932	12.4962	12.173	11.8815	10.897	5.33745	5.45131	6.53935	5.94664	5.66166	6.04447	7.52971	6.8765	5.80909	6.12923	7.66601	6.88408	4.74473	7.46757	7.77428	5.64165	7.26893	3.67144
KWMTBOMO09065	2.9e-10	LisH	100	7091.H9JDI6	H9JDI6_BOMMO	Uncharacterized protein.	2.59132	1.50226	1.8397	2.71906	1.16399	2.50855	1.80843	2.44919	1.04278	2.24458	2.05351	2.95271	2.87112	1.41711	1.92835	1.95394	2.29828	1.56963	2.87274	2.5695	2.47914	3.71866	4.11451	2.12852	6.58434	5.65565	5.10617	4.57996	6.49126	5.66641	5.52282	5.00775	4.77721	6.91535	4.53422	4.07662	8.10722	5.95263	5.34951	6.54802	3.02989	6.19091
KWMTBOMO09085	1e-74	Protein kinase domain	86.7	7091.H9JDI0	H9JDI0_BOMMO	Non-specific serine/threonine protein kinase.	1.64458	1.48003	1.18961	1.08942	1.75104	1.96874	1.49818	1.75087	1.87174	1.13057	1.54069	1.08955	3.0001	1.97263	2.56067	2.23539	2.45894	1.49496	2.32041	3.00156	2.27039	2.0897	2.15069	2.96631	0.599101	0.605922	0.721972	0.649378	0.896274	1.20248	0.893281	0.524124	0.693666	1.21827	1.13713	0.84839	0.519719	0.953994	0.942037	0.979453	1.23782	0.793746
KWMTBOMO09093	1.4e-60	HECT-domain (ubiquitin-transferase)	83.8	7091.H9JDC2	H9JDC2_BOMMO	Uncharacterized protein.	9.04152	8.39617	5.67215	9.25569	7.73719	8.17183	7.41512	8.98956	8.55579	9.87661	7.28919	6.72648	11.5294	10.4017	12.6397	10.4752	7.71802	8.21736	10.66	9.53692	10.9351	9.63044	11.4151	10.444	4.34671	4.6851	4.0853	3.06445	3.35403	3.59186	4.4785	4.07963	4.47874	3.94129	4.99474	3.07195	5.42241	5.09059	6.15407	5.20697	5.67944	5.08594
KWMTBOMO09094	2e-14	Cyclin, N-terminal domain	100	7091.H9JDC3	H9JDC3_BOMMO	Uncharacterized protein.	9.52971	5.73349	10.2333	10.1227	4.94381	6.10297	7.42156	6.53518	7.24663	10.0067	7.83943	10.6312	4.31269	6.60611	6.09992	4.24292	4.47437	6.00081	6.6587	6.95031	7.37445	9.67165	8.40173	6.5191	20.3527	17.3358	20.8372	14.5684	16.1764	17.023	17.7139	16.2776	16.9036	18.2103	15.7689	14.689	17.3528	14.7344	12.0849	13.2839	15.1883	17.1994
KWMTBOMO09098	1.2e-15	Poly (ADP-ribose) glycohydrolase (PARG)	68.4	7091.H9JDH6	H9JDH6_BOMMO	Uncharacterized protein.	9.65697	10.4285	9.80087	13.5283	7.75199	9.72969	12.9739	12.7432	8.40965	9.32198	3.62083	5.95783	12.1562	13.5352	12.5236	16.4226	17.6277	16.8003	16.5911	16.8228	14.2626	9.01545	16.2411	12.3507	2.4865	3.20466	1.56425	0.883095	1.20453	2.34842	2.35408	2.39284	2.38077	1.68917	2.56656	1.24497	2.97755	4.46705	4.27564	5.36593	3.20634	4.30461
KWMTBOMO09116	3.7e-34	E2F/DP family winged-helix DNA-binding domain	100	7091.H9JDD7	H9JDD7_BOMMO	Uncharacterized protein.	4.3134	3.77958	3.34564	5.43994	3.64321	5.87249	2.79055	3.92793	4.3394	3.48988	4.70689	5.40982	4.3196	3.16819	3.14518	2.43773	3.92372	4.27482	3.21855	4.2649	4.8069	4.93033	3.91748	3.94987	10.8331	8.38246	10.0821	4.99041	8.44721	7.10531	8.72161	9.22552	7.93473	8.6293	6.3374	5.64849	9.61742	10.1625	7.67492	12.7627	9.22763	11.9145
KWMTBOMO09126	7.1e-80	HECT-domain (ubiquitin-transferase)	100	7091.H9JDE2	H9JDE2_BOMMO	Uncharacterized protein.	26.24	36.8319	21.5289	28.2992	28.0086	38.7097	24.757	28.1152	39.258	30.2911	22.5922	25.5132	30.6133	28.3787	29.1595	28.5406	29.8897	29.4373	32.7537	29.3355	34.263	27.9164	33.0301	28.8139	13.8616	17.1956	14.312	9.36438	11.4495	11.0399	16.0935	16.3851	15.6015	12.5598	16.749	12.1273	14.0268	18.8169	19.9597	18.5766	22.2575	15.3898
KWMTBOMO09129	4.1e-31	GTPase-activator protein for Ras-like GTPase	97.3	7091.H9JDE3	H9JDE3_BOMMO	Uncharacterized protein.	1.33409	1.12877	0.616433	1.29895	1.31371	1.95919	0.966625	1.80031	0.966117	1.31661	1.07619	0.755182	2.51193	1.75626	2.38405	1.45267	1.9224	1.49201	1.95987	1.74939	1.75399	1.69932	1.38953	1.67195	0.610477	0.787939	0.584817	0.639893	0.69393	0.686264	0.740685	0.535836	0.785338	1.01373	1.06386	0.410535	0.685348	1.05576	1.08299	0.95136	0.914809	0.44085
KWMTBOMO09161			80.5	7091.H9J1I6	H9J1I6_BOMMO	Uncharacterized protein.	0.736492	0.781626	0.790729	1.25999	1.07397	2.29202	0.584461	1.02718	1.63219	1.26796	1.0902	0.569554	1.06436	1.20078	1.08932	1.0401	0.822627	0.849738	0.0709978	1.34063	1.12037	0.899487	0.586657	0.731893	0.236217	0.229768	0.377407	0.159798	0	0.19316	0.650965	0.22732	0.483641	0.287021	0.246286	0.292031	0.147327	0.169748	0.573438	0.215773	0.0253836	0.0556378
KWMTBOMO09174	4.5e-17	HEAT repeat	99.5	7091.H9J1H8	H9J1H8_BOMMO	Uncharacterized protein.	12.4845	17.4035	9.38751	11.0589	12.4738	16.09	9.67194	9.40524	12.9169	9.46313	8.02309	9.57035	11.9969	9.96912	9.07344	11.5827	10.405	9.16476	13.6272	12.0274	12.8579	9.48454	13.7489	14.6226	3.16446	4.10408	3.53041	2.76817	3.26491	3.75656	4.53974	2.96359	3.98205	5.27941	5.80229	4.6811	6.27483	8.05052	6.97561	6.11756	7.61004	6.25833
KWMTBOMO09175	6.4e-32	Mitochondrial carrier protein	100	7091.H9J1K0	CTL17	C-type lectin domain-containing protein; Belongs to the mitochondrial carrier (TC 2.A.29) family.	0.646585	0.749685	0.558832	1.78095	1.78135	1.32774	0.798344	1.4815	0.47702	1.16013	1.10069	1.40164	1.00296	1.17865	0.996691	0.937589	0.553691	0.932509	1.43361	1.35352	1.13114	0.750199	0.868704	1.70878	2.27889	1.70117	3.02447	2.33935	1.65367	2.02818	1.56886	2.04005	2.67124	2.66072	2.6606	2.68303	2.29065	2.19938	1.70469	3.48556	2.81904	4.15679
KWMTBOMO09186	1e-38	Exocyst complex component Sec5	99.9	7091.H9J1K5	H9J1K5_BOMMO	Exocyst complex component 2; Component of the exocyst complex involved in the docking of exocytic vesicles with fusion sites on the plasma membrane. Belongs to the SEC5 family.	6.00134	6.23265	3.912	6.32325	4.74775	6.83789	5.30947	6.33444	4.90001	4.70476	3.99689	4.95873	6.60803	6.96316	5.52134	4.9151	4.92482	4.12868	6.14344	6.16026	6.86064	5.17467	6.10071	5.92837	1.52764	1.54537	1.70241	0.950758	1.34947	1.34163	1.60518	1.13688	1.66691	1.98444	2.25534	1.85838	1.96653	1.99796	2.62066	2.23966	2.48207	2.11572
KWMTBOMO09201	0.046	54S ribosomal protein L8 C-terminal domain	77.7	7091.H9J1G3	H9J1G3_BOMMO	C2H2-type domain-containing protein.	15.7216	18.238	13.9659	16.9798	14.5123	18.9653	13.3422	16.1685	18.3393	15.0561	12.1525	10.7574	20.3223	17.4304	20.9331	17.967	17.9632	17.271	17.1414	15.2062	12.8781	9.37871	15.3998	14.5648	2.42414	3.64552	1.91106	2.56775	1.54516	2.06574	3.07935	2.02588	1.95919	1.2684	1.83574	2.12939	1.52783	1.62741	2.11647	2.55668	3.45498	1.96085
KWMTBOMO09202			86.9	7091.H9J1G3	H9J1G3_BOMMO	C2H2-type domain-containing protein.	9.63027	8.76418	3.50526	11.536	8.33485	11.3655	8.84546	11.9256	7.31757	9.6435	4.31327	4.39365	9.31319	6.72625	7.81147	8.78229	5.51596	6.87216	6.54144	6.56237	4.8083	4.62305	6.32308	7.23638	0.0912538	0.798861	0	0.277795	0.0780106	0	0.146019	0.219542	0.0494568	0.13608	0.214073	0	0	0.147546	0.110763	0.328214	0.176508	0.193443
KWMTBOMO09204	1.1e-06	Zinc-finger double-stranded RNA-binding	100	7091.H9J1G3	H9J1G3_BOMMO	C2H2-type domain-containing protein.	1.86791	2.05912	0.0743965	3.87256	2.09309	2.19182	1.42326	1.65674	1.77814	2.23682	0.99036	1.00476	2.26988	1.69466	0.960844	2.58627	1.10568	1.66849	2.47156	1.26134	0.592938	1.83976	0.29438	0.774685	0.395106	0.360299	0	0.150348	0.295546	0.0363474	0.39514	0.0950561	0.107068	0.0981988	0.509785	0.329712	0.166336	0.106473	0.179842	0.253765	0	0.104695
KWMTBOMO09208			96.6	7091.H9J1L2	H9J1L2_BOMMO	Uncharacterized protein.	4.2028	4.57489	2.43096	4.37025	4.64874	5.55359	2.86597	4.38111	5.20581	3.6779	1.82251	3.0937	4.63562	3.45102	2.33459	3.46993	3.08022	3.16717	5.68762	5.42306	4.26408	2.24277	3.46841	4.11072	0.837932	0.950897	1.14354	0.740057	1.24694	0.845076	1.77533	0.866103	1.90064	1.78947	2.31517	0.759675	1.01038	0.886493	1.39377	2.24839	1.39567	0.657879
KWMTBOMO09209	1.4e-78	Pumilio-family RNA binding repeat	100	7091.H9J1L4	H9J1L4_BOMMO	PUM-HD domain-containing protein.	30.0031	41.1609	21.2517	35.7923	26.8986	40.9729	29.1883	29.5431	38.2868	23.8178	17.9379	18.7456	34.0629	31.9383	36.0276	35.0437	29.1316	29.7764	33.3071	28.7287	35.1208	27.225	38.4036	31.6384	10.8381	9.54204	11.1794	6.3284	7.78102	7.70337	12.1504	10.592	13.7027	11.2439	12.5583	8.57071	11.3536	17.8235	19.0883	16.5244	19.0726	10.219
KWMTBOMO09235	2.8e-12	Methyl-CpG binding domain	94.8	7091.H9J1M6	H9J1M6_BOMMO	Uncharacterized protein.	8.97832	11.0967	7.15019	9.88185	9.28875	10.1011	8.57028	11.8752	10.2587	8.85621	6.43962	5.7576	10.1211	9.97478	8.75811	11.6285	9.17318	9.10299	10.7421	9.85271	10.0734	8.6541	12.3737	11.6062	3.73202	3.33518	3.31209	2.42605	3.5942	4.02547	4.21288	3.59146	3.8051	3.60584	5.11619	4.13299	5.02114	5.5565	6.36311	6.82537	7.08333	4.59842
KWMTBOMO09283	0.19	RhoGEF domain	100	7091.H9J1N8	H9J1N8_BOMMO	Uncharacterized protein.	1.55698	4.05732	1.66261	2.37333	3.6796	4.6415	1.03915	2.69971	3.04807	4.00947	1.7291	2.19865	2.84408	2.58617	1.96835	2.73368	2.72836	1.94205	3.4055	2.68903	1.84041	2.82665	3.70057	2.88543	0.517372	0.452921	1.33291	0.769991	1.56275	0.533064	0.883056	0.265538	0.598186	0.754373	1.0357	0.959426	0.542103	1.07819	0.502386	1.276	1.3343	0.767718
KWMTBOMO09284	9.6e-18	PH domain	84.4	7091.H9J1N8	H9J1N8_BOMMO	Uncharacterized protein.	7.86161	13.45	6.44221	8.62354	8.43596	11.4487	8.66679	9.43544	13.6211	10.6256	8.79008	8.2453	11.2251	9.57828	9.10374	9.28272	9.81772	8.69251	11.3352	11.3168	13.789	14.9166	13.9459	13.4365	2.39724	3.65158	2.7749	2.64662	3.19697	2.39938	4.11209	2.86061	3.76258	4.09913	4.85887	2.60328	4.49977	5.78821	4.00382	5.0058	6.65855	3.96376
KWMTBOMO09313	3.7e-38	Cullin binding	100	7091.H9J1B3	H9J1B3_BOMMO	Defective in cullin neddylation protein; Neddylation of cullins play an essential role in the regulation of SCF-type complexes activity.	10.5884	9.09608	9.73805	9.83861	8.9562	9.4245	11.2648	9.80938	9.96473	12.9828	16.0553	14.2108	10.4489	9.12002	11.2051	8.61775	9.88451	9.99029	11.3907	10.5763	15.6384	17.5271	12.1372	15.8494	24.2572	24.2871	26.0465	19.5793	24.3197	18.4777	23.757	24.8845	22.7147	21.3441	20.1834	17.2893	25.4123	27.9159	25.1719	28.2796	26.8248	27.4497
KWMTBOMO09355	4.6e-39	AhpC/TSA family	100	7091.Q6T3A7	Jafrac1	Thiol peroxiredoxin.	539.832	1069.62	653.282	616.615	908.714	957.602	590.151	590.805	869.005	541.336	474.425	598.647	512.485	502.246	513.664	553.606	491.233	466.736	535.375	536.289	516.253	478.988	490.297	457.505	268.749	259.936	243.253	225.417	273.257	266.308	334.946	236.94	296.904	317.394	384.267	330.387	268.774	342.332	316.383	342.423	432.719	267.917
KWMTBOMO09384	0.00049	Protein of unknown function (DUF418)	99	7091.H9JT96	H9JT96_BOMMO	Uncharacterized protein.	3.95046	6.24452	3.37349	3.56085	4.12746	7.35144	5.81098	5.78185	6.46622	4.41459	4.78088	4.02402	8.96611	9.04576	8.19582	7.77248	6.98296	7.95123	7.29271	7.65033	7.47802	7.6941	7.88586	8.47743	2.71022	2.57032	1.85883	2.61988	1.65841	2.33052	2.89876	3.44549	3.44795	4.21172	5.59497	3.79323	2.75437	4.55121	4.38043	2.18411	3.39367	1.78404
KWMTBOMO09399	3e-17	Protein kinase domain	100	7091.H9JU81	H9JU81_BOMMO	Protein kinase domain-containing protein.	0.249286	0.494402	0	0.367838	0.783831	0.804411	0.568752	0.571182	1.04495	0.886849	0.548743	0.554246	0.138101	0.194752	0.496896	0.108444	0.15248	0.143809	0.0345448	0.411978	0.749553	0.418627	0.0761186	0.267083	0	0	0	0.155503	0.0436686	0.112781	0.102172	0.0737368	0.0553697	0.101566	0.0958666	0.170509	0.0573468	0.165186	0.155007	0.0262467	0.0988053	0.0541424
KWMTBOMO09427	4.5e-35	Domain of unknown function (DUF1899)	51.6	7091.H9JSH8	H9JSH8_BOMMO	Coronin; Belongs to the WD repeat coronin family.	0.541569	0.991459	0.390057	0.591943	0.56762	0.847307	0.19382	0.775552	1.90692	0.390918	0.927217	0.225767	0.650048	0.376085	0.719666	0.287947	0.0552099	0.416562	0.475304	0.223754	0.740178	0.688985	0.413416	0.80588	0.184957	0.148424	0.0997342	0.075073	0.0158115	0.0544479	0.177574	0.124594	0.240579	0.128713	0.295047	0.0205794	0.103821	0.0398737	0.0673501	0.0950342	0.0894387	0.196039
KWMTBOMO09444	1.5e-15	Ion transport protein	98.7	7091.H9JTC2	H9JTC2_BOMMO	Uncharacterized protein.	1.4351	1.75151	0.379694	1.54618	3.00827	2.28537	0.495261	2.17257	1.03125	0.507376	1.44413	1.36745	0.795028	1.76182	0	0.891853	0.877804	0.827886	0	0.959974	0.0560399	0	0	0.658955	0.12603	0.490358	0.377551	0.639437	0.790095	0.618349	0.268888	0.0808557	0.683047	0.37588	0.275945	0.0934855	0.18865	0.769817	0.203967	0.43171	0.365663	0.356218
KWMTBOMO09452	2.6e-29	Trypsin	100	7091.H9JTC4	H9JTC4_BOMMO	Peptidase S1 domain-containing protein.	67.497	200.793	158.35	101.012	226.055	188.426	128.63	140.43	241.647	144.662	101.697	135.706	118.147	128.078	102.172	133.79	141.242	110.996	139.733	144.391	116.729	119.073	93.8707	117.578	21.0758	27.3778	28.1563	14.572	23.7358	15.7579	35.3153	30.1495	30.5438	29.4516	44.4976	43.078	22.2978	32.4343	23.9515	31.2929	47.4853	24.7202
KWMTBOMO09464	3.5e-108	Sulfate permease family	89.8	7091.H9JTC8	H9JTC8_BOMMO	STAS domain-containing protein.	1.15012	0.856803	0.663917	0.764056	2.57639	1.41967	0.753734	0.804264	0.761353	0.646898	0.491	0.398511	0.612329	0.560117	0.317578	0.727746	0.401995	0.706569	0.579558	0.47724	0.636928	0.291878	0.47433	0.256049	0.330557	0.151835	0.176045	0.0869626	0.0837288	0.126142	0.274263	0.27098	0.437927	0.352966	0.436553	0	0.288632	0.0923773	0.208044	0.138393	0.0828828	0.0778583
KWMTBOMO09475	2.1e-120	Sec1 family	74.5	7091.H9JTD6	H9JTD6_BOMMO	Uncharacterized protein; Belongs to the STXBP/unc-18/SEC1 family.	5.91322	6.8429	3.89535	4.80013	5.72258	8.69441	8.55538	9.02566	8.14946	7.36171	7.87342	6.45329	8.94865	7.02336	7.39783	6.52502	7.21177	5.94886	7.03506	8.20324	7.01734	5.79073	8.58753	7.13375	1.12303	2.11288	1.81937	1.87431	1.76852	2.22937	1.91523	1.30826	2.22638	2.277	2.99505	1.29887	2.28929	2.05472	2.15231	3.4622	3.15831	1.62886
KWMTBOMO09496	0.00071	non-SMC mitotic condensation complex subunit 1	100	7091.H9JTE7	H9JTE7_BOMMO	Uncharacterized protein.	49.505	56.0023	48.1283	45.3803	35.91	41.9674	44.3824	38.7101	52.8297	53.5087	32.9314	30.9181	51.8425	34.9733	53.4885	54.6107	36.2375	33.0779	35.69	29.8029	47.3326	40.5691	46.301	53.1329	9.66114	8.87055	7.47229	5.40677	7.29134	6.34885	10.1656	8.0764	7.10834	4.6956	7.19758	5.79822	6.48571	9.13057	11.5845	7.96255	10.042	7.42658
KWMTBOMO09497	1.8e-24	SCA7, zinc-binding domain	99.4	7091.H9JU43	H9JU43_BOMMO	SCA7 domain-containing protein.	2.95063	2.73689	2.24051	3.23153	2.91584	2.19855	3.92829	3.07612	2.51326	2.13592	1.38562	1.50886	3.80864	3.79581	3.68569	3.61114	3.62765	3.25114	3.82715	3.78727	2.85516	2.75679	3.62188	2.65548	0.350681	0.591055	0.478176	0.245412	0.2481	0.347078	0.570811	0.50039	0.458762	0.324586	0.703519	0.215275	0.624473	0.651731	0.821953	0.608903	0.80695	0.628031
KWMTBOMO09502	2.1e-29	RNA recognition motif. (a.k.a. RRM, RBD, or RNP domain)	98.3	7091.H9JU41	H9JU41_BOMMO	Uncharacterized protein.	15.9007	33.8469	14.159	16.5016	17.6752	23.127	15.7312	15.6651	23.4225	14.8855	12.1681	14.4834	15.1617	12.6173	12.2906	15.2828	15.4672	13.5551	15.101	13.4256	13.3691	11.8196	17.1331	17.9427	4.68267	3.98236	3.34984	2.63981	3.71872	3.1198	4.11496	4.32572	3.66118	3.59533	4.82624	3.05589	3.58125	5.21301	6.46028	6.53003	8.52129	5.52374
KWMTBOMO09508	1e-32	Trypsin	54.3	7091.H9JU39	H9JU39_BOMMO	Peptidase S1 domain-containing protein.	7.12614	9.93599	8.31865	8.97856	6.3114	9.40074	8.69438	10.4152	7.61807	8.14995	6.10981	5.18524	14.1642	13.4288	15.9778	19.7398	12.2575	15.1731	11.5389	8.44606	10.2944	10.4967	14.1634	12.6786	2.93817	3.71878	2.06792	1.22132	2.05784	2.57919	2.32242	1.46485	1.9953	1.98838	2.27542	1.73305	1.17237	2.27039	2.23433	1.87346	2.15687	1.40703
KWMTBOMO09528	3.4e-56	Nucleocytoplasmic shuttling protein for mRNA cap-binding EIF4E	89.8	7091.H9JU25	H9JU25_BOMMO	Uncharacterized protein.	0.38499	0.278442	0.404922	0.280533	0.717348	1.30505	0.321493	0.718762	1.16671	0.458747	0.70308	0.55479	1.0269	0.445584	0.636651	0.529313	0.47097	0.378382	0.885214	1.06827	0.436531	0.592095	0.522468	0.611075	0.0701238	0.0937877	0.136546	0.094876	0.0199824	0.0430064	0.121558	0.0787297	0.190025	0.185903	0.197405	0.169051	0.0524828	0.264556	0.14186	0.228195	0.316487	0.198201
KWMTBOMO09536	3.2e-56	Protein phosphatase 2C	89.7	7091.H9JU18	H9JU18_BOMMO	PPM-type phosphatase domain-containing protein.	2.87711	3.08537	1.88764	2.87367	3.0858	3.98341	3.12781	4.24772	2.50287	1.74284	2.37431	1.28471	3.46785	2.48283	3.17378	2.55556	3.41657	3.47228	3.65665	3.43513	2.25075	2.08773	2.44073	2.95784	1.22351	1.00056	0.984308	0.560696	0.894119	0.95854	0.947317	1.26289	1.03744	1.58911	1.28698	0.856332	0.797558	1.18058	1.28149	1.2269	1.28826	0.941241
KWMTBOMO09543	2.3e-08	Acyltransferase family	100	7091.H9JTF7	H9JTF7_BOMMO	Acyl_transf_3 domain-containing protein.	3.80898	4.4192	2.67078	2.46712	3.04167	3.14518	3.98857	6.14151	4.28924	4.71327	3.9749	2.71833	4.11604	5.4861	5.19904	3.49124	2.01342	2.6585	2.86722	2.38323	2.87928	2.29726	2.52714	2.95572	0.578154	0.393658	0.103919	0.391115	0.362449	0.312028	0.37005	0.148367	0.208895	0.229909	0.397846	0.643285	0.129812	0.0830934	0.187136	0.118826	0.0745531	0
KWMTBOMO09571	2.1e-52	Sir2 family	100	7091.H9JTH2	H9JTH2_BOMMO	NAD-dependent protein deacylase; NAD-dependent protein deacylase. Catalyzes the NAD-dependent hydrolysis of acyl groups from lysine residues; Belongs to the sirtuin family. Class II subfamily.	4.24192	4.24358	6.86879	5.56377	3.37352	4.6511	6.15961	4.58087	4.33745	5.55018	6.28628	6.64823	4.89255	7.02631	7.98405	6.25189	7.82644	7.34126	6.28298	5.09494	5.89259	5.98755	7.00713	6.40737	15.19	15.4475	13.9588	12.2906	15.5437	13.1507	14.0912	17.717	12.4183	10.908	10.0017	11.6692	15.3253	15.7285	13.4217	14.0283	13.478	18.7885
KWMTBOMO09622	6.9e-33	Ubiquitin-conjugating enzyme	100	7091.Q2Q469	UBE2L	Ubiquitin-conjugating enzyme; Ubiquitin-conjugating enzyme E2I; Belongs to the ubiquitin-conjugating enzyme family.	48.5587	44.371	51.872	51.1024	40.274	54.8907	53.4321	44.5627	34.5284	47.1102	52.5311	48.046	43.2385	50.5813	52.7029	46.3031	50.4617	60.2785	44.1086	50.5587	48.5066	66.4469	40.1345	42.4012	118.205	113.141	119.904	81.3566	95.9737	89.3704	96.6563	123.93	103.507	86.9054	85.8416	79.4115	80.1245	91.3077	82.4566	87.2091	86.2057	104.636
KWMTBOMO09634	1.4e-15	CNH domain	84.4	7091.H9JTJ4	H9JTJ4_BOMMO	Protein kinase domain-containing protein.	0.425236	0.589361	0.311461	0.567199	0.80289	0.794974	0.85121	1.16424	1.09246	0.874013	0.829228	0.857307	0.838486	0.608114	0.566991	0.677235	0.546655	0.74009	0.76705	0.444683	0.819564	0.704198	0.801073	0.78249	0.141781	0.228413	0.143348	0.131881	0.191908	0.0956485	0.193784	0.136441	0.204909	0.152698	0.410212	0.197191	0.198962	0.133724	0.207946	0.291397	0.348514	0.313074
KWMTBOMO09635	3.2e-22	COMPASS (Complex proteins associated with Set1p) component N	97.6	7091.H9JTW6	H9JTW6_BOMMO	Uncharacterized protein.	1.2048	1.62432	0.856211	1.18518	1.78716	1.71784	1.33867	1.30804	0.808044	1.24814	1.19241	0.778687	2.25069	2.10867	2.06269	1.59265	1.53386	1.91537	2.11995	1.67468	1.83045	1.59977	1.9763	1.54098	0.591363	0.619894	0.531465	0.332081	0.515358	0.414087	0.647683	0.596715	0.684565	0.530826	0.915875	0.56216	0.618772	0.63125	0.67598	0.731605	0.727398	0.596368
KWMTBOMO09673	2.1e-75	GMP-PDE, delta subunit	100	7091.H9JTL3	H9JTL3_BOMMO	GMP_PDE_delta domain-containing protein.	1.0112	0.565651	1.1965	0.331577	0.75703	1.08767	1.04045	1.01366	0.339099	0.469227	0.593578	0.655736	0.560192	0.438883	0.806242	0.92866	1.03086	0.534732	0.653927	0.324945	0.87529	0.205832	0.308767	0.361131	1.96848	1.71318	2.1105	1.57696	1.47614	2.13493	2.5696	2.52578	1.19787	1.44197	0.615715	1.11433	1.70589	1.19121	1.84439	1.24211	1.33598	2.45246
KWMTBOMO09677	0.00044	Phosphotyrosine interaction domain (PTB/PID)					6.79302	4.94491	3.38477	5.76364	3.59762	4.89611	4.84783	3.92581	4.81284	3.94098	3.71538	3.5405	5.80678	7.4959	6.55724	6.64092	3.35364	5.06999	5.25141	4.41948	6.03887	4.25899	5.95802	6.33495	1.88351	1.74771	2.33122	1.94479	2.07626	1.76311	1.6259	1.71716	2.88332	3.17009	2.52709	1.89347	1.78064	2.52892	2.68728	1.93555	1.42212	1.50602
KWMTBOMO09681			100	7091.H9JTU5	H9JTU5_BOMMO	Uncharacterized protein.	2.23553	5.45683	0.44163	0.938292	2.14223	1.78377	1.34411	3.38067	1.67926	2.54497	1.57472	0.695848	4.95382	7.45168	4.84817	6.5352	6.45412	5.3649	5.65056	5.02454	4.59527	2.62108	3.71342	5.10962	1.3193	0.802048	0.790446	1.71061	0.939862	1.29458	0.469123	0.564269	0.794466	0.582925	0.962873	0.65241	0.24685	0.63204	0.444821	0.376598	0.637964	0.5438
KWMTBOMO09709	2.5e-14	CRAL/TRIO domain	34.4	7091.H9JKR6	H9JKR6_BOMMO	CRAL-TRIO domain-containing protein.	48.0822	22.9164	34.3633	36.4122	23.7524	22.4032	35.8353	25.4113	25.7513	35.0471	40.5442	33.4754	28.1146	45.1861	50.966	41.0801	40.058	48.6322	38.4022	32.1329	36.5703	43.2925	39.6085	38.4043	86.2718	69.1492	84.5915	103.043	84.5967	101.197	69.5757	91.5489	75.1164	89.2848	84.6794	105.465	67.5611	84.3424	91.4478	52.5904	66.9101	71.0122
KWMTBOMO09715	2.2e-17	Oligonucleotide/oligosaccharide-binding (OB)-fold	100	7091.H9JTT4	H9JTT4_BOMMO	Uncharacterized protein.	13.8005	19.6239	18.1646	19.0402	13.1777	19.249	15.9702	15.251	14.7132	13.6132	13.4124	12.7364	10.4582	9.2219	10.069	12.309	8.32184	9.53849	10.1033	6.99276	9.0393	7.79134	10.6939	9.15973	4.69538	2.7442	3.38063	2.9237	3.4666	3.20033	4.58905	4.67256	4.48224	4.21703	5.28215	4.12603	4.55243	5.17625	5.5697	5.37343	5.34087	4.69393
KWMTBOMO09716	4.9e-10	DEAD/DEAH box helicase	98.9	7091.H9JTT4	H9JTT4_BOMMO	Uncharacterized protein.	4.91643	4.78719	3.76489	4.2285	4.03866	4.2085	4.25458	4.93992	4.9911	4.22198	3.26444	1.97114	4.56916	4.47756	3.84138	4.39435	3.31943	3.34764	4.36326	3.49273	3.39275	2.51008	3.93761	3.70351	2.37821	2.04822	2.02849	1.92166	2.37192	1.86369	2.05249	2.39459	1.98112	1.84985	2.6139	2.19286	2.26199	1.99384	2.85994	3.0436	2.33198	2.49737
KWMTBOMO09775	2.3e-21	twin BRCT domain	79.6	7091.H9JTQ3	H9JTQ3_BOMMO	Uncharacterized protein.	10.8654	13.6694	8.81502	10.7689	10.6631	16.0481	12.0729	11.3231	17.4774	10.2977	7.59599	8.75519	15.2027	11.3179	10.9104	12.5267	10.7264	10.5283	11.8228	12.2905	14.3926	14.1692	14.4971	11.5694	3.60256	3.82883	2.9254	2.82059	2.87651	2.7186	4.21371	3.57246	4.10318	2.78156	4.77046	2.74687	3.2232	4.15922	4.57254	4.05916	3.94397	3.9347
KWMTBOMO09778	5.3e-08	Myosin tail	88.2	7091.H9JTQ9	H9JTQ9_BOMMO	Uncharacterized protein.	11.341	17.5204	6.97527	11.4466	13.7108	24.1663	10.7279	11.8335	17.3331	10.3816	8.29055	6.25683	15.3215	13.2406	12.4374	14.2565	12.7133	12.5254	18.1345	17.9993	16.2261	12.229	14.0577	16.3213	3.78392	4.65118	3.94414	4.47084	4.65276	4.75574	5.14242	5.85283	6.98573	5.96045	7.08516	4.36399	4.32558	6.25779	6.94178	5.78833	6.16606	4.12051
KWMTBOMO09792	6.1e-50	Cytochrome P450	100	7091.H9JK98	CYP367A1	Uncharacterized protein.	0.0333887	0.0815003	0.247348	0.394139	0	0.156714	0	0.114754	0.0895732	0	0.0783971	0.148469	0.0739876	0.0695589	0.21297	0.232396	0.245073	0.231136	0	1.0668	0.0365066	0.407781	0.203903	0	0.65681	0.658843	0.516498	0.694257	0.444513	0.684789	0.875821	0.684744	0.355971	0.27207	0.333843	0.274051	0.430129	0.50149	0.597925	0.42185	0.608752	0.145034
KWMTBOMO09799	5.8e-61	Nuclear protein Es2	100	7091.H9JUD6	H9JUD6_BOMMO	Uncharacterized protein.	5.96771	6.43899	4.24476	6.91983	5.02454	5.93694	5.33941	6.73775	4.84355	4.81599	3.68076	4.15834	9.00774	8.08567	8.78069	8.97964	9.70753	8.53183	9.89974	8.14723	9.81113	7.60534	10.9861	12.4787	2.16216	1.64199	1.59275	0.989105	1.53021	1.72167	1.55972	1.68845	1.22946	1.3038	2.67747	1.97191	2.24827	1.89124	3.09767	2.45867	4.07933	2.55469
KWMTBOMO09805	5.9e-95	Putative diphthamide synthesis protein	100	7091.H9JUD5	H9JUD5_BOMMO	2-(3-amino-3-carboxypropyl)histidine synthase subunit 1; Required for the first step of diphthamide biosynthesis, the transfer of 3-amino-3-carboxypropyl from S-adenosyl-L-methionine to a histidine residue. Diphthamide is a post-translational modification of histidine which occurs in elongation factor 2.	6.44019	6.33765	5.26527	7.91436	5.69882	4.35716	5.2015	4.98522	2.84065	6.96405	6.26663	7.51409	6.10701	6.22495	6.56889	5.2162	7.77202	6.45982	7.49336	7.28728	7.58081	9.38899	5.492	8.12249	17.0964	13.2354	15.3861	13.0534	13.9851	15.347	14.4012	18.6262	15.052	21.4405	14.7261	17.673	21.4621	18.3259	20.4917	19.8901	21.2486	24.0433
KWMTBOMO09814	1e-82	Signal peptide peptidase	96	7091.H9JUA6	H9JUA6_BOMMO	Uncharacterized protein.	4.38456	4.42298	2.29248	2.6407	3.10831	5.30236	4.32324	4.04925	2.91065	3.32174	2.62628	3.08366	4.95712	4.63709	3.61477	5.37177	5.30904	4.6716	5.95191	4.16526	4.1336	3.74298	4.6995	4.21824	2.18196	1.29751	1.91152	2.49319	3.27603	2.49643	1.96576	1.53513	2.66323	4.35662	3.6992	1.83612	2.36722	2.31243	1.75821	2.27994	2.39396	1.10776
KWMTBOMO09817	1.2e-50	Acyl-CoA dehydrogenase, C-terminal domain	100	7091.H9JUC7	H9JUC7_BOMMO	Uncharacterized protein.	8.54683	6.26472	11.6443	8.24656	8.47254	10.6629	12.6043	12.155	8.96072	10.3632	12.3407	11.3032	7.37436	7.47018	7.54554	7.83493	7.5713	8.50088	9.36611	8.52357	7.08927	7.31885	7.52927	7.82381	17.3324	17.4759	17.9649	14.2785	17.6909	14.7114	14.7046	16.5052	15.0342	14.5693	15.6407	14.7605	18.3507	21.5037	18.8144	20.3558	19.1378	21.5073
KWMTBOMO09818	2.5e-28	ApaG domain	91.2	7091.H9JUA8	H9JUA8_BOMMO	ApaG domain-containing protein.	32.0551	31.2239	27.7171	42.044	28.0404	41.9741	39.7361	30.5546	33.0282	22.2726	18.3416	21.3021	36.0483	32.3369	29.5353	36.3937	35.0081	32.4339	38.0866	30.4984	27.0326	20.1304	27.1406	26.2542	13.2199	13.1361	14.4135	8.57864	10.4156	11.3914	15.9481	15.1547	17.4515	13.6987	17.8687	10.7437	18.0514	15.5453	19.5673	22.1451	22.1037	16.0764
KWMTBOMO09829	0.00025	Spermatogenesis-associated protein 46	50.7	7091.H9JUB3	H9JUB3_BOMMO	Uncharacterized protein.	14.4517	19.2321	11.7049	13.7604	13.9294	17.7488	12.7116	15.3014	18.5374	16.9964	9.39832	9.4145	13.5847	13.6932	12.7207	14.5164	10.1024	8.5071	12.4713	10.5375	11.1024	8.69641	11.8875	10.6534	2.86638	2.51938	2.1105	1.82226	1.53519	2.61783	2.87353	1.72816	3.14441	1.92263	2.33323	1.80598	1.04679	2.27075	1.6348	1.84543	2.43816	2.23283
KWMTBOMO09935	0.011	Mannosyltransferase putative	85.9	7091.H9JUG7	H9JUG7_BOMMO	Uncharacterized protein.	0.938752	0.987694	0.879292	1.06145	0.904743	0.671051	1.43655	1.18672	0.636844	0.627544	0.468709	0.551778	1.17162	1.16893	1.03238	1.35186	0.844803	1.0084	1.19621	0.986722	0.530904	0.685271	0.85664	0.878606	0.265327	0.219371	0.468958	0.116669	0.196579	0.253848	0.240584	0.212778	0.431398	0.263775	0.348562	0.157449	0.228366	0.276467	0.182497	0.236305	0.128303	0.346843
KWMTBOMO09960	1.4e-38	Calcineurin-like phosphoesterase	70.7	7091.H9JG54	H9JG54_BOMMO	Serine/threonine-protein phosphatase; Belongs to the PPP phosphatase family.	10.9164	8.7933	3.88946	12.5999	13.1507	7.75879	9.67776	11.3628	7.99084	6.40668	5.0165	4.88882	11.162	8.64201	10.5771	7.16395	7.85998	8.74448	7.64149	9.82792	8.18453	6.17096	8.38082	7.30705	2.63316	2.07015	2.29752	2.8276	3.78084	3.25488	2.6794	1.59911	2.57708	4.16807	4.86974	2.81601	1.9229	1.68095	2.45139	3.67795	2.86801	1.92384
KWMTBOMO09975	5.2e-23	Sugar (and other) transporter	33.5	7091.H9JAI4	H9JAI4_BOMMO	MFS domain-containing protein.	0.519371	0.333621	0.135002	0.681216	0.491146	0.384905	0.205442	0.219214	1.28334	0.304425	0.673928	0.972409	0.363441	0.142369	0.348716	0.126841	0.501602	0.346924	0.84851	0.692687	0.657535	0.33385	0.467418	0.585737	1.6356	1.373	3.48353	3.4558	3.81161	3.79254	3.02947	4.48479	3.42434	2.91794	2.39678	1.37112	1.73558	1.64228	2.14845	2.32548	1.51682	1.85233
KWMTBOMO09979	1.6e-17	PHD finger protein 12 MRG binding domain	49	7091.H9JBC3	H9JBC3_BOMMO	Uncharacterized protein.	1.33185	3.94762	1.44306	1.5508	3.02787	3.1256	1.37159	1.68151	2.2787	0.975375	1.22854	0.966906	1.1745	1.09004	1.09802	1.34006	0.897774	0.987841	1.73262	1.31764	0.846986	0.663921	0.995942	0.640665	0.267343	0.316929	0.48053	0.474744	0.466613	0.377108	0.499084	0.750382	0.784833	0.53156	0.752595	0.446191	0.287626	0.576347	0.365063	0.721169	0.711027	0.602143
KWMTBOMO09993			63.6	7091.H9JUJ3	H9JUJ3_BOMMO	Uncharacterized protein.	1.08924	1.17889	0.78662	0.997366	1.00931	1.80865	0.595767	0.682796	0.606481	0.381462	0.361916	0.479778	0.888055	1.07038	1.04871	1.1682	0.578253	0.711351	0.364536	0.430214	0.359532	0.351399	0.577334	0.440377	0.117916	0.159756	0.0605558	0.170933	0.172806	0.297533	0.336932	0.145896	0.146073	0.117226	0.221296	0.0937141	0.0378222	0.236049	0.0817862	0.190417	0.11404	0.0892721
KWMTBOMO09996	4.2e-05	Apolipoprotein A1/A4/E domain	63.9	7091.H9JG79	H9JG79_BOMMO	Uncharacterized protein.	0.164917	0.226437	0.178168	0.378539	0.444471	0.193514	0.265597	0.307019	0.221215	0.20407	0.169412	0.206249	0.274085	0.214733	0.679366	0.454366	0.252185	0.356766	0.159974	0.522382	0.67619	0.579069	0.755353	0.76566	1.31795	1.31895	0.804824	1.45739	1.50224	1.06943	1.27075	1.21953	1.46521	0.806302	1.15744	0.921214	1.23299	1.47528	1.18954	1.00709	1.06219	0.913367
KWMTBOMO09999	0.0097	SnoaL-like domain	97.8	7091.H9JYB3	H9JYB3_BOMMO	Uncharacterized protein.	8.28069	26.3986	33.9333	4.30698	19.0682	18.5955	14.7922	17.5012	21.3531	12.6316	14.4147	25.4735	25.0724	19.6307	26.5609	29.6461	37.2016	30.8033	26.3528	17.696	28.957	33.0426	33.0446	32.2243	9.30324	7.93943	8.09802	4.45298	8.2032	5.94245	7.7241	10.0227	7.23015	9.53967	15.6478	10.6768	11.8237	17.4073	16.7608	13.5889	14.7128	7.50402
KWMTBOMO10004	2.5e-40	Forkhead domain	51	7091.G5EI84	croc	Transcription factor crocodile.	26.3064	47.2414	20.9809	28.1748	30.3919	41.2184	31.5588	35.755	38.0706	24.7189	19.1578	18.948	33.1998	23.3486	28.3244	32.6235	23.8346	21.8506	29.0771	22.4091	26.4086	20.6585	28.2012	27.0542	3.42357	3.66104	2.79015	0.819952	2.12687	1.90925	3.47064	3.11045	3.48045	3.36126	5.22787	4.21147	3.31826	7.2431	7.35603	7.36412	8.47294	3.92169
KWMTBOMO10045	2.2e-65	Tuberin	76.7	7091.H9J844	H9J844_BOMMO	Rap-GAP domain-containing protein.	0.641756	1.48136	0.482312	1.11622	1.53743	1.50608	1.09346	1.5983	1.64681	1.00128	0.802562	1.22522	1.45301	0.81381	0.949202	0.987231	0.61441	0.708242	0.989845	0.891508	0.732193	0.460048	0.749753	0.657679	0.0686108	0.0834219	0.0513845	0.0232072	0.0391024	0.0673256	0.219573	0.0440177	0.037185	0.0682095	0.0965727	0.0890634	0.0770255	0.0986088	0.111039	0.176267	0.232244	0.0484811
KWMTBOMO10064	1.1e-12	GGL domain					1.37421	1.56538	1.24427	1.56212	0.877907	1.61251	1.77053	2.51896	1.106	0.906917	0.75289	3.15718	1.7256	2.09946	2.43484	0.850217	1.79319	2.85393	1.42189	1.51405	4.30729	2.46157	1.11896	2.74834	3.6044	6.02593	4.72401	5.86725	2.69615	3.31583	4.02526	3.10732	2.52324	2.68749	2.6776	2.59008	2.86625	4.20901	2.82552	4.08984	4.3574	3.97954
KWMTBOMO10088	5.8e-34	Prolyl oligopeptidase family	92.8	7091.H9J825	H9J825_BOMMO	Peptidase_S9 domain-containing protein.	18.2952	35.4847	16.1896	19.1157	19.5975	34.5493	22.9721	17.1704	33.6122	18.8016	23.4896	24.5404	26.1931	22.5641	21.4743	22.8678	22.8688	17.1729	28.8926	22.5483	27.3496	25.1755	23.1571	23.9414	10.9896	11.5489	11.421	9.22331	10.1707	10.564	14.6508	12.544	15.3492	18.3853	19.2388	12.5508	17.3647	22.0479	19.8764	18.5443	19.9105	14.3035
KWMTBOMO10095			99.5	7091.H9J7Q6	H9J7Q6_BOMMO	Uncharacterized protein.	1.48103	1.48066	0.700317	1.0746	1.66078	1.75633	1.45479	1.71477	0.908765	1.05279	0.832372	1.06841	1.18706	0.919063	1.20596	1.6084	1.44557	1.49062	1.18773	1.31927	0.654622	0.827428	0.827478	0.90029	0.232454	0.414529	0.266939	0.314504	0.298078	0.38967	0.185979	0.0621384	0.377949	0.52638	0.363543	0.0862135	0.159477	0.222725	0.235126	0.437941	0.212323	0.246381
KWMTBOMO10101	5e-22	Unkempt Zinc finger domain 1 (Znf1)	99.8	7091.H9J818	H9J818_BOMMO	Uncharacterized protein.	0.789841	0.548147	0.401556	1.11722	0.742036	0.944975	0.997671	0.851643	1.45417	0.594081	0.85455	0.912473	0.360344	1.09699	0.806737	0.485076	1.00413	1.37587	0.875618	0.494826	1.1176	0.813327	1.57	1.17255	0.19041	0.16669	0.0228165	0	0	0.0280265	0.0101561	0.122159	0.0825572	0.0252395	0.0714694	0	0.0570034	0.17788	0.138671	0.0782686	0.0982137	0.0807273
KWMTBOMO10131	2.6e-28	Protein tyrosine kinase	96.4	7091.H9J7R9	H9J7R9_BOMMO	Pkinase_Tyr domain-containing protein.	1.28341	1.14	0.640202	1.21066	1.37873	1.39377	1.29503	1.08694	1.29238	1.36969	0.738256	0.817608	1.41791	1.1032	1.20409	1.12621	1.04819	1.188	1.28826	1.56391	1.28264	1.24408	1.45076	1.13996	0.352659	0.389208	0.520106	0.321152	0.247368	0.275068	0.31109	0.377085	0.483544	0.527393	0.684471	0.395741	0.395911	0.526343	0.567083	0.662859	0.507227	0.440879
KWMTBOMO10132	8.5e-13	WD domain, G-beta repeat	100	7091.H9J803	H9J803_BOMMO	WD_REPEATS_REGION domain-containing protein.	7.21363	8.77392	5.82589	6.18887	6.15503	9.85593	8.35503	8.40571	18.9546	12.2277	9.94799	12.9899	8.6768	8.62062	7.11716	8.22488	6.25584	5.61506	9.22945	8.90028	11.0746	9.17216	11.1642	10.9401	1.84264	3.19075	1.89258	2.23964	1.71371	2.63768	2.80268	2.45526	2.63382	3.56308	5.0922	2.83877	3.97814	4.99827	4.44861	4.74431	3.30956	2.74714
KWMTBOMO10136			87.8	7091.H9J7S0	H9J7S0_BOMMO	Uncharacterized protein.	1.23356	1.38972	0.351476	1.65944	1.81858	1.48458	1.39234	0.978378	2.20621	1.52642	0.74267	0.527427	2.34801	2.07567	1.84938	1.50438	0.812567	1.20428	1.68311	1.42878	1.55625	0.965746	0.849908	1.80736	0.0777761	0.170218	0	0.184151	0.0221629	0.152638	0.145194	0.498978	0.393422	0.231963	0.243274	0.14423	0.17463	0.083836	0.377617	0.639402	0.100293	0.137393
KWMTBOMO10150	7.3e-18	R3H domain	99.8	7091.H9J7Z2	H9J7Z2_BOMMO	Uncharacterized protein.	0.322054	0.602691	0.265091	0.197125	1.28589	1.25967	0.645449	0.295166	0.403194	0.425081	0.453712	0.262546	0.570923	0.313104	0.776038	0.0747198	0.105061	0.14863	0.0952078	0.0473099	0.0704256	0.0786658	0.262235	0.184025	0.140785	0.0770294	0	0.142859	0.0300884	0.0647568	0.112638	0	0.0572259	0.104971	0.0660537	0.0195806	0	0.0948464	0.085442	0.0180844	0.0510589	0.037305
KWMTBOMO10170	4.5e-39	Zinc finger, C2H2 type	100	7091.H9J7T3	H9J7T3_BOMMO	Uncharacterized protein.	0.615866	0.422803	0.54654	0.833023	1.15266	1.35499	1.0745	0.551218	0.748657	0.23815	0.451894	0.770218	1.06619	0.360854	0.409197	0.379544	0.376704	0.222051	0.362711	0.275654	0.231473	0.564124	0.587665	0.604848	0.0315497	0.115081	0.212656	0.0800363	0.377595	0.0348286	0.176693	0.151807	0.17099	0.188191	0.11842	0.0351039	0.106257	0.374087	0.153179	0.194529	0.0915377	0.01672
KWMTBOMO10185	1.9e-26	PMP-22/EMP/MP20/Claudin tight junction	100	7091.H9J7X5	H9J7X5_BOMMO	Uncharacterized protein.	9.71315	10.2673	6.15011	10.7073	6.39743	14.2874	12.4787	15.471	9.3541	11.8137	7.76463	6.92166	18.611	14.8739	16.945	15.8583	12.0517	11.0151	11.9951	13.5065	12.133	12.7753	17.9812	13.8755	1.15678	2.00219	1.03962	0.943664	1.31854	1.75275	2.01433	1.78987	2.26191	1.48826	3.02232	1.2871	2.26628	2.46938	3.6892	3.00683	2.1717	1.77904
KWMTBOMO10191	3.1e-25	Ubiquitin-conjugating enzyme	100	7091.H9J7U6	H9J7U6_BOMMO	UBIQUITIN_CONJUGAT_2 domain-containing protein.	8.86575	10.3459	4.67304	11.2204	9.40865	11.1332	10.1033	9.44416	7.44135	4.26634	5.56943	5.53306	8.9039	9.50505	8.84628	11.9387	8.7527	9.69061	8.96642	8.71112	10.0621	6.83865	8.77046	8.73954	2.03981	1.93761	2.90257	1.05649	1.59847	1.14154	2.63498	2.02432	1.86556	1.90113	2.29291	0.8511	2.55237	2.26745	2.45012	3.73381	2.75364	2.09446
KWMTBOMO10214	7.7e-07	Zinc finger, C3HC4 type (RING finger)	100	7091.H9J7V9	H9J7V9_BOMMO	Uncharacterized protein.	13.6382	12.1489	7.41475	10.8057	11.9689	11.8876	12.5974	13.6877	21.2554	19.733	14.2932	11.8653	20.171	18.8059	22.4117	18.1481	11.8841	13.7556	18.4341	17.4446	25.5059	20.5241	26.4733	24.0603	2.28535	3.73426	3.92188	1.67893	2.33382	1.58297	3.55759	2.85607	3.18335	3.33087	3.46417	2.62335	3.47116	5.39499	5.59811	4.70763	4.38045	3.40873
KWMTBOMO10223	2.3e-43	RhoGAP domain	93.3	7091.H9JY23	H9JY23_BOMMO	Rho-GAP domain-containing protein.	8.19645	8.93811	5.31454	8.63547	7.95894	8.72143	8.33155	11.7099	8.91268	9.16716	5.96436	6.59118	13.8371	12.6047	12.0648	11.4775	11.0504	10.1562	13.4955	13.5992	11.8387	9.03309	11.5364	12.4363	1.73919	2.2983	2.32222	0.756348	1.64821	1.49938	3.10894	2.03711	2.54229	1.81793	3.236	2.04569	1.77398	2.68885	2.95542	4.25875	4.02723	2.80195
KWMTBOMO10231	4.9e-40	Protein kinase domain	99.4	7091.H9ISF3	H9ISF3_BOMMO	Uncharacterized protein.	0.511956	0.682954	0.396904	0.640258	0.984032	0.880142	0.498535	0.586516	0.734634	0.39778	0.950481	0.741186	0.857447	1.07896	0.658164	0.745822	0.626292	0.425837	0.580754	0.800165	0.689942	0.378064	0.465337	0.255119	0.185416	0.242054	0.149095	0.227758	0.0834249	0.122093	0.195191	0.0751293	0.137512	0.203735	0.375446	0.152013	0.120511	0.220901	0.189522	0.0701988	0.113255	0.0206869
KWMTBOMO10232	5.4e-47	Ankyrin repeats (3 copies)	97.3	7091.H9ISE6	H9ISE6_BOMMO	Uncharacterized protein.	1.79888	1.48773	1.7973	1.87824	0.963967	0.833215	1.74079	1.57276	0.428618	2.02093	1.97295	3.07857	1.96688	1.68889	2.45335	2.07306	1.46226	1.43372	1.81056	1.73418	1.721	3.07868	1.43102	1.57227	4.34575	3.46754	4.18455	3.61248	3.72337	3.32676	3.77181	3.96736	2.94408	2.73878	2.68522	2.52559	2.67895	2.80225	2.94356	3.05033	2.58928	3.40319
KWMTBOMO10245			96.1	7091.H9JCS1	H9JCS1_BOMMO	Uncharacterized protein.	15.3161	13.8565	11.3163	16.9958	11.9395	13.6929	11.3544	14.8729	21.7837	19.193	11.4166	13.3238	23.3537	20.1831	21.9423	20.08	16.863	16.1004	17.2759	17.7585	20.6538	21.0514	23.4875	29.5893	2.72996	3.37259	1.73711	2.30512	1.68645	2.44907	2.82186	2.93396	2.76472	2.15931	2.58039	1.88458	1.74491	2.42716	2.80569	2.82588	2.46678	3.65387
KWMTBOMO10248	5.8e-27	Ribosomal protein S2	100	7091.H9JCR4	H9JCR4_BOMMO	40S ribosomal protein SA; Required for the assembly and/or stability of the 40S ribosomal subunit. Required for the processing of the 20S rRNA- precursor to mature 18S rRNA in a late step of the maturation of 40S ribosomal subunits.	2404.29	2991.19	2112.69	2575.69	2338.39	3025.51	2180.06	1912.99	3875.94	3071.68	2150.27	2074.84	2050.3	1809.44	2409.92	2419.73	1505.51	1418.62	1817.38	1775.28	1783.28	1677.24	2276.31	2332.37	950.851	823.46	952.308	1290.76	1267.19	1479.11	1292.2	1043.78	1155.8	1475.09	1531.84	1574.52	1303.87	1145.24	1474.78	923.121	1272.67	960.603
KWMTBOMO10257	1.4e-56	Major Facilitator Superfamily	99.8	7091.H9JCN5	H9JCN5_BOMMO	MFS domain-containing protein.	5.22702	4.53212	3.28917	4.02351	3.60194	4.83095	3.72691	4.94783	4.4667	3.27145	4.14632	3.36527	8.02745	6.41175	5.55675	6.11043	6.5425	5.61162	6.71198	6.60383	7.83348	7.2958	7.78923	7.40926	15.632	17.124	14.123	14.3516	14.7492	15.1201	16.477	15.7118	20.9785	16.4779	13.9389	12.2027	19.2206	25.3017	23.4114	23.3905	20.4775	18.62
KWMTBOMO10275	9.2e-25	MBOAT, membrane-bound O-acyltransferase family	100	7091.H9JCM5	H9JCM5_BOMMO	Uncharacterized protein; Belongs to the membrane-bound acyltransferase family.	3.65408	3.472	2.30125	4.21376	2.70256	2.58989	3.79159	4.24244	3.81591	3.91468	4.54903	3.05341	4.53772	3.60192	4.04101	3.95443	3.99013	2.82949	3.39842	4.0259	3.67354	4.25312	6.3501	3.67848	9.24652	10.6902	10.0442	8.93401	8.00772	9.7341	9.69761	9.96217	9.10756	11.8902	8.9218	10.0198	8.95888	12.1337	9.32029	10.9893	9.6813	12.5916
KWMTBOMO10301	1.6e-76	Protein of unknown function (DUF410)	99.4	7091.H9JCQ2	H9JCQ2_BOMMO	Uncharacterized protein.	21.6489	13.6092	22.4207	17.8632	14.4443	15.7145	24.2184	17.8781	17.393	24.2607	29.0801	30.6586	16.8816	16.9942	19.5458	18.5309	19.1252	19.2816	18.3381	21.2571	23.3603	29.0044	23.7732	22.6169	42.8845	36.5277	46.2741	42.242	39.2256	40.2385	37.1201	45.6558	36.4261	39.3506	36.4004	41.5312	52.0604	52.1169	50.8392	64.2641	72.2885	70.8924
KWMTBOMO10310	9.1e-59	Enoyl-(Acyl carrier protein) reductase	100	7091.H9JCL3	H9JCL3_BOMMO	Uncharacterized protein.	141.986	101.535	164.647	121.166	88.0746	90.9784	123.802	102.676	62.4501	68.0227	96.1587	102	125.804	130.676	159.849	147.489	154.951	189.129	155.043	154.45	113.621	127.589	105.964	107.557	292.031	299.175	295.99	256.144	272.643	285.874	297.526	306.074	282.592	244.631	220.079	272.987	244.533	251.25	198.291	215.264	215.756	246.831
KWMTBOMO10324	3.8e-39	Ribosomal protein S7p/S5e					19.2516	21.2268	24.0088	26.6224	19.8586	22.2262	23.9967	23.7416	19.6404	25.2601	27.0126	22.6501	20.4718	23.8059	24.1309	25.8827	24.2618	25.7424	25.4647	30.4714	28.6728	30.4192	30.5629	29.8254	43.6875	48.7098	48.8213	43.8479	47.3084	46.8492	46.714	44.3029	40.747	40.1493	33.6359	43.0981	49.2594	52.5671	45.7055	62.1217	51.7702	65.7895
KWMTBOMO10325	2.6e-06	SHS2 domain found in N terminus of Rpb7p/Rpc25p/MJ0397	100	7091.D3JSV9	RPA43_N	RPA43_N protein.	13.5299	9.16164	12.2098	11.4966	10.1762	12.1312	11.6791	9.21781	14.6515	15.9633	19.6309	22.5361	12.401	12.9229	18.3495	13.9225	14.187	14.0545	11.6605	12.2819	14.6459	16.3046	14.7135	13.4203	34.2641	35.5326	41.6541	31.8528	34.3939	33.2156	34.665	39.5328	37.1402	36.5544	30.2507	28.4906	21.5495	22.5177	23.4333	20.18	23.0539	24.9533
KWMTBOMO10352			100	7091.H9JIN1	H9JIN1_BOMMO	Uncharacterized protein.	3.87612	2.58039	1.08768	2.85011	2.46217	3.79022	3.6572	3.96965	3.97826	2.28917	2.17187	1.59954	5.95393	4.37404	3.96455	4.76901	3.84372	3.38798	4.29707	3.04114	4.52705	4.08842	5.2005	5.62103	0.55358	0.245821	0.51914	0.244233	1.27569	0.230274	0.423645	0.208459	0.130445	0.0957117	0.677555	0.160681	0.540412	0.77832	0.818005	0.643079	0.512105	0.510216
KWMTBOMO10368	4.9e-160	Protein of unknown function (DUF3591)	96.6	7091.H9JC07	H9JC07_BOMMO	Uncharacterized protein.	4.98556	4.9604	3.32314	4.80169	4.2481	3.69516	5.0037	6.93951	4.48255	3.65085	2.84171	3.04558	6.21102	4.41549	4.74957	6.02099	4.72893	4.06403	5.4469	5.0882	4.15418	3.49305	5.36859	4.91142	1.22395	1.26374	0.754019	0.646032	0.776306	0.759116	1.48071	0.698162	1.09666	1.01563	1.1763	0.933516	1.14136	1.05333	0.904555	0.887542	1.40328	0.920654
KWMTBOMO10385	1.6e-88	Sulfate permease family	100	7091.H9JBZ6	H9JBZ6_BOMMO	STAS domain-containing protein.	0.203867	0.382793	0.271075	0.699343	0.732596	0.717657	0.471443	0.592878	0.525888	0.349294	0.497094	0.331232	0.312756	0.375712	0.183385	0.18192	0.0383688	0.253308	0.243393	0.172778	0.668715	0.727805	0.632079	0.425643	1.86381	3.48831	1.64037	2.93473	2.91194	1.57033	2.20077	1.39778	2.6751	3.85916	1.73687	1.77343	1.06784	1.62108	1.13894	1.6115	2.16305	1.23978
KWMTBOMO10428	7.8e-18	Histone deacetylase complex subunit SAP130 C-terminus	86.2	7091.H9JBX3	H9JBX3_BOMMO	SAP130_C domain-containing protein.	4.95307	3.48444	3.32827	4.78966	3.64247	5.50032	4.86168	4.89856	5.71767	5.29097	3.74151	4.69426	6.34121	4.59226	6.12663	5.3453	5.16579	3.83021	6.55089	4.5061	6.34481	5.15727	7.54174	7.47393	0.805427	1.31014	1.11512	0.364469	0.586189	0.865102	1.07109	1.2988	0.979214	0.88728	1.27666	0.799279	0.464323	1.33747	2.0213	1.26389	1.88422	1.03826
KWMTBOMO10434	6.5e-17	Insect cuticle protein	100	7091.H9JBX0	CPR8	Uncharacterized protein.	4.14971	4.9051	3.42918	4.07141	2.23092	5.6361	3.36784	4.45459	4.60205	1.45556	2.9154	1.52559	4.88739	7.93035	9.37873	7.50509	9.03371	6.22035	6.70132	6.26395	3.46543	3.71128	4.6294	6.67479	1.76761	1.50443	0.722079	0.271766	0.938705	0.670148	1.47849	0.979383	0.841872	0.426005	2.0105	0.864173	0.5412	1.24135	2.60063	2.3669	2.30524	0.766439
KWMTBOMO10482			100	7091.H9JC63	H9JC63_BOMMO	Uncharacterized protein.	1.61009	2.88982	0.818571	0.496899	3.06309	2.00042	1.83037	1.84458	0.635213	1.28916	2.22383	1.26345	2.20368	1.97312	1.4096	1.31844	0.926904	1.42057	2.30993	3.0261	0.828443	0.809703	1.96654	0.270594	0.23289	0.226532	0.0697671	0.63019	0.066364	0.514187	0.0621093	0.224118	0	1.54352	0.728451	0.431877	0.174302	0.58575	0.376908	0.239326	0.525547	0.246844
KWMTBOMO10508	9.3e-149	Aconitase family (aconitate hydratase)	99.6	7091.H9JC76	H9JC76_BOMMO	Uncharacterized protein.	257.329	308.292	178.187	293.417	218.429	391.101	337.96	317.103	374.259	271.101	161.561	161.058	287.893	274.144	282.756	339.49	295.733	311.098	381.157	288.889	260.527	230.947	380.794	353.366	20.7841	28.8825	16.2659	9.06316	11.4002	16.2222	27.334	17.839	21.1892	14.2963	29.6341	10.9878	21.908	34.0413	36.0006	42.717	38.6698	31.6748
KWMTBOMO10518	1.4e-209	Myosin head (motor domain)	100	7091.H9JC82	H9JC82_BOMMO	Uncharacterized protein; Belongs to the TRAFAC class myosin-kinesin ATPase superfamily. Myosin family.	2.27734	3.33077	1.19847	1.65019	1.9095	2.66786	1.99214	1.89473	2.93957	2.48077	2.09944	2.35318	2.33295	2.01442	2.17493	2.10913	1.89535	1.90817	2.06525	2.01959	3.5309	2.66279	3.27397	2.98657	1.22707	0.959917	1.07254	0.673811	0.76124	0.686871	1.0405	1.09251	1.29027	1.38113	1.73434	0.84438	1.33978	1.9197	2.29541	1.56915	1.73423	1.20329
KWMTBOMO10543	3.1e-40	Pep3/Vps18/deep orange family	98.7	7091.H9JC92	H9JC92_BOMMO	Pep3_Vps18 domain-containing protein.	7.5963	8.25402	5.1974	7.72131	10.0717	8.16133	8.51144	10.098	8.26907	8.13059	6.25897	4.84582	10.7603	9.70447	9.49523	10.8943	9.34507	9.63954	9.62937	10.1349	8.1538	8.59894	11.2746	10.9431	3.19635	0.996609	1.1333	2.02604	2.12609	3.26752	3.30697	2.54504	2.24016	1.628	3.76355	2.31899	2.87069	4.16279	5.42097	3.94161	6.46204	1.72642
KWMTBOMO10544	4.2e-18	BAG domain	98.5	7091.H9JBT1	H9JBT1_BOMMO	BAG domain-containing protein Samui.	69.2668	84.8558	58.0793	86.6272	62.6427	65.9071	76.5709	101.675	67.2046	76.6687	43.661	42.2257	118.303	96.5085	101.611	108.768	110.055	112.828	103.208	103.796	70.0503	68.6685	89.9465	83.0011	19.6509	25.554	20.2671	20.2288	18.0337	23.061	24.7007	19.9702	19.4783	16.2408	21.65	15.6873	18.1405	22.8154	24.0534	24.1233	28.6334	24.5674
KWMTBOMO10545							1.03454	1.53319	0.912379	1.35692	1.35722	1.8787	2.03636	2.03178	0.925131	1.03631	0.491604	0.821472	2.18331	1.6421	1.12598	1.68588	2.0189	1.64832	1.74764	1.22122	0.619436	0.962662	0.812295	1.30192	0.141326	0.176744	0.19959	0	0.120816	0.0594339	0	0.0971453	0.175074	0.0602142	0.189451	0.0449278	0.271988	0.239388	0.4166	0.269716	0.195258	0.0641975
KWMTBOMO10554	2.1e-59	Sulfotransferase domain	94.8	7091.H9JBS7	H9JBS7_BOMMO	Sulfotransfer_1 domain-containing protein.	2.48298	2.6739	2.6329	3.33334	2.72925	3.35914	2.85405	4.31708	2.74284	1.77119	2.26343	1.23399	3.10709	4.16867	3.81967	2.77872	4.53839	3.80846	4.53374	5.27816	2.74678	2.5687	2.56886	2.79587	1.74786	0.279474	0.925278	1.45776	1.14623	2.04404	1.30262	2.35022	0.986215	0.97593	1.79739	1.91812	1.45151	1.31625	2.1506	2.43588	2.50087	0.761334
KWMTBOMO10571	1.8e-26	Major royal jelly protein	63.8	7091.H9J331	Yellow-15	Uncharacterized protein.	0.251665	0.276436	0.186437	0.528141	0.150726	0.177183	0.459344	0.403643	0.270061	0.249131	0.47273	0.587512	0.334606	0.235933	0.187278	0	0	0.145181	0.195297	0.305	0.247649	0.215153	0.184428	0.179755	1.15515	0.66213	0.667383	1.29776	0.51139	1.01713	0.924201	1.19105	0.961447	0.738255	1.0646	1.07872	1.01894	1.00057	0.826249	0.84791	0.897734	0.874546
KWMTBOMO10573			100	7091.H9JWW2	H9JWW2_BOMMO	Uncharacterized protein.	0.68524	0.892074	1.4665	1.13844	1.31328	1.50092	1.91286	1.30839	1.83832	3.3917	2.52069	1.72665	0.657997	0.713782	0.485644	0.688924	0.44708	0.843312	0.354507	0.805298	0.849126	0.725307	0.557962	0.587329	1.90964	3.33257	2.45654	3.4196	2.17667	2.67301	1.73754	2.77458	1.78582	2.12181	2.00275	2.0831	3.19475	2.54276	2.04521	2.80893	2.13656	1.70655
KWMTBOMO10640	0.97	Protein of unknown function (DUF2981)	95.9	7091.H9J375	H9J375_BOMMO	Uncharacterized protein.	42.9856	58.8161	53.7611	46.8479	42.0779	55.7409	43.6563	44.1076	42.4213	35.123	28.7111	29.6614	43.528	37.1031	40.3375	54.4609	44.9762	47.1023	37.5642	38.3422	37.5497	42.5429	42.7454	49.1997	19.9914	20.046	22.0904	12.2533	20.0494	16.9641	24.6036	20.917	20.8842	13.8188	17.1729	20.7208	16.1772	19.5243	21.2364	19.0272	24.1613	16.6101
KWMTBOMO10655	2.5e-35	Regulator of G protein signaling domain	100	7091.H9JFG2	H9JFG2_BOMMO	RGS domain-containing protein.	18.9972	53.3587	20.4996	21.4355	33.8526	35.1166	26.9905	32.139	42.3774	19.4499	18.881	25.5737	20.7024	19.8427	26.9459	30.3698	26.9964	25.8816	24.1761	27.4674	20.4298	20.0232	31.4034	24.6844	3.75412	2.7076	1.72528	0.476179	2.29757	1.06746	4.23228	1.35477	2.82072	2.07814	3.20248	1.75625	3.63983	4.18458	5.28167	4.95384	6.18872	2.98429
KWMTBOMO10664	8.6e-47	XRCC1 N terminal domain	90.1	7091.H9JFB1	H9JFB1_BOMMO	Uncharacterized protein.	29.6995	75.7698	32.7171	31.8431	43.6653	58.278	33.8342	44.3913	51.7274	30.156	30.7615	25.0551	32.5987	28.4886	35.527	42.009	30.3109	27.6692	33.5198	27.0335	26.5044	26.4868	27.5054	32.1965	8.84243	7.60149	8.27395	6.43326	8.12968	7.4229	8.82195	9.25377	7.85844	7.76538	13.3072	8.82602	8.41148	11.6404	9.13125	8.07367	11.0601	6.36604
KWMTBOMO10680	1.7e-09	A-kinase anchor protein 2 C-terminus	100	7091.H9JFF4	H9JFF4_BOMMO	AKAP2_C domain-containing protein.	13.7334	11.4454	7.05149	12.1835	18.3136	15.6976	12.1682	21.1562	16.5735	14.959	15.3404	13.5871	28.0688	21.6202	16.3243	11.1366	16.284	10.948	14.9292	19.6114	23.0341	17.9127	13.6796	14.6028	5.15473	6.72371	6.79341	4.7686	5.41877	3.75341	6.3975	6.43297	5.9428	10.5389	7.48624	6.89062	5.17347	7.08779	4.86393	9.3028	10.1291	6.1972
KWMTBOMO10683	1.7e-11	SAM domain (Sterile alpha motif)	98.5	7091.H9JFF2	H9JFF2_BOMMO	SAM domain-containing protein.	2.19575	1.48649	1.33435	1.79999	2.09589	2.41547	1.25242	1.98491	1.44965	1.23116	1.16808	1.06791	4.02938	3.73458	3.86612	3.14418	3.0219	2.57296	3.23294	3.38307	3.58244	1.99032	3.64566	4.607	0.576482	1.18987	0.808729	0.485102	0.4207	0.28974	0.933699	0.676547	0.57915	0.587088	0.778439	0.281601	0.805035	0.742647	0.90453	1.28597	1.03347	1.04321
KWMTBOMO10760	3.1e-26	Symplekin tight junction protein C terminal	51.6	7091.H9JFV2	H9JFV2_BOMMO	Uncharacterized protein.	10.1568	20.2327	7.78374	10.8718	15.8019	19.8633	10.5289	16.9859	13.4674	6.42852	7.19559	6.8784	12.8703	13.4984	8.74968	14.2201	14.7102	11.045	13.0717	9.71111	10.2755	4.27745	8.91189	11.0904	4.59311	3.83944	4.12789	2.47604	2.8222	3.0634	4.47866	3.59134	4.14888	4.47111	4.22021	3.6732	2.79307	4.22896	4.18132	4.96587	5.83029	3.65123
KWMTBOMO10840	3.2e-17	Helix-loop-helix DNA-binding domain	89.1	7091.H9JFS3	H9JFS3_BOMMO	BHLH domain-containing protein.	6.8422	4.13048	4.95071	5.16266	5.24355	5.74093	6.59578	6.32152	5.18109	7.92039	9.41477	7.52447	7.25491	5.74774	5.55313	4.09667	7.83026	5.64484	5.95403	7.41684	7.84313	10.6028	9.83967	9.87935	13.0557	14.6936	14.6328	8.71984	13.6612	9.29769	10.5178	12.0707	10.295	16.3366	12.0529	8.5213	13.9799	14.3329	11.0892	13.4784	10.3812	14.2214
KWMTBOMO10850			100	7091.H9JG11	H9JG11_BOMMO	Uncharacterized protein.	26.8525	41.8117	30.9105	34.8626	42.2333	53.7943	37.5137	34.459	33.4594	23.726	23.4171	18.9915	35.8432	35.5908	31.5411	45.5395	43.6882	50.8495	41.656	37.294	32.4401	31.5745	36.7929	33.2968	15.5669	14.7525	15.5967	12.3196	13.0531	13.101	18.086	15.4465	14.5727	13.4025	21.4918	14.1714	15.2602	18.6264	20.6128	17.5662	21.4302	13.3023
KWMTBOMO10851	1.8e-19	PHD-finger	82	7091.H9JFR6	H9JFR6_BOMMO	Uncharacterized protein.	1.40896	1.8346	1.08397	1.5784	1.56972	1.96485	1.49895	1.8791	1.71761	1.41491	0.945219	0.823617	2.35825	1.77546	2.02141	2.09649	1.95415	1.8529	2.28837	2.161	2.02752	1.92477	1.83074	1.76803	0.698532	0.642756	0.744502	0.366879	0.525138	0.434002	0.600999	0.743159	0.67346	0.64559	0.793818	0.632715	0.811788	0.934576	0.788225	1.02445	1.13726	0.829677
KWMTBOMO10900			99.8	7091.H9JFQ0	H9JFQ0_BOMMO	Uncharacterized protein.	8.26351	4.50909	8.55637	8.97479	6.49412	5.89995	7.04143	6.03583	3.8121	7.62845	7.46855	10.45	7.29069	7.12754	7.22769	7.15153	7.72885	7.33978	7.24635	7.97234	6.97956	7.23551	6.80873	5.7774	16.5029	15.5687	14.2517	10.5095	12.8365	11.4333	11.6552	15.6055	9.49764	10.3854	7.2973	12.0819	10.742	11.7626	9.74373	10.551	8.57809	12.7817
KWMTBOMO10907	1.7e-40	Alternative splicing regulator	100	7091.H9JFP7	H9JFP7_BOMMO	Uncharacterized protein.	10.7411	11.1249	9.92172	14.5776	13.8397	9.914	9.75805	11.1298	7.15024	7.7504	7.60359	7.17022	11.5464	12.2296	12.8212	11.3626	10.1239	12.1774	8.8494	8.36897	8.10138	5.61511	9.86365	7.97652	5.82194	6.31907	5.3206	7.67006	6.46174	8.40856	8.24973	7.49474	6.01464	6.04851	6.59056	6.35628	5.13804	4.92155	5.66127	5.42158	5.70451	5.4877
KWMTBOMO10919	1.3e-08	Zinc knuckle	29.4	7091.H9JUE9	H9JUE9_BOMMO	Peptidase A2 domain-containing protein.	0	0	0	0	0	0	0	0	0	0	0	0	0	0.0201397	0	0	0.0236523	0	0.0214341	0.0213017	0	0	0.0708442	0	0.633897	0.265904	0.31333	0.369861	0.352237	0.314899	0.583234	0.244008	0.687106	0.330849	0.208189	0.370287	0.604895	0.683287	0.230826	0.569987	0.183918	1.02461
KWMTBOMO10943	7.9e-07	short chain dehydrogenase	100	7091.H9JG52	H9JG52_BOMMO	Uncharacterized protein.	4.90566	4.72677	3.61293	6.05807	3.43635	4.14052	5.32861	7.52634	7.27297	7.63228	4.27736	5.00698	6.51605	6.39496	6.61802	8.25335	5.36954	5.32899	6.42433	6.41627	8.31227	6.97239	8.93501	7.45866	2.13979	2.59028	2.28231	1.93271	2.23129	2.37083	2.1823	2.80594	2.49782	2.92208	3.57451	2.72097	3.35256	3.37106	3.36789	3.43129	2.95636	3.06554
KWMTBOMO10949	0.034	Transmembrane exosortase (Exosortase_EpsH)					3.87992	2.90812	2.14791	2.62745	3.03097	2.84545	2.30925	3.84104	3.36589	3.32682	2.64886	2.32068	3.91335	3.69009	3.54183	3.20445	2.95362	2.63968	3.26102	2.50907	3.43529	3.29641	3.48977	2.28932	1.70243	1.5824	1.6232	0.868142	1.16725	0.794992	1.53491	1.61336	1.60179	1.65811	1.62183	1.18268	1.756	2.15179	2.50696	2.4244	2.67447	1.94183
KWMTBOMO10951	5e-40	Calcineurin-like phosphoesterase	82.8	7091.H9JG54	H9JG54_BOMMO	Serine/threonine-protein phosphatase; Belongs to the PPP phosphatase family.	28.0922	26.8543	25.569	32.8723	22.6563	27.5099	27.1296	29.3864	23.9113	20.857	26.9024	26.1606	32.4291	33.8585	32.8039	24.3987	34.69	34.2785	29.4147	31.8582	33.2243	32.0102	24.0001	25.0027	66.8352	76.25	71.0516	50.4001	59.8565	56.853	62.0569	67.0557	60.8415	60.5716	56.9689	48.7178	55.9764	55.8512	52.3854	54.3113	56.057	59.5952
KWMTBOMO10953	2e-54	Myofilin					2963.64	3557.79	2332.1	3381.81	2537.14	3874.01	3437.37	3341.4	4403.14	3305.94	2001.59	2094.45	3598.03	3928.62	4704.06	4598.02	3631.08	4347.98	4531.69	4767.15	3395.76	3227.99	4884.04	4613.86	1307.5	1326.1	1078.1	961.302	1219.43	1293.65	1446.68	1083.47	1272.25	1263.43	1738.02	931.688	1704.3	2303.56	2083.46	2011.16	2293.61	1610.68
KWMTBOMO10958	5.1e-68	Protein kinase domain	98	7091.H9JFN9	H9JFN9_BOMMO	Uncharacterized protein.	24.1009	20.1882	12.6895	24.2926	21.6678	25.6823	18.6679	20.3937	16.0554	13.6752	12.9534	12.5457	20.5409	20.3238	22.4066	16.0567	22.7676	18.877	17.1204	18.4029	15.252	12.9038	15.5646	11.9305	9.22064	10.2245	11.0313	8.78762	10.3292	9.93462	10.7057	10.5344	15.1918	17.1747	13.5807	9.20883	9.63932	10.3366	11.4606	10.0667	10.5869	8.72542
KWMTBOMO10964	6.1e-64	Protein kinase domain	100	7091.H9JG59	H9JG59_BOMMO	Non-specific serine/threonine protein kinase.	0.338595	0.475234	0.438962	0.266464	1.29785	0.516501	0.654364	0.58186	0.567726	0.87986	0.954029	0.225843	0.694034	0.440872	0.251968	0.726655	0.227817	0.429724	0.656891	0.298439	0.703405	0.661648	0.703043	0.53206	0.208147	0.121478	0.0872967	0.126728	0.166077	0.194036	0.188736	0	0.376031	0.358678	0.286465	0.0926382	0.202518	0.179492	0.202118	0.242419	0.107362	0.0735394
KWMTBOMO10965	2.7e-44	ATPase family associated with various cellular activities (AAA)	53.2	7091.H9J5W8	H9J5W8_BOMMO	AAA domain-containing protein; Belongs to the AAA ATPase family.	67.0769	53.2871	71.3582	76.0796	57.0527	59.8814	63.6299	50.2601	33.4941	35.6798	45.686	45.8516	47.5374	56.3516	50.1881	60.4911	64.5616	70.243	54.6885	53.6335	33.4327	40.3197	34.1148	32.9403	143.353	129.017	134.325	122.112	116.987	129.216	129.662	155.447	127.977	107.81	99.4019	116.237	98.8643	103.089	99.892	100.438	109.075	115.854
KWMTBOMO10971	5.5e-65	UDP-glucoronosyl and UDP-glucosyl transferase	69.6	7091.H9JYK2	UGT42A2	UDP-glucuronosyltransferase; Belongs to the UDP-glycosyltransferase family.	4.79098	5.46442	9.57727	8.22896	7.37844	4.88558	6.18491	7.74303	6.27347	9.77484	8.83872	10.7788	5.02391	4.21819	6.63936	6.31867	5.02368	5.33025	5.69066	7.06941	7.23395	8.0107	6.37411	8.10692	49.0867	42.1874	35.88	23.6004	28.0952	25.391	42.9755	40.0172	33.7738	23.447	22.9209	27.5163	36.2393	40.2126	30.7269	39.5858	41.5276	38.7235
KWMTBOMO10972	2.9e-69	UDP-glucoronosyl and UDP-glucosyl transferase	39.7	7091.H9JYK2	UGT42A2	UDP-glucuronosyltransferase; Belongs to the UDP-glycosyltransferase family.	22.079	15.4347	22.5411	20.678	14.8977	13.7013	16.7836	15.4251	14.8718	17.3432	15.9187	15.0734	15.4026	17.2935	16.6991	14.5382	18.0299	22.2924	20.1338	19.5066	9.66879	12.333	12.0086	11.6816	42.7097	47.4984	40.9613	40.1597	41.3619	41.447	43.0001	45.4511	40.9556	38.2604	37.342	38.0516	36.3983	43.0971	37.84	32.4048	35.14	37.2888
KWMTBOMO10977	5.8e-54	Enoyl-(Acyl carrier protein) reductase	99.2	7091.H9JG62	H9JG62_BOMMO	Uncharacterized protein.	0	0	0.438829	0	0	0	0	0	0.286047	0.439797	0.166905	0	0.393792	0.148088	0.340053	0.494762	0.434792	0.410067	0.0788031	0.0783165	0	0	0.173641	0	1.07788	0.765083	0.811614	0.472976	0.896545	0.900462	0.605992	1.06531	0.726273	0.926764	0.984102	1.29654	0.49057	0.565228	1.80336	0.83823	0.281741	1.29684
KWMTBOMO11024	0.0027	Cytochrome P450					0.167693	0.409331	0.776432	0.219949	1.40607	1.18063	2.65567	1.05663	0	0.415011	0.590617	1.11851	0.975446	1.35375	0.935924	0.583597	0.974434	0.967391	1.48724	0.415702	1.69601	1.74085	0.307227	0.479107	4.32966	2.15586	3.36613	2.8941	1.70378	2.80709	2.36434	3.30682	2.3093	3.96273	2.09589	2.90575	4.01199	0.925994	2.21057	2.50715	1.36255	3.35076
KWMTBOMO11040	1.2e-21	DnaJ domain	38.3	7091.H9IZY6	H9IZY6_BOMMO	J domain-containing protein.	10.323	6.03331	10.7261	7.48504	8.75143	8.74358	7.45397	7.87039	5.50953	11.1546	12.6313	13.3749	8.77957	10.6015	11.2833	9.31873	10.3162	15.1814	13.0156	12.1744	11.5652	13.4511	12.8304	11.06	20.6466	21.4957	20.8849	17.5044	19.1021	16.2474	19.8558	22.2774	17.8263	21.059	15.9354	15.4808	16.6567	12.8137	16.0924	16.0124	13.3408	18.7259
KWMTBOMO11050	1.3e-19	Zinc finger, C2H2 type					0.344438	0.194021	0.523414	0.347516	0.761683	0.341986	0.142234	0.212477	0.426479	0.327855	0.466583	0.91307	0.29356	0.165593	0.309832	0.122943	0.194475	0.672523	0	0.23353	0.811143	0.517744	1.03555	0.189245	0.933824	1.60014	0.741653	0.947582	0.946824	0.527424	1.26837	0.877752	0.89451	0.755643	0.81513	0.483266	0.87769	0.304316	0.474476	0.669508	0.504071	0.644504
KWMTBOMO11074	8.9e-13	Single domain von Willebrand factor type C					43.009	30.5183	35.5285	32.1918	22.2106	33.1331	50.2248	58.2634	32.0964	31.7034	26.6465	18.9878	60.4398	58.6653	66.3338	61.4956	83.0157	86.9056	65.7623	56.3708	45.0905	47.4533	48.02	44.6233	144.73	198.102	144.013	162.989	170.629	155.757	169.781	183.642	156.606	170.278	157.35	167.35	185.702	246.688	203.918	223.062	222.736	263.089
KWMTBOMO11096	7.9e-109	ATP synthase alpha/beta family, nucleotide-binding domain	93.8	7091.H9JFJ8	H9JFJ8_BOMMO	Uncharacterized protein.	285.791	421.604	332.515	387.612	474.768	656.203	398.264	473.435	512.758	319.586	254.53	270.67	467.551	472.602	295.412	336.282	551.785	379.373	506.174	428.085	329.047	297.933	276.629	297.562	119.326	168.005	149.703	59.7766	99.2902	81.2273	176.858	124.979	138.666	119.884	146.285	109.635	120.246	155.136	125.786	160.439	171.074	130.249
KWMTBOMO11109	7.4e-36	Ninjurin	99.2	7091.H9JFD0	H9JFD0_BOMMO	Uncharacterized protein.	2.22954	1.50129	0.917595	1.74786	0.706023	1.08254	1.62336	1.67347	1.40938	1.55384	0.872496	1.02559	1.67524	2.53596	3.02402	2.55665	1.84966	2.74976	2.21598	2.59758	2.99813	1.72141	4.63245	1.31791	0.588142	0.965392	0.792856	1.42807	0.843965	0.850229	0.756247	0.889412	1.63931	1.25293	1.06436	0.864741	0.778181	1.26793	1.30029	1.40306	0.893842	1.2245
KWMTBOMO11148	1.8e-08	Thioesterase domain	89.7	7091.H9JGD2	H9JGD2_BOMMO	Uncharacterized protein.	0.607494	0.1711	0.778914	1.07261	0.587737	0.658002	0.852931	1.39193	0.501461	0.780632	0.740632	1.9221	1.37206	0.632797	1.31647	1.43655	0.685999	1.59051	0.828883	1.13268	0.587582	0.856085	1.08444	0.534043	2.77693	3.75828	2.46124	3.59518	2.86509	3.69273	3.14107	3.11466	1.99285	2.24663	2.13853	1.08675	2.68751	2.22949	3.11492	1.86964	1.94478	2.55764
KWMTBOMO11159	0.00093	Retrotransposon gag protein	98.5	7091.H9JGE0	H9JGE0_BOMMO	Uncharacterized protein.	1.04685	1.24008	1.12147	0.888456	1.01423	1.04774	1.35537	1.44623	1.13576	0.914391	1.0302	0.94127	1.58631	1.07442	1.14562	1.67873	0.979318	1.5453	1.43361	1.30603	1.16144	0.770881	1.67348	0.747727	0.290224	0.561532	0.691761	0.230478	0.582508	0.343602	0.807648	0.534299	0.273553	0.614687	0.71044	0.659878	0.509977	0.965714	0.474802	0.58352	1.07392	0.521604
KWMTBOMO11162	8e-08	WW domain	79.4	7091.H9JGE1	H9JGE1_BOMMO	WW domain-containing protein.	0.693153	1.06571	0.778026	0.436865	0.894978	0.866164	0.58957	0.64972	1.02637	0.690629	0.697514	0.620448	0.927579	0.562617	0.555051	0.595238	0.429484	0.228496	0.878206	0.555407	0.551187	0.15392	0.384822	0.372927	0.0590279	0.0807417	0.152516	0	0.0441538	0.0217208	0.100356	0.0710058	0.11197	0.0806886	0.152321	0.0328388	0.0662674	0.151114	0.0895597	0.151648	0.164127	0.14077
KWMTBOMO11200	2.1e-09	Resistance to inhibitors of cholinesterase homologue 3	99.4	7091.H9JT02	H9JT02_BOMMO	Uncharacterized protein.	5.06284	5.82699	3.95364	6.6405	6.65186	4.60366	5.73001	4.59387	3.86959	3.39121	3.53919	3.20695	6.79212	5.58924	5.09086	6.19107	5.18774	6.12423	6.18832	5.67336	3.59579	3.45279	4.66859	4.07981	2.2936	1.94061	2.05066	2.54334	2.81983	3.91541	2.51608	2.10481	1.76848	2.93838	3.26162	2.48621	2.2829	2.12822	2.05209	1.77381	2.04669	1.96737
KWMTBOMO11212	4.7e-20	Potential Monad-binding region of RPAP3	100	7091.H9JC62	H9JC62_BOMMO	TPR_REGION domain-containing protein.	19.8395	20.1101	19.1346	24.5907	18.35	21.3724	25.1259	22.0401	24.1928	18.5431	15.1095	14.3072	23.9306	21.1529	19.4577	23.8672	20.6746	23.892	23.722	23.183	17.5046	15.6912	21.784	19.4985	3.81441	4.55351	2.06668	2.09272	2.57435	2.98183	4.99383	3.45998	3.52133	2.14099	4.24721	3.06633	2.56114	3.08863	4.94005	5.98287	5.86007	5.2423
KWMTBOMO11236	3.7e-08	Scd6-like Sm domain	91.5	7091.H9JSU9	H9JSU9_BOMMO	DFDF domain-containing protein.	8.524	8.14403	7.33525	9.68388	9.2821	12.048	10.1456	6.78153	10.712	6.20609	8.87004	9.04513	7.48871	7.21983	7.89467	8.26519	5.97748	5.91074	7.97021	6.18976	6.18979	5.67844	9.46464	8.82506	3.49335	3.06332	2.74312	1.77241	2.21716	1.77888	4.26296	2.80148	3.19373	4.94628	4.05615	3.0624	4.10006	4.77348	6.59589	5.96501	6.34752	4.31977
KWMTBOMO11249	9.5e-29	LIM domain	100	7091.H9JSW0	H9JSW0_BOMMO	Uncharacterized protein.	0.63788	1.6826	1.24489	0.782676	0.566892	1.1831	0.795328	1.01366	0.772829	1.09486	0.773032	0.480365	0.957537	1.73614	1.39999	1.67091	1.0824	1.09207	1.55118	0.770799	0.719945	0.603136	0.879627	1.08759	0.101195	0.110736	0.0909449	0.0171143	0	0.0372371	0.0809625	0.129844	0.0548444	0.0167671	0.0316524	0	0.0378685	0.181799	0.0818863	0.277309	0.0326227	0.14301
KWMTBOMO11254	2.6e-28	KRI1-like family C-terminal	96.8	7091.H9JSW3	H9JSW3_BOMMO	Kri1_C domain-containing protein.	23.1146	23.8495	17.6321	22.1806	17.6467	17.9883	19.8395	24.1677	15.3601	18.3613	13.428	11.8584	22.5194	18.2241	20.6326	23.2543	16.4623	18.4842	17.3778	13.992	13.9438	12.3629	18.9835	16.2822	6.60929	6.58506	5.83221	4.22067	5.98521	5.85777	6.80368	4.87242	6.06645	5.74795	6.45734	4.50681	6.28306	7.59372	9.6215	9.07455	7.69781	7.72082
KWMTBOMO11266	3.2e-45	Ecdysteroid kinase	70.6	7091.H9JSR7	H9JSR7_BOMMO	CHK domain-containing protein.	7.86065	30.6355	10.6298	11.2054	22.0492	17.9824	10.0945	9.98924	11.2529	8.58252	5.5836	11.6268	9.73402	9.67888	10.6036	13.3844	12.6061	12.3465	10.9356	12.2509	10.5207	11.8861	12.5592	12.1098	2.43642	3.44953	2.44916	2.1793	2.08284	2.3775	2.74347	3.05674	3.30606	2.63748	4.19992	2.89162	3.78881	3.40441	4.22787	3.65362	4.15413	3.0415
KWMTBOMO11271	5e-46	Ubiquitin carboxyl-terminal hydrolase	98.2	7091.H9IZS4	H9IZS4_BOMMO	Uncharacterized protein; Belongs to the peptidase C19 family.	29.1356	37.2424	20.8166	31.922	24.988	43.0083	41.3544	30.9532	20.14	16.8006	17.3307	19.3471	23.3933	22.863	20.6696	22.4649	30.0109	28.0354	23.1912	22.5772	16.2255	14.2335	17.4608	12.8192	11.4151	10.7434	10.3591	5.36353	7.40393	7.61594	9.62963	8.25802	12.356	8.07204	11.339	6.73139	11.5461	13.7117	16.2712	19.0601	19.416	13.7359
KWMTBOMO11300	8.9e-08	UBA-like domain					11.1306	11.2822	9.13602	13.1969	10.9724	13.1345	12.7607	12.9197	12.0061	9.80462	6.98897	5.9887	12.5647	12.8606	12.1224	13.982	11.6163	13.7369	13.9428	13.9029	14.0035	11.9043	16.411	15.7207	3.79705	3.81036	4.19994	1.65626	3.31944	3.21171	4.75616	3.22414	4.43237	2.71583	6.07807	2.63811	3.93483	5.14853	6.15207	4.99664	5.99853	4.75297
KWMTBOMO11326	0.0012	Apoptosis regulator proteins, Bcl-2 family	97.9	7091.H9IX62	H9IX62_BOMMO	Uncharacterized protein.	1.01447	1.1497	0.76048	0.807862	0.65098	0.467651	1.0892	0.954676	1.45798	0.80699	0.552961	0.402769	1.04372	1.05672	1.77176	1.34496	1.59561	0.543428	1.44597	0.518931	0.792288	1.50448	0.973548	1.29392	0.356362	0.303303	0.320267	0.241075	0.228484	0.218554	0.356392	0.828771	0.708171	0.265708	1.22612	0.363465	0.633441	0.672224	0.829055	0.213622	0.488251	0.944284
KWMTBOMO11345			100	7091.H9IXI6	H9IXI6_BOMMO	Peptidase M12B domain-containing protein.	0.437365	1.06759	1.35002	0.645362	0.785834	0.641508	0.586976	1.50318	0	0.33825	1.28367	0.182327	1.51434	0.740321	0.929909	0.761048	0.668803	1.19846	1.75763	1.26491	1.13574	1.40217	0.267096	0.46859	0.179243	0.163453	0.20136	0.136413	0.0383076	0.329786	0.322665	0.215615	0.145717	0.0445487	0.252293	0.249295	0.100613	0.579627	0	0.368393	0.260027	0
KWMTBOMO11351	1.3e-72	ATP synthase alpha/beta family, nucleotide-binding domain	100	7091.Q2F5T3	Q2F5T3_BOMMO	ATP synthase subunit alpha; Produces ATP from ADP in the presence of a proton gradient across the membrane.	920.564	919.985	842.607	1106.62	806.428	1202.59	929.993	828.586	876.831	728.084	520.485	500.765	1109.16	1097.22	1086.67	1219.66	1210.53	1147.67	1282.62	1077.95	732.454	645.084	854.477	856.612	375.96	373.52	304.167	200.226	314.134	282.426	382.613	272.99	305.047	294.7	406.693	248.62	266.128	332.073	363.168	350.466	396.015	346.169
KWMTBOMO11387	0.22	Protein of unknown function (DUF3933)	96.5	7091.H9IXH3	H9IXH3_BOMMO	Uncharacterized protein.	2.17861	2.37112	1.73319	2.22414	2.21951	2.16107	1.37451	2.13566	2.13902	1.50077	1.59527	0.923813	2.02812	2.12898	1.70718	1.40695	1.20894	1.30863	2.07907	1.59607	1.39976	1.76927	1.9614	1.47589	0.819212	0.872949	1.28221	1.05545	1.47147	0.731609	0.949998	0.868078	1.18729	1.75695	1.05375	0.778359	1.00235	0.902885	0.525109	1.18237	0.605339	0.800002
KWMTBOMO11399	2.2	Adenylate cyclase associated (CAP) N terminal	98.4	7091.H9IXG8	H9IXG8_BOMMO	Uncharacterized protein.	1.14327	0.380545	0.384976	1.49953	1.68068	1.15858	0.557945	0.893024	0.627359	0.707346	0.671101	1.09762	0.690932	0.378918	2.59651	0.783691	1.27145	0.599573	1.72831	1.48862	0.96593	2.41177	2.41191	1.55895	3.66313	2.92093	3.25382	3.02555	3.34999	3.35418	2.3855	1.84456	3.18572	3.09121	4.3966	2.13268	2.29529	3.4435	3.20546	3.19532	4.03705	2.97968
KWMTBOMO11402	8.9e-13	SGF29 tudor-like domain	93	7091.H9IX88	H9IX88_BOMMO	SGF29 C-terminal domain-containing protein.	4.19253	4.56506	2.79123	4.09729	2.60944	5.16069	5.16331	5.98035	6.17508	3.30601	3.32962	3.83822	9.01717	6.12258	5.98636	5.53109	7.24073	6.97124	7.473	5.20785	6.69629	5.87339	7.58064	4.75607	1.61713	2.08912	2.08917	2.59819	1.46885	2.50424	4.52836	2.13981	3.32316	3.18186	3.09814	2.81142	3.47965	4.35783	2.45359	3.39288	3.32345	2.35678
KWMTBOMO11405	1.5e-15	Alcohol dehydrogenase GroES-like domain	100	7091.H9IX91	H9IX91_BOMMO	PKS_ER domain-containing protein.	14.6969	21.7827	8.3692	12.0717	16.9091	21.5749	13.4648	17.7397	17.9344	11.1066	10.1481	8.80271	21.6351	18.3967	19.26	15.9189	15.2658	13.0583	20.1306	15.8954	20.9422	16.4558	20.6849	18.8332	6.62631	9.20948	7.31415	7.56874	8.30818	8.92801	9.23005	8.38785	10.8659	13.6649	15.465	9.8493	11.0059	12.9299	11.5077	18.1759	17.2536	10.7511
KWMTBOMO11413	5.4e-72	Aminotransferase class I and II	93.4	7091.H9IX93	H9IX93_BOMMO	Alpha-amylase; Belongs to the glycosyl hydrolase 13 family.	74.0741	44.536	39.3772	64.1342	35.3931	56.6014	62.7884	42.7179	91.1163	86.1391	70.7413	61.8226	64.3159	58.8299	47.311	53.1053	42.106	37.4792	57.16	41.4578	94.5064	72.7022	78.8512	90.0124	29.891	26.8017	35.734	28.741	41.0252	32.407	23.3923	33.3438	32.5214	53.3852	51.4924	43.6386	45.2872	44.7097	55.9623	47.1684	48.0724	41.8668
KWMTBOMO11430	1.1e-49	Gamma tubulin complex component N-terminal	99	7091.H9IXA3	H9IXA3_BOMMO	Gamma-tubulin complex component.	0.510113	0.421158	0.33344	0.747787	1.31191	0.792223	0.370495	0.515651	0.76475	0.742611	0.810243	0.51704	0.81454	0.640758	0.590141	0.626566	0.477205	0.415447	0.399184	0.710789	1.21392	0.934511	0.861268	0.728709	1.20515	1.66866	2.08881	2.33351	3.75307	1.64716	2.17438	1.97633	1.59957	2.8241	1.69631	2.09348	1.43579	1.73649	1.5673	2.95713	1.59369	1.52501
KWMTBOMO11435	2.8e-24	Kazal-type serine protease inhibitor domain	100	7091.H9IXF4	H9IXF4_BOMMO	Kazal-like domain-containing protein.	10.2511	11.6064	6.44789	9.38652	7.49104	11.5748	9.41413	8.16177	13.7506	15.3176	11.278	10.2491	10.2508	10.6445	12.5085	9.27414	6.03365	8.18247	10.3995	11.6139	9.05837	10.2364	11.615	10.6376	4.91458	5.2623	4.08435	8.79427	6.70861	8.80889	5.70774	5.00917	5.87128	10.5597	9.76879	6.84999	5.54699	6.23738	7.11987	7.84711	7.00177	5.20904
KWMTBOMO11493	0.0015	Thrombospondin type 1 domain	38.2	7091.H9J6I7	H9J6I7_BOMMO	Uncharacterized protein.	0.9849	0.331599	0.16773	0.935449	0.650893	0.478215	0.948056	0.817072	0.182223	1.13468	0.558203	0.339791	0.940726	0.813663	0.541567	0.669761	0.498562	1.25389	0.489455	1.0477	0.63127	0.0414783	0.622212	1.11586	0.111348	0.0406155	0.0250175	0.112989	0.190377	0.12292	0.200444	0.214308	0.271563	0.110697	0.391818	0.061946	0	0.210042	0.202731	0.314669	0.161532	0.147524
KWMTBOMO11497	3.4e-30	Major Facilitator Superfamily	99.7	7091.H9IXC8	H9IXC8_BOMMO	MFS domain-containing protein.	8.1313	5.16529	5.20125	4.88284	5.6562	6.39152	7.46804	7.1606	7.41156	7.32206	7.01588	6.46909	4.16814	6.04124	5.81143	5.22777	5.92042	6.89491	9.23158	6.21712	3.96329	5.07312	7.2033	5.31806	15.9956	15.8869	12.3837	13.4446	12.2464	12.9775	12.3478	16.5059	13.4563	8.2384	9.84067	9.22042	7.75268	8.30934	8.94744	7.67418	9.22595	9.51533
KWMTBOMO11517			95.7	7091.H9J3H3	H9J3H3_BOMMO	Uncharacterized protein.	0.316894	0.206273	0.260844	1.5933	0.35428	0.594951	0.396942	0.435654	0.198367	0.640476	0.63246	0.352281	0.0936293	0.286081	0.348113	0.122538	0.206755	0.329059	0.210785	0.186208	0.415783	0.374126	0.438657	0.663946	0.562775	1.00429	0.645833	1.07185	0.481102	0.777375	0.921298	0.316615	1.27634	1.22226	0.755571	0.683975	0.680396	0.41997	0.620039	0.667299	0.259577	0.330366
KWMTBOMO11539	6.6e-34	Insect pheromone-binding family, A10/OS-D	100	7091.Q3LB94	CSP6	Antennal-specific protein 3c; Chemosensory protein 6; Chemosensory protein7.	21.6643	19.0488	30.2002	24.5451	15.6259	20.1364	32.0139	25.3532	28.2266	26.4234	28.5336	40.0529	26.4985	29.8463	30.2952	36.8419	37.1417	36.3734	36.1548	33.9638	28.4419	41.348	40.4021	30.8371	59.3816	66.0251	57.3137	53.7981	53.8652	57.6135	56.1659	56.0425	50.2235	50.429	52.0186	50.3501	64.5923	64.763	58.326	64.816	61.8614	75.217
KWMTBOMO11558	1.2e-19	EB1-like C-terminal motif	76.1	7091.H9J3F1	H9J3F1_BOMMO	Uncharacterized protein.	44.1166	32.5206	31.2345	42.1774	25.6672	43.9931	45.7926	28.3436	28.1138	21.2921	39.6106	35.715	28.2562	31.4504	26.7998	33.0528	35.4296	32.5017	36.9164	26.8381	29.4546	25.9556	30.2893	24.7899	92.6951	83.8016	102.2	66.8032	74.3132	71.844	69.0106	93.0651	80.9694	90.242	75.9567	70.7634	77.6567	81.0373	81.0746	73.2819	76.0079	72.4007
KWMTBOMO11596	2.9e-26	Hsp20/alpha crystallin family	100	7091.Q1HPN2	Q1HPN2_BOMMO	Heat shock protein 1; Belongs to the small heat shock protein (HSP20) family.	3090.85	4421.94	2962.09	3467.89	3540.29	4746.9	4014.94	3653.36	7594.32	5232.64	3233.85	3432	3625.84	3543.7	4425.92	4914.23	3099.96	4013.5	4237.66	4388.78	4379.93	4518.39	5822.53	5404.07	1619.12	1746.32	1494.17	1029.59	1411.78	1666.64	2000.57	1650.35	1774.22	1075.7	2052.63	1166.85	2451.71	2925.92	3066.3	2647.49	3186.3	2164.48
KWMTBOMO11643			100	7091.H9J3B6	H9J3B6_BOMMO	Uncharacterized protein.	717.924	931.946	445.177	970.321	1135.32	1508.06	356.264	967.855	613.751	158.876	564.037	483.05	1187.05	1073.31	1020.62	923.125	1146.59	952.562	1176.08	1185.93	728.156	814.476	734.934	909.814	312.781	313.662	283.737	307.29	287.524	349.46	435.139	247.424	366.157	468.95	664.472	481.965	307.739	292.272	301.392	407.851	549.2	294.368
KWMTBOMO11644			100	7091.H9J3B5	H9J3B5_BOMMO	Uncharacterized protein.	845.604	1557.07	969.181	1445.66	1514.9	2432.55	384.054	1374.56	1373.72	1109	1051	1046.07	1431.89	1330.16	1237.85	1271.16	2029.91	1408.02	1502.07	1640.69	848.594	948.111	933.643	1101.23	555.97	624.436	485.256	438.89	387.593	496.98	726.794	336.076	686.446	623.343	942.981	808.147	489.517	464.457	407.044	757.722	828.259	512.687
KWMTBOMO11648			100	7091.H9J3B2	H9J3B2_BOMMO	C2H2-type domain-containing protein.	0.64076	0.69672	0.503453	0.733468	1.1164	0.683519	0.775517	0.4271	1.06265	0.836133	1.03948	0.91953	0.54214	0.145625	0.284857	0.33787	0.270789	0.201624	0.594108	0.179699	0.496786	0.341485	0.526487	0.815486	0.0190982	0.0696628	0	0.0678284	0	0.0491936	0.0534794	0.00918942	0.0103506	0.0474662	0.107526	0	0.0428809	0.0926379	0.0231813	0.0883166	0	0.0202424
KWMTBOMO11650	1.7e-34	PINIT domain	96.9	7091.H9J3B0	PIAS1	Uncharacterized protein.	13.035	16.6031	8.32996	16.2266	14.3646	17.0381	17.6424	15.6031	18.3325	15.3085	12.8547	13.7002	14.565	11.5536	10.6491	12.9218	13.704	10.9377	15.4841	12.3073	15.237	10.2852	13.7208	13.5199	4.24776	3.59012	3.32869	2.37858	3.45417	2.33508	4.79727	4.4118	4.82892	4.93103	6.36778	3.28535	4.76873	6.23991	6.775	8.21126	7.74032	5.64156
KWMTBOMO11657	2.7e-79	Glycosyl hydrolase family 20, catalytic domain	100	7091.D3GGI9	FDL	Beta-hexosaminidase.	0.507748	0.464771	0.254683	0.874087	1.74856	1.35915	0.306646	0.654407	0.553376	0.157073	0.204909	0.33514	0.580151	0.677649	0.590382	0.5522	0.679376	0.549208	0.773973	0.699267	0.503116	0.426332	0.581397	0.158666	0.11705	0.132829	0.0818175	0.646659	0.133417	0.229714	0.156079	0.0125156	0.155069	0.543036	0.256281	0.0434119	0	0.0560753	0	0.0935542	0	0.0137847
KWMTBOMO11676	8.3e-43	Cohesin loading factor	99.6	7091.H9J392	H9J392_BOMMO	Uncharacterized protein.	0.829193	1.53434	1.25498	0.561333	0.768955	1.69487	0.54565	0.888667	1.14813	1.68802	0.973477	0.951522	0.770542	0.417934	0.62558	0.837789	0.35994	0.493777	0.948897	0.559928	0.965117	0.718693	0.947426	0.725997	0.0657725	0.0959651	0.0788141	0.355955	0.149939	0.129081	0.385898	0	0.142587	0.305143	0.185155	0	0.123065	0.118162	0.0798343	0.27036	0.127221	0.116189
KWMTBOMO11697	1.4e-37	Forkhead domain	100	7091.H9J3Q4	H9J3Q4_BOMMO	Fork-head domain-containing protein.	1.54529	1.24718	0.36928	1.37301	0.597094	0.994361	1.39151	0.59963	1.43759	0.462618	0.614479	1.19141	0.883683	0.597128	0.370947	0.346957	0.457354	0.287564	0.359199	1.0984	0.490526	0.39572	0.730603	0.747694	0.122574	0.0596136	0.0917988	0.248759	0.192106	0.270625	0.212479	0.078638	0.0442875	0.36557	0.268377	0	0.321082	0.0440414	0.0991862	0.0839739	0.0790296	0.0649589
KWMTBOMO11715	9.7e-26	Zinc-ribbon	100	7091.H9J3U0	H9J3U0_BOMMO	Uncharacterized protein.	10.1226	9.58464	4.86656	11.7495	8.36955	5.57103	9.16903	8.21011	5.20694	7.61154	5.92445	4.94598	11.4471	8.46023	9.23741	11.0153	8.40161	7.16591	9.59984	9.24447	8.6192	5.83496	6.01766	8.65913	2.88803	2.98178	3.65131	3.25344	2.42706	3.0801	3.46593	2.68504	3.60798	4.59869	4.15689	3.15891	3.90167	2.66456	3.56489	4.67811	4.40267	3.91713
KWMTBOMO11717	8.8e-15	Leucine zipper of domain CC2 of NEMO, NF-kappa-B essential modulator	93.5	7091.H9J3U1	H9J3U1_BOMMO	Uncharacterized protein.	8.76192	6.66133	6.69891	7.75357	8.86571	8.19081	10.5724	14.992	11.2533	9.65969	7.13023	5.56334	7.55463	5.95524	6.97306	8.28547	6.91467	5.60583	7.03822	6.70926	7.52598	6.70546	8.34771	8.81484	1.79211	2.65351	1.64638	1.49522	1.79304	2.18841	2.15602	1.90346	2.69078	2.29632	2.65327	1.44749	3.41278	3.59161	4.86612	4.35171	3.08124	3.70048
KWMTBOMO11733	3.1e-50	Cyclophilin type peptidyl-prolyl cis-trans isomerase/CLD	100	7091.H9J3S6	H9J3S6_BOMMO	Uncharacterized protein.	21.0119	39.2675	19.652	22.7987	24.9646	31.3742	23.6025	29.9094	34.0594	22.9217	17.8258	18.5653	16.5966	15.4967	15.2539	25.0075	20.2217	17.7938	21.8013	18.1182	14.5707	15.4431	17.4838	17.1624	5.2659	4.95229	4.607	2.33866	3.74941	4.47167	5.69939	4.62398	4.81464	3.88813	6.5928	4.50702	6.08422	8.88316	9.1722	8.68409	10.6179	7.09149
KWMTBOMO11745	4.2e-12	Rad52/22 family double-strand break repair protein	100	7091.H9J3V9	H9J3V9_BOMMO	Uncharacterized protein.	5.05824	4.15966	3.94092	4.04455	4.27688	3.77705	4.70478	4.21448	3.41063	3.51448	3.52494	4.63078	3.23676	1.97233	1.98415	3.20063	2.38251	2.05977	2.93873	1.87752	1.53792	2.08126	1.18936	1.15922	1.35244	1.21307	0.936496	2.06979	1.44047	1.87644	1.22395	1.08814	1.17757	1.89556	1.68517	1.08543	0.672037	0.764754	0.780423	0.91135	0.428845	0.657985
KWMTBOMO11773	1.8e-10	Ring finger domain	68.8	7091.H9ISH3	H9ISH3_BOMMO	Uncharacterized protein.	28.2772	26.3707	17.1407	27.234	23.4285	26.9968	30.9582	33.7064	56.1479	45.9274	34.5057	33.661	29.7121	28.3571	28.1881	24.6633	24.5351	22.8272	31.8822	32.3489	38.8365	31.7217	40.3304	45.7505	6.54102	6.95065	5.96723	2.78019	4.37845	4.36881	7.30681	5.64143	6.62186	5.75433	9.55419	5.10825	7.09385	10.6292	12.808	14.3059	13.8695	10.8834
KWMTBOMO11774	3.3e-58	Vacuolar protein 14 C-terminal Fig4p binding	97.2	7091.H9ISG2	H9ISG2_BOMMO	Uncharacterized protein.	7.21791	6.28653	3.49889	6.97463	5.47103	9.05633	4.95758	6.98958	10.375	7.17822	5.18608	4.59568	7.83102	6.87608	6.78717	5.7239	4.71063	4.1158	7.0593	7.97073	9.47761	6.71838	9.99673	8.57262	1.39365	1.45527	0.982343	1.0953	1.07459	0.945212	1.89115	1.49894	1.83645	2.14616	2.85909	0.896942	1.87135	1.95879	2.62032	1.88146	2.04818	1.30336
KWMTBOMO11779	3.2e-59	Conserved mid region of cactin					14.837	23.1125	15.4878	16.3532	17.2083	20.5639	18.6365	20.7036	29.639	22.8319	15.9389	17.7093	16.6241	16.0719	15.9505	20.7174	16.943	15.9094	19.9164	16.3133	24.2092	19.5302	26.8209	27.3778	6.33575	6.80145	6.53302	4.39553	7.22525	6.45831	7.78779	7.58246	8.36522	6.68231	8.93537	7.47884	11.9339	12.6257	14.1719	12.4588	16.2396	10.858
KWMTBOMO11781	1.3e-18	OST-HTH/LOTUS domain	78.1	7091.H9JY66	H9JY66_BOMMO	HTH OST-type domain-containing protein.	0.534188	0.786192	0.853544	0.78308	0.903342	1.16146	1.06273	0.701984	1.11697	0.408271	0.737812	0.523976	0.330749	0.360048	0.183728	0.455651	0.69193	0.3988	0.243848	0.380823	0.292036	0.230263	0.326225	0.179553	0.128779	0.122131	0.023147	0.209082	0.0330269	0.0663424	0.267883	0.0247857	0.0558354	0.166433	0.193346	0.0859717	0.187945	0.0971688	0.109418	0.0926361	0.186818	0.0272989
KWMTBOMO11789	1.7e-69	Kazal-type serine protease inhibitor domain	100	7091.H9JVU2	H9JVU2_BOMMO	Uncharacterized protein.	0.466978	2.95928	0.975739	0.918745	2.12987	1.51741	0.906333	0.823058	1.2046	0.333372	0.653665	0.319461	0.975099	0.579973	0.51553	1.0001	1.16451	0.621673	1.31414	0.732167	0.333845	1.05291	1.29428	1.89864	0.0441645	0.171835	0.0926128	0.253953	0.12585	0.119177	0.164895	0.311674	0.335102	0.0585416	0.511122	0.0982797	0.115689	0.285634	0.446722	0.196668	0.626453	0.140432
KWMTBOMO11791	1.1e-135	Gaa1-like, GPI transamidase component	100	7091.H9JVU0	H9JVU0_BOMMO	Uncharacterized protein.	20.9206	40.7945	21.8793	22.8912	30.7163	39.8001	27.623	30.6215	43.3604	27.2481	23.6672	26.062	29.8647	25.9918	25.6273	31.7263	26.5586	28.2363	34.3826	30.5824	33.6023	30.7847	40.3773	37.7195	12.2598	13.5549	12.2642	8.10214	11.4388	11.3102	14.7547	10.7973	13.7774	13.6585	18.4002	14.4124	16.1633	20.7754	22.09	24.7104	28.4072	18.7874
KWMTBOMO11798	5.7e-12	Cyclin, N-terminal domain	81.2	7091.H9JVT6	H9JVT6_BOMMO	Uncharacterized protein.	17.9615	34.1061	13.7842	20.3476	22.5547	32.1184	25.2591	28.9316	42.6547	28.0051	20.4448	21.5982	23.0173	19.2431	21.051	21.5714	19.9763	19.5915	30.2194	24.3802	32.0732	26.5275	28.5755	31.5863	5.77074	6.51468	5.96641	4.43334	5.51722	5.90702	7.08203	5.75881	6.98015	6.64245	8.47979	6.53168	7.493	10.3085	10.036	10.0689	11.1552	7.73047
KWMTBOMO11808	5.2e-11	FERM N-terminal domain	97	7091.H9JVV6	H9JVV6_BOMMO	Uncharacterized protein.	14.3287	20.6194	8.92802	19.1871	18.281	27.4097	19.6416	25.0813	33.6128	24.163	14.8268	14.0025	37.7696	27.0742	33.122	23.8893	20.3822	21.9144	22.8667	17.7325	32.1715	24.337	34.8796	37.8912	1.66608	3.34746	1.59552	1.2749	1.09741	1.56787	1.83558	1.49819	1.6283	2.14509	3.4087	1.97533	2.97427	3.26794	3.01685	4.43468	3.48678	3.30022
KWMTBOMO11821	5.8e-74	Chondroitin N-acetylgalactosaminyltransferase					13.2553	31.8262	18.49	15.1676	26.8205	33.601	16.6838	22.7041	24.7992	17.869	14.5775	15.4104	22.1819	18.9419	21.36	22.1178	21.2553	17.6117	16.9062	15.7348	21.7159	17.4423	18.7851	21.5786	6.35058	7.5976	8.67814	8.29563	6.24937	7.10649	8.08582	7.94708	9.87598	10.2122	11.0733	9.72893	9.44385	12.005	10.2538	13.5635	17.99	11.9552
KWMTBOMO11826	1.6e-34	Sugar (and other) transporter	100	7091.H9JVX5	H9JVX5_BOMMO	Uncharacterized protein.	1.15406	2.78264	1.51178	1.49522	2.07355	1.75052	1.64705	3.41819	1.52914	1.39321	1.23921	1.17341	3.71124	2.88803	4.77277	3.72241	2.37594	2.64678	2.34034	2.10881	1.92351	1.89074	2.13151	1.95017	1.0036	0.824721	0.67387	0.831098	0.690307	0.950843	1.26441	0.976902	0.587686	1.07801	0.855145	1.03965	0.751125	1.06936	1.07815	0.723119	0.635917	0.452392
KWMTBOMO11867	1.1e-103	Spectrin repeat	98.2	7091.H9J4H6	H9J4H6_BOMMO	Uncharacterized protein.	31.0352	36.2064	18.8716	30.7552	31.8213	41.4219	30.6936	38.9864	34.8998	31.2072	21.0363	19.1095	57.4674	49.3234	49.7682	46.4462	42.9206	41.8043	54.5283	52.76	44.7836	38.9	47.0088	43.5687	11.4963	14.359	10.7568	11.1616	12.2941	13.2552	13.4089	11.1001	18.1354	16.3483	20.93	12.2866	16.1288	18.1994	18.7485	18.5382	19.5392	13.314
KWMTBOMO11872	1.3e-51	Calponin homology (CH) domain	41.4	7091.H9JRL1	H9JRL1_BOMMO	Uncharacterized protein.	1.03417	1.55571	1.7223	1.48261	1.84373	2.14478	1.36856	1.29499	2.19371	1.16065	2.17412	0.561457	1.25242	1.32776	1.32951	1.47868	0.676696	1.16544	1.33311	1.90783	2.39296	1.46865	1.38062	1.92397	0.591388	0.575241	0.124014	0.0600101	0.471858	0.145077	0.599324	0.189704	0.641029	0.744709	0.499442	0.329005	0.840963	0.701212	0.93317	0.891336	0.781661	0.188046
KWMTBOMO11973	9.2e-27	CRAL/TRIO domain	99.7	7091.H9J4D9	H9J4D9_BOMMO	CRAL-TRIO domain-containing protein.	0.891399	0.611961	0.653481	1.42493	0.734074	0.751792	1.04678	0.797827	1.49462	1.72348	0.523253	1.02191	1.66665	1.27672	1.7768	1.80962	1.77202	1.63911	0.988205	2.48595	1.73608	3.47016	1.56507	1.98966	17.2156	16.79	16.7236	16.5193	17.3327	16.7195	15.6917	19.5115	15.6908	16.502	15.1475	16.0557	15.9691	17.6217	16.7946	19.5215	17.82	18.2713
KWMTBOMO11999	1.6e-24	HMG (high mobility group) box	83.2	7091.H9J4C9	H9J4C9_BOMMO	Uncharacterized protein.	0.446975	0.484909	0.286157	0.434266	0.5354	0.505057	0.426577	0.587933	0.355294	0.327758	0.116611	0.533694	0.586946	1.01741	0.721555	0.403288	0.891078	0.916806	0.422107	0.383022	0.68782	0.363931	0.727906	0.402028	0.162828	0.257372	0.0975571	0.0550757	0.243596	0.169764	0.347396	0.130579	0.22062	0.0269793	0.318316	0.0301952	0.243731	0.263272	0.23058	0.209159	0.236213	0.14382
KWMTBOMO12010	4.1e-36	Focal adhesion targeting region	99.6	7091.H9J4C1	H9J4C1_BOMMO	Focal_AT domain-containing protein.	1.55143	2.66271	1.10742	1.71693	1.88739	1.87735	1.19723	2.13841	2.08104	0.659918	1.08145	0.296429	2.36355	1.96956	1.59776	1.23732	1.03792	1.17468	2.49926	1.7093	1.85534	0.680938	1.80608	1.0735	0.814639	0.507328	0.60713	0.50405	0.883258	0.555667	1.17636	0.497143	0.710724	1.14568	0.689849	0.817982	1.07069	0.985199	0.916454	0.775896	0.826293	1.01087
KWMTBOMO12036	1.4e-88	XK-related protein	94.3	7091.H9J475	H9J475_BOMMO	XK-related protein.	1.18246	1.90964	1.19452	1.31594	0.887029	1.1072	1.60298	1.69676	0.640854	1.0198	1.20592	0.982556	1.85271	1.64228	1.62528	2.85427	1.75338	1.7777	2.0259	1.60545	1.74996	1.19617	2.04236	2.2181	0.352438	0.507081	0.255152	0.198683	0.20086	0.403475	0.321137	0.480481	0.265292	0.447703	0.349087	0.174285	0.53854	0.495978	0.427787	0.704232	0.274575	0.41506
KWMTBOMO12039	1.3e-65	KH domain	90.6	7091.H9J476	H9J476_BOMMO	Uncharacterized protein.	40.6788	38.2703	20.8635	36.1504	28.2264	32.6797	34.4878	41.2964	31.5507	39.3192	21.7694	23.0197	41.1219	31.7912	37.7837	35.3544	33.9819	28.9195	32.0267	29.6667	36.5413	29.89	36.695	39.62	12.3718	12.8998	11.2038	5.71296	9.54502	7.18133	10.4377	10.3123	11.436	9.32454	12.7413	8.133	8.48487	12.9023	13.8971	15.3391	13.681	12.574
KWMTBOMO12058	5.3e-43	Collagen triple helix repeat (20 copies)	100	7091.H9J490	H9J490_BOMMO	LAM_G_DOMAIN domain-containing protein.	2.1853	3.90541	1.92726	2.33397	1.85103	4.06616	3.80431	4.16664	5.10883	2.87796	2.40063	2.60285	2.55961	2.34136	3.65067	3.40422	1.85225	2.23317	3.21863	2.1669	3.00378	2.66894	3.03133	2.5866	0.780445	1.10137	0.747389	0.882822	0.951556	0.960421	0.798425	0.97267	0.721142	0.877635	0.780362	0.526713	1.19216	1.62734	1.07154	0.946636	1.21261	1.8307
KWMTBOMO12082	0.5	Testis-expressed protein 19	100	7091.H9J442	H9J442_BOMMO	Uncharacterized protein.	0.723928	0.425407	1.48971	0.668178	1.63794	2.51692	1.84238	2.08876	0.35965	1.52617	1.00728	2.14605	0.297071	1.81538	0.769595	0.435448	2.00081	0.804307	1.72399	1.2407	3.25407	1.96476	0.916944	1.49377	3.0987	2.48503	2.46883	3.12205	1.69085	3.08918	2.77808	2.19948	2.14392	3.3209	2.22718	3.71676	3.20735	1.75298	3.70784	1.87446	1.78535	2.74861
KWMTBOMO12100	0.044	RhoGAP domain	98.3	7091.H9J4A3	H9J4A3_BOMMO	Uncharacterized protein.	2.39811	2.09059	1.26896	1.73318	2.8139	1.95254	2.04929	3.9248	4.52971	3.14913	0.517113	1.68659	1.73521	1.93722	2.23721	2.15741	1.55665	1.24226	1.89896	2.53428	2.78258	1.91271	2.63014	1.18853	0.762175	0.52676	0.612874	0.529172	0.72015	1.03328	0.513509	1.0423	0.956598	0.358919	0.941048	0.758771	0.675515	1.25396	1.16858	0.906906	1.35785	0.850359
KWMTBOMO12101	2.4e-12	Death-associated protein	100	7091.B8XWD7	Drp	Death-related protein.	177.852	121.659	163.857	121.969	119.097	141.811	121.118	103.526	91.3363	105.846	130.151	138.398	111.664	124.3	117.944	90.0917	115.624	125.269	88.1616	121.675	87.8773	101.676	82.0286	92.1895	346.323	349.274	375.253	335.928	366.147	316.029	319.458	344.435	295.183	319.177	281.333	324.243	203.634	201.431	185.116	196.458	206.307	222.789
KWMTBOMO12102	2.7e-11	Origin recognition complex subunit 6 (ORC6)	95.2	7091.H9J431	ORC6	Uncharacterized protein.	1.45303	0.866074	1.25166	1.68421	2.2262	0.911972	2.28567	1.8195	1.49578	1.75618	2.53896	2.40415	1.34784	1.86554	1.43692	1.37199	1.52951	0.857721	2.39751	1.00521	2.3646	4.00318	1.65089	1.11025	4.23766	4.30382	5.10281	2.97915	4.64081	2.69065	3.61201	5.41075	3.51258	2.89119	4.21037	3.29746	4.07332	4.74697	3.86615	4.89555	4.92875	5.10805
KWMTBOMO12103	5.8e-90	G-protein alpha subunit	93.5	7091.H9J430	Gs2	Uncharacterized protein.	18.7185	24.1413	14.8331	21.4051	23.0339	32.8542	28.1404	27.8869	27.0864	18.8316	19.4825	21.3989	25.5977	22.4679	22.1776	26.9605	25.5207	26.4968	27.8137	26.2555	24.6801	21.9726	26.777	22.4985	8.10644	10.4521	8.2268	5.8873	8.73482	8.25506	11.0502	8.35944	10.0796	10.5905	12.2646	10.9742	12.2488	13.7064	15.9624	17.7705	18.3919	14.0754
KWMTBOMO12106	9.5e-10	RNA recognition motif. (a.k.a. RRM, RBD, or RNP domain)	78.6	7091.H9J4B4	H9J4B4_BOMMO	RRM domain-containing protein.	1.67276	2.09989	1.47524	2.53879	2.43304	2.69187	1.43678	1.56048	1.08984	0.887096	1.57106	0.610995	1.24441	1.14503	0.812927	1.05341	1.43244	0.799558	1.35108	1.07945	0.888354	0.642074	0.350243	0.682736	0.411323	0.285781	0.316853	0.099377	0.150699	0.0144149	0.20372	0.150793	0.191078	0.389445	0.551386	0.3269	0.131934	0.147791	0.142646	0.322049	0.0568289	0.0207604
KWMTBOMO12138	0.1	PXA domain	85.9	7091.H9J3Z9	H9J3Z9_BOMMO	Uncharacterized protein.	1.07078	1.51596	0.84613	2.35948	0.872176	0.653357	0.965707	0.932309	0.459619	0.370998	0.452556	0.618982	1.32876	0.936918	0.865127	0.944039	0.733553	1.38368	0.379861	1.03817	0.234154	0.889274	0.575447	0.489482	0.491492	0.2305	0.283957	0.890595	0.480188	0.749265	0.308964	0.540548	0.913282	0.628222	0.36237	0.195307	0.512359	0.302735	0.298285	0.288613	0	0.26047
KWMTBOMO12192	4.2e-24	Putative nucleic acid-binding region	99	7091.H9JXA9	H9JXA9_BOMMO	Nucleic_acid_bd domain-containing protein.	0.781767	0.804306	0.494585	0.838946	1.14538	1.00072	0.804668	0.873415	1.46463	1.46304	1.33498	1.31437	0.930603	1.04988	0.700581	0.742	0.727149	0.879612	0.608816	0.775896	1.0455	1.15205	1.01797	1.16292	0.444836	0.282022	0.428336	0.327795	0.389333	0.288404	0.470295	0.29558	0.378852	0.484352	0.521772	0.41835	0.582625	0.428121	0.404955	0.29931	0.445578	0.269422
KWMTBOMO12205	1.9e-79	Thiolase, N-terminal domain	99.8	7091.H9JXB6	H9JXB6_BOMMO	Uncharacterized protein; Belongs to the thiolase-like superfamily. Thiolase family.	42.1178	56.5636	23.859	40.4378	32.6778	72.8448	46.9116	39.6843	45.9561	32.0796	27.0411	31.4578	38.1808	36.747	35.1074	33.868	36.6913	37.1358	41.9165	35.4178	39.1389	29.9817	39.5802	32.647	9.51313	10.1	9.5338	6.08721	7.39194	8.48084	9.8605	8.49416	13.3591	11.7487	14.3564	6.9838	16.5703	19.1696	18.749	20.8454	22.7955	14.6915
KWMTBOMO12206	1.4e-11	F-box-like	89.3	7091.H9JX94	H9JX94_BOMMO	F-box domain-containing protein.	1.13672	2.09461	0.825587	1.72482	1.50844	1.64768	1.02901	0.983086	1.0763	1.2549	1.08593	1.13977	2.17318	1.32337	1.06626	1.70649	1.24062	1.64581	1.76671	1.22783	1.31598	1.71495	1.71505	1.81487	0.484126	0.513112	0.32837	0.417107	0.343588	0.262178	0.409258	0.562586	0.584171	0.245188	0.668572	0.396376	0.60503	0.679386	0.831552	0.835432	0.609559	0.697086
KWMTBOMO12210	3.3e-24	Integrase core domain	34.2	7091.H9JYA8	H9JYA8_BOMMO	Integrase catalytic domain-containing protein.	2.45652	0.503502	0.648283	0.639483	0.696316	0.506086	0.6644	0.730424	0.578529	1.09059	1.01269	1.06315	0.373982	1.03526	0.378764	0.478573	0.458799	0.23799	0.207885	0.309903	0.369057	0.343532	0.503877	0.294665	0	0	0	0	0.0131395	0	0	0	0	0	0	0	0	0.0165677	0.0373124	0	0	0
KWMTBOMO12246	1.3e-44	Lipase	99.6	7091.H9JXD2	H9JXD2_BOMMO	Lipase domain-containing protein.	1.51339	3.17078	0.34257	1.15791	2.5379	2.19017	1.40822	1.99386	3.72169	2.40328	2.1913	1.09355	0.782503	0.998402	2.03788	1.37523	0.863975	1.9498	1.28627	0.889271	0.965248	0.924161	0.955023	1.08096	0.268764	0.301646	0.278702	0.356639	0.37115	0.47167	0.0496222	0.258641	0.425782	0.842683	0.872994	0.207029	0.371356	0.378845	0.0752826	0.276191	0.339907	0.241041
KWMTBOMO12259	2e-16	WD domain, G-beta repeat	100	7091.H9JHZ6	H9JHZ6_BOMMO	WD_REPEATS_REGION domain-containing protein.	9.39077	8.4747	8.88729	8.69073	5.2341	8.1292	7.7282	8.20988	11.5308	11.6989	6.26791	7.68383	6.54916	5.1144	5.64192	6.94915	6.88115	6.10485	5.90111	5.16441	3.82215	3.14381	5.35644	5.06181	1.88847	2.32781	1.81424	0.832597	1.83708	1.87866	2.20905	2.01788	1.65171	1.4372	2.16315	1.31869	1.35978	1.41791	1.92862	2.19495	2.17908	2.30531
KWMTBOMO12265	3.5e-123	Oxysterol-binding protein	68.5	7091.H9JHY9	H9JHY9_BOMMO	Oxysterol-binding protein; Belongs to the OSBP family.	0.540067	0.860095	0.382198	0.760192	1.50682	1.30607	0.728345	0.912989	1.04247	0.399341	0.742292	0.417333	1.24054	1.04966	0.462108	0.718188	0.886278	0.676302	0.890776	1.07394	0.95056	0.659591	0.723984	0.50806	0.140358	0.220541	0.18436	0.20816	0.156908	0.146999	0.250505	0.166241	0.245763	0.198571	0.248216	0.13815	0.115149	0.128018	0.10484	0.166426	0.0835345	0.194542
KWMTBOMO12300	1.9e-12	FERM N-terminal domain	99.3	7091.H9JI12	H9JI12_BOMMO	FERM domain-containing protein.	0.914896	1.00495	0.847209	1.07999	1.26027	1.44928	1.22786	0.943325	1.4113	1.41513	0.698161	0.762795	1.77394	0.428852	1.16713	0.849061	0.895377	0.580566	0.405702	0.604795	0.850282	1.17324	0.893954	1.17626	0.112484	0.4103	0.134788	0.304378	0.801333	0.386321	0.389979	0.180413	0.650273	0.559132	0.633306	0.33375	1.01024	0.484994	0.364088	0.385309	0.362622	0.31793
KWMTBOMO12301	3.1e-10	FERM C-terminal PH-like domain					2.41454	1.62079	1.19248	2.29604	2.09685	3.75403	3.3053	3.0428	4.61527	2.83839	1.98428	1.74471	2.54148	1.44619	1.98931	1.54054	0.886134	1.67148	1.60605	1.26361	1.32001	1.69562	1.47454	1.72461	0.346339	0.324851	0.444656	0.0502059	0.507559	0.764665	0.514604	0.0476134	0.37541	0.147563	0.185709	0.385355	0.55545	0.959975	0.660604	0.508441	1.05271	0.943945
KWMTBOMO12327	3.1e-12	Nucleotidyltransferase domain	100	7091.H9JI25	H9JI25_BOMMO	Uncharacterized protein.	2.04493	1.91537	1.11563	2.61979	2.62037	2.39953	1.68496	1.96137	2.1051	1.47117	1.50745	0.793005	2.00227	1.1889	1.01113	1.26886	1.91985	1.75581	1.52891	1.57187	1.50793	0.580814	0.929358	0.815227	0.116939	0.369676	0.280253	0.039554	0.366551	0.20081	0.249491	0.300092	0.169007	0.116255	0.219463	0.433709	0.350083	0.252101	0.331194	0.600853	0.414682	0.537098
KWMTBOMO12351	2.6e-12	Cid1 family poly A polymerase	65.8	7091.H9JS67	H9JS67_BOMMO	PAP-associated domain-containing protein.	0.343788	1.37064	0.707452	1.32269	2.74533	1.99012	1.10733	0.656426	1.50641	0.737372	0.538145	1.4268	0.152363	0.549098	0.121825	0.691273	0.420566	0.185103	0.762246	0.353518	0.150357	0.0279915	0.167959	0.327406	0.0939286	0.0137046	0	0.247813	0.0160594	0.0829523	0.195388	0	0.162901	0.205434	0.352556	0.167216	0.0210897	0.141746	0	0.0965242	0	0
KWMTBOMO12359	1.8e-28	short chain dehydrogenase	100	7091.H9JS65	H9JS65_BOMMO	Uncharacterized protein.	0.507509	0.867163	0.219315	0.732222	0.790282	0.565737	0.381424	0.901202	0.47653	0.816396	1.07247	0.789853	0.562306	0.792971	0.458594	0.82423	0.403553	0.6441	0.140656	0.279575	0.22196	0.991723	0.929796	0.942485	1.58072	2.36704	1.19631	1.35075	1.9203	2.23483	1.93031	1.46114	1.35269	2.48128	1.54184	1.66623	3.54918	2.19712	2.54982	2.82133	2.05176	2.0502
KWMTBOMO12387	8.9e-13	Ring finger domain	100	7091.H9JS97	H9JS97_BOMMO	RING-type domain-containing protein.	11.4464	9.37717	7.93758	11.8402	8.72022	12.0645	13.8288	11.856	16.736	14.9678	13.6222	10.7325	16.4547	16.8231	21.2889	16.0848	15.3729	11.8367	13.3351	14.4127	19.5934	19.6426	18.9325	20.0314	4.86545	6.79085	4.45515	4.30369	4.94414	5.28328	6.83057	5.26526	6.60725	6.95432	7.75283	6.80271	6.12176	6.61011	7.71079	6.79232	7.03164	5.81862
KWMTBOMO12390	0.039	Multivesicular body subunit 12					85.3357	128.707	115.605	93.9869	71.563	164.024	133.026	140.327	192.119	144.907	99.0449	94.4725	145.002	127.498	131.903	183.451	155.565	157.104	179.912	149.244	135.663	129.55	160.384	175.86	19.1681	23.218	19.8919	17.0284	18.5506	23.742	25.0581	26.3814	26.971	20.9975	35.4303	26.0758	33.5371	37.2688	42.757	36.7939	41.623	26.8332
KWMTBOMO12391	1.5e-11	Coagulation Factor Xa inhibitory site	34.5	7091.H9J894	H9J894_BOMMO	Uncharacterized protein.	128.862	224.338	120.468	154.96	133.488	266.243	188.385	219.37	278.053	188.064	114.8	140.303	214.025	211.183	231.684	268.494	250.515	257.651	277.408	256.225	248.752	238.195	271.832	277.635	24.3562	43.1672	28.8072	23.1052	27.0002	29.6443	48.3522	31.8644	39.4896	32.4505	54.4494	35.5995	51.2565	67.6458	69.0765	61.9542	66.4045	45.2784
KWMTBOMO12404			99.4	7091.H9JSD3	H9JSD3_BOMMO	Importin N-terminal domain-containing protein.	0.471563	1.26617	1.39736	0.432957	3.95397	2.324	1.56952	1.72877	1.39159	0.175055	1.66085	0.629065	1.09721	0.589445	0.250655	0.382926	0.865316	0.435258	0.522775	0.363683	0.515599	0.287963	0.230384	0.875731	0	0.197381	0.138947	0.117663	0.0660847	0.0284458	0.123696	0	0.293273	0	0.290154	0	0.173569	0.0833265	0.0469152	0.0794395	0.299049	0
KWMTBOMO12408	3.7e-50	Trypsin	100	7091.H9JSB2	H9JSB2_BOMMO	Peptidase S1 domain-containing protein; Belongs to the peptidase S1 family.	7.25651	6.16193	7.21678	7.00184	6.11263	3.88582	6.72243	7.8987	5.46153	8.91212	4.80134	4.64698	8.32072	9.29294	13.9088	11.8397	8.87711	10.3975	6.96126	6.5594	7.855	9.61391	10.6091	10.0817	16.7162	25.0172	17.9556	21.8992	22.6589	20.9695	16.8867	16.1865	14.9038	14.3623	13.1388	11.6019	12.2389	12.6786	11.5943	12.2396	8.56388	9.92003
KWMTBOMO12428	8.1e-42	Ribosomal protein L22p/L17e	100	7091.Q5UAS2	RpL17	60S ribosomal protein L17; Belongs to the universal ribosomal protein uL22 family.	2222.63	2729.39	2079.14	2483.12	1995.59	2932.22	2045.56	1856.92	2985.98	2254.66	1784.42	1695.12	2254.4	2160.88	2515.95	2702.5	1937.57	1867.99	2125.19	2057.85	1987.49	1940.24	2444.22	2543.31	435.299	490.055	327.735	270.846	327.893	371.613	452.53	377.375	406.397	439.039	584.316	523.51	420.669	511.218	620.417	562.54	654.666	501.866
KWMTBOMO12449	4.4e-12	RNA recognition motif. (a.k.a. RRM, RBD, or RNP domain)	100	7091.H9IYM9	H9IYM9_BOMMO	Uncharacterized protein.	35.493	33.4641	28.0653	39.5034	30.007	32.2568	29.6165	33.5008	49.102	45.9118	32.3845	29.0593	53.8066	48.3414	65.3701	55.5391	30.9934	34.5034	39.7675	46.3829	44.6842	45.4301	57.1454	56.9601	8.90805	10.378	8.4767	6.99117	9.32414	8.36983	10.9468	8.08693	10.4341	9.87852	14.223	10.1491	9.32515	11.5267	12.5793	15.5761	16.2169	10.2234
KWMTBOMO12517	6.4e-47	DENN (AEX-3) domain	91.9	7091.H9IW79	H9IW79_BOMMO	Uncharacterized protein.	3.15888	2.87878	1.9141	3.21401	4.02341	4.13696	2.97992	3.59983	2.53786	2.64027	2.78874	2.19592	3.45378	3.19495	2.72018	2.44619	2.36551	2.66373	3.32637	2.78241	3.29894	2.69753	2.13779	3.57192	1.23652	1.35061	1.47965	1.28247	1.71117	0.995489	1.3555	1.49894	1.52544	1.81337	2.23727	1.04897	1.74864	1.84833	1.77452	2.26056	1.9755	1.62196
KWMTBOMO12525	7.6e-16	bZIP transcription factor	99.4	7091.H9IW29	H9IW29_BOMMO	BZIP domain-containing protein.	126.694	102.513	66.6101	118.684	88.8455	117.436	100.016	97.1269	138.573	107.748	88.7049	73.3977	93.4068	75.1937	75.6415	80.6701	80.5932	74.5071	75.35	67.1844	79.674	62.5045	79.758	83.4773	27.6942	29.1555	22.0712	12.6581	17.865	17.4504	27.9475	22.0027	27.796	24.5836	29.5975	18.4621	29.7589	36.0088	41.3092	48.4543	47.1095	35.9824
KWMTBOMO12563	3.4e-15	Insect cuticle protein	100	7091.C0H6L2	BmorCPR21	Putative cuticle protein.	52.8651	59.2046	35.8038	47.5041	34.8064	63.1524	61.756	58.6502	52.2233	39.9436	30.8568	27.9581	45.3512	47.6087	47.0341	42.9837	42.4452	50.1168	44.9469	55.1875	52.7784	47.2212	60.0504	52.2496	24.1841	24.8142	21.6687	17.9153	20.4236	26.4186	23.3009	21.7907	16.8576	22.3896	30.7934	18.855	26.0521	29.1524	32.6195	30.7577	29.1832	27.3956
KWMTBOMO12579	1.9e-54	Carbon-nitrogen hydrolase	100	7091.H9IWA5	H9IWA5_BOMMO	CN hydrolase domain-containing protein.	9.43747	7.89578	12.1104	8.12044	7.97147	8.84285	9.7343	9.74932	6.87388	7.20194	12.0597	9.92423	16.0572	18.695	19.1042	19.3136	17.6156	23.3022	20.5906	21.5364	16.9106	19.3707	19.1453	15.436	44.3599	40.4312	41.9849	45.6885	45.4449	48.7883	47.0932	50.1881	44.8491	36.278	37.1849	38.6991	29.3383	30.9146	27.291	28.0663	28.3622	31.4056
KWMTBOMO12586	2.2e-74	RNA helicase (UPF2 interacting domain)	100	7091.H9IWA9	H9IWA9_BOMMO	Uncharacterized protein.	11.5926	10.4277	7.07272	12.8237	11.0367	9.35336	10.5076	9.72154	9.36384	10.3561	9.70011	8.75331	10.0797	8.71779	10.4763	9.15681	7.66091	7.77416	8.77222	8.68596	11.9108	9.4388	10.4118	10.1248	3.30258	4.40062	4.06948	2.50334	3.7077	3.32076	3.69284	3.76788	4.93409	4.53328	5.36914	3.05481	4.27047	5.33557	5.5928	6.53417	6.24181	4.58855
KWMTBOMO12587	3.7e-45	Arrestin (or S-antigen), N-terminal domain	100	7091.H9IW00	H9IW00_BOMMO	Arrestin_C domain-containing protein.	16.9338	13.0386	9.68475	15.1107	9.39563	12.4159	15.8345	12.5901	10.2475	9.27641	7.91377	10.105	16.68	15.0007	15.939	15.0233	17.1672	15.3425	13.3833	14.5834	11.7925	11.4509	13.7968	12.5183	7.09895	8.6477	7.52349	6.04826	7.31394	7.23295	8.03723	6.07429	9.43706	8.73856	9.06514	6.91134	8.64626	9.78165	8.98247	11.0803	9.79642	8.44708
KWMTBOMO12603	6.8e-36	Metallo-peptidase family M12	87.2	7091.H9IVZ7	H9IVZ7_BOMMO	Uncharacterized protein.	3.92882	3.56683	3.57433	2.98338	3.97951	4.83656	4.95825	6.14347	8.0067	5.78271	4.93614	6.4517	5.46801	4.65249	4.96802	4.82949	4.13169	3.53092	5.02792	3.4325	4.68759	4.62996	6.24661	6.38043	1.3672	1.8217	1.19825	1.80011	2.62735	1.54671	2.02498	1.38094	2.5475	2.37018	3.05358	1.76009	2.21987	2.37501	2.19438	2.33389	3.08162	1.95211
KWMTBOMO12604	5.9e-83	Protein tyrosine kinase	98.8	7091.H9IWB7	H9IWB7_BOMMO	Tyrosine-protein kinase.	7.18198	9.56603	4.40261	6.883	7.33353	9.92732	7.18731	10.1163	10.5361	8.86626	6.51629	5.1419	11.8896	9.37331	7.939	8.81925	6.79007	5.66652	9.11802	8.69109	13.0571	9.49042	10.703	10.4278	2.52288	3.36922	2.52753	2.63	2.88745	2.44518	3.26485	3.35654	4.24394	5.31777	5.2134	3.68143	3.45138	5.09711	4.21688	3.98098	3.07993	2.99551
KWMTBOMO12620	4.9e-35	Groucho/TLE N-terminal Q-rich domain	58.1	7091.H9JSD8	H9JSD8_BOMMO	Uncharacterized protein.	16.1291	20.1708	12.7909	20.0182	14.5878	18.0755	16.0355	19.1619	19.5574	16.4063	12.5292	12.9224	20.2166	17.8667	16.9653	18.1171	19.4183	16.8712	18.9835	19.5395	16.0194	15.4813	19.7867	20.9702	2.71393	2.8551	2.10407	1.72563	2.26033	2.62309	2.40431	3.00403	3.09325	3.13809	3.51941	3.09743	3.76598	4.10559	3.76071	4.34498	7.02929	3.76543
KWMTBOMO12629	1.4e-77	RAVE protein 1 C terminal	92.1	7091.H9IVY5	H9IVY5_BOMMO	WD_REPEATS_REGION domain-containing protein.	1.23572	1.36828	0.928708	1.50805	2.0551	2.50073	1.34982	1.97376	1.43175	1.23658	0.845218	1.22241	2.1073	1.6976	1.60687	1.02215	1.64753	1.35548	1.82259	1.79161	1.7075	1.10238	1.24244	1.40709	0.537257	0.516164	0.445901	0.330679	0.474346	0.315452	0.528495	0.531148	0.671458	0.595407	0.628111	0.375655	0.540527	0.582282	0.513144	0.666748	0.54515	0.469872
KWMTBOMO12663	6.6e-21	Ubiquitin-conjugating enzyme	36.7	7091.G8GE15	G8GE15_BOMMO	Ubiquitin-conjugating enzyme E2 J1-like protein.	12.2851	8.59288	13.4386	13.899	7.4438	8.43007	8.60052	8.31288	8.52855	10.9346	13.6637	15.3741	9.35299	9.69116	9.3941	6.37561	9.62369	8.62053	6.33178	8.39024	13.3145	14.653	9.60839	8.87743	32.299	27.2143	32.0176	25.2758	28.7191	24.6372	23.2502	29.5524	28.6273	28.9488	27.9045	22.0146	20.5596	22.4698	21.943	23.933	22.0113	25.1217
KWMTBOMO12669			74.1	7091.H9IWE7	H9IWE7_BOMMO	Uncharacterized protein.	14.2249	10.8151	20.4425	13.9862	11.0969	9.15423	16.1148	12.9449	6.39819	13.0113	13.9126	13.3624	13.7877	14.4199	14.1306	15.0014	15.3529	14.6266	16.3102	17.9379	8.50676	13.9554	10.4089	11.2051	31.5378	30.4486	30.6234	31.6146	32.3085	28.6964	28.3187	36.7544	27.9508	26.7929	28.1264	25.7718	23.3502	22.1389	22.0824	20.8027	20.5525	21.3825
KWMTBOMO12679	0.0065	KH domain	100	7091.H9IWF9	H9IWF9_BOMMO	Uncharacterized protein.	4.73229	5.86989	3.75907	5.61375	4.41323	4.82804	4.39395	6.71051	4.40939	4.77745	3.19876	3.83825	7.07656	5.92907	6.42631	5.69444	5.15492	5.87995	5.36851	5.8458	4.93298	4.78266	6.46709	4.53831	0.867989	1.39176	0.901959	0.477088	0.981633	1.06466	1.23699	0.991914	0.97025	0.629207	1.08598	0.764569	0.964293	1.13054	1.45962	1.20788	1.52151	1.12124
KWMTBOMO12694	2.6e-18	Transcription activator MBF2	99.1	7091.H9IVV8	H9IVV8_BOMMO	Uncharacterized protein.	13.3089	20.3467	22.2269	9.92244	26.4298	12.9865	9.70162	8.18531	8.08044	7.28084	9.53929	11.0574	13.6593	13.2795	11.6166	10.2385	15.51	20.6893	15.9967	16.5153	9.34372	10.3514	8.64097	12.7081	42.7159	34.9319	44.0136	35.0724	40.7378	27.4227	32.1086	30.996	23.9598	47.0323	27.584	83.5574	31.841	39.9173	52.1968	20.1191	24.3206	24.159
KWMTBOMO12710	2e-11	Zinc finger, C2H2 type	100	7091.H9IWH0	H9IWH0_BOMMO	Uncharacterized protein.	0.592213	0.582889	0.471742	0.45102	1.09838	0.919069	0.533281	0.766005	0.845627	0.401865	0.874684	0.594634	0.698489	0.577082	0.467101	0.265934	0.654363	0.220411	0.296497	0.736664	0.626628	0.559957	0.793321	0.518511	0.09395	0.0913849	0.140723	0.111223	0.36142	0.241999	0.338249	0.21096	0.237618	0.404735	0.337943	0.209068	0.158209	0.185662	0.342108	0.354002	0.121149	0.33193
KWMTBOMO12727	8.4e-28	Zinc finger, C2H2 type	80	7091.H9JCE3	H9JCE3_BOMMO	C2H2-type domain-containing protein.	2.84473	5.06077	2.83767	4.00524	4.02355	4.5827	5.36654	6.13139	4.67817	4.37527	3.50954	2.89439	5.19972	4.72106	5.12573	5.79835	4.24683	3.87553	7.12693	5.04658	5.50027	4.39686	6.69384	6.81886	0.777228	0.797652	0.615631	0.441126	0.461724	0.678646	0.822087	0.469056	0.456932	0.654815	0.89002	0.776842	0.798606	0.951384	1.07131	1.17775	1.54158	0.921534
KWMTBOMO12743	5.5e-19	Golgi transport complex subunit 5	100	7091.H9JCC5	H9JCC5_BOMMO	Uncharacterized protein.	7.74586	4.82257	7.94335	7.25953	4.63057	3.29749	6.60106	5.71985	5.16633	7.60784	7.73716	10.2917	6.52753	7.05807	7.61272	6.3379	5.82854	6.12251	5.39261	6.4909	7.51776	8.15347	5.92382	7.39714	15.3286	15.0977	14.1858	11.5323	13.4338	12.6751	12.5352	14.7737	9.77143	12.0191	10.9277	13.0225	10.6979	10.133	10.5872	10.7658	11.5115	12.9009
KWMTBOMO12753	4.7e-25	DDE superfamily endonuclease	100	7091.H9JCB9	H9JCB9_BOMMO	DDE Tnp4 domain-containing protein.	2.26225	1.57049	1.07627	2.17777	1.59107	1.16897	1.69354	2.0924	1.28062	1.72069	0.901542	0.807527	1.17277	1.70791	1.96368	1.30012	1.21871	1.36492	2.20882	1.05186	0.544625	1.24205	0.83653	1.0377	0.374253	0.384719	0.565673	0.448816	0.668965	0.36307	0.598856	0.785797	0.626942	0.879425	0.446963	0.132496	0.343762	0.550109	0.289079	0.611856	0.329046	0.360615
KWMTBOMO12765	7.8e-30	Dolichol-phosphate mannosyltransferase subunit 3 (DPM3)					14.9379	19.5972	12.7363	12.9555	11.715	5.99499	12.4858	9.36499	16.2517	17.5812	23.0782	31.1565	22.6428	24.5819	19.8632	20.2639	25.8336	25.375	18.2324	20.961	23.249	32.0307	20.9193	21.6172	56.9918	58.5683	54.8035	58.2766	63.7905	48.0776	60.4667	65.0543	56.7178	41.116	43.3745	37.2752	33.5802	34.6497	31.1753	35.5334	37.9927	44.7659
KWMTBOMO12804	5e-11	Immunoglobulin domain	100	7091.H9JCH1	H9JCH1_BOMMO	Uncharacterized protein.	0.947111	1.31355	0.318924	1.41164	1.18605	1.51547	1.20176	1.38097	1.15493	0.479441	0.101083	0.861441	1.38326	0.762342	1.23569	1.89775	1.00064	1.29142	1.86131	0.948622	1.03555	0.683516	1.10421	1.90646	0.105859	0.0514845	0.0317123	0.107419	0	0.259691	0.254083	0	0	0.10524	0.0662228	0.274831	0.0792281	0.380357	0.214152	0.145046	0.102379	0
KWMTBOMO12841			99.1	7091.H9JT59	H9JT59_BOMMO	Uncharacterized protein.	0.491667	0.692386	0	0.793696	0.0906052	0.931954	0.324851	0.129986	0.202925	0.514795	0.177606	0	0.92189	0.47275	0.522682	0.438737	0.508937	0.741811	0.96434	0.750041	1.03381	0.600479	0.646709	1.35069	0	0	0.139299	0.0629127	0.159005	0.0456284	0.248018	0.119328	0	0.154091	0.203622	0.103476	0.278412	0.233905	0.0752544	0.477843	0.179883	0.0985709
KWMTBOMO12893	6.6e-41	Cleavage inducing molecular chaperone	98.9	7091.H9JT24	DnaJ-22	J domain-containing protein.	3.79239	3.49469	2.16837	4.0728	3.81094	3.5391	4.345	4.05311	3.70429	3.96836	4.16841	3.43778	3.36995	3.18149	3.61222	2.83449	2.86456	2.43737	3.03326	2.77617	4.61962	4.27421	6.29513	5.38116	1.33517	1.31647	1.84677	1.61945	1.7656	1.80402	1.67744	0.993772	1.50377	2.1051	2.34913	1.47397	2.18982	2.36118	2.77278	3.61238	2.6229	2.42126
KWMTBOMO12927	1.5e-49	PUL domain	74.1	7091.H9ISK2	H9ISK2_BOMMO	Uncharacterized protein.	19.2148	16.9907	13.5347	19.6809	13.6632	14.4117	16.0805	14.0229	12.4305	12.1032	9.9661	9.4678	19.2575	19.3494	15.8925	16.5202	16.6055	17.1199	16.3266	15.3685	11.2869	11.2331	13.9489	11.8091	8.47258	9.22988	7.36879	6.27472	8.52804	9.47044	9.88552	8.31784	9.2208	8.0381	11.1027	7.18432	6.32835	8.26118	9.21964	9.95888	9.21832	8.2198
KWMTBOMO12942	3.6e-52	G-protein pathway suppressor	100	7091.H9IT82	H9IT82_BOMMO	Uncharacterized protein.	7.8197	5.22569	2.81021	7.68494	5.91153	5.07703	6.31491	6.45427	5.10853	6.10687	4.76215	2.75567	6.96617	6.66655	5.67774	5.62051	4.24546	5.14805	6.4205	5.33806	6.13524	4.45864	6.22045	7.46854	2.78911	2.82975	3.08761	2.5678	3.18965	2.85468	3.17727	2.27523	2.82302	3.52568	4.4891	2.24014	2.61278	3.3449	3.11637	4.74534	3.35839	3.13242
KWMTBOMO12970	7.2e-218	heparan sulfate-N-deacetylase	92.3	7091.H9IT63	H9IT63_BOMMO	Uncharacterized protein.	0.741761	0.608481	0.255235	0.382783	0.888504	0.713431	0.45695	0.849788	0.929731	0.376174	0.556761	0.392019	0.956581	1.05132	1.06002	1.18492	1.0413	0.64537	0.930161	0.803841	1.1833	0.638601	0.831717	1.23333	0.22924	0.225405	0.134362	0.323642	0.315259	0.249397	0.215305	0.230197	0.302501	0.475616	0.439573	0.221796	0.313302	0.257845	0.302446	0.553089	0.414491	0.253539
KWMTBOMO12971	0.031	EF-hand domain					5.0678	2.22916	5.39958	4.21765	3.45118	2.62616	4.64012	3.44815	3.03658	4.90217	6.43285	8.46487	3.33479	4.31422	4.10215	2.11879	4.24846	4.48175	3.19409	4.33641	5.34416	6.78632	4.96437	4.81407	8.22332	9.42936	8.98218	6.93233	8.97665	7.89859	8.60359	8.70494	6.78804	6.91749	7.53838	7.74206	8.02462	8.11401	7.70361	10.0973	8.60555	9.34179
KWMTBOMO12978	7.9e-06	Insect cuticle protein					0	0	0	0	0	0	0	0	0	0	0	0	0.0564436	0.21226	0	0	0.623203	0.235105	0.225902	0.449014	1.0026	0.622175	0	0	1.79549	0.609233	1.76373	1.05927	1.24935	0.829711	0.835182	1.56713	0.678908	0.498136	1.293	1.85838	1.21879	0.0900179	0.912288	0.729459	0.444212	0.708117
KWMTBOMO13052	3.5e-43	Protein aurora borealis N-terminus	99.8	7091.H9IT31	H9IT31_BOMMO	Uncharacterized protein.	1.28669	0.841272	1.05911	1.1251	1.26602	1.20425	1.54593	1.43898	2.26014	2.67256	2.19394	1.95825	1.17104	1.5158	0.993324	1.40378	0.805763	1.23711	2.02077	2.10955	2.57921	2.22622	2.22636	1.85995	3.07602	3.78279	3.72356	3.82205	2.42569	3.70525	3.19431	3.50387	2.87152	3.44497	3.14561	3.9953	4.2567	4.22243	4.63279	4.88991	4.56557	5.01691
KWMTBOMO13054	1e-09	Transcription cofactor vestigial-like protein 4	98	7091.H9IT28	H9IT28_BOMMO	Uncharacterized protein.	5.89094	5.50236	3.66148	5.54532	3.84019	4.37319	3.82934	5.64702	4.94542	6.54569	3.71676	3.85353	6.4382	6.53287	7.64713	8.29817	5.88291	7.4903	7.48587	5.80601	6.06861	5.38378	6.65671	7.52802	2.85769	3.03128	2.86344	2.46649	3.08881	3.00964	2.49659	2.54459	3.18658	2.43279	3.4367	1.75427	2.58129	1.85883	2.8108	2.86915	3.54205	2.21076
KWMTBOMO13067	1.2e-12	MobA-like NTP transferase domain	99.7	7091.H9ISS3	H9ISS3_BOMMO	NTP_transf_3 domain-containing protein.	15.8918	13.0227	17.6593	19.1466	13.1346	10.8955	14.0886	10.2995	6.39502	10.4223	9.675	8.22748	10.464	10.0741	10.4744	12.8257	14.8028	12.3633	9.46318	10.6804	9.5815	10.9521	9.26134	9.30773	43.4314	35.4717	43.5309	36.8205	37.7329	36.0718	38.5445	46.2545	36.5482	34.3347	29.1776	36.212	33.4036	29.064	32.7278	29.7735	31.2778	39.0517
KWMTBOMO13071	1.6e-118	Coenzyme A transferase	100	7091.H9IT19	H9IT19_BOMMO	Succinyl-CoA:3-ketoacid-coenzyme A transferase; Key enzyme for ketone body catabolism. Transfers the CoA moiety from succinate to acetoacetate. Formation of the enzyme-CoA intermediate proceeds via an unstable anhydride species formed between the carboxylate groups of the enzyme and substrate.	63.6626	34.7862	45.0949	50.5858	43.9586	42.1484	76.0651	52.526	54.6059	66.8761	99.448	93.8645	47.3047	47.4746	70.5347	47.5859	54.8021	65.3877	75.7348	67.6739	68.7136	85.2657	71.6931	66.0801	120.479	119.569	127.451	206.262	203.479	212.942	162.551	189.898	174.492	197.366	176.573	178.919	147.384	148.873	145.811	121.89	112.722	122.387
KWMTBOMO13081	1.3e-24	Thioesterase-like superfamily	100	7091.H9ISS8	H9ISS8_BOMMO	DM domain-containing protein.	25.7377	18.2989	37.9824	20.1476	15.3168	17.5452	28.774	21.1551	14.3027	21.1815	20.6717	31.7454	16.25	23.7032	19.3701	26.4922	25.5384	29.7424	21.6487	20.0747	22.1109	25.4963	23.4021	21.71	52.1706	43.8248	52.8149	59.1234	53.8169	66.2671	44.7406	57.1338	50.3431	44.9744	50.2746	52.4964	41.3517	43.3497	45.9691	38.3682	48.0591	42.8032
KWMTBOMO13090	1.2e-26	Domain of unknown function (DUF4490)					0	0.156624	0.237671	0.925758	1.07602	0.978789	1.65339	1.39668	0.516414	0.952782	0.7533	0.641971	0.142186	0.802051	0.886764	0.595477	0.94194	0.962406	0.6402	1.34319	1.75392	2.19423	1.48903	0.824951	2.52446	1.53471	1.55977	2.29481	1.16897	2.78682	0.841557	2.47999	1.02614	1.51627	2.2208	3.27699	2.71598	0.510216	2.68115	0.648554	1.16987	1.05914
KWMTBOMO13109	0.16	Ig-fold domain	100	7091.H9IT07	H9IT07_BOMMO	Uncharacterized protein.	0.10458	0.382912	0.645618	0.548675	0.751614	1.47257	2.24566	1.67735	0.280561	0.517634	1.53472	0.988194	1.33252	1.19829	1.72324	0.727908	2.62268	2.47354	1.50719	1.0946	4.05928	2.93767	1.14959	1.71804	4.20023	1.96982	4.31406	3.26182	3.77387	3.65893	3.39476	4.00078	2.2764	3.3661	3.21742	4.43497	3.65682	0.83158	4.26586	2.07006	2.19688	3.04364
KWMTBOMO13110	1.8e-06	Trypsin	100	7091.H9IST7	H9IST7_BOMMO	Peptidase S1 domain-containing protein.	0.400864	0.183467	0.371206	0.525779	1.1404	1.05834	2.63615	1.37773	0.20164	0.868059	0.647097	1.7268	0.166555	0.469755	0.745764	0.290639	0.980778	0.693753	0.666596	0.16562	0.712233	1.10156	0.306006	0.572643	1.47856	0.958792	1.69791	0.916875	0.421327	1.20905	0.85435	1.26477	0.845852	0.898277	1.15619	0.685468	0.691623	0.796879	1.346	1.47721	0.834139	1.00123
KWMTBOMO13116	9.4e-102	Olfactory receptor 4-like	83.5	7091.H9IT04	H9IT04_BOMMO	Uncharacterized protein.	16.7432	12.0448	16.835	19.6098	13.3975	12.1393	15.9547	12.2939	11.7163	10.4995	14.1964	12.8121	12.1411	13.234	13.7957	12.4222	13.9047	13.5328	10.6389	14.7225	8.83086	10.4737	8.03586	12.0562	35.6663	36.4516	39.7915	36.6447	38.2161	34.1452	33.3708	37.9915	30.779	31.0579	27.7969	33.7254	24.9054	24.4542	22.9775	25.148	24.9262	25.3862
KWMTBOMO13139	6.1e-14	Insect cuticle protein	100	7091.C0H6N5	BmorCPR43	Putative cuticle protein.	38.8006	64.41	44.8413	44.0067	59.2215	60.4276	43.0295	33.562	63.1782	33.6174	37.4743	25.47	55.5648	55.0465	70.7327	63.8542	54.5815	57.1246	49.2266	40.7949	41.4156	41.4967	55.621	51.1717	26.8028	23.3706	17.0863	16.0472	16.4517	15.2756	18.4205	17.009	19.2214	17.7448	23.5686	12.8734	17.7538	28.0765	29.6397	28.4397	37.5612	23.602
KWMTBOMO13184	8.4e-80	Protein tyrosine kinase	100	7091.H9ISX6	H9ISX6_BOMMO	Uncharacterized protein; Belongs to the protein kinase superfamily. Tyr protein kinase family.	2.06907	3.28283	2.21404	3.30183	1.81749	2.46832	2.4066	1.97534	1.11016	2.04824	2.02425	2.18512	3.859	2.19118	4.25255	3.20031	3.96549	3.81956	2.90545	3.76136	2.41311	1.85312	2.73773	1.13303	7.12285	7.87691	7.59531	7.28516	6.71739	6.6982	7.53051	9.41143	6.52587	7.19359	5.11896	6.1641	3.90302	4.96622	3.97976	5.08311	4.26444	5.42255
KWMTBOMO13202	6.8e-65	Protein kinase domain	35	7091.H9ISA9	H9ISA9_BOMMO	Uncharacterized protein.	0	0	0.171189	0.0909273	0	0	0.148862	0.238262	0.27897	0	0.162775	0	0.0768098	0.108318	0.147395	0.12063	0.0848069	0	0	0.114568	0.113697	0.0846671	0.0846722	0.148548	0.795508	0.621794	0.587266	0.172977	0.874362	0.585455	0.431884	0.246068	0.58512	0.70612	0.586516	0.885125	1.4034	0.979988	0.620732	1.4598	0.961697	0.903397
KWMTBOMO13229							12.0294	10.4868	22.6017	4.89997	5.45936	4.03294	10.5891	8.5598	7.51669	7.2115	8.24546	15.283	9.7685	14.7874	9.37271	11.0944	13.8019	16.1204	7.95175	15.476	8.16937	15.6954	14.145	8.64548	34.2952	29.4422	26.0882	30.3262	26.7528	40.2932	32.4362	45.1441	32.5936	27.7019	31.4917	29.3004	38.3638	32.0164	28.8418	30.0823	32.9902	33.8834
KWMTBOMO13235	1.6e-82	Dehydrogenase E1 component	85.6	7091.H9JKC3	H9JKC3_BOMMO	Transket_pyr domain-containing protein.	23.6321	21.6318	15.349	28.9917	25.6043	25.4312	21.4083	21.7037	18.9866	19.2286	14.137	12.5084	25.9451	27.7469	24.7194	25.701	26.7893	27.4316	35.2839	29.8564	17.9661	16.4981	22.4497	20.528	7.1713	7.70332	6.23339	3.78777	5.23937	5.29629	7.32494	5.84134	6.58859	6.66967	8.10196	3.66687	7.00318	9.08939	10.2148	10.8598	9.04144	8.6881
KWMTBOMO13263	1.1e-13	Serpin (serine protease inhibitor)	81.1	7091.H9J5E5	Serpin-19	SERPIN domain-containing protein; Belongs to the serpin family.	0.882479	0.376966	1.14407	0.868105	0.898501	0.258876	0.757985	0.75825	0.17756	0.109199	0.362612	0.735767	0.879986	0.78135	1.73557	0.818976	1.18752	1.88362	1.66314	2.23623	1.78504	2.04779	1.4012	0.819417	0.0723324	0.0527682	0.0975091	0.146796	0.185506	0.133083	0.0289354	0.17402	0.19601	0	0	0.160962	0	0	0	0	0.104932	0.114999
KWMTBOMO13286	1.3e-83	Lipase	99.4	7091.H9J599	H9J599_BOMMO	Lipase domain-containing protein.	1.69399	2.11981	1.07225	2.24999	1.65668	1.45935	2.14108	2.71452	2.12845	2.00329	1.29646	1.0846	2.15011	2.26711	2.18837	2.53723	2.66252	2.77088	2.90013	2.63417	1.06676	1.87248	2.60591	1.97574	0.887572	0.705202	0.600228	0.535039	0.7813	0.763156	0.906982	0.752659	0.895396	0.707651	1.18745	0.420446	0.937234	1.30721	1.03466	0.957251	0.943385	0.87555
KWMTBOMO13290	6.1e-11	Seven in absentia protein family	100	7091.H9J5C0	H9J5C0_BOMMO	E3 ubiquitin-protein ligase; E3 ubiquitin-protein ligase that mediates ubiquitination and subsequent proteasomal degradation of target proteins. E3 ubiquitin ligases accept ubiquitin from an E2 ubiquitin-conjugating enzyme in the form of a thioester and then directly transfers the ubiquitin to targeted substrates.	9.2331	5.52808	3.44151	5.33158	8.69473	8.24487	6.48411	5.1891	5.29673	4.31138	2.9315	4.32514	8.68588	7.924	8.14875	8.35313	7.38802	6.56589	10.6221	8.95702	6.34925	6.52478	10.8516	6.55338	2.80822	2.74313	2.65211	3.91216	3.21447	3.29273	3.69384	2.74825	3.81783	4.77918	3.17109	2.22428	3.90072	4.41227	4.79516	2.49452	3.95878	3.07738
KWMTBOMO13296	8.8e-14	PDZ domain	81.4	7091.H9J5B4	H9J5B4_BOMMO	Uncharacterized protein.	0.278048	0.965846	0.105632	0.504959	0.871066	0.8784	0.574094	0.416555	0.430345	0.89985	0.42687	0.21399	0.995303	1.11396	0.909501	0.570665	0.36631	0.715635	0.972155	0.494858	0.935424	0.70529	1.04494	0.794397	0.140248	0.0511569	0.0630212	0.213471	0.119894	0.322548	0.182337	0.0843532	0.342045	0.174284	0.42771	0.175553	0.0590431	0.113381	0.0638369	0.144123	0.271275	0.130069
KWMTBOMO13304	6.9e-34	Ras association (RalGDS/AF-6) domain	87.5	7091.H9J5A7	H9J5A7_BOMMO	Uncharacterized protein.	0.9846	0.914197	0.709628	1.1493	1.59697	1.26589	1.2291	1.6785	1.66827	1.08428	0.951288	0.85888	1.95215	1.70772	1.65771	1.14765	1.39467	1.44581	1.91148	2.02944	2.65273	1.71458	1.65139	1.87761	0.243267	0.338036	0.232508	0.242933	0.273983	0.204609	0.336741	0.185797	0.443663	0.387718	0.492779	0.266375	0.437831	0.407899	0.36558	0.611084	0.586308	0.29877
KWMTBOMO13308	9.9e-49	Kelch motif	100	7091.H9J5A9	H9J5A9_BOMMO	Uncharacterized protein.	3.71084	3.56829	2.0826	2.80233	3.36739	5.60783	4.8293	4.8954	4.75135	3.68738	3.10239	5.7503	6.91481	6.44234	2.57018	4.95699	4.74593	2.98403	6.23309	5.3893	5.59424	6.04279	7.00457	6.90739	0.691271	1.34479	1.11826	2.19789	1.49707	0.983567	2.50722	1.24177	1.24883	2.61146	2.29194	1.79467	1.39689	2.23539	2.90874	2.36791	2.54048	1.51422
KWMTBOMO13309	6.1e-35	BTB And C-terminal Kelch	85.1	7091.H9J5A9	H9J5A9_BOMMO	Uncharacterized protein.	3.15791	2.00805	0.91742	2.57568	2.60653	1.55693	2.45029	1.39848	1.99338	2.88968	2.02505	2.00603	2.82262	1.52033	1.5234	1.90863	1.94782	1.59211	2.00049	3.06992	2.2922	3.17618	1.91231	1.2889	0.9788	0.809265	0.899208	0.507646	1.19005	0.576279	0.974533	0.753547	0.778038	0.973075	1.28586	1.04066	1.14768	1.1254	0.739239	1.5423	1.34631	0.876065
KWMTBOMO13356	1.3e-62	GNS1/SUR4 family	100	7091.H9JN42	H9JN42_BOMMO	Elongation of very long chain fatty acids protein.	1.04575	0.386761	0.586898	1.28849	0.151834	0.706505	1.19083	0.762395	0.595101	0.392128	0.781274	0.352281	0.70222	0.726205	1.68442	0.588181	0.891632	0.658117	0.456701	0.663365	1.17805	2.20605	1.00633	0.769574	2.23378	2.50124	2.87123	2.60933	2.10945	2.65709	2.72233	2.84953	2.64652	3.40854	1.63301	1.06931	1.69127	2.60382	1.73401	2.26882	1.55746	1.37652
KWMTBOMO13401	8.7e-29	Integrator complex subunit 5 C-terminus					3.7696	3.85866	4.80443	2.71138	5.97191	4.92267	5.35284	6.82617	9.1342	4.28838	4.35416	1.41938	3.30088	3.35662	5.17083	5.78355	3.64455	3.71789	5.05522	3.5503	2.72559	3.19301	5.94083	3.90845	1.29571	2.32676	0.806169	1.26423	1.02246	0.623492	2.67137	1.10303	1.72857	1.8331	0.74821	2.21796	1.6784	1.07435	1.08881	2.45817	2.12065	1.10923
KWMTBOMO13411	1.2e-66	Sec23/Sec24 trunk domain	99.1	7091.H9JMU9	H9JMU9_BOMMO	Uncharacterized protein.	8.59962	9.68065	6.12783	9.72893	8.31205	9.91083	7.49884	7.0608	7.8556	5.71703	6.00675	5.85833	5.21898	4.82199	4.45114	4.98276	4.40457	4.04998	4.8518	4.40428	4.89373	3.8683	5.53278	4.76953	1.34613	1.23563	1.11008	0.675476	0.853594	0.625982	1.21902	1.30966	1.42705	1.02943	1.36032	0.781806	0.639364	0.805232	0.807985	1.18571	1.3448	1.01913
[truncated: 522 more rows]

## Sheet: TPG_RS
geneid	hmmscan against PFAM		homologs in STRING database				932_25/70R1	932_25/70R2	932_30/70R1	932_30/70R2	932_35/70R1	932_35/70R2	7532_25/70R1	7532_25/70R2	7532_30/70R1	7532_30/70R2	7532_35/70R1	7532_35/70R2	HY_25/70R1	HY_25/70R2	HY_25/70R3	HY_30/70R1	HY_30/70R2	HY_30/70R3	HY_35/70R1	HY_35/70R2	HY_35/70R3
	E-value	description	identity	stringID	preferredName	annotation
[truncated: 146 more rows]

## Sheet: Evo_HPG
geneid	hmmscan against PFAM		homologs in STRING database				932_25/70R1	932_25/70R2	932_25/80R1	932_25/80R2	932_25/90R1	932_25/90R2	7532_25/70R1	7532_25/70R2	7532_25/80R1	7532_25/80R2	7532_25/90R1	7532_25/90R2	HY_25/70R1	HY_25/70R2	HY_25/70R3	HY_25/80R1	HY_25/80R2	HY_25/80R3	HY_25/90R1	HY_25/90R2	HY_25/90R3
[truncated: 11 more rows]

[truncated: 1 more sheets: Response to hThH in R]
