# Supplementary material for: Adaptation to Hot and Humid Climates in the Silkworm: Energy Reallocation and Cuticle Transpiration
Source: Insects. 2025 Sep 12;16(9):962. doi: 10.3390/insects16090962 (PMC12470560; doi:10.3390/insects16090962)
Supplement: Supplementary file 1 [file insects-16-00962-s001.zip › Table S4.xlsx]

## Sheet: Evol_TPG
##Databases: KEGG PATHWAY
##Statistical test method: hypergeometric test / Fisher's exact test
##FDR correction method: Benjamini and Hochberg
#Term	Database	ID	Input number	Background number	P-Value	Corrected P-Value	Input	Hyperlink
Starch and sucrose metabolism	KEGG PATHWAY	bmor00500	3	20	0.000293511	0.0135015	KWMTBOMO07250|KWMTBOMO01089|KWMTBOMO12177	http://www.genome.jp/kegg-bin/show_pathway?bmor00500/bmor:101743212%09red/bmor:778462%09red/bmor:100144545%09red
Glycolysis / Gluconeogenesis	KEGG PATHWAY	bmor00010	3	46	0.00274373	0.0631057	KWMTBOMO05535|KWMTBOMO12177|KWMTBOMO01089	http://www.genome.jp/kegg-bin/show_pathway?bmor00010/bmor:101743212%09red/bmor:101735616%09red/bmor:778462%09red
Carbon metabolism	KEGG PATHWAY	bmor01200	4	126	0.00653396	0.100187	KWMTBOMO06100|KWMTBOMO03307|KWMTBOMO12177|KWMTBOMO00646	http://www.genome.jp/kegg-bin/show_pathway?bmor01200/bmor:101740956%09red/bmor:100101182%09red/bmor:778462%09red/bmor:101743217%09red
Pentose phosphate pathway	KEGG PATHWAY	bmor00030	2	26	0.0110731	0.116373	KWMTBOMO01089|KWMTBOMO12177	http://www.genome.jp/kegg-bin/show_pathway?bmor00030/bmor:101743212%09red/bmor:778462%09red
Phototransduction - fly	KEGG PATHWAY	bmor04745	2	28	0.0126492	0.116373	KWMTBOMO10174|KWMTBOMO10175	http://www.genome.jp/kegg-bin/show_pathway?bmor04745/bmor:100145916%09red/bmor:100145915%09red
Glyoxylate and dicarboxylate metabolism	KEGG PATHWAY	bmor00630	2	39	0.0228998	0.143943	KWMTBOMO06100|KWMTBOMO00646	http://www.genome.jp/kegg-bin/show_pathway?bmor00630/bmor:101740956%09red/bmor:101743217%09red
Glycine, serine and threonine metabolism	KEGG PATHWAY	bmor00260	2	39	0.0228998	0.143943	KWMTBOMO05535|KWMTBOMO00646	http://www.genome.jp/kegg-bin/show_pathway?bmor00260/bmor:101735616%09red/bmor:101743217%09red
Pyruvate metabolism	KEGG PATHWAY	bmor00620	2	41	0.0250336	0.143943	KWMTBOMO05535|KWMTBOMO03307	http://www.genome.jp/kegg-bin/show_pathway?bmor00620/bmor:101735616%09red/bmor:100101182%09red
Amino sugar and nucleotide sugar metabolism	KEGG PATHWAY	bmor00520	2	50	0.0355705	0.181805	KWMTBOMO01089|KWMTBOMO12177	http://www.genome.jp/kegg-bin/show_pathway?bmor00520/bmor:101743212%09red/bmor:778462%09red
Hippo signaling pathway - fly	KEGG PATHWAY	bmor04391	2	57	0.0447428	0.205817	KWMTBOMO10174|KWMTBOMO10175	http://www.genome.jp/kegg-bin/show_pathway?bmor04391/bmor:100145916%09red/bmor:100145915%09red
Circadian rhythm - fly	KEGG PATHWAY	bmor04711	1	8	0.0502686	0.210214	KWMTBOMO15943	http://www.genome.jp/kegg-bin/show_pathway?bmor04711/bmor:101738787%09red
Histidine metabolism	KEGG PATHWAY	bmor00340	1	10	0.0610956	0.2342	KWMTBOMO05535	http://www.genome.jp/kegg-bin/show_pathway?bmor00340/bmor:101735616%09red
Phagosome	KEGG PATHWAY	bmor04145	2	78	0.0765863	0.26465	KWMTBOMO10174|KWMTBOMO10175	http://www.genome.jp/kegg-bin/show_pathway?bmor04145/bmor:100145916%09red/bmor:100145915%09red
Ubiquitin mediated proteolysis	KEGG PATHWAY	bmor04120	2	88	0.0936398	0.26465	KWMTBOMO14810|KWMTBOMO06038	http://www.genome.jp/kegg-bin/show_pathway?bmor04120/bmor:101738795%09red/bmor:101746688%09red
Thiamine metabolism	KEGG PATHWAY	bmor00730	1	17	0.0980382	0.26465	KWMTBOMO01603	http://www.genome.jp/kegg-bin/show_pathway?bmor00730/bmor:693074%09red
2-Oxocarboxylic acid metabolism	KEGG PATHWAY	bmor01210	1	21	0.118499	0.26465	KWMTBOMO06100	http://www.genome.jp/kegg-bin/show_pathway?bmor01210/bmor:101740956%09red
Metabolic pathways	KEGG PATHWAY	bmor01100	10	1142	0.120443	0.26465	KWMTBOMO05535|KWMTBOMO01603|KWMTBOMO07250|KWMTBOMO00646|KWMTBOMO01089|KWMTBOMO16267|KWMTBOMO04781|KWMTBOMO03307|KWMTBOMO12177|KWMTBOMO06100	http://www.genome.jp/kegg-bin/show_pathway?bmor01100/bmor:101740956%09red/bmor:693074%09red/bmor:778462%09red/bmor:101743217%09red/bmor:100144545%09red/bmor:101738115%09red/bmor:733102%09red/bmor:100101182%09red/bmor:101743212%09red/bmor:101735616%09red
ECM-receptor interaction	KEGG PATHWAY	bmor04512	1	27	0.148334	0.26465	KWMTBOMO01973	http://www.genome.jp/kegg-bin/show_pathway?bmor04512/bmor:101736620%09red
Arginine and proline metabolism	KEGG PATHWAY	bmor00330	1	27	0.148334	0.26465	KWMTBOMO05535	http://www.genome.jp/kegg-bin/show_pathway?bmor00330/bmor:101735616%09red
Galactose metabolism	KEGG PATHWAY	bmor00052	1	28	0.153208	0.26465	KWMTBOMO01089	http://www.genome.jp/kegg-bin/show_pathway?bmor00052/bmor:101743212%09red
Spliceosome	KEGG PATHWAY	bmor03040	2	120	0.154005	0.26465	KWMTBOMO03860|KWMTBOMO06038	http://www.genome.jp/kegg-bin/show_pathway?bmor03040/bmor:101746688%09red/bmor:733142%09red
Hedgehog signaling pathway - fly	KEGG PATHWAY	bmor04341	1	31	0.167667	0.26465	KWMTBOMO14810	http://www.genome.jp/kegg-bin/show_pathway?bmor04341/bmor:101738795%09red
beta-Alanine metabolism	KEGG PATHWAY	bmor00410	1	31	0.167667	0.26465	KWMTBOMO05535	http://www.genome.jp/kegg-bin/show_pathway?bmor00410/bmor:101735616%09red
Insect hormone biosynthesis	KEGG PATHWAY	bmor00981	1	32	0.172432	0.26465	KWMTBOMO07178	http://www.genome.jp/kegg-bin/show_pathway?bmor00981/bmor:101742799%09red
AGE-RAGE signaling pathway in diabetic complications	KEGG PATHWAY	bmor04933	1	32	0.172432	0.26465	KWMTBOMO01973	http://www.genome.jp/kegg-bin/show_pathway?bmor04933/bmor:101736620%09red
Tryptophan metabolism	KEGG PATHWAY	bmor00380	1	32	0.172432	0.26465	KWMTBOMO05535	http://www.genome.jp/kegg-bin/show_pathway?bmor00380/bmor:101735616%09red
Fructose and mannose metabolism	KEGG PATHWAY	bmor00051	1	33	0.17717	0.26465	KWMTBOMO04781	http://www.genome.jp/kegg-bin/show_pathway?bmor00051/bmor:101738115%09red
Protein processing in endoplasmic reticulum	KEGG PATHWAY	bmor04141	2	132	0.17824	0.26465	KWMTBOMO09361|KWMTBOMO11666	http://www.genome.jp/kegg-bin/show_pathway?bmor04141/bmor:692552%09red/bmor:101737435%09red
Basal transcription factors	KEGG PATHWAY	bmor03022	1	34	0.181881	0.26465	KWMTBOMO09307	http://www.genome.jp/kegg-bin/show_pathway?bmor03022/bmor:101738468%09red
DNA replication	KEGG PATHWAY	bmor03030	1	36	0.191224	0.26465	KWMTBOMO11276	http://www.genome.jp/kegg-bin/show_pathway?bmor03030/bmor:101746848%09red
Fatty acid degradation	KEGG PATHWAY	bmor00071	1	36	0.191224	0.26465	KWMTBOMO05535	http://www.genome.jp/kegg-bin/show_pathway?bmor00071/bmor:101735616%09red
Toll and Imd signaling pathway	KEGG PATHWAY	bmor04624	1	38	0.200461	0.26465	KWMTBOMO14810	http://www.genome.jp/kegg-bin/show_pathway?bmor04624/bmor:101738795%09red
Lysine degradation	KEGG PATHWAY	bmor00310	1	40	0.209594	0.26465	KWMTBOMO05535	http://www.genome.jp/kegg-bin/show_pathway?bmor00310/bmor:101735616%09red
Aminoacyl-tRNA biosynthesis	KEGG PATHWAY	bmor00970	1	40	0.209594	0.26465	KWMTBOMO03691	http://www.genome.jp/kegg-bin/show_pathway?bmor00970/bmor:100500762%09red
Folate biosynthesis	KEGG PATHWAY	bmor00790	1	41	0.214122	0.26465	KWMTBOMO01603	http://www.genome.jp/kegg-bin/show_pathway?bmor00790/bmor:693074%09red
Valine, leucine and isoleucine degradation	KEGG PATHWAY	bmor00280	1	41	0.214122	0.26465	KWMTBOMO05535	http://www.genome.jp/kegg-bin/show_pathway?bmor00280/bmor:101735616%09red
Cysteine and methionine metabolism	KEGG PATHWAY	bmor00270	1	42	0.218624	0.26465	KWMTBOMO16267	http://www.genome.jp/kegg-bin/show_pathway?bmor00270/bmor:733102%09red
Citrate cycle (TCA cycle)	KEGG PATHWAY	bmor00020	1	42	0.218624	0.26465	KWMTBOMO06100	http://www.genome.jp/kegg-bin/show_pathway?bmor00020/bmor:101740956%09red
Ascorbate and aldarate metabolism	KEGG PATHWAY	bmor00053	1	52	0.262266	0.30647	KWMTBOMO05535	http://www.genome.jp/kegg-bin/show_pathway?bmor00053/bmor:101735616%09red
Glycerolipid metabolism	KEGG PATHWAY	bmor00561	1	53	0.266495	0.30647	KWMTBOMO05535	http://www.genome.jp/kegg-bin/show_pathway?bmor00561/bmor:101735616%09red
FoxO signaling pathway	KEGG PATHWAY	bmor04068	1	71	0.338653	0.379953	KWMTBOMO06968	http://www.genome.jp/kegg-bin/show_pathway?bmor04068/bmor:100384886%09red
Biosynthesis of amino acids	KEGG PATHWAY	bmor01230	1	75	0.35371	0.382357	KWMTBOMO06100	http://www.genome.jp/kegg-bin/show_pathway?bmor01230/bmor:101740956%09red
Wnt signaling pathway	KEGG PATHWAY	bmor04310	1	76	0.357421	0.382357	KWMTBOMO14810	http://www.genome.jp/kegg-bin/show_pathway?bmor04310/bmor:101738795%09red
MAPK signaling pathway - fly	KEGG PATHWAY	bmor04013	1	81	0.375661	0.392737	KWMTBOMO13779	http://www.genome.jp/kegg-bin/show_pathway?bmor04013/bmor:101746593%09red
Purine metabolism	KEGG PATHWAY	bmor00230	1	109	0.468741	0.479157	KWMTBOMO01089	http://www.genome.jp/kegg-bin/show_pathway?bmor00230/bmor:101743212%09red
RNA transport	KEGG PATHWAY	bmor03013	1	122	0.507157	0.507157	KWMTBOMO02528	http://www.genome.jp/kegg-bin/show_pathway?bmor03013/bmor:101740026%09red

## Sheet: Evo_non-PG_up-regulated
##Databases: KEGG PATHWAY
##Statistical test method: hypergeometric test / Fisher's exact test
##FDR correction method: Benjamini and Hochberg
#Term	Database	ID	Input number	Background number	P-Value	Corrected P-Value	Input	Hyperlink
Wnt signaling pathway	KEGG PATHWAY	bmor04310	14	76	7.71297e-05	0.00755871	KWMTBOMO01332|KWMTBOMO02779|KWMTBOMO08663|KWMTBOMO15960|KWMTBOMO01184|KWMTBOMO01385|KWMTBOMO07653|KWMTBOMO15761|KWMTBOMO12620|KWMTBOMO11249|KWMTBOMO14864|KWMTBOMO11999|KWMTBOMO06922|KWMTBOMO10958	http://www.genome.jp/kegg-bin/show_pathway?bmor04310/bmor:692729%09red/bmor:101744000%09red/bmor:101742309%09red/bmor:692538%09red/bmor:101740539%09red/bmor:101737057%09red/bmor:101740238%09red/bmor:101744944%09red/bmor:101740097%09red/bmor:101742593%09red/bmor:101745799%09red/bmor:101742450%09red/bmor:100862751%09red/bmor:100188955%09red
Lysine degradation	KEGG PATHWAY	bmor00310	9	40	0.000414156	0.0202936	KWMTBOMO09635|KWMTBOMO05279|KWMTBOMO06915|KWMTBOMO08646|KWMTBOMO08644|MSTRG.3688|KWMTBOMO14761|KWMTBOMO02239|MSTRG.19921	http://www.genome.jp/kegg-bin/show_pathway?bmor00310/bmor:101736268%09red/bmor:692889%09red/bmor:101739605%09red/bmor:101736107%09red/bmor:101745450%09red/bmor:100101184%09red/bmor:101738271%09red/bmor:101743644%09red
mTOR signaling pathway	KEGG PATHWAY	bmor04150	14	96	0.00065763	0.0214826	KWMTBOMO15757|KWMTBOMO10045|KWMTBOMO01332|KWMTBOMO04600|KWMTBOMO01184|KWMTBOMO03633|KWMTBOMO11096|KWMTBOMO15758|KWMTBOMO07013|KWMTBOMO01533|KWMTBOMO14864|KWMTBOMO06922|KWMTBOMO15328|KWMTBOMO10958	http://www.genome.jp/kegg-bin/show_pathway?bmor04150/bmor:101735592%09red/bmor:101745443%09red/bmor:101745506%09red/bmor:101740539%09red/bmor:101742323%09red/bmor:101740238%09red/bmor:101740097%09red/bmor:101742593%09red/bmor:101745952%09red/bmor:100037422%09red/bmor:100862751%09red/bmor:100037424%09red/bmor:101743943%09red
Autophagy - animal	KEGG PATHWAY	bmor04140	11	85	0.00547582	0.127939	KWMTBOMO10045|KWMTBOMO04600|KWMTBOMO01385|KWMTBOMO10231|KWMTBOMO01533|KWMTBOMO01147|KWMTBOMO01637|KWMTBOMO15089|KWMTBOMO15394|KWMTBOMO09399|KWMTBOMO14702	http://www.genome.jp/kegg-bin/show_pathway?bmor04140/bmor:101744000%09red/bmor:101746571%09red/bmor:101745506%09red/bmor:101747035%09red/bmor:101739525%09red/bmor:101745443%09red/bmor:101745433%09red/bmor:101737820%09red/bmor:101738071%09red/bmor:101735336%09red/bmor:101745952%09red
Ubiquitin mediated proteolysis	KEGG PATHWAY	bmor04120	11	88	0.00689573	0.127939	KWMTBOMO09093|KWMTBOMO15179|KWMTBOMO10191|KWMTBOMO11650|KWMTBOMO07452|KWMTBOMO09126|KWMTBOMO02900|KWMTBOMO15336|KWMTBOMO11715|KWMTBOMO13309|KWMTBOMO13308	http://www.genome.jp/kegg-bin/show_pathway?bmor04120/bmor:101742898%09red/bmor:101740849%09red/bmor:101743923%09red/bmor:101738440%09red/bmor:101737533%09red/bmor:692923%09red/bmor:101740080%09red/bmor:100862840%09red/bmor:101736311%09red/bmor:100862752%09red
Notch signaling pathway	KEGG PATHWAY	bmor04330	5	22	0.00783303	0.127939	KWMTBOMO07653|KWMTBOMO14350|KWMTBOMO14864|KWMTBOMO12620|KWMTBOMO12603	http://www.genome.jp/kegg-bin/show_pathway?bmor04330/bmor:101744944%09red/bmor:101740539%09red/bmor:100188955%09red/bmor:101741945%09red/bmor:101742406%09red
Phosphatidylinositol signaling system 与mTOR，参与细胞凋亡与自噬	KEGG PATHWAY	bmor04070	7	53	0.0222714	0.310142	KWMTBOMO01533|KWMTBOMO15788|KWMTBOMO13520|KWMTBOMO07714|KWMTBOMO08850|KWMTBOMO08379|KWMTBOMO04667	http://www.genome.jp/kegg-bin/show_pathway?bmor04070/bmor:101742216%09red/bmor:101736509%09red/bmor:692927%09red/bmor:101736147%09red/bmor:101740114%09red/bmor:101745952%09red/bmor:101743221%09red
MAPK signaling pathway - fly	KEGG PATHWAY	bmor04013	9	81	0.0258922	0.310142	KWMTBOMO01385|KWMTBOMO00992|KWMTBOMO01147|KWMTBOMO07721|KWMTBOMO12620|KWMTBOMO08918|KWMTBOMO07196|KWMTBOMO09129|KWMTBOMO02569	http://www.genome.jp/kegg-bin/show_pathway?bmor04013/bmor:101744000%09red/bmor:100270781%09red/bmor:101738793%09red/bmor:101738615%09red/bmor:100188955%09red/bmor:101739196%09red/bmor:101737820%09red/bmor:101741873%09red/bmor:100862750%09red
Hippo signaling pathway - fly	KEGG PATHWAY	bmor04391	7	57	0.0305321	0.310142	KWMTBOMO01147|KWMTBOMO02766|KWMTBOMO04723|MSTRG.14581|KWMTBOMO07169|MSTRG.23422|KWMTBOMO14979	http://www.genome.jp/kegg-bin/show_pathway?bmor04391/bmor:101737806%09red/bmor:101740186%09red/bmor:101736618%09red/bmor:101744950%09red/bmor:101737820%09red/bmor:101743997%09red
Mitophagy - animal	KEGG PATHWAY	bmor04137	5	33	0.0318958	0.310142	KWMTBOMO11717|KWMTBOMO06713|KWMTBOMO15394|KWMTBOMO08663|KWMTBOMO04995	http://www.genome.jp/kegg-bin/show_pathway?bmor04137/bmor:692538%09red/bmor:100529235%09red/bmor:101744072%09red/bmor:692594%09red/bmor:101739525%09red
Inositol phosphate metabolism	KEGG PATHWAY	bmor00562	6	46	0.0348119	0.310142	KWMTBOMO01533|KWMTBOMO15788|KWMTBOMO07714|KWMTBOMO08850|KWMTBOMO08379|KWMTBOMO01123	http://www.genome.jp/kegg-bin/show_pathway?bmor00562/bmor:101742216%09red/bmor:101736509%09red/bmor:101745369%09red/bmor:101736147%09red/bmor:101745952%09red/bmor:101743221%09red
Spliceosome	KEGG PATHWAY	bmor03040	11	120	0.0455343	0.315394	KWMTBOMO13946|KWMTBOMO12449|KWMTBOMO06865|KWMTBOMO06775|KWMTBOMO15210|KWMTBOMO14705|KWMTBOMO14350|KWMTBOMO08635|KWMTBOMO04916|KWMTBOMO04915|KWMTBOMO08653	http://www.genome.jp/kegg-bin/show_pathway?bmor03040/bmor:101746718%09red/bmor:101737463%09red/bmor:101736447%09red/bmor:101743352%09red/bmor:101740781%09red/bmor:101740892%09red/bmor:101738430%09red/bmor:101737821%09red/bmor:101742271%09red/bmor:101741945%09red
TGF-beta signaling pathway	KEGG PATHWAY	bmor04350	5	37	0.0464246	0.315394	KWMTBOMO07196|KWMTBOMO01147|KWMTBOMO11435|KWMTBOMO07653|KWMTBOMO11493	http://www.genome.jp/kegg-bin/show_pathway?bmor04350/bmor:101744944%09red/bmor:100270781%09red/bmor:101744873%09red/bmor:101742424%09red/bmor:101737820%09red
Apoptosis - fly	KEGG PATHWAY	bmor04214	6	50	0.0475052	0.315394	KWMTBOMO06713|KWMTBOMO01385|KWMTBOMO06047|KWMTBOMO15336|KWMTBOMO04801|KWMTBOMO06048	http://www.genome.jp/kegg-bin/show_pathway?bmor04214/bmor:692523%09red/bmor:101744000%09red/bmor:100500764%09red/bmor:692594%09red/bmor:100862752%09red
mRNA surveillance pathway	KEGG PATHWAY	bmor03015	7	64	0.0494941	0.315394	KWMTBOMO12586|KWMTBOMO10760|KWMTBOMO09960|KWMTBOMO09161|KWMTBOMO03348|KWMTBOMO01147|KWMTBOMO05679	http://www.genome.jp/kegg-bin/show_pathway?bmor03015/bmor:101746324%09red/bmor:733138%09red/bmor:733020%09red/bmor:101739716%09red/bmor:101737820%09red/bmor:101739316%09red/bmor:101738312%09red
Taurine and hypotaurine metabolism	KEGG PATHWAY	bmor00430	2	6	0.0514929	0.315394	KWMTBOMO04500|KWMTBOMO04501	http://www.genome.jp/kegg-bin/show_pathway?bmor00430/bmor:100862776%09red
Apoptosis - multiple species	KEGG PATHWAY	bmor04215	3	18	0.0739203	0.426129	KWMTBOMO06047|KWMTBOMO15336|KWMTBOMO06048	http://www.genome.jp/kegg-bin/show_pathway?bmor04215/bmor:100500764%09red/bmor:100862752%09red
Phagosome	KEGG PATHWAY	bmor04145	7	78	0.106018	0.577212	KWMTBOMO15757|KWMTBOMO15911|KWMTBOMO05362|KWMTBOMO01637|KWMTBOMO11096|KWMTBOMO15758|KWMTBOMO05743	http://www.genome.jp/kegg-bin/show_pathway?bmor04145/bmor:100313947%09red/bmor:101745433%09red/bmor:100037422%09red/bmor:100037424%09red/bmor:692428%09red/bmor:692429%09red
RNA degradation	KEGG PATHWAY	bmor03018	6	65	0.117659	0.597387	KWMTBOMO12327|KWMTBOMO15002|KWMTBOMO14087|KWMTBOMO15981|KWMTBOMO11236|KWMTBOMO14549	http://www.genome.jp/kegg-bin/show_pathway?bmor03018/bmor:101739698%09red/bmor:101736134%09red/bmor:101735544%09red/bmor:101739826%09red/bmor:101746197%09red/bmor:101738940%09red
Autophagy - other	KEGG PATHWAY	bmor04136	3	23	0.121916	0.597387	KWMTBOMO01147|KWMTBOMO15089|KWMTBOMO04600	http://www.genome.jp/kegg-bin/show_pathway?bmor04136/bmor:101745443%09red/bmor:101737820%09red/bmor:101738071%09red
Toll and Imd signaling pathway	KEGG PATHWAY	bmor04624	4	38	0.134751	0.628839	KWMTBOMO01385|KWMTBOMO11300|KWMTBOMO06450|KWMTBOMO00992	http://www.genome.jp/kegg-bin/show_pathway?bmor04624/bmor:101744000%09red/bmor:101737520%09red/bmor:100862750%09red/bmor:692379%09red
Glycosaminoglycan biosynthesis - heparan sulfate / heparin	KEGG PATHWAY	bmor00534	2	15	0.190011	0.825671	KWMTBOMO02722|KWMTBOMO12970	http://www.genome.jp/kegg-bin/show_pathway?bmor00534/bmor:101736061%09red/bmor:101743047%09red
Hedgehog signaling pathway - fly	KEGG PATHWAY	bmor04341	3	31	0.214927	0.825671	KWMTBOMO07196|KWMTBOMO15761|KWMTBOMO10958	http://www.genome.jp/kegg-bin/show_pathway?bmor04341/bmor:692729%09red/bmor:100270781%09red/bmor:100862751%09red
Protein processing in endoplasmic reticulum	KEGG PATHWAY	bmor04141	9	132	0.221822	0.825671	KWMTBOMO14907|KWMTBOMO10231|KWMTBOMO11596|KWMTBOMO15179|KWMTBOMO11773|KWMTBOMO13411|KWMTBOMO06713|KWMTBOMO12927|KWMTBOMO14993	http://www.genome.jp/kegg-bin/show_pathway?bmor04141/bmor:101746571%09red/bmor:778468%09red/bmor:101746543%09red/bmor:101736558%09red/bmor:100302619%09red/bmor:101737157%09red/bmor:101736562%09red/bmor:100862840%09red/bmor:692594%09red
Hippo signaling pathway - multiple species	KEGG PATHWAY	bmor04392	2	17	0.225099	0.825671	KWMTBOMO07169|KWMTBOMO09085	http://www.genome.jp/kegg-bin/show_pathway?bmor04392/bmor:101744950%09red/bmor:101743777%09red
Tryptophan metabolism	KEGG PATHWAY	bmor00380	3	32	0.227481	0.825671	KWMTBOMO14761|MSTRG.3688|KWMTBOMO08355	http://www.genome.jp/kegg-bin/show_pathway?bmor00380/bmor:101736268%09red/bmor:692889%09red/bmor:101741137%09red
AGE-RAGE signaling pathway in diabetic complications	KEGG PATHWAY	bmor04933	3	32	0.227481	0.825671	KWMTBOMO05886|KWMTBOMO06125|KWMTBOMO05888	http://www.genome.jp/kegg-bin/show_pathway?bmor04933/bmor:101745551%09red/bmor:100302627%09red
Basal transcription factors	KEGG PATHWAY	bmor03022	3	34	0.252969	0.885391	KWMTBOMO05859|KWMTBOMO06604|KWMTBOMO02210	http://www.genome.jp/kegg-bin/show_pathway?bmor03022/bmor:101745855%09red/bmor:101736904%09red/bmor:101739652%09red
DNA replication	KEGG PATHWAY	bmor03030	3	36	0.278835	0.907351	KWMTBOMO04079|KWMTBOMO03235|KWMTBOMO04080	http://www.genome.jp/kegg-bin/show_pathway?bmor03030/bmor:101738840%09red/bmor:101744843%09red
Fatty acid degradation	KEGG PATHWAY	bmor00071	3	36	0.278835	0.907351	MSTRG.3688|KWMTBOMO05418|KWMTBOMO12205	http://www.genome.jp/kegg-bin/show_pathway?bmor00071/bmor:101738740%09red/bmor:101746776%09red/bmor:692889%09red
D-Glutamine and D-glutamate metabolism	KEGG PATHWAY	bmor00471	1	6	0.287019	0.907351	KWMTBOMO03430	http://www.genome.jp/kegg-bin/show_pathway?bmor00471/bmor:692939%09red
Selenocompound metabolism	KEGG PATHWAY	bmor00450	1	7	0.320666	0.982039	KWMTBOMO15525	http://www.genome.jp/kegg-bin/show_pathway?bmor00450/bmor:101735767%09red
Valine, leucine and isoleucine degradation	KEGG PATHWAY	bmor00280	3	41	0.344208	0.982685	MSTRG.3688|KWMTBOMO12205|KWMTBOMO04933	http://www.genome.jp/kegg-bin/show_pathway?bmor00280/bmor:101738740%09red/bmor:101739671%09red/bmor:692889%09red
Circadian rhythm - fly	KEGG PATHWAY	bmor04711	1	8	0.352727	0.982685	KWMTBOMO10958	http://www.genome.jp/kegg-bin/show_pathway?bmor04711/bmor:100862751%09red
Citrate cycle (TCA cycle)	KEGG PATHWAY	bmor00020	3	42	0.357275	0.982685	KWMTBOMO14761|KWMTBOMO13235|KWMTBOMO10508	http://www.genome.jp/kegg-bin/show_pathway?bmor00020/bmor:101736268%09red/bmor:101736848%09red/bmor:101738186%09red
Glycosaminoglycan biosynthesis - chondroitin sulfate / dermatan sulfate	KEGG PATHWAY	bmor00532	1	9	0.383276	0.982685	KWMTBOMO11821	http://www.genome.jp/kegg-bin/show_pathway?bmor00532/bmor:101741187%09red
ECM-receptor interaction	KEGG PATHWAY	bmor04512	2	27	0.400234	0.982685	KWMTBOMO12058|KWMTBOMO05743	http://www.genome.jp/kegg-bin/show_pathway?bmor04512/bmor:100313947%09red/bmor:101738205%09red
Histidine metabolism	KEGG PATHWAY	bmor00340	1	10	0.412386	0.982685	MSTRG.3688	http://www.genome.jp/kegg-bin/show_pathway?bmor00340/bmor:692889%09red
Propanoate metabolism	KEGG PATHWAY	bmor00640	2	28	0.416931	0.982685	KWMTBOMO05418|KWMTBOMO04933	http://www.genome.jp/kegg-bin/show_pathway?bmor00640/bmor:101739671%09red/bmor:101746776%09red
Ribosome	KEGG PATHWAY	bmor03010	7	126	0.43876	0.982685	KWMTBOMO12428|KWMTBOMO06229|KWMTBOMO14639|KWMTBOMO13455|KWMTBOMO08543|KWMTBOMO01055|KWMTBOMO10248	http://www.genome.jp/kegg-bin/show_pathway?bmor03010/bmor:693066%09red/bmor:778453%09red/bmor:692714%09red/bmor:692424%09red/bmor:692659%09red/bmor:692712%09red/bmor:692671%09red
Mucin type O-glycan biosynthesis	KEGG PATHWAY	bmor00512	1	11	0.440123	0.982685	KWMTBOMO01384	http://www.genome.jp/kegg-bin/show_pathway?bmor00512/bmor:101744145%09red
Homologous recombination	KEGG PATHWAY	bmor03440	2	30	0.449595	0.982685	KWMTBOMO08246|KWMTBOMO11745	http://www.genome.jp/kegg-bin/show_pathway?bmor03440/bmor:101745604%09red/bmor:101735905%09red
Arachidonic acid metabolism	KEGG PATHWAY	bmor00590	2	31	0.465534	0.982685	KWMTBOMO04500|KWMTBOMO04501	http://www.genome.jp/kegg-bin/show_pathway?bmor00590/bmor:100862776%09red
beta-Alanine metabolism	KEGG PATHWAY	bmor00410	2	31	0.465534	0.982685	MSTRG.3688|KWMTBOMO05418	http://www.genome.jp/kegg-bin/show_pathway?bmor00410/bmor:692889%09red/bmor:101746776%09red
FoxO signaling pathway	KEGG PATHWAY	bmor04068	4	71	0.474538	0.982685	KWMTBOMO01533|KWMTBOMO04995|KWMTBOMO07653|KWMTBOMO06969	http://www.genome.jp/kegg-bin/show_pathway?bmor04068/bmor:101744944%09red/bmor:100529235%09red/bmor:101745952%09red/bmor:101740791%09red
Fanconi anemia pathway	KEGG PATHWAY	bmor03460	2	32	0.481197	0.982685	KWMTBOMO01020|KWMTBOMO08246	http://www.genome.jp/kegg-bin/show_pathway?bmor03460/bmor:101735905%09red/bmor:101737985%09red
Glycerolipid metabolism	KEGG PATHWAY	bmor00561	3	53	0.496072	0.982685	MSTRG.3688|KWMTBOMO12246|KWMTBOMO02636	http://www.genome.jp/kegg-bin/show_pathway?bmor00561/bmor:101742098%09red/bmor:101745494%09red/bmor:692889%09red
Porphyrin and chlorophyll metabolism	KEGG PATHWAY	bmor00860	3	56	0.531373	0.982685	KWMTBOMO13525|KWMTBOMO04917|KWMTBOMO04487	http://www.genome.jp/kegg-bin/show_pathway?bmor00860/bmor:101739736%09red/bmor:101738292%09red/bmor:100862811%09red
Thiamine metabolism	KEGG PATHWAY	bmor00730	1	17	0.581144	0.982685	KWMTBOMO01604	http://www.genome.jp/kegg-bin/show_pathway?bmor00730/bmor:692396%09red
Aminoacyl-tRNA biosynthesis	KEGG PATHWAY	bmor00970	2	40	0.595697	0.982685	KWMTBOMO15525|KWMTBOMO14991	http://www.genome.jp/kegg-bin/show_pathway?bmor00970/bmor:101735767%09red/bmor:101741795%09red
Nitrogen metabolism	KEGG PATHWAY	bmor00910	1	18	0.600924	0.982685	KWMTBOMO03430	http://www.genome.jp/kegg-bin/show_pathway?bmor00910/bmor:692939%09red
Starch and sucrose metabolism	KEGG PATHWAY	bmor00500	1	20	0.63773	0.982685	KWMTBOMO11413	http://www.genome.jp/kegg-bin/show_pathway?bmor00500/bmor:101736114%09red
Glycosylphosphatidylinositol (GPI)-anchor biosynthesis	KEGG PATHWAY	bmor00563	1	20	0.63773	0.982685	KWMTBOMO11791	http://www.genome.jp/kegg-bin/show_pathway?bmor00563/bmor:101747211%09red
Base excision repair	KEGG PATHWAY	bmor03410	1	21	0.654841	0.982685	KWMTBOMO10664	http://www.genome.jp/kegg-bin/show_pathway?bmor03410/bmor:101737558%09red
2-Oxocarboxylic acid metabolism	KEGG PATHWAY	bmor01210	1	21	0.654841	0.982685	KWMTBOMO10508	http://www.genome.jp/kegg-bin/show_pathway?bmor01210/bmor:101738186%09red
SNARE interactions in vesicular transport	KEGG PATHWAY	bmor04130	1	21	0.654841	0.982685	KWMTBOMO14702	http://www.genome.jp/kegg-bin/show_pathway?bmor04130/bmor:101747035%09red
Dorso-ventral axis formation	KEGG PATHWAY	bmor04320	1	23	0.68668	0.982685	KWMTBOMO04801	http://www.genome.jp/kegg-bin/show_pathway?bmor04320/bmor:692523%09red
alpha-Linolenic acid metabolism	KEGG PATHWAY	bmor00592	1	24	0.701482	0.982685	KWMTBOMO05418	http://www.genome.jp/kegg-bin/show_pathway?bmor00592/bmor:101746776%09red
Fatty acid elongation	KEGG PATHWAY	bmor00062	1	24	0.701482	0.982685	KWMTBOMO12205	http://www.genome.jp/kegg-bin/show_pathway?bmor00062/bmor:101738740%09red
Longevity regulating pathway - multiple species	KEGG PATHWAY	bmor04213	3	75	0.718671	0.982685	KWMTBOMO05630|KWMTBOMO04995|KWMTBOMO11596	http://www.genome.jp/kegg-bin/show_pathway?bmor04213/bmor:101741402%09red/bmor:778468%09red/bmor:100529235%09red
Ascorbate and aldarate metabolism	KEGG PATHWAY	bmor00053	2	52	0.730202	0.982685	MSTRG.3688|KWMTBOMO04487	http://www.genome.jp/kegg-bin/show_pathway?bmor00053/bmor:692889%09red/bmor:100862811%09red
Arginine and proline metabolism	KEGG PATHWAY	bmor00330	1	27	0.741828	0.982685	MSTRG.3688	http://www.genome.jp/kegg-bin/show_pathway?bmor00330/bmor:692889%09red
Oxidative phosphorylation	KEGG PATHWAY	bmor00190	6	149	0.7451	0.982685	KWMTBOMO15757|KWMTBOMO13525|KWMTBOMO11096|KWMTBOMO15758|KWMTBOMO11351|KWMTBOMO01423	http://www.genome.jp/kegg-bin/show_pathway?bmor00190/bmor:101740562%09red/bmor:692926%09red/bmor:100037422%09red/bmor:100037424%09red/bmor:101739736%09red
Carbon metabolism	KEGG PATHWAY	bmor01200	5	126	0.745989	0.982685	KWMTBOMO14761|KWMTBOMO05418|KWMTBOMO13235|KWMTBOMO10508|KWMTBOMO03430	http://www.genome.jp/kegg-bin/show_pathway?bmor01200/bmor:101736268%09red/bmor:101746776%09red/bmor:101736848%09red/bmor:101738186%09red/bmor:692939%09red
Glutathione metabolism	KEGG PATHWAY	bmor00480	2	54	0.748508	0.982685	KWMTBOMO04500|KWMTBOMO04501	http://www.genome.jp/kegg-bin/show_pathway?bmor00480/bmor:100862776%09red
Phototransduction - fly	KEGG PATHWAY	bmor04745	1	28	0.754028	0.982685	KWMTBOMO13520	http://www.genome.jp/kegg-bin/show_pathway?bmor04745/bmor:692927%09red
Arginine biosynthesis	KEGG PATHWAY	bmor00220	1	28	0.754028	0.982685	KWMTBOMO03430	http://www.genome.jp/kegg-bin/show_pathway?bmor00220/bmor:692939%09red
Other glycan degradation	KEGG PATHWAY	bmor00511	1	29	0.765652	0.982685	KWMTBOMO11657	http://www.genome.jp/kegg-bin/show_pathway?bmor00511/bmor:100359364%09red
ABC transporters	KEGG PATHWAY	bmor02010	1	30	0.776728	0.982685	KWMTBOMO07383	http://www.genome.jp/kegg-bin/show_pathway?bmor02010/bmor:101746706%09red
Ether lipid metabolism	KEGG PATHWAY	bmor00565	1	31	0.78728	0.982685	KWMTBOMO13640	http://www.genome.jp/kegg-bin/show_pathway?bmor00565/bmor:101736117%09red
Insect hormone biosynthesis	KEGG PATHWAY	bmor00981	1	32	0.797335	0.982685	MSTRG.3688	http://www.genome.jp/kegg-bin/show_pathway?bmor00981/bmor:692889%09red
Peroxisome	KEGG PATHWAY	bmor04146	4	112	0.802939	0.982685	KWMTBOMO05418|KWMTBOMO02294|KWMTBOMO09355|KWMTBOMO04313	http://www.genome.jp/kegg-bin/show_pathway?bmor04146/bmor:692961%09red/bmor:101739781%09red/bmor:101746776%09red/bmor:692638%09red
Sphingolipid metabolism	KEGG PATHWAY	bmor00600	1	34	0.816042	0.982685	KWMTBOMO07555	http://www.genome.jp/kegg-bin/show_pathway?bmor00600/bmor:101739306%09red
Endocytosis	KEGG PATHWAY	bmor04144	4	115	0.818614	0.982685	KWMTBOMO14239|KWMTBOMO09475|KWMTBOMO04328|KWMTBOMO16375	http://www.genome.jp/kegg-bin/show_pathway?bmor04144/bmor:101737568%09red/bmor:101747115%09red/bmor:101736443%09red/bmor:101744133%09red
Nucleotide excision repair	KEGG PATHWAY	bmor03420	1	37	0.84092	0.982685	KWMTBOMO06604	http://www.genome.jp/kegg-bin/show_pathway?bmor03420/bmor:101736904%09red
Proteasome	KEGG PATHWAY	bmor03050	1	38	0.848442	0.982685	KWMTBOMO15243	http://www.genome.jp/kegg-bin/show_pathway?bmor03050/bmor:101745357%09red
Alanine, aspartate and glutamate metabolism	KEGG PATHWAY	bmor00250	1	38	0.848442	0.982685	KWMTBOMO03430	http://www.genome.jp/kegg-bin/show_pathway?bmor00250/bmor:692939%09red
RNA transport	KEGG PATHWAY	bmor03013	4	122	0.851217	0.982685	KWMTBOMO03686|KWMTBOMO12586|KWMTBOMO06265|KWMTBOMO14877	http://www.genome.jp/kegg-bin/show_pathway?bmor03013/bmor:101738312%09red/bmor:733083%09red/bmor:101746229%09red/bmor:101738190%09red
Lysosome	KEGG PATHWAY	bmor04142	4	122	0.851217	0.982685	KWMTBOMO13497|KWMTBOMO01637|KWMTBOMO01489|KWMTBOMO04235	http://www.genome.jp/kegg-bin/show_pathway?bmor04142/bmor:101742149%09red/bmor:101744899%09red/bmor:101745433%09red/bmor:101737579%09red
Glyoxylate and dicarboxylate metabolism	KEGG PATHWAY	bmor00630	1	39	0.855609	0.982685	KWMTBOMO10508	http://www.genome.jp/kegg-bin/show_pathway?bmor00630/bmor:101738186%09red
Glycine, serine and threonine metabolism	KEGG PATHWAY	bmor00260	1	39	0.855609	0.982685	KWMTBOMO04917	http://www.genome.jp/kegg-bin/show_pathway?bmor00260/bmor:101738292%09red
Pyruvate metabolism	KEGG PATHWAY	bmor00620	1	41	0.868943	0.982685	MSTRG.3688	http://www.genome.jp/kegg-bin/show_pathway?bmor00620/bmor:692889%09red
Folate biosynthesis	KEGG PATHWAY	bmor00790	1	41	0.868943	0.982685	KWMTBOMO01604	http://www.genome.jp/kegg-bin/show_pathway?bmor00790/bmor:692396%09red
Glycerophospholipid metabolism	KEGG PATHWAY	bmor00564	2	72	0.870045	0.982685	KWMTBOMO13640|KWMTBOMO02636	http://www.genome.jp/kegg-bin/show_pathway?bmor00564/bmor:101745494%09red/bmor:101736117%09red
Biosynthesis of unsaturated fatty acids	KEGG PATHWAY	bmor01040	1	42	0.875142	0.982685	KWMTBOMO05418	http://www.genome.jp/kegg-bin/show_pathway?bmor01040/bmor:101746776%09red
Cysteine and methionine metabolism	KEGG PATHWAY	bmor00270	1	42	0.875142	0.982685	KWMTBOMO00954	http://www.genome.jp/kegg-bin/show_pathway?bmor00270/bmor:101737039%09red
Fatty acid metabolism	KEGG PATHWAY	bmor01212	2	74	0.879553	0.982685	KWMTBOMO05418|KWMTBOMO12205	http://www.genome.jp/kegg-bin/show_pathway?bmor01212/bmor:101738740%09red/bmor:101746776%09red
Glycolysis / Gluconeogenesis	KEGG PATHWAY	bmor00010	1	46	0.897143	0.982685	MSTRG.3688	http://www.genome.jp/kegg-bin/show_pathway?bmor00010/bmor:692889%09red
Retinol metabolism	KEGG PATHWAY	bmor00830	1	47	0.902009	0.982685	KWMTBOMO04487	http://www.genome.jp/kegg-bin/show_pathway?bmor00830/bmor:100862811%09red
Purine metabolism	KEGG PATHWAY	bmor00230	3	109	0.903593	0.982685	KWMTBOMO05630|KWMTBOMO15842|KWMTBOMO05764	http://www.genome.jp/kegg-bin/show_pathway?bmor00230/bmor:101741402%09red/bmor:101736434%09red/bmor:101745078%09red
Drug metabolism - cytochrome P450	KEGG PATHWAY	bmor00982	1	58	0.942515	0.982685	KWMTBOMO04487	http://www.genome.jp/kegg-bin/show_pathway?bmor00982/bmor:100862811%09red
Drug metabolism - other enzymes	KEGG PATHWAY	bmor00983	2	93	0.942631	0.982685	KWMTBOMO06770|KWMTBOMO04487	http://www.genome.jp/kegg-bin/show_pathway?bmor00983/bmor:101745496%09red/bmor:100862811%09red
Pentose and glucuronate interconversions	KEGG PATHWAY	bmor00040	1	64	0.957033	0.982685	KWMTBOMO04487	http://www.genome.jp/kegg-bin/show_pathway?bmor00040/bmor:100862811%09red
Metabolism of xenobiotics by cytochrome P450	KEGG PATHWAY	bmor00980	1	64	0.957033	0.982685	KWMTBOMO04487	http://www.genome.jp/kegg-bin/show_pathway?bmor00980/bmor:100862811%09red
Neuroactive ligand-receptor interaction	KEGG PATHWAY	bmor04080	1	68	0.964614	0.982685	KWMTBOMO05559	http://www.genome.jp/kegg-bin/show_pathway?bmor04080/bmor:101736582%09red
Ribosome biogenesis in eukaryotes	KEGG PATHWAY	bmor03008	1	69	0.966291	0.982685	KWMTBOMO08663	http://www.genome.jp/kegg-bin/show_pathway?bmor03008/bmor:692538%09red
Biosynthesis of amino acids	KEGG PATHWAY	bmor01230	1	75	0.974809	0.982685	KWMTBOMO10508	http://www.genome.jp/kegg-bin/show_pathway?bmor01230/bmor:101738186%09red
Metabolic pathways	KEGG PATHWAY	bmor01100	42	1142	0.982685	0.982685	KWMTBOMO11821|KWMTBOMO07714|KWMTBOMO12970|KWMTBOMO15788|KWMTBOMO11351|KWMTBOMO00954|KWMTBOMO15758|KWMTBOMO02636|KWMTBOMO15757|KWMTBOMO14761|KWMTBOMO03430|KWMTBOMO05630|KWMTBOMO10508|KWMTBOMO11096|KWMTBOMO01423|KWMTBOMO08355|KWMTBOMO15525|KWMTBOMO01533|KWMTBOMO04933|KWMTBOMO08379|KWMTBOMO13235|KWMTBOMO05764|KWMTBOMO01604|KWMTBOMO13640|KWMTBOMO01384|KWMTBOMO11791|KWMTBOMO13525|KWMTBOMO11413|KWMTBOM…	http://www.genome.jp/kegg-bin/show_pathway?bmor01100/bmor:101743047%09red/bmor:101736117%09red/bmor:101736114%09red/bmor:101747211%09red/bmor:101745369%09red/bmor:101744145%09red/bmor:101735767%09red/bmor:101743221%09red/bmor:101742216%09red/bmor:101741137%09red/bmor:101736848%09red/bmor:692926%09red/bmor:101742098%09red/bmor:101739736%09red/bmor:101739671%09red/bmor:100037424%09red/bmor:10086277…

## Sheet: Evo_non-PG_down-regulated
##Databases: KEGG PATHWAY
##Statistical test method: hypergeometric test / Fisher's exact test
##FDR correction method: Benjamini and Hochberg
#Term	Database	ID	Input number	Background number	P-Value	Corrected P-Value	Input	Hyperlink
Metabolic pathways	KEGG PATHWAY	bmor01100	39	1142	0.000788149	0.0341426	KWMTBOMO08003|KWMTBOMO12669|KWMTBOMO10310|MSTRG.25181|KWMTBOMO16528|MSTRG.17674|KWMTBOMO07956|KWMTBOMO02064|KWMTBOMO02138|KWMTBOMO13109|KWMTBOMO10971|KWMTBOMO10972|KWMTBOMO14546|KWMTBOMO06886|KWMTBOMO15324|KWMTBOMO05666|KWMTBOMO14494|KWMTBOMO14491|KWMTBOMO12359|KWMTBOMO02831|KWMTBOMO07585|KWMTBOMO12579|KWMTBOMO10571|KWMTBOMO06404|KWMTBOMO04064|KWMTBOMO09817|KWMTBOMO08998|KWMTBOMO02700|KWMTBOMO151…	http://www.genome.jp/kegg-bin/show_pathway?bmor01100/bmor:101736392%09red/bmor:101737692%09red/bmor:101741912%09red/bmor:101741915%09red/bmor:692997%09red/bmor:101735502%09red/bmor:101743119%09red/bmor:101743580%09red/bmor:101746658%09red/bmor:101743678%09red/bmor:101743734%09red/bmor:732966%09red/bmor:101741445%09red/bmor:733031%09red/bmor:692684%09red/bmor:101737103%09red/bmor:101738170%09red/b…
Pyrimidine metabolism	KEGG PATHWAY	bmor00240	5	37	0.00127159	0.0341426	KWMTBOMO02831|KWMTBOMO08322|KWMTBOMO12579|KWMTBOMO16528|KWMTBOMO08998	http://www.genome.jp/kegg-bin/show_pathway?bmor00240/bmor:101737692%09red/bmor:733096%09red/bmor:101743578%09red/bmor:101737075%09red/bmor:101743270%09red
Protein processing in endoplasmic reticulum	KEGG PATHWAY	bmor04141	9	132	0.00176241	0.0341426	KWMTBOMO05932|KWMTBOMO08928|KWMTBOMO12663|KWMTBOMO13584|KWMTBOMO00520|KWMTBOMO15616|KWMTBOMO04541|MSTRG.22394|KWMTBOMO05719	http://www.genome.jp/kegg-bin/show_pathway?bmor04141/bmor:100302620%09red/bmor:100270768%09red/bmor:101745295%09red/bmor:101741763%09red/bmor:101745353%09red/bmor:101746261%09red/bmor:101739234%09red/bmor:101742130%09red/bmor:100328606%09red
Pyruvate metabolism	KEGG PATHWAY	bmor00620	5	41	0.00192353	0.0341426	KWMTBOMO07474|KWMTBOMO07956|MSTRG.25181|KWMTBOMO01992|KWMTBOMO14500	http://www.genome.jp/kegg-bin/show_pathway?bmor00620/bmor:101742086%09red/bmor:101740191%09red/bmor:101743678%09red/bmor:101746906%09red/bmor:101743580%09red
Tyrosine metabolism	KEGG PATHWAY	bmor00350	4	34	0.00615954	0.0874654	KWMTBOMO10571|KWMTBOMO10573|KWMTBOMO15324|KWMTBOMO02034	http://www.genome.jp/kegg-bin/show_pathway?bmor00350/bmor:692997%09red/bmor:101745777%09red/bmor:101738305%09red/bmor:101738170%09red
Carbon metabolism	KEGG PATHWAY	bmor01200	7	126	0.0152975	0.18102	KWMTBOMO01992|KWMTBOMO07956|MSTRG.25181|KWMTBOMO07474|KWMTBOMO16211|KWMTBOMO09817|KWMTBOMO15115	http://www.genome.jp/kegg-bin/show_pathway?bmor01200/bmor:101743734%09red/bmor:101740191%09red/bmor:101742086%09red/bmor:101746658%09red/bmor:101743678%09red/bmor:101746906%09red/bmor:100037442%09red
Sphingolipid metabolism	KEGG PATHWAY	bmor00600	3	34	0.0348201	0.283762	KWMTBOMO05666|KWMTBOMO08003|KWMTBOMO06404	http://www.genome.jp/kegg-bin/show_pathway?bmor00600/bmor:101743119%09red/bmor:101743445%09red/bmor:101740952%09red
Butanoate metabolism	KEGG PATHWAY	bmor00650	2	14	0.0378301	0.283762	KWMTBOMO13071|KWMTBOMO09817	http://www.genome.jp/kegg-bin/show_pathway?bmor00650/bmor:101737459%09red/bmor:101743734%09red
Drug metabolism - other enzymes	KEGG PATHWAY	bmor00983	5	93	0.0424056	0.283762	KWMTBOMO02831|KWMTBOMO04064|KWMTBOMO10971|KWMTBOMO10972|KWMTBOMO12579	http://www.genome.jp/kegg-bin/show_pathway?bmor00983/bmor:101737692%09red/bmor:100862817%09red/bmor:692684%09red/bmor:101737075%09red/bmor:100862820%09red
mTOR signaling pathway	KEGG PATHWAY	bmor04150	5	96	0.0472372	0.283762	KWMTBOMO08610|KWMTBOMO02087|KWMTBOMO05156|KWMTBOMO01315|KWMTBOMO08611	http://www.genome.jp/kegg-bin/show_pathway?bmor04150/bmor:100169722%09red/bmor:101742902%09red/bmor:733031%09red/bmor:100529216%09red
Glyoxylate and dicarboxylate metabolism	KEGG PATHWAY	bmor00630	3	39	0.0479598	0.283762	KWMTBOMO07474|KWMTBOMO07956|KWMTBOMO13109	http://www.genome.jp/kegg-bin/show_pathway?bmor00630/bmor:101740191%09red/bmor:101746906%09red/bmor:101735436%09red
Glycine, serine and threonine metabolism	KEGG PATHWAY	bmor00260	3	39	0.0479598	0.283762	KWMTBOMO14494|KWMTBOMO15115|KWMTBOMO14491	http://www.genome.jp/kegg-bin/show_pathway?bmor00260/bmor:101746658%09red/bmor:101736392%09red
FoxO signaling pathway	KEGG PATHWAY	bmor04068	4	71	0.0583469	0.315559	KWMTBOMO08610|KWMTBOMO15419|KWMTBOMO05156|KWMTBOMO08611	http://www.genome.jp/kegg-bin/show_pathway?bmor04068/bmor:100169722%09red/bmor:100529216%09red/bmor:101741423%09red
Glycosylphosphatidylinositol (GPI)-anchor biosynthesis	KEGG PATHWAY	bmor00563	2	20	0.0675122	0.315559	KWMTBOMO02700|KWMTBOMO08107	http://www.genome.jp/kegg-bin/show_pathway?bmor00563/bmor:101741445%09red/bmor:101737110%09red
Biosynthesis of amino acids	KEGG PATHWAY	bmor01230	4	75	0.0680061	0.315559	KWMTBOMO13109|KWMTBOMO15115|MSTRG.25181|KWMTBOMO01992	http://www.genome.jp/kegg-bin/show_pathway?bmor01230/bmor:101742086%09red/bmor:101746658%09red/bmor:101743678%09red/bmor:101735436%09red
Retinol metabolism	KEGG PATHWAY	bmor00830	3	47	0.0732463	0.315559	KWMTBOMO10971|KWMTBOMO10972|KWMTBOMO12359	http://www.genome.jp/kegg-bin/show_pathway?bmor00830/bmor:100862817%09red/bmor:101735502%09red/bmor:100862820%09red
MAPK signaling pathway - fly	KEGG PATHWAY	bmor04013	4	81	0.0839362	0.315559	KWMTBOMO08610|KWMTBOMO09065|KWMTBOMO16532|KWMTBOMO08611	http://www.genome.jp/kegg-bin/show_pathway?bmor04013/bmor:101745860%09red/bmor:100529216%09red/bmor:101744017%09red
Apoptosis - fly	KEGG PATHWAY	bmor04214	3	50	0.0839824	0.315559	KWMTBOMO08610|KWMTBOMO08611|KWMTBOMO05812	http://www.genome.jp/kegg-bin/show_pathway?bmor04214/bmor:692604%09red/bmor:100529216%09red
Dorso-ventral axis formation	KEGG PATHWAY	bmor04320	2	23	0.0844453	0.315559	KWMTBOMO08610|KWMTBOMO08611	http://www.genome.jp/kegg-bin/show_pathway?bmor04320/bmor:100529216%09red
RNA transport	KEGG PATHWAY	bmor03013	5	122	0.102148	0.362625	KWMTBOMO15278|KWMTBOMO13067|KWMTBOMO01048|KWMTBOMO02878|KWMTBOMO13600	http://www.genome.jp/kegg-bin/show_pathway?bmor03013/bmor:101739997%09red/bmor:101743073%09red/bmor:101736118%09red/bmor:733084%09red/bmor:101736370%09red
Drug metabolism - cytochrome P450	KEGG PATHWAY	bmor00982	3	58	0.115578	0.382571	KWMTBOMO04064|KWMTBOMO10971|KWMTBOMO10972	http://www.genome.jp/kegg-bin/show_pathway?bmor00982/bmor:100862817%09red/bmor:692684%09red/bmor:100862820%09red
Valine, leucine and isoleucine biosynthesis	KEGG PATHWAY	bmor00290	1	6	0.128521	0.382571	KWMTBOMO15115	http://www.genome.jp/kegg-bin/show_pathway?bmor00290/bmor:101746658%09red
beta-Alanine metabolism	KEGG PATHWAY	bmor00410	2	31	0.134586	0.382571	KWMTBOMO09817|KWMTBOMO12579	http://www.genome.jp/kegg-bin/show_pathway?bmor00410/bmor:101737692%09red/bmor:101743734%09red
Pentose and glucuronate interconversions	KEGG PATHWAY	bmor00040	3	64	0.14175	0.382571	KWMTBOMO10310|KWMTBOMO10971|KWMTBOMO10972	http://www.genome.jp/kegg-bin/show_pathway?bmor00040/bmor:100862817%09red/bmor:101737103%09red/bmor:100862820%09red
Metabolism of xenobiotics by cytochrome P450	KEGG PATHWAY	bmor00980	3	64	0.14175	0.382571	KWMTBOMO04064|KWMTBOMO10971|KWMTBOMO10972	http://www.genome.jp/kegg-bin/show_pathway?bmor00980/bmor:100862817%09red/bmor:692684%09red/bmor:100862820%09red
mRNA surveillance pathway	KEGG PATHWAY	bmor03015	3	64	0.14175	0.382571	KWMTBOMO06244|KWMTBOMO01938|KWMTBOMO10951	http://www.genome.jp/kegg-bin/show_pathway?bmor03015/bmor:101737641%09red/bmor:732888%09red/bmor:692918%09red
Mannose type O-glycan biosynthesis	KEGG PATHWAY	bmor00515	1	7	0.145485	0.382571	KWMTBOMO07585	http://www.genome.jp/kegg-bin/show_pathway?bmor00515/bmor:101741912%09red
Fatty acid degradation	KEGG PATHWAY	bmor00071	2	36	0.16854	0.42737	KWMTBOMO06521|KWMTBOMO09817	http://www.genome.jp/kegg-bin/show_pathway?bmor00071/bmor:101743734%09red/bmor:101738499%09red
Proteasome	KEGG PATHWAY	bmor03050	2	38	0.182501	0.440354	KWMTBOMO01312|KWMTBOMO10965	http://www.genome.jp/kegg-bin/show_pathway?bmor03050/bmor:692958%09red/bmor:732870%09red
Valine, leucine and isoleucine degradation	KEGG PATHWAY	bmor00280	2	41	0.203734	0.440354	KWMTBOMO13071|KWMTBOMO09817	http://www.genome.jp/kegg-bin/show_pathway?bmor00280/bmor:101737459%09red/bmor:101743734%09red
Phagosome	KEGG PATHWAY	bmor04145	3	78	0.209056	0.440354	KWMTBOMO02064|KWMTBOMO14546|KWMTBOMO01315	http://www.genome.jp/kegg-bin/show_pathway?bmor04145/bmor:733031%09red/bmor:732966%09red/bmor:101741915%09red
Phenylalanine metabolism	KEGG PATHWAY	bmor00360	1	11	0.210111	0.440354	KWMTBOMO02034	http://www.genome.jp/kegg-bin/show_pathway?bmor00360/bmor:101745777%09red
Cysteine and methionine metabolism	KEGG PATHWAY	bmor00270	2	42	0.210874	0.440354	KWMTBOMO07474|KWMTBOMO07956	http://www.genome.jp/kegg-bin/show_pathway?bmor00270/bmor:101740191%09red/bmor:101746906%09red
Citrate cycle (TCA cycle)	KEGG PATHWAY	bmor00020	2	42	0.210874	0.440354	KWMTBOMO07474|KWMTBOMO07956	http://www.genome.jp/kegg-bin/show_pathway?bmor00020/bmor:101740191%09red/bmor:101746906%09red
Lysosome	KEGG PATHWAY	bmor04142	4	122	0.230449	0.46164	KWMTBOMO02064|KWMTBOMO14546|KWMTBOMO01315|KWMTBOMO08503	http://www.genome.jp/kegg-bin/show_pathway?bmor04142/bmor:101737012%09red/bmor:733031%09red/bmor:732966%09red/bmor:101741915%09red
Glycolysis / Gluconeogenesis	KEGG PATHWAY	bmor00010	2	46	0.239641	0.46164	MSTRG.25181|KWMTBOMO01992	http://www.genome.jp/kegg-bin/show_pathway?bmor00010/bmor:101742086%09red/bmor:101743678%09red
Other types of O-glycan biosynthesis	KEGG PATHWAY	bmor00514	1	13	0.240573	0.46164	KWMTBOMO01940	http://www.genome.jp/kegg-bin/show_pathway?bmor00514/bmor:692614%09red
Pantothenate and CoA biosynthesis	KEGG PATHWAY	bmor00770	1	14	0.255362	0.474576	KWMTBOMO12579	http://www.genome.jp/kegg-bin/show_pathway?bmor00770/bmor:101737692%09red
Ubiquitin mediated proteolysis	KEGG PATHWAY	bmor04120	3	88	0.260683	0.474576	KWMTBOMO12663|KWMTBOMO09622|KWMTBOMO00520	http://www.genome.jp/kegg-bin/show_pathway?bmor04120/bmor:101745295%09red/bmor:101745353%09red/bmor:692788%09red
Ascorbate and aldarate metabolism	KEGG PATHWAY	bmor00053	2	52	0.283055	0.502422	KWMTBOMO10971|KWMTBOMO10972	http://www.genome.jp/kegg-bin/show_pathway?bmor00053/bmor:100862817%09red/bmor:100862820%09red
Apoptosis - multiple species	KEGG PATHWAY	bmor04215	1	18	0.311703	0.515009	KWMTBOMO05812	http://www.genome.jp/kegg-bin/show_pathway?bmor04215/bmor:692604%09red
Nitrogen metabolism	KEGG PATHWAY	bmor00910	1	18	0.311703	0.515009	KWMTBOMO13109	http://www.genome.jp/kegg-bin/show_pathway?bmor00910/bmor:101735436%09red
Porphyrin and chlorophyll metabolism	KEGG PATHWAY	bmor00860	2	56	0.311907	0.515009	KWMTBOMO10971|KWMTBOMO10972	http://www.genome.jp/kegg-bin/show_pathway?bmor00860/bmor:100862817%09red/bmor:100862820%09red
Mismatch repair	KEGG PATHWAY	bmor03430	1	20	0.33826	0.545828	KWMTBOMO06757	http://www.genome.jp/kegg-bin/show_pathway?bmor03430/bmor:101741322%09red
Purine metabolism	KEGG PATHWAY	bmor00230	3	109	0.372303	0.580644	KWMTBOMO02831|MSTRG.25181|KWMTBOMO01992	http://www.genome.jp/kegg-bin/show_pathway?bmor00230/bmor:101742086%09red/bmor:101743678%09red/bmor:101737075%09red
Autophagy - other	KEGG PATHWAY	bmor04136	1	23	0.376192	0.580644	KWMTBOMO15144	http://www.genome.jp/kegg-bin/show_pathway?bmor04136/bmor:100216350%09red
Peroxisome	KEGG PATHWAY	bmor04146	3	112	0.388156	0.586364	KWMTBOMO02138|KWMTBOMO05476|KWMTBOMO03924	http://www.genome.jp/kegg-bin/show_pathway?bmor04146/bmor:733112%09red/bmor:692959%09red/bmor:101736242%09red
Pentose phosphate pathway	KEGG PATHWAY	bmor00030	1	26	0.411956	0.597039	KWMTBOMO16211	http://www.genome.jp/kegg-bin/show_pathway?bmor00030/bmor:100037442%09red
Phototransduction - fly	KEGG PATHWAY	bmor04745	1	28	0.434656	0.597039	KWMTBOMO10064	http://www.genome.jp/kegg-bin/show_pathway?bmor04745/bmor:100862836%09red
Propanoate metabolism	KEGG PATHWAY	bmor00640	1	28	0.434656	0.597039	KWMTBOMO09817	http://www.genome.jp/kegg-bin/show_pathway?bmor00640/bmor:101743734%09red
Arginine biosynthesis	KEGG PATHWAY	bmor00220	1	28	0.434656	0.597039	KWMTBOMO13109	http://www.genome.jp/kegg-bin/show_pathway?bmor00220/bmor:101735436%09red
RNA polymerase	KEGG PATHWAY	bmor03020	1	29	0.445677	0.597039	KWMTBOMO10325	http://www.genome.jp/kegg-bin/show_pathway?bmor03020/bmor:100379192%09red
Other glycan degradation	KEGG PATHWAY	bmor00511	1	29	0.445677	0.597039	MSTRG.17674	http://www.genome.jp/kegg-bin/show_pathway?bmor00511/bmor:101743058%09red
Hedgehog signaling pathway - fly	KEGG PATHWAY	bmor04341	1	31	0.467079	0.605364	KWMTBOMO08664	http://www.genome.jp/kegg-bin/show_pathway?bmor04341/bmor:101745289%09red
Tryptophan metabolism	KEGG PATHWAY	bmor00380	1	32	0.47747	0.605364	KWMTBOMO02034	http://www.genome.jp/kegg-bin/show_pathway?bmor00380/bmor:101745777%09red
Fanconi anemia pathway	KEGG PATHWAY	bmor03460	1	32	0.47747	0.605364	KWMTBOMO06757	http://www.genome.jp/kegg-bin/show_pathway?bmor03460/bmor:101741322%09red
N-Glycan biosynthesis	KEGG PATHWAY	bmor00510	1	36	0.517051	0.633919	KWMTBOMO12669	http://www.genome.jp/kegg-bin/show_pathway?bmor00510/bmor:101745247%09red
Nucleotide excision repair	KEGG PATHWAY	bmor03420	1	37	0.52647	0.633919	KWMTBOMO05719	http://www.genome.jp/kegg-bin/show_pathway?bmor03420/bmor:100328606%09red
Alanine, aspartate and glutamate metabolism	KEGG PATHWAY	bmor00250	1	38	0.535706	0.633919	KWMTBOMO13109	http://www.genome.jp/kegg-bin/show_pathway?bmor00250/bmor:101735436%09red
Toll and Imd signaling pathway	KEGG PATHWAY	bmor04624	1	38	0.535706	0.633919	KWMTBOMO16532	http://www.genome.jp/kegg-bin/show_pathway?bmor04624/bmor:101744017%09red
Oxidative phosphorylation	KEGG PATHWAY	bmor00190	3	149	0.570403	0.663912	KWMTBOMO02064|KWMTBOMO14546|KWMTBOMO01315	http://www.genome.jp/kegg-bin/show_pathway?bmor00190/bmor:733031%09red/bmor:732966%09red/bmor:101741915%09red
Glutathione metabolism	KEGG PATHWAY	bmor00480	1	54	0.661278	0.752522	KWMTBOMO04064	http://www.genome.jp/kegg-bin/show_pathway?bmor00480/bmor:692684%09red
Endocytosis	KEGG PATHWAY	bmor04144	2	115	0.667731	0.752522	KWMTBOMO03513|KWMTBOMO04543	http://www.genome.jp/kegg-bin/show_pathway?bmor04144/bmor:101739513%09red/bmor:100313493%09red
RNA degradation	KEGG PATHWAY	bmor03018	1	65	0.72735	0.803194	KWMTBOMO03892	http://www.genome.jp/kegg-bin/show_pathway?bmor03018/bmor:100384888%09red
Ribosome biogenesis in eukaryotes	KEGG PATHWAY	bmor03008	1	69	0.748047	0.803194	KWMTBOMO13904	http://www.genome.jp/kegg-bin/show_pathway?bmor03008/bmor:101741230%09red
Glycerophospholipid metabolism	KEGG PATHWAY	bmor00564	1	72	0.762535	0.803194	KWMTBOMO10275	http://www.genome.jp/kegg-bin/show_pathway?bmor00564/bmor:101745999%09red
Fatty acid metabolism	KEGG PATHWAY	bmor01212	1	74	0.771729	0.803194	KWMTBOMO09817	http://www.genome.jp/kegg-bin/show_pathway?bmor01212/bmor:101743734%09red
Longevity regulating pathway - multiple species	KEGG PATHWAY	bmor04213	1	75	0.776192	0.803194	KWMTBOMO05156	http://www.genome.jp/kegg-bin/show_pathway?bmor04213/bmor:100169722%09red
Wnt signaling pathway	KEGG PATHWAY	bmor04310	1	76	0.780568	0.803194	KWMTBOMO09065	http://www.genome.jp/kegg-bin/show_pathway?bmor04310/bmor:101745860%09red
Autophagy - animal	KEGG PATHWAY	bmor04140	1	85	0.816309	0.827971	KWMTBOMO15144	http://www.genome.jp/kegg-bin/show_pathway?bmor04140/bmor:100216350%09red
Ribosome	KEGG PATHWAY	bmor03010	1	126	0.918386	0.918386	KWMTBOMO10324	http://www.genome.jp/kegg-bin/show_pathway?bmor03010/bmor:101739965%09red

## Sheet: TPG_RS
##Databases: KEGG PATHWAY
##Statistical test method: hypergeometric test / Fisher's exact test
##FDR correction method: Benjamini and Hochberg
#Term	Database	ID	Input number	Background number	P-Value	Corrected P-Value	Input	Hyperlink
Protein processing in endoplasmic reticulum	KEGG PATHWAY	bmor04141	10	132	4.01616e-07	1.96792e-05	KWMTBOMO11064|KWMTBOMO01918|KWMTBOMO14815|KWMTBOMO15983|KWMTBOMO06427|KWMTBOMO12902|KWMTBOMO04584|KWMTBOMO16088|KWMTBOMO16003|KWMTBOMO16001	http://www.genome.jp/kegg-bin/show_pathway?bmor04141/bmor:778461%09red/bmor:778499%09red/bmor:100101160%09red/bmor:692533%09red/bmor:101738119%09red/bmor:733093%09red/bmor:733070%09red/bmor:101746297%09red/bmor:101743710%09red/bmor:692629%09red
Ribosome biogenesis in eukaryotes	KEGG PATHWAY	bmor03008	7	69	3.98162e-06	9.75497e-05	KWMTBOMO01606|KWMTBOMO14752|KWMTBOMO12903|KWMTBOMO08370|KWMTBOMO15547|KWMTBOMO14478|KWMTBOMO03469	http://www.genome.jp/kegg-bin/show_pathway?bmor03008/bmor:101737128%09red/bmor:101742458%09red/bmor:101735989%09red/bmor:101735526%09red/bmor:101744752%09red/bmor:101742289%09red/bmor:101736688%09red
Pyrimidine metabolism	KEGG PATHWAY	bmor00240	4	37	0.000415241	0.00678227	KWMTBOMO11730|KWMTBOMO02433|KWMTBOMO07327|KWMTBOMO01436	http://www.genome.jp/kegg-bin/show_pathway?bmor00240/bmor:100873153%09red/bmor:692798%09red/bmor:732890%09red/bmor:101741714%09red
Drug metabolism - other enzymes	KEGG PATHWAY	bmor00983	5	93	0.00156961	0.0192277	KWMTBOMO11730|KWMTBOMO16413|KWMTBOMO02433|KWMTBOMO07327|KWMTBOMO01436	http://www.genome.jp/kegg-bin/show_pathway?bmor00983/bmor:100862805%09red/bmor:100873153%09red/bmor:692798%09red/bmor:732890%09red/bmor:101741714%09red
Purine metabolism	KEGG PATHWAY	bmor00230	5	109	0.00304254	0.0258423	KWMTBOMO02433|KWMTBOMO04864|KWMTBOMO01076|KWMTBOMO07327|KWMTBOMO04862	http://www.genome.jp/kegg-bin/show_pathway?bmor00230/bmor:101742965%09red/bmor:692855%09red/bmor:101746502%09red/bmor:100873153%09red/bmor:101741714%09red
Non-homologous end-joining	KEGG PATHWAY	bmor03450	2	8	0.00316436	0.0258423	KWMTBOMO12176|KWMTBOMO08143	http://www.genome.jp/kegg-bin/show_pathway?bmor03450/bmor:692385%09red/bmor:101741812%09red
Longevity regulating pathway - multiple species	KEGG PATHWAY	bmor04213	4	75	0.00479208	0.0302196	KWMTBOMO15983|KWMTBOMO16003|KWMTBOMO16088|KWMTBOMO16001	http://www.genome.jp/kegg-bin/show_pathway?bmor04213/bmor:101743710%09red/bmor:778499%09red/bmor:692533%09red/bmor:733093%09red
Metabolic pathways	KEGG PATHWAY	bmor01100	18	1142	0.00493382	0.0302196	KWMTBOMO11730|KWMTBOMO10925|KWMTBOMO04864|KWMTBOMO09561|KWMTBOMO07327|KWMTBOMO04076|KWMTBOMO08893|KWMTBOMO08840|KWMTBOMO04397|KWMTBOMO04862|KWMTBOMO10782|KWMTBOMO00822|KWMTBOMO00389|KWMTBOMO02433|KWMTBOMO16413|KWMTBOMO01076|KWMTBOMO02052|KWMTBOMO01436	http://www.genome.jp/kegg-bin/show_pathway?bmor01100/bmor:100862805%09red/bmor:101742965%09red/bmor:101736396%09red/bmor:101745043%09red/bmor:101745115%09red/bmor:101746722%09red/bmor:100873153%09red/bmor:101741714%09red/bmor:101743035%09red/bmor:101735471%09red/bmor:101744555%09red/bmor:732890%09red/bmor:101746502%09red/bmor:101746527%09red/bmor:692798%09red/bmor:692855%09red/bmor:101742124%09re…
Spliceosome	KEGG PATHWAY	bmor03040	4	120	0.0222944	0.120724	KWMTBOMO07384|KWMTBOMO06766|KWMTBOMO16088|KWMTBOMO03338	http://www.genome.jp/kegg-bin/show_pathway?bmor03040/bmor:101742886%09red/bmor:100101226%09red/bmor:733093%09red/bmor:101738508%09red
Carbon metabolism	KEGG PATHWAY	bmor01200	4	126	0.0259631	0.120724	KWMTBOMO08893|KWMTBOMO10925|KWMTBOMO00389|KWMTBOMO10782	http://www.genome.jp/kegg-bin/show_pathway?bmor01200/bmor:101746722%09red/bmor:101735471%09red/bmor:101740061%09red/bmor:101746527%09red
Propanoate metabolism	KEGG PATHWAY	bmor00640	2	28	0.0273466	0.120724	KWMTBOMO08893|KWMTBOMO00389	http://www.genome.jp/kegg-bin/show_pathway?bmor00640/bmor:101746722%09red/bmor:101740061%09red
Homologous recombination	KEGG PATHWAY	bmor03440	2	30	0.0308366	0.120724	KWMTBOMO04502|KWMTBOMO08143	http://www.genome.jp/kegg-bin/show_pathway?bmor03440/bmor:692484%09red/bmor:692385%09red
AGE-RAGE signaling pathway in diabetic complications	KEGG PATHWAY	bmor04933	2	32	0.0344926	0.120724	KWMTBOMO08960|KWMTBOMO01975	http://www.genome.jp/kegg-bin/show_pathway?bmor04933/bmor:692625%09red/bmor:101744271%09red
Tryptophan metabolism	KEGG PATHWAY	bmor00380	2	32	0.0344926	0.120724	KWMTBOMO08840|KWMTBOMO02052	http://www.genome.jp/kegg-bin/show_pathway?bmor00380/bmor:101745043%09red/bmor:692675%09red
DNA replication	KEGG PATHWAY	bmor03030	2	36	0.0422761	0.138102	KWMTBOMO04502|KWMTBOMO12176	http://www.genome.jp/kegg-bin/show_pathway?bmor03030/bmor:692484%09red/bmor:101741812%09red
Glyoxylate and dicarboxylate metabolism	KEGG PATHWAY	bmor00630	2	39	0.0485013	0.14598	KWMTBOMO00389|KWMTBOMO08840	http://www.genome.jp/kegg-bin/show_pathway?bmor00630/bmor:101746722%09red/bmor:101745043%09red
Aminoacyl-tRNA biosynthesis	KEGG PATHWAY	bmor00970	2	40	0.0506461	0.14598	KWMTBOMO08045|KWMTBOMO04768	http://www.genome.jp/kegg-bin/show_pathway?bmor00970/bmor:101739599%09red/bmor:101737531%09red
Glycolysis / Gluconeogenesis	KEGG PATHWAY	bmor00010	2	46	0.0641962	0.174756	KWMTBOMO00389|KWMTBOMO10782	http://www.genome.jp/kegg-bin/show_pathway?bmor00010/bmor:101746722%09red/bmor:101746527%09red
Glycerolipid metabolism	KEGG PATHWAY	bmor00561	1	53	0.081334	0.205523	KWMTBOMO09561	http://www.genome.jp/kegg-bin/show_pathway?bmor00561/bmor:101743035%09red/bmor:101742124%09red
Glutathione metabolism	KEGG PATHWAY	bmor00480	2	54	0.0838869	0.205523	KWMTBOMO02433|KWMTBOMO07327	http://www.genome.jp/kegg-bin/show_pathway?bmor00480/bmor:100873153%09red/bmor:101741714%09red
Histidine metabolism	KEGG PATHWAY	bmor00340	1	10	0.0907692	0.211795	KWMTBOMO00822	http://www.genome.jp/kegg-bin/show_pathway?bmor00340/bmor:101745115%09red
Phenylalanine metabolism	KEGG PATHWAY	bmor00360	1	11	0.0986038	0.219617	KWMTBOMO02052	http://www.genome.jp/kegg-bin/show_pathway?bmor00360/bmor:692675%09red
Pentose and glucuronate interconversions	KEGG PATHWAY	bmor00040	2	64	0.110656	0.232898	KWMTBOMO16413|KWMTBOMO09561	http://www.genome.jp/kegg-bin/show_pathway?bmor00040/bmor:101743035%09red/bmor:100862805%09red
One carbon pool by folate	KEGG PATHWAY	bmor00670	1	13	0.114072	0.232898	KWMTBOMO10925	http://www.genome.jp/kegg-bin/show_pathway?bmor00670/bmor:101735471%09red
Phagosome	KEGG PATHWAY	bmor04145	2	78	0.151167	0.296288	KWMTBOMO12902|KWMTBOMO01918	http://www.genome.jp/kegg-bin/show_pathway?bmor04145/bmor:692629%09red/bmor:733070%09red
Starch and sucrose metabolism	KEGG PATHWAY	bmor00500	1	20	0.166167	0.301563	KWMTBOMO04397	http://www.genome.jp/kegg-bin/show_pathway?bmor00500/bmor:101736396%09red
Mismatch repair	KEGG PATHWAY	bmor03430	1	20	0.166167	0.301563	KWMTBOMO04502	http://www.genome.jp/kegg-bin/show_pathway?bmor03430/bmor:692484%09red
Base excision repair	KEGG PATHWAY	bmor03410	1	21	0.173357	0.303375	KWMTBOMO12176	http://www.genome.jp/kegg-bin/show_pathway?bmor03410/bmor:101741812%09red
Protein export	KEGG PATHWAY	bmor03060	1	23	0.187552	0.316899	KWMTBOMO01918	http://www.genome.jp/kegg-bin/show_pathway?bmor03060/bmor:733070%09red
ECM-receptor interaction	KEGG PATHWAY	bmor04512	1	27	0.215221	0.350889	KWMTBOMO01975	http://www.genome.jp/kegg-bin/show_pathway?bmor04512/bmor:692625%09red
Galactose metabolism	KEGG PATHWAY	bmor00052	1	28	0.221991	0.350889	KWMTBOMO09561	http://www.genome.jp/kegg-bin/show_pathway?bmor00052/bmor:101743035%09red
Fanconi anemia pathway	KEGG PATHWAY	bmor03460	1	32	0.248496	0.365974	KWMTBOMO04502	http://www.genome.jp/kegg-bin/show_pathway?bmor03460/bmor:692484%09red
Fructose and mannose metabolism	KEGG PATHWAY	bmor00051	1	33	0.25498	0.365974	KWMTBOMO09561	http://www.genome.jp/kegg-bin/show_pathway?bmor00051/bmor:101743035%09red
Tyrosine metabolism	KEGG PATHWAY	bmor00350	1	34	0.26141	0.365974	KWMTBOMO02052	http://www.genome.jp/kegg-bin/show_pathway?bmor00350/bmor:692675%09red
Nucleotide excision repair	KEGG PATHWAY	bmor03420	1	37	0.28037	0.380855	KWMTBOMO04502	http://www.genome.jp/kegg-bin/show_pathway?bmor03420/bmor:692484%09red
Pyruvate metabolism	KEGG PATHWAY	bmor00620	1	41	0.3049	0.380855	KWMTBOMO00389	http://www.genome.jp/kegg-bin/show_pathway?bmor00620/bmor:101746722%09red
Folate biosynthesis	KEGG PATHWAY	bmor00790	1	41	0.3049	0.380855	KWMTBOMO09561	http://www.genome.jp/kegg-bin/show_pathway?bmor00790/bmor:101743035%09red
Valine, leucine and isoleucine degradation	KEGG PATHWAY	bmor00280	1	41	0.3049	0.380855	KWMTBOMO04076	http://www.genome.jp/kegg-bin/show_pathway?bmor00280/bmor:101744555%09red
Citrate cycle (TCA cycle)	KEGG PATHWAY	bmor00020	1	42	0.310902	0.380855	KWMTBOMO08893	http://www.genome.jp/kegg-bin/show_pathway?bmor00020/bmor:101740061%09red
Retinol metabolism	KEGG PATHWAY	bmor00830	1	47	0.340148	0.406518	KWMTBOMO16413	http://www.genome.jp/kegg-bin/show_pathway?bmor00830/bmor:100862805%09red
Ascorbate and aldarate metabolism	KEGG PATHWAY	bmor00053	1	52	0.368162	0.429522	KWMTBOMO16413	http://www.genome.jp/kegg-bin/show_pathway?bmor00053/bmor:100862805%09red
Porphyrin and chlorophyll metabolism	KEGG PATHWAY	bmor00860	1	56	0.389721	0.444101	KWMTBOMO16413	http://www.genome.jp/kegg-bin/show_pathway?bmor00860/bmor:100862805%09red
Drug metabolism - cytochrome P450	KEGG PATHWAY	bmor00982	1	58	0.400225	0.445705	KWMTBOMO16413	http://www.genome.jp/kegg-bin/show_pathway?bmor00982/bmor:100862805%09red
Metabolism of xenobiotics by cytochrome P450	KEGG PATHWAY	bmor00980	1	64	0.430673	0.45876	KWMTBOMO16413	http://www.genome.jp/kegg-bin/show_pathway?bmor00980/bmor:100862805%09red
mRNA surveillance pathway	KEGG PATHWAY	bmor03015	1	64	0.430673	0.45876	KWMTBOMO12400	http://www.genome.jp/kegg-bin/show_pathway?bmor03015/bmor:100127018%09red
Neuroactive ligand-receptor interaction	KEGG PATHWAY	bmor04080	1	68	0.450114	0.469268	KWMTBOMO15920	http://www.genome.jp/kegg-bin/show_pathway?bmor04080/bmor:101739308%09red
Ubiquitin mediated proteolysis	KEGG PATHWAY	bmor04120	1	88	0.537869	0.549074	KWMTBOMO12652	http://www.genome.jp/kegg-bin/show_pathway?bmor04120/bmor:692915%09red
Endocytosis	KEGG PATHWAY	bmor04144	1	115	0.634683	0.634683	KWMTBOMO16088	http://www.genome.jp/kegg-bin/show_pathway?bmor04144/bmor:733093%09red
