# Supplementary material for: Adaptation to Hot and Humid Climates in the Silkworm: Energy Reallocation and Cuticle Transpiration
Source: Insects. 2025 Sep 12;16(9):962. doi: 10.3390/insects16090962 (PMC12470560; doi:10.3390/insects16090962)
Supplement: Supplementary file 1 [file insects-16-00962-s001.zip › Table S5.xlsx]

## Sheet: Evo_TPG
#category	term ID	term description	observed gene count	background gene count	strength	false discovery rate	matching proteins in your network (IDs)	matching proteins in your network (labels)
GO Process	GO:0006090	Pyruvate metabolic process	3	35	1.36	0.0219	7091.H9J3Y2,7091.H9JA74,7091.H9JK44	H9J3Y2_BOMMO,H9JA74_BOMMO,H9JK44_BOMMO
GO Process	GO:0006096	Glycolytic process	2	22	1.47	0.0343	7091.H9J3Y2,7091.H9JK44	H9J3Y2_BOMMO,H9JK44_BOMMO
GO Process	GO:0019318	Hexose metabolic process	2	51	1.2	0.0343	7091.H9J3Y2,7091.H9JK44	H9J3Y2_BOMMO,H9JK44_BOMMO
GO Process	GO:0016052	Carbohydrate catabolic process	3	61	1.12	0.0344	7091.H9J3Y2,7091.H9JK44,7091.H9JLG0	H9J3Y2_BOMMO,H9JK44_BOMMO,Glyp
GO Process	GO:0044262	Cellular carbohydrate metabolic process	4	98	0.99	0.0344	7091.H9J974,7091.H9JD28,7091.H9JK44,7091.H9JLG0	BmSuh,H9JD28_BOMMO,H9JK44_BOMMO,Glyp
GO Process	GO:0006091	Generation of precursor metabolites and energy	5	174	0.81	0.045	7091.H9IWU2,7091.H9J3Y2,7091.H9JD28,7091.H9JK44,7091.H9JLG0	H9IWU2_BOMMO,H9J3Y2_BOMMO,H9JD28_BOMMO,H9JK44_BOMMO,Glyp

## Sheet: Evo_TPG_geneID
geneID	stringID	identity	bitscore	preferredName	annotation
KWMTBOMO00646	7091.H9J2X8	100	324.7	H9J2X8_BOMMO	Glycine cleavage system H protein; The H protein shuttles the methylamine group of glycine from the P protein to the T protein; Belongs to the GcvH family.
KWMTBOMO00897	7091.H9JJS5	100	135.2	CPH4	Uncharacterized protein.
KWMTBOMO01089	7091.H9JD28	99.6	1114	H9JD28_BOMMO	Uncharacterized protein; Belongs to the phosphohexose mutase family.
KWMTBOMO01519	7091.H9JHV4	94.2	711.4	H9JHV4_BOMMO	Uncharacterized protein.
KWMTBOMO01530	7091.H9JHV1	91.6	192.2	H9JHV1_BOMMO	AAA domain-containing protein; Belongs to the AAA ATPase family.
KWMTBOMO01531	7091.H9JHV1	98.2	435.6	H9JHV1_BOMMO	AAA domain-containing protein; Belongs to the AAA ATPase family.
KWMTBOMO01570	7091.H9JH42	99.7	854	H9JH42_BOMMO	Uncharacterized protein.
KWMTBOMO01577	7091.H9JH38	97.4	137.1	H9JH38_BOMMO	Uncharacterized protein.
KWMTBOMO01603	7091.H9JH21	99.8	1079.7	H9JH21_BOMMO	Alkaline phosphatase.
KWMTBOMO01629	7091.H9J974	57.8	857.8	BmSuh	Aamy domain-containing protein.
KWMTBOMO01751	7091.H9J9E4	99.5	369.4	H9J9E4_BOMMO	Protein kinase domain-containing protein.
KWMTBOMO01862	7091.H9J8X0	61.6	232.3	H9J8X0_BOMMO	Uncharacterized protein.
KWMTBOMO01973	7091.H9JWX6	100	606.3	H9JWX6_BOMMO	Collagen IV NC1 domain-containing protein.
KWMTBOMO02265	7091.C0H6Q1	100	278.5	BmorCPR59	Putative cuticle protein.
KWMTBOMO02528	7091.H9IZK9	99.9	3082.7	H9IZK9_BOMMO	Uncharacterized protein.
KWMTBOMO02549	7091.H9IZK0	100	238	H9IZK0_BOMMO	RRM domain-containing protein.
KWMTBOMO03144	7091.H9JV66	94.1	598.2	H9JV66_BOMMO	MFS domain-containing protein.
KWMTBOMO03307	7091.H9JA74	100	1103.2	H9JA74_BOMMO	Malic enzyme.
KWMTBOMO03691	7091.H9JXS0	99.5	430.3	FRSA	Uncharacterized protein.
KWMTBOMO03860	7091.H9JKX7	96.3	366.3	Sfrs6	Uncharacterized protein.
KWMTBOMO03936	7091.C0H6R0	100	219.9	BmorCPR68	Putative cuticle protein.
KWMTBOMO03940	7091.C0H6R3	100	166.4	BmorCPR71	Putative cuticle protein.
KWMTBOMO04132	7091.H9JGQ9	99.8	944.1	H9JGQ9_BOMMO	WD_REPEATS_REGION domain-containing protein.
KWMTBOMO04384	7091.O02387	99.3	283.5	LCP17	Larval cuticle protein LCP-17; Component of the cuticle of the larva of Bombyx mori.
KWMTBOMO04518	7091.H9J761	85.6	617.5	H9J761_BOMMO	Exonuclease domain-containing protein.
KWMTBOMO04519	7091.H9J760	100	240	H9J760_BOMMO	Uncharacterized protein.
KWMTBOMO04643	7091.D0VEQ4	100	127.9	CPH43	Putative cuticle protein CPH43.
KWMTBOMO04781	7091.H9JK44	99.8	816.6	H9JK44_BOMMO	6PF2K domain-containing protein.
KWMTBOMO04924	7091.H9JEQ9	100	696.4	H9JEQ9_BOMMO	Uncharacterized protein.
KWMTBOMO05301	7091.H9IYR6	92.5	771.9	H9IYR6_BOMMO	Uncharacterized protein.
KWMTBOMO05535	7091.H9JAR1	100	1042	H9JAR1_BOMMO	Aldedh domain-containing protein; Belongs to the aldehyde dehydrogenase family.
KWMTBOMO05883	7091.H9J099	100	154.8	H9J099_BOMMO	Uncharacterized protein.
KWMTBOMO06038	7091.H9J002	100	740.3	H9J002_BOMMO	Uncharacterized protein.
KWMTBOMO06045	7091.H9J005	93.3	4674	H9J005_BOMMO	TOG domain-containing protein.
KWMTBOMO06082	7091.H9IWS5	100	539.3	H9IWS5_BOMMO	Uncharacterized protein.
KWMTBOMO06100	7091.H9IWU2	100	803.9	H9IWU2_BOMMO	Aconitase domain-containing protein.
KWMTBOMO06440	7091.H9JQS1	100	489.6	Grina	Uncharacterized protein; Belongs to the BI1 family.
KWMTBOMO06672	7091.C0H6I2	100	81.3	BmorCPH26	Putative cuticle protein.
KWMTBOMO06673	7091.C0H6J1	100	73.2	BmorCPH34	Putative cuticle protein.
KWMTBOMO06678	7091.E9N022	100	81.3	E9N022_BOMMO	Neuropeptide-like 4B.
KWMTBOMO06688	7091.C0H6H2	100	255.4	BmorCPH16	Putative cuticle protein.
KWMTBOMO06689	7091.C0H6H1	100	223.8	BmorCPH15	Putative cuticle protein.
KWMTBOMO06690	7091.C0H6H0	100	246.5	BmorCPH14	Putative cuticle protein.
KWMTBOMO06694	7091.C0H6G7	100	239.2	BmorCPH11	Putative cuticle protein.
KWMTBOMO06695	7091.C0H6G6	100	266.9	BmorCPH10	Putative cuticle protein.
KWMTBOMO06697	7091.H9JQC5	100	277.3	CPH8	Uncharacterized protein.
KWMTBOMO06968	7091.H9JL96	97.6	580.1	Foxg1	Fork-head domain-containing protein.
KWMTBOMO07178	7091.H9JWV0	50.2	296.6	H9JWV0_BOMMO	Uncharacterized protein.
KWMTBOMO07250	7091.H9JLG0	99.8	1709.5	Glyp	Alpha-1,4 glucan phosphorylase; Phosphorylase is an important allosteric enzyme in carbohydrate metabolism. Enzymes from different sources differ in their regulatory mechanisms and in their natural substrates. However, all known phosphorylases share catalytic and structural properties.
KWMTBOMO08813	7091.H9JEC3	99.3	674.5	H9JEC3_BOMMO	Helicase ATP-binding domain-containing protein; Belongs to the DEAD box helicase family.
KWMTBOMO09307	7091.H9J1B8	100	291.6	H9J1B8_BOMMO	Transcription initiation factor IIF subunit alpha; TFIIF is a general transcription initiation factor that binds to RNA polymerase II and helps to recruit it to the initiation complex in collaboration with TFIIB. It promotes transcription elongation. Belongs to the TFIIF alpha subunit family.
KWMTBOMO09361	7091.H9IY55	100	918.3	DnaJ-20	Uncharacterized protein.
KWMTBOMO09411	7091.H9JU75	96.6	731.5	H9JU75_BOMMO	DUF155 domain-containing protein.
KWMTBOMO09614	7091.P42852	100	245	PCP	Pupal cuticle protein; Component of the cuticle of the pupae of silk moth.
KWMTBOMO09632	7091.H9JTW7	56.5	287.7	H9JTW7_BOMMO	CRAL-TRIO domain-containing protein.
KWMTBOMO09645	7091.C0H6I7	100	355.9	BmorCPH30	Putative cuticle protein.
KWMTBOMO10174	7091.P04829	99.7	765	A3	Actin, cytoplasmic A3, intermediate form; Actins are highly conserved proteins that are involved in various types of cell motility and are ubiquitously expressed in all eukaryotic cells; Belongs to the actin family.
KWMTBOMO10175	7091.P84183	100	768.5	A4	Actin, cytoplasmic A4; Actins are highly conserved proteins that are involved in various types of cell motility and are ubiquitously expressed in all eukaryotic cells. Multiple isoforms are involved in various cellular functions such as cytoskeleton structure, cell mobility, chromosome movement and muscle contraction.
KWMTBOMO10631	7091.H9J373	91.4	921.4	H9J373_BOMMO	STAS domain-containing protein.
KWMTBOMO10719	7091.H9JFI4	100	567.4	H9JFI4_BOMMO	Peptidase S1 domain-containing protein; Belongs to the peptidase S1 family.
KWMTBOMO11275	7091.H9IZS7	100	174.9	H9IZS7_BOMMO	Uncharacterized protein.
KWMTBOMO11276	7091.H9IZS8	100	529.6	H9IZS8_BOMMO	MCM domain-containing protein; Belongs to the MCM family.
KWMTBOMO11550	7091.C0H6E6	97.7	88.2	BmorCPG19	Putative cuticle protein.
KWMTBOMO11666	7091.H9J398	100	1475.7	Ter94	Uncharacterized protein; Belongs to the AAA ATPase family.
KWMTBOMO11881	7091.H9J4G8	100	1456.8	H9J4G8_BOMMO	SAM_MT_RSMB_NOP domain-containing protein; Belongs to the class I-like SAM-binding methyltransferase superfamily. RsmB/NOP family.
KWMTBOMO12177	7091.H9J3Y2	99.8	1070.1	H9J3Y2_BOMMO	Glucose-6-phosphate isomerase; Belongs to the GPI family.
KWMTBOMO12321	7091.H9JI31	95.8	828.2	H9JI31_BOMMO	Lipase; Belongs to the AB hydrolase superfamily. Lipase family.
KWMTBOMO12980	7091.H9ISM2	100	121.7	CPR127	Uncharacterized protein.
KWMTBOMO13011	7091.C0H6T0	100	218.8	BmorCPR88	Putative cuticle protein.
KWMTBOMO13018	7091.C0H6S5	99.5	231.9	BmorCPR83	Putative cuticle protein.
KWMTBOMO13779	7091.H9JPT0	100	178.3	H9JPT0_BOMMO	Tyrosine-protein kinase receptor.
KWMTBOMO13831	7091.C0H6C7	100	193.7	BmorCPFL4	Putative cuticle protein.
KWMTBOMO14001	7091.H9JP08	93.9	813.1	H9JP08_BOMMO	CNDH2_N domain-containing protein.
KWMTBOMO14420	7091.H9IS77	99.7	1258	H9IS77_BOMMO	Uncharacterized protein.
KWMTBOMO14459	7091.H9ISB3	92.1	1413.3	H9ISB3_BOMMO	CBF domain-containing protein.
KWMTBOMO14810	7091.H9JRP6	100	422.2	H9JRP6_BOMMO	Uncharacterized protein.
KWMTBOMO15427	7091.H9J5I4	96.1	1202.6	H9J5I4_BOMMO	Tr-type G domain-containing protein.
KWMTBOMO15653	7091.H9JME8	100	643.7	H9JME8_BOMMO	Sidoreflexin.
KWMTBOMO15675	7091.H9IYG1	100	544.7	H9IYG1_BOMMO	Uncharacterized protein.
KWMTBOMO15943	7091.H9JV58	99.7	571.2	H9JV58_BOMMO	BZIP domain-containing protein.
KWMTBOMO16209	7091.H9JWR0	78.8	500	H9JWR0_BOMMO	UBA domain-containing protein.
KWMTBOMO16210	7091.H9JWR0	99.5	407.1	H9JWR0_BOMMO	UBA domain-containing protein.
KWMTBOMO16267	7091.H9JWI1	100	554.3	Mtap	S-methyl-5'-thioadenosine phosphorylase; Catalyzes the reversible phosphorylation of S-methyl-5'- thioadenosine (MTA) to adenine and 5-methylthioribose-1-phosphate. Involved in the breakdown of MTA, a major by-product of polyamine biosynthesis. Responsible for the first step in the methionine salvage pathway after MTA has been generated from S-adenosylmethionine. Has broad substrate specificity w…

## Sheet: Evo_non-PG_up-regulated
#category	term ID	term description	observed gene count	background gene count	strength	false discovery rate	matching proteins in your network (IDs)	matching proteins in your network (labels)
GO Process	GO:0050789	Regulation of biological process	340	4407	0.22	4.94e-22	7091.E9JEG9,7091.E9JEH2,7091.E9JEI1,7091.F8UN44,7091.G5EI84,7091.G9I6Y0,7091.H9IS09,7091.H9IS34,7091.H9ISA9,7091.H9ISF3,7091.H9ISG2,7091.H9ISH3,7091.H9ISH7,7091.H9IT28,7091.H9IT63,7091.H9IT82,7091.H9ITD6,7091.H9ITE6,7091.H9ITQ9,7091.H9IU23,7091.H9IU36,7091.H9IU72,7091.H9IU85,7091.H9IUC0,7091.H9IUC3,7091.H9IUZ7,7091.H9IVD1,7091.H9IVH0,7091.H9IVI6,7091.H9IVI9,7091.H9IVN3,7091.H9IVZ7,7091.H9IW29,709…	E9JEG9_BOMMO,Dapk,E9JEI1_BOMMO,HSP70,croc,G9I6Y0_BOMMO,H9IS09_BOMMO,H9IS34_BOMMO,H9ISA9_BOMMO,H9ISF3_BOMMO,H9ISG2_BOMMO,H9ISH3_BOMMO,H9ISH7_BOMMO,H9IT28_BOMMO,H9IT63_BOMMO,H9IT82_BOMMO,H9ITD6_BOMMO,Ybp,H9ITQ9_BOMMO,H9IU23_BOMMO,H9IU36_BOMMO,H9IU72_BOMMO,H9IU85_BOMMO,H9IUC0_BOMMO,H9IUC3_BOMMO,H9IUZ7_BOMMO,H9IVD1_BOMMO,H9IVH0_BOMMO,Spry,H9IVI9_BOMMO,H9IVN3_BOMMO,H9IVZ7_BOMMO,H9IW29_BOMMO,H9IW79_BOM…
GO Process	GO:0050794	Regulation of cellular process	320	4018	0.23	4.94e-22	7091.E9JEG9,7091.E9JEH2,7091.E9JEI1,7091.F8UN44,7091.G5EI84,7091.G9I6Y0,7091.H9IS09,7091.H9IS34,7091.H9ISA9,7091.H9ISF3,7091.H9ISG2,7091.H9ISH3,7091.H9ISH7,7091.H9IT28,7091.H9IT63,7091.H9IT82,7091.H9ITD6,7091.H9ITQ9,7091.H9IU23,7091.H9IU36,7091.H9IU72,7091.H9IU85,7091.H9IUC0,7091.H9IUC3,7091.H9IUZ7,7091.H9IVD1,7091.H9IVH0,7091.H9IVI6,7091.H9IVI9,7091.H9IVZ7,7091.H9IW29,7091.H9IW79,7091.H9IWA9,709…	E9JEG9_BOMMO,Dapk,E9JEI1_BOMMO,HSP70,croc,G9I6Y0_BOMMO,H9IS09_BOMMO,H9IS34_BOMMO,H9ISA9_BOMMO,H9ISF3_BOMMO,H9ISG2_BOMMO,H9ISH3_BOMMO,H9ISH7_BOMMO,H9IT28_BOMMO,H9IT63_BOMMO,H9IT82_BOMMO,H9ITD6_BOMMO,H9ITQ9_BOMMO,H9IU23_BOMMO,H9IU36_BOMMO,H9IU72_BOMMO,H9IU85_BOMMO,H9IUC0_BOMMO,H9IUC3_BOMMO,H9IUZ7_BOMMO,H9IVD1_BOMMO,H9IVH0_BOMMO,Spry,H9IVI9_BOMMO,H9IVZ7_BOMMO,H9IW29_BOMMO,H9IW79_BOMMO,H9IWA9_BOMMO,H…
GO Process	GO:0065007	Biological regulation	368	4947	0.2	4.94e-22	7091.B3VBE3,7091.E9JEG9,7091.E9JEH2,7091.E9JEI1,7091.F8UN44,7091.G5EI84,7091.G9I6Y0,7091.H9IS09,7091.H9IS34,7091.H9ISA9,7091.H9ISF3,7091.H9ISG2,7091.H9ISH3,7091.H9ISH7,7091.H9ISK2,7091.H9IT28,7091.H9IT63,7091.H9IT82,7091.H9ITD6,7091.H9ITE6,7091.H9ITQ9,7091.H9IU23,7091.H9IU36,7091.H9IU72,7091.H9IU85,7091.H9IUC0,7091.H9IUC3,7091.H9IUZ4,7091.H9IUZ7,7091.H9IVD1,7091.H9IVH0,7091.H9IVI6,7091.H9IVI9,709…	B3VBE3_BOMMO,E9JEG9_BOMMO,Dapk,E9JEI1_BOMMO,HSP70,croc,G9I6Y0_BOMMO,H9IS09_BOMMO,H9IS34_BOMMO,H9ISA9_BOMMO,H9ISF3_BOMMO,H9ISG2_BOMMO,H9ISH3_BOMMO,H9ISH7_BOMMO,H9ISK2_BOMMO,H9IT28_BOMMO,H9IT63_BOMMO,H9IT82_BOMMO,H9ITD6_BOMMO,Ybp,H9ITQ9_BOMMO,H9IU23_BOMMO,H9IU36_BOMMO,H9IU72_BOMMO,H9IU85_BOMMO,H9IUC0_BOMMO,H9IUC3_BOMMO,H9IUZ4_BOMMO,H9IUZ7_BOMMO,H9IVD1_BOMMO,H9IVH0_BOMMO,Spry,H9IVI9_BOMMO,H9IVN3_BOM…
GO Process	GO:0031323	Regulation of cellular metabolic process	185	1986	0.3	1.89e-16	7091.E9JEG9,7091.E9JEI1,7091.G5EI84,7091.G9I6Y0,7091.H9ISA9,7091.H9ISF3,7091.H9ISG2,7091.H9ISH3,7091.H9ISH7,7091.H9IT28,7091.H9IT82,7091.H9ITD6,7091.H9ITQ9,7091.H9IU85,7091.H9IUC3,7091.H9IUZ7,7091.H9IVD1,7091.H9IVH0,7091.H9IVI6,7091.H9IVZ7,7091.H9IW29,7091.H9IWA9,7091.H9IWH0,7091.H9IWI9,7091.H9IWR0,7091.H9IWS1,7091.H9IWS3,7091.H9IWV6,7091.H9IWY0,7091.H9IWY2,7091.H9IX21,7091.H9IX35,7091.H9IX62,709…	E9JEG9_BOMMO,E9JEI1_BOMMO,croc,G9I6Y0_BOMMO,H9ISA9_BOMMO,H9ISF3_BOMMO,H9ISG2_BOMMO,H9ISH3_BOMMO,H9ISH7_BOMMO,H9IT28_BOMMO,H9IT82_BOMMO,H9ITD6_BOMMO,H9ITQ9_BOMMO,H9IU85_BOMMO,H9IUC3_BOMMO,H9IUZ7_BOMMO,H9IVD1_BOMMO,H9IVH0_BOMMO,Spry,H9IVZ7_BOMMO,H9IW29_BOMMO,H9IWA9_BOMMO,H9IWH0_BOMMO,H9IWI9_BOMMO,H9IWR0_BOMMO,H9IWS1_BOMMO,H9IWS3_BOMMO,H9IWV6_BOMMO,H9IWY0_BOMMO,H9IWY2_BOMMO,H9IX21_BOMMO,H9IX35_BOMMO…
GO Process	GO:0019222	Regulation of metabolic process	206	2342	0.27	2.73e-16	7091.E9JEG9,7091.E9JEI1,7091.F8UN44,7091.G5EI84,7091.G9I6Y0,7091.H9ISA9,7091.H9ISF3,7091.H9ISG2,7091.H9ISH3,7091.H9ISH7,7091.H9IT28,7091.H9IT82,7091.H9ITD6,7091.H9ITE6,7091.H9ITQ9,7091.H9IU85,7091.H9IUC3,7091.H9IUZ7,7091.H9IVD1,7091.H9IVH0,7091.H9IVI6,7091.H9IVZ7,7091.H9IW29,7091.H9IWA9,7091.H9IWH0,7091.H9IWI9,7091.H9IWR0,7091.H9IWS1,7091.H9IWS3,7091.H9IWV6,7091.H9IWY0,7091.H9IWY2,7091.H9IX21,709…	E9JEG9_BOMMO,E9JEI1_BOMMO,HSP70,croc,G9I6Y0_BOMMO,H9ISA9_BOMMO,H9ISF3_BOMMO,H9ISG2_BOMMO,H9ISH3_BOMMO,H9ISH7_BOMMO,H9IT28_BOMMO,H9IT82_BOMMO,H9ITD6_BOMMO,Ybp,H9ITQ9_BOMMO,H9IU85_BOMMO,H9IUC3_BOMMO,H9IUZ7_BOMMO,H9IVD1_BOMMO,H9IVH0_BOMMO,Spry,H9IVZ7_BOMMO,H9IW29_BOMMO,H9IWA9_BOMMO,H9IWH0_BOMMO,H9IWI9_BOMMO,H9IWR0_BOMMO,H9IWS1_BOMMO,H9IWS3_BOMMO,H9IWV6_BOMMO,H9IWY0_BOMMO,H9IWY2_BOMMO,H9IX21_BOMMO,H9…
GO Process	GO:0051171	Regulation of nitrogen compound metabolic process	183	1977	0.3	4.05e-16	7091.E9JEG9,7091.E9JEI1,7091.G5EI84,7091.G9I6Y0,7091.H9ISA9,7091.H9ISF3,7091.H9ISH3,7091.H9ISH7,7091.H9IT28,7091.H9IT82,7091.H9ITD6,7091.H9ITQ9,7091.H9IU85,7091.H9IUC3,7091.H9IUZ7,7091.H9IVD1,7091.H9IVH0,7091.H9IVI6,7091.H9IW29,7091.H9IWA9,7091.H9IWH0,7091.H9IWI9,7091.H9IWR0,7091.H9IWS1,7091.H9IWS3,7091.H9IWV6,7091.H9IWY0,7091.H9IWY2,7091.H9IX21,7091.H9IX35,7091.H9IX62,7091.H9IYL7,7091.H9IYM9,709…	E9JEG9_BOMMO,E9JEI1_BOMMO,croc,G9I6Y0_BOMMO,H9ISA9_BOMMO,H9ISF3_BOMMO,H9ISH3_BOMMO,H9ISH7_BOMMO,H9IT28_BOMMO,H9IT82_BOMMO,H9ITD6_BOMMO,H9ITQ9_BOMMO,H9IU85_BOMMO,H9IUC3_BOMMO,H9IUZ7_BOMMO,H9IVD1_BOMMO,H9IVH0_BOMMO,Spry,H9IW29_BOMMO,H9IWA9_BOMMO,H9IWH0_BOMMO,H9IWI9_BOMMO,H9IWR0_BOMMO,H9IWS1_BOMMO,H9IWS3_BOMMO,H9IWV6_BOMMO,H9IWY0_BOMMO,H9IWY2_BOMMO,H9IX21_BOMMO,H9IX35_BOMMO,H9IX62_BOMMO,H9IYL7_BOMMO…
GO Process	GO:0060255	Regulation of macromolecule metabolic process	195	2190	0.28	8.11e-16	7091.E9JEG9,7091.E9JEI1,7091.F8UN44,7091.G5EI84,7091.G9I6Y0,7091.H9ISA9,7091.H9ISF3,7091.H9ISH3,7091.H9ISH7,7091.H9IT28,7091.H9IT82,7091.H9ITD6,7091.H9ITE6,7091.H9ITQ9,7091.H9IU85,7091.H9IUC3,7091.H9IUZ7,7091.H9IVD1,7091.H9IVH0,7091.H9IVI6,7091.H9IW29,7091.H9IWA9,7091.H9IWH0,7091.H9IWI9,7091.H9IWR0,7091.H9IWS1,7091.H9IWS3,7091.H9IWV6,7091.H9IWY0,7091.H9IWY2,7091.H9IX21,7091.H9IX35,7091.H9IX62,709…	E9JEG9_BOMMO,E9JEI1_BOMMO,HSP70,croc,G9I6Y0_BOMMO,H9ISA9_BOMMO,H9ISF3_BOMMO,H9ISH3_BOMMO,H9ISH7_BOMMO,H9IT28_BOMMO,H9IT82_BOMMO,H9ITD6_BOMMO,Ybp,H9ITQ9_BOMMO,H9IU85_BOMMO,H9IUC3_BOMMO,H9IUZ7_BOMMO,H9IVD1_BOMMO,H9IVH0_BOMMO,Spry,H9IW29_BOMMO,H9IWA9_BOMMO,H9IWH0_BOMMO,H9IWI9_BOMMO,H9IWR0_BOMMO,H9IWS1_BOMMO,H9IWS3_BOMMO,H9IWV6_BOMMO,H9IWY0_BOMMO,H9IWY2_BOMMO,H9IX21_BOMMO,H9IX35_BOMMO,H9IX62_BOMMO,H9…
GO Process	GO:0032502	Developmental process	212	2499	0.26	2.11e-15	7091.C0H6Z3,7091.D3GGI9,7091.E9JEH2,7091.E9JEI1,7091.G5EI84,7091.H9ISA9,7091.H9ISF3,7091.H9ISH7,7091.H9IT63,7091.H9IT82,7091.H9ITD6,7091.H9ITE6,7091.H9ITQ9,7091.H9IU72,7091.H9IU87,7091.H9IUC0,7091.H9IUC3,7091.H9IUZ7,7091.H9IV02,7091.H9IVD1,7091.H9IVI6,7091.H9IVY5,7091.H9IWB7,7091.H9IWH0,7091.H9IWV6,7091.H9IWY2,7091.H9IX35,7091.H9IX62,7091.H9IXF4,7091.H9IXH3,7091.H9IXI6,7091.H9IXX4,7091.H9IY07,709…	BmorCPT3,FDL,Dapk,E9JEI1_BOMMO,croc,H9ISA9_BOMMO,H9ISF3_BOMMO,H9ISH7_BOMMO,H9IT63_BOMMO,H9IT82_BOMMO,H9ITD6_BOMMO,Ybp,H9ITQ9_BOMMO,H9IU72_BOMMO,H9IU87_BOMMO,H9IUC0_BOMMO,H9IUC3_BOMMO,H9IUZ7_BOMMO,H9IV02_BOMMO,H9IVD1_BOMMO,Spry,H9IVY5_BOMMO,H9IWB7_BOMMO,H9IWH0_BOMMO,H9IWV6_BOMMO,H9IWY2_BOMMO,H9IX35_BOMMO,H9IX62_BOMMO,H9IXF4_BOMMO,H9IXH3_BOMMO,H9IXI6_BOMMO,H9IXX4_BOMMO,H9IY07_BOMMO,H9IYD3_BOMMO,H9I…
GO Process	GO:0009987	Cellular process	498	8256	0.11	2.83e-15	7091.B3VBE3,7091.C0H6N5,7091.C7AQZ4,7091.D3GGI9,7091.E9JEH2,7091.E9JEI1,7091.F8UN44,7091.G5EI84,7091.G9I6Y0,7091.H9IS09,7091.H9IS34,7091.H9ISA2,7091.H9ISA9,7091.H9ISF3,7091.H9ISG2,7091.H9ISG9,7091.H9ISH3,7091.H9ISH7,7091.H9ISK2,7091.H9IT63,7091.H9IT82,7091.H9ITD6,7091.H9ITE6,7091.H9ITQ9,7091.H9ITT1,7091.H9IU11,7091.H9IU23,7091.H9IU36,7091.H9IU72,7091.H9IU85,7091.H9IU87,7091.H9IUC0,7091.H9IUC3,709…	B3VBE3_BOMMO,BmorCPR43,DnaJ-6,FDL,Dapk,E9JEI1_BOMMO,HSP70,croc,G9I6Y0_BOMMO,H9IS09_BOMMO,H9IS34_BOMMO,H9ISA2_BOMMO,H9ISA9_BOMMO,H9ISF3_BOMMO,H9ISG2_BOMMO,H9ISG9_BOMMO,H9ISH3_BOMMO,H9ISH7_BOMMO,H9ISK2_BOMMO,H9IT63_BOMMO,H9IT82_BOMMO,H9ITD6_BOMMO,Ybp,H9ITQ9_BOMMO,H9ITT1_BOMMO,H9IU11_BOMMO,H9IU23_BOMMO,H9IU36_BOMMO,H9IU72_BOMMO,H9IU85_BOMMO,H9IU87_BOMMO,H9IUC0_BOMMO,H9IUC3_BOMMO,H9IUZ3_BOMMO,H9IUZ4_…
GO Process	GO:0080090	Regulation of primary metabolic process	181	2010	0.29	5.91e-15	7091.E9JEG9,7091.E9JEI1,7091.G5EI84,7091.G9I6Y0,7091.H9ISA9,7091.H9ISF3,7091.H9ISH3,7091.H9ISH7,7091.H9IT28,7091.H9IT82,7091.H9ITD6,7091.H9ITQ9,7091.H9IU85,7091.H9IUC3,7091.H9IUZ7,7091.H9IVD1,7091.H9IVH0,7091.H9IVI6,7091.H9IW29,7091.H9IWA9,7091.H9IWH0,7091.H9IWI9,7091.H9IWR0,7091.H9IWS1,7091.H9IWS3,7091.H9IWV6,7091.H9IWY0,7091.H9IWY2,7091.H9IX21,7091.H9IX35,7091.H9IX62,7091.H9IYL7,7091.H9IYM9,709…	E9JEG9_BOMMO,E9JEI1_BOMMO,croc,G9I6Y0_BOMMO,H9ISA9_BOMMO,H9ISF3_BOMMO,H9ISH3_BOMMO,H9ISH7_BOMMO,H9IT28_BOMMO,H9IT82_BOMMO,H9ITD6_BOMMO,H9ITQ9_BOMMO,H9IU85_BOMMO,H9IUC3_BOMMO,H9IUZ7_BOMMO,H9IVD1_BOMMO,H9IVH0_BOMMO,Spry,H9IW29_BOMMO,H9IWA9_BOMMO,H9IWH0_BOMMO,H9IWI9_BOMMO,H9IWR0_BOMMO,H9IWS1_BOMMO,H9IWS3_BOMMO,H9IWV6_BOMMO,H9IWY0_BOMMO,H9IWY2_BOMMO,H9IX21_BOMMO,H9IX35_BOMMO,H9IX62_BOMMO,H9IYL7_BOMMO…
GO Process	GO:0048856	Anatomical structure development	203	2391	0.26	1.08e-14	7091.C0H6Z3,7091.D3GGI9,7091.E9JEH2,7091.E9JEI1,7091.G5EI84,7091.H9ISA9,7091.H9ISF3,7091.H9ISH7,7091.H9IT63,7091.H9IT82,7091.H9ITD6,7091.H9ITE6,7091.H9ITQ9,7091.H9IU72,7091.H9IUC0,7091.H9IUC3,7091.H9IUZ7,7091.H9IV02,7091.H9IVD1,7091.H9IVI6,7091.H9IVY5,7091.H9IWB7,7091.H9IWH0,7091.H9IWV6,7091.H9IWY2,7091.H9IX35,7091.H9IX62,7091.H9IXH3,7091.H9IXI6,7091.H9IXX4,7091.H9IY07,7091.H9IYS4,7091.H9IYS7,709…	BmorCPT3,FDL,Dapk,E9JEI1_BOMMO,croc,H9ISA9_BOMMO,H9ISF3_BOMMO,H9ISH7_BOMMO,H9IT63_BOMMO,H9IT82_BOMMO,H9ITD6_BOMMO,Ybp,H9ITQ9_BOMMO,H9IU72_BOMMO,H9IUC0_BOMMO,H9IUC3_BOMMO,H9IUZ7_BOMMO,H9IV02_BOMMO,H9IVD1_BOMMO,Spry,H9IVY5_BOMMO,H9IWB7_BOMMO,H9IWH0_BOMMO,H9IWV6_BOMMO,H9IWY2_BOMMO,H9IX35_BOMMO,H9IX62_BOMMO,H9IXH3_BOMMO,H9IXI6_BOMMO,H9IXX4_BOMMO,H9IY07_BOMMO,H9IYS4_BOMMO,H9IYS7_BOMMO,H9IYS8_BOMMO,H9I…
GO Process	GO:0048519	Negative regulation of biological process	139	1443	0.31	7.04e-13	7091.E9JEI1,7091.F8UN44,7091.H9ISA9,7091.H9ISF3,7091.H9ISH7,7091.H9IT28,7091.H9IT82,7091.H9IUC0,7091.H9IUC3,7091.H9IUZ7,7091.H9IVI6,7091.H9IVI9,7091.H9IVN3,7091.H9IVZ7,7091.H9IWA9,7091.H9IWB7,7091.H9IWR0,7091.H9IWS6,7091.H9IWS7,7091.H9IWY0,7091.H9IWY2,7091.H9IX62,7091.H9IXF4,7091.H9IXI6,7091.H9IYS7,7091.H9IZ24,7091.H9IZC6,7091.H9IZF8,7091.H9IZM0,7091.H9IZY8,7091.H9J006,7091.H9J0B0,7091.H9J0N4,709…	E9JEI1_BOMMO,HSP70,H9ISA9_BOMMO,H9ISF3_BOMMO,H9ISH7_BOMMO,H9IT28_BOMMO,H9IT82_BOMMO,H9IUC0_BOMMO,H9IUC3_BOMMO,H9IUZ7_BOMMO,Spry,H9IVI9_BOMMO,H9IVN3_BOMMO,H9IVZ7_BOMMO,H9IWA9_BOMMO,H9IWB7_BOMMO,H9IWR0_BOMMO,H9IWS6_BOMMO,H9IWS7_BOMMO,H9IWY0_BOMMO,H9IWY2_BOMMO,H9IX62_BOMMO,H9IXF4_BOMMO,H9IXI6_BOMMO,H9IYS7_BOMMO,H9IZ24_BOMMO,H9IZC6_BOMMO,H9IZF8_BOMMO,H9IZM0_BOMMO,H9IZY8_BOMMO,H9J006_BOMMO,H9J0B0_BOMM…
GO Process	GO:0009653	Anatomical structure morphogenesis	133	1362	0.32	1.15e-12	7091.C0H6Z3,7091.E9JEH2,7091.G5EI84,7091.H9ISA9,7091.H9ISF3,7091.H9IT63,7091.H9IUC3,7091.H9IUZ7,7091.H9IV02,7091.H9IVD1,7091.H9IVI6,7091.H9IVY5,7091.H9IWB7,7091.H9IWY2,7091.H9IX62,7091.H9IXH3,7091.H9IXI6,7091.H9IXX4,7091.H9IY07,7091.H9IYS4,7091.H9IYS8,7091.H9IYZ5,7091.H9IYZ8,7091.H9IZ17,7091.H9IZ24,7091.H9IZC6,7091.H9IZF8,7091.H9IZJ3,7091.H9IZM0,7091.H9IZU1,7091.H9IZV3,7091.H9IZY2,7091.H9IZY8,709…	BmorCPT3,Dapk,croc,H9ISA9_BOMMO,H9ISF3_BOMMO,H9IT63_BOMMO,H9IUC3_BOMMO,H9IUZ7_BOMMO,H9IV02_BOMMO,H9IVD1_BOMMO,Spry,H9IVY5_BOMMO,H9IWB7_BOMMO,H9IWY2_BOMMO,H9IX62_BOMMO,H9IXH3_BOMMO,H9IXI6_BOMMO,H9IXX4_BOMMO,H9IY07_BOMMO,H9IYS4_BOMMO,H9IYS8_BOMMO,H9IYZ5_BOMMO,H9IYZ8_BOMMO,H9IZ17_BOMMO,H9IZ24_BOMMO,H9IZC6_BOMMO,H9IZF8_BOMMO,H9IZJ3_BOMMO,H9IZM0_BOMMO,H9IZU1_BOMMO,H9IZV3_BOMMO,H9IZY2_BOMMO,H9IZY8_BOMM…
GO Process	GO:0043170	Macromolecule metabolic process	234	3056	0.21	1.15e-12	7091.C7AQZ4,7091.D3GGI9,7091.E9JEH2,7091.E9JEI1,7091.F8UN44,7091.G9I6Y0,7091.H9ISA9,7091.H9ISF3,7091.H9ISG9,7091.H9ISH3,7091.H9ISH7,7091.H9ISK2,7091.H9IT63,7091.H9ITD6,7091.H9ITE6,7091.H9IU23,7091.H9IU36,7091.H9IUC3,7091.H9IUZ7,7091.H9IV93,7091.H9IVZ7,7091.H9IWA9,7091.H9IWB7,7091.H9IWF9,7091.H9IWM3,7091.H9IWS7,7091.H9IX16,7091.H9IX17,7091.H9IX62,7091.H9IX88,7091.H9IXH3,7091.H9IXI6,7091.H9IXX4,709…	DnaJ-6,FDL,Dapk,E9JEI1_BOMMO,HSP70,G9I6Y0_BOMMO,H9ISA9_BOMMO,H9ISF3_BOMMO,H9ISG9_BOMMO,H9ISH3_BOMMO,H9ISH7_BOMMO,H9ISK2_BOMMO,H9IT63_BOMMO,H9ITD6_BOMMO,Ybp,H9IU23_BOMMO,H9IU36_BOMMO,H9IUC3_BOMMO,H9IUZ7_BOMMO,H9IV93_BOMMO,H9IVZ7_BOMMO,H9IWA9_BOMMO,H9IWB7_BOMMO,H9IWF9_BOMMO,H9IWM3_BOMMO,H9IWS7_BOMMO,H9IX16_BOMMO,RpL4,H9IX62_BOMMO,H9IX88_BOMMO,H9IXH3_BOMMO,H9IXI6_BOMMO,H9IXX4_BOMMO,H9IY97_BOMMO,H9IY…
GO Process	GO:0016043	Cellular component organization	209	2632	0.23	1.97e-12	7091.H9ISA2,7091.H9ISA9,7091.H9ISF3,7091.H9ITD6,7091.H9IU72,7091.H9IU85,7091.H9IUC0,7091.H9IUC3,7091.H9IUZ4,7091.H9IUZ7,7091.H9IV93,7091.H9IVI6,7091.H9IVI9,7091.H9IVL3,7091.H9IW79,7091.H9IWA9,7091.H9IWB7,7091.H9IWF9,7091.H9IWY2,7091.H9IX35,7091.H9IX62,7091.H9IX88,7091.H9IXI6,7091.H9IXX4,7091.H9IY07,7091.H9IY87,7091.H9IYD1,7091.H9IYS4,7091.H9IYS8,7091.H9IYY4,7091.H9IYZ5,7091.H9IZ24,7091.H9IZ57,709…	H9ISA2_BOMMO,H9ISA9_BOMMO,H9ISF3_BOMMO,H9ITD6_BOMMO,H9IU72_BOMMO,H9IU85_BOMMO,H9IUC0_BOMMO,H9IUC3_BOMMO,H9IUZ4_BOMMO,H9IUZ7_BOMMO,H9IV93_BOMMO,Spry,H9IVI9_BOMMO,H9IVL3_BOMMO,H9IW79_BOMMO,H9IWA9_BOMMO,H9IWB7_BOMMO,H9IWF9_BOMMO,H9IWY2_BOMMO,H9IX35_BOMMO,H9IX62_BOMMO,H9IX88_BOMMO,H9IXI6_BOMMO,H9IXX4_BOMMO,H9IY07_BOMMO,H9IY87_BOMMO,H9IYD1_BOMMO,H9IYS4_BOMMO,H9IYS8_BOMMO,H9IYY4_BOMMO,H9IYZ5_BOMMO,H9IZ…
GO Process	GO:0019219	Regulation of nucleobase-containing compound metabolic process	140	1483	0.31	1.97e-12	7091.E9JEG9,7091.G5EI84,7091.H9ISF3,7091.H9ISH7,7091.H9IT28,7091.H9IT82,7091.H9ITD6,7091.H9ITQ9,7091.H9IU85,7091.H9IUC3,7091.H9IUZ7,7091.H9IVD1,7091.H9IW29,7091.H9IWA9,7091.H9IWH0,7091.H9IWI9,7091.H9IWS1,7091.H9IWS3,7091.H9IWV6,7091.H9IWY0,7091.H9IWY2,7091.H9IX21,7091.H9IX35,7091.H9IYL7,7091.H9IYM9,7091.H9IYS7,7091.H9IZ17,7091.H9IZC6,7091.H9IZF8,7091.H9IZM0,7091.H9IZV3,7091.H9IZY1,7091.H9IZY2,709…	E9JEG9_BOMMO,croc,H9ISF3_BOMMO,H9ISH7_BOMMO,H9IT28_BOMMO,H9IT82_BOMMO,H9ITD6_BOMMO,H9ITQ9_BOMMO,H9IU85_BOMMO,H9IUC3_BOMMO,H9IUZ7_BOMMO,H9IVD1_BOMMO,H9IW29_BOMMO,H9IWA9_BOMMO,H9IWH0_BOMMO,H9IWI9_BOMMO,H9IWS1_BOMMO,H9IWS3_BOMMO,H9IWV6_BOMMO,H9IWY0_BOMMO,H9IWY2_BOMMO,H9IX21_BOMMO,H9IX35_BOMMO,H9IYL7_BOMMO,H9IYM9_BOMMO,H9IYS7_BOMMO,H9IZ17_BOMMO,H9IZC6_BOMMO,H9IZF8_BOMMO,H9IZM0_BOMMO,H9IZV3_BOMMO,H9IZ…
GO Process	GO:0007275	Multicellular organism development	174	2052	0.26	4.04e-12	7091.C0H6Z3,7091.D3GGI9,7091.E9JEH2,7091.G5EI84,7091.H9ISA9,7091.H9ISF3,7091.H9ISH7,7091.H9IT63,7091.H9IT82,7091.H9ITD6,7091.H9ITQ9,7091.H9IU72,7091.H9IUC0,7091.H9IUC3,7091.H9IVI6,7091.H9IVY5,7091.H9IWV6,7091.H9IWY2,7091.H9IX35,7091.H9IX62,7091.H9IXX4,7091.H9IY07,7091.H9IYS4,7091.H9IYS7,7091.H9IYS8,7091.H9IYZ5,7091.H9IYZ8,7091.H9IZ17,7091.H9IZC6,7091.H9IZF8,7091.H9IZJ3,7091.H9IZM0,7091.H9IZV3,709…	BmorCPT3,FDL,Dapk,croc,H9ISA9_BOMMO,H9ISF3_BOMMO,H9ISH7_BOMMO,H9IT63_BOMMO,H9IT82_BOMMO,H9ITD6_BOMMO,H9ITQ9_BOMMO,H9IU72_BOMMO,H9IUC0_BOMMO,H9IUC3_BOMMO,Spry,H9IVY5_BOMMO,H9IWV6_BOMMO,H9IWY2_BOMMO,H9IX35_BOMMO,H9IX62_BOMMO,H9IXX4_BOMMO,H9IY07_BOMMO,H9IYS4_BOMMO,H9IYS7_BOMMO,H9IYS8_BOMMO,H9IYZ5_BOMMO,H9IYZ8_BOMMO,H9IZ17_BOMMO,H9IZC6_BOMMO,H9IZF8_BOMMO,H9IZJ3_BOMMO,H9IZM0_BOMMO,H9IZV3_BOMMO,H9IZY8_…
GO Process	GO:0010468	Regulation of gene expression	157	1780	0.28	5.54e-12	7091.E9JEG9,7091.F8UN44,7091.G5EI84,7091.G9I6Y0,7091.H9ISF3,7091.H9ISH3,7091.H9ISH7,7091.H9IT28,7091.H9IT82,7091.H9ITD6,7091.H9ITE6,7091.H9ITQ9,7091.H9IU85,7091.H9IUC3,7091.H9IUZ7,7091.H9IVD1,7091.H9IVI6,7091.H9IW29,7091.H9IWA9,7091.H9IWH0,7091.H9IWI9,7091.H9IWS1,7091.H9IWS3,7091.H9IWV6,7091.H9IWY0,7091.H9IWY2,7091.H9IX21,7091.H9IX35,7091.H9IX62,7091.H9IYL7,7091.H9IYM9,7091.H9IYS7,7091.H9IZ17,709…	E9JEG9_BOMMO,HSP70,croc,G9I6Y0_BOMMO,H9ISF3_BOMMO,H9ISH3_BOMMO,H9ISH7_BOMMO,H9IT28_BOMMO,H9IT82_BOMMO,H9ITD6_BOMMO,Ybp,H9ITQ9_BOMMO,H9IU85_BOMMO,H9IUC3_BOMMO,H9IUZ7_BOMMO,H9IVD1_BOMMO,Spry,H9IW29_BOMMO,H9IWA9_BOMMO,H9IWH0_BOMMO,H9IWI9_BOMMO,H9IWS1_BOMMO,H9IWS3_BOMMO,H9IWV6_BOMMO,H9IWY0_BOMMO,H9IWY2_BOMMO,H9IX21_BOMMO,H9IX35_BOMMO,H9IX62_BOMMO,H9IYL7_BOMMO,H9IYM9_BOMMO,H9IYS7_BOMMO,H9IZ17_BOMMO,H9…
GO Process	GO:0071840	Cellular component organization or biogenesis	217	2808	0.22	6e-12	7091.H9ISA2,7091.H9ISA9,7091.H9ISF3,7091.H9ITD6,7091.H9IU72,7091.H9IU85,7091.H9IUC0,7091.H9IUC3,7091.H9IUZ4,7091.H9IUZ7,7091.H9IV93,7091.H9IVI6,7091.H9IVI9,7091.H9IVL3,7091.H9IW79,7091.H9IWA9,7091.H9IWB7,7091.H9IWF9,7091.H9IWY2,7091.H9IX35,7091.H9IX62,7091.H9IX88,7091.H9IXI6,7091.H9IXX4,7091.H9IY07,7091.H9IY87,7091.H9IYD1,7091.H9IYS4,7091.H9IYS8,7091.H9IYY4,7091.H9IYZ5,7091.H9IZ24,7091.H9IZ57,709…	H9ISA2_BOMMO,H9ISA9_BOMMO,H9ISF3_BOMMO,H9ITD6_BOMMO,H9IU72_BOMMO,H9IU85_BOMMO,H9IUC0_BOMMO,H9IUC3_BOMMO,H9IUZ4_BOMMO,H9IUZ7_BOMMO,H9IV93_BOMMO,Spry,H9IVI9_BOMMO,H9IVL3_BOMMO,H9IW79_BOMMO,H9IWA9_BOMMO,H9IWB7_BOMMO,H9IWF9_BOMMO,H9IWY2_BOMMO,H9IX35_BOMMO,H9IX62_BOMMO,H9IX88_BOMMO,H9IXI6_BOMMO,H9IXX4_BOMMO,H9IY07_BOMMO,H9IY87_BOMMO,H9IYD1_BOMMO,H9IYS4_BOMMO,H9IYS8_BOMMO,H9IYY4_BOMMO,H9IYZ5_BOMMO,H9IZ…
GO Process	GO:0048523	Negative regulation of cellular process	116	1166	0.33	2.12e-11	7091.E9JEI1,7091.H9ISA9,7091.H9ISH7,7091.H9IT28,7091.H9IT82,7091.H9IUC0,7091.H9IUC3,7091.H9IVI6,7091.H9IVI9,7091.H9IVZ7,7091.H9IWB7,7091.H9IWR0,7091.H9IWS6,7091.H9IWS7,7091.H9IWY0,7091.H9IWY2,7091.H9IX62,7091.H9IXF4,7091.H9IXI6,7091.H9IYS7,7091.H9IZ24,7091.H9IZC6,7091.H9IZF8,7091.H9IZM0,7091.H9J006,7091.H9J0B0,7091.H9J0N4,7091.H9J0P2,7091.H9J1I6,7091.H9J1L2,7091.H9J1L4,7091.H9J1V1,7091.H9J1V8,709…	E9JEI1_BOMMO,H9ISA9_BOMMO,H9ISH7_BOMMO,H9IT28_BOMMO,H9IT82_BOMMO,H9IUC0_BOMMO,H9IUC3_BOMMO,Spry,H9IVI9_BOMMO,H9IVZ7_BOMMO,H9IWB7_BOMMO,H9IWR0_BOMMO,H9IWS6_BOMMO,H9IWS7_BOMMO,H9IWY0_BOMMO,H9IWY2_BOMMO,H9IX62_BOMMO,H9IXF4_BOMMO,H9IXI6_BOMMO,H9IYS7_BOMMO,H9IZ24_BOMMO,H9IZC6_BOMMO,H9IZF8_BOMMO,H9IZM0_BOMMO,H9J006_BOMMO,H9J0B0_BOMMO,H9J0N4_BOMMO,H9J0P2_BOMMO,H9J1I6_BOMMO,H9J1L2_BOMMO,H9J1L4_BOMMO,H9J1…
GO Process	GO:0051252	Regulation of RNA metabolic process	131	1408	0.3	3.63e-11	7091.E9JEG9,7091.G5EI84,7091.H9ISF3,7091.H9ISH7,7091.H9IT28,7091.H9IT82,7091.H9ITD6,7091.H9ITQ9,7091.H9IU85,7091.H9IUC3,7091.H9IUZ7,7091.H9IVD1,7091.H9IW29,7091.H9IWA9,7091.H9IWH0,7091.H9IWI9,7091.H9IWS1,7091.H9IWS3,7091.H9IWV6,7091.H9IWY0,7091.H9IWY2,7091.H9IX21,7091.H9IX35,7091.H9IYL7,7091.H9IYM9,7091.H9IYS7,7091.H9IZ17,7091.H9IZC6,7091.H9IZF8,7091.H9IZM0,7091.H9IZV3,7091.H9IZY1,7091.H9IZY2,709…	E9JEG9_BOMMO,croc,H9ISF3_BOMMO,H9ISH7_BOMMO,H9IT28_BOMMO,H9IT82_BOMMO,H9ITD6_BOMMO,H9ITQ9_BOMMO,H9IU85_BOMMO,H9IUC3_BOMMO,H9IUZ7_BOMMO,H9IVD1_BOMMO,H9IW29_BOMMO,H9IWA9_BOMMO,H9IWH0_BOMMO,H9IWI9_BOMMO,H9IWS1_BOMMO,H9IWS3_BOMMO,H9IWV6_BOMMO,H9IWY0_BOMMO,H9IWY2_BOMMO,H9IX21_BOMMO,H9IX35_BOMMO,H9IYL7_BOMMO,H9IYM9_BOMMO,H9IYS7_BOMMO,H9IZ17_BOMMO,H9IZC6_BOMMO,H9IZF8_BOMMO,H9IZM0_BOMMO,H9IZV3_BOMMO,H9IZ…
GO Process	GO:0048513	Animal organ development	114	1151	0.33	4.35e-11	7091.D3GGI9,7091.E9JEH2,7091.H9ISA9,7091.H9ISF3,7091.H9ISH7,7091.H9IT63,7091.H9IT82,7091.H9ITQ9,7091.H9IU72,7091.H9IUC3,7091.H9IVI6,7091.H9IX35,7091.H9IX62,7091.H9IXH3,7091.H9IYS7,7091.H9IYS8,7091.H9IYZ5,7091.H9IYZ8,7091.H9IZ17,7091.H9IZC6,7091.H9IZF8,7091.H9IZJ3,7091.H9IZM0,7091.H9IZV3,7091.H9IZY8,7091.H9J006,7091.H9J060,7091.H9J0B0,7091.H9J0P2,7091.H9J0S0,7091.H9J0X0,7091.H9J198,7091.H9J1X8,709…	FDL,Dapk,H9ISA9_BOMMO,H9ISF3_BOMMO,H9ISH7_BOMMO,H9IT63_BOMMO,H9IT82_BOMMO,H9ITQ9_BOMMO,H9IU72_BOMMO,H9IUC3_BOMMO,Spry,H9IX35_BOMMO,H9IX62_BOMMO,H9IXH3_BOMMO,H9IYS7_BOMMO,H9IYS8_BOMMO,H9IYZ5_BOMMO,H9IYZ8_BOMMO,H9IZ17_BOMMO,H9IZC6_BOMMO,H9IZF8_BOMMO,H9IZJ3_BOMMO,H9IZM0_BOMMO,H9IZV3_BOMMO,H9IZY8_BOMMO,H9J006_BOMMO,H9J060_BOMMO,H9J0B0_BOMMO,H9J0P2_BOMMO,H9J0S0_BOMMO,H9J0X0_BOMMO,H9J198_BOMMO,H9J1X8_B…
GO Process	GO:0032501	Multicellular organismal process	217	2909	0.2	1.65e-10	7091.C0H6Z3,7091.D3GGI9,7091.E9JEH2,7091.E9JEI1,7091.F8UN44,7091.G5EI84,7091.H9ISA9,7091.H9ISF3,7091.H9ISH7,7091.H9IT63,7091.H9IT82,7091.H9ITD6,7091.H9ITE6,7091.H9ITQ9,7091.H9IU72,7091.H9IU87,7091.H9IUC0,7091.H9IUC3,7091.H9IUZ7,7091.H9IVA2,7091.H9IVI6,7091.H9IVL3,7091.H9IVY5,7091.H9IWB7,7091.H9IWR6,7091.H9IWV6,7091.H9IWY2,7091.H9IX35,7091.H9IX62,7091.H9IXH3,7091.H9IXI6,7091.H9IXX4,7091.H9IY07,709…	BmorCPT3,FDL,Dapk,E9JEI1_BOMMO,HSP70,croc,H9ISA9_BOMMO,H9ISF3_BOMMO,H9ISH7_BOMMO,H9IT63_BOMMO,H9IT82_BOMMO,H9ITD6_BOMMO,Ybp,H9ITQ9_BOMMO,H9IU72_BOMMO,H9IU87_BOMMO,H9IUC0_BOMMO,H9IUC3_BOMMO,H9IUZ7_BOMMO,H9IVA2_BOMMO,Spry,H9IVL3_BOMMO,H9IVY5_BOMMO,H9IWB7_BOMMO,H9IWR6_BOMMO,H9IWV6_BOMMO,H9IWY2_BOMMO,H9IX35_BOMMO,H9IX62_BOMMO,H9IXH3_BOMMO,H9IXI6_BOMMO,H9IXX4_BOMMO,H9IY07_BOMMO,H9IYD3_BOMMO,H9IYS4_BOM…
GO Process	GO:0060429	Epithelium development	90	831	0.37	2.49e-10	7091.E9JEH2,7091.H9ISA9,7091.H9ISH7,7091.H9IT63,7091.H9IUC3,7091.H9IUZ7,7091.H9IVI6,7091.H9IXI6,7091.H9IYS7,7091.H9IYZ5,7091.H9IYZ8,7091.H9IZF8,7091.H9IZJ3,7091.H9IZM0,7091.H9IZU1,7091.H9IZV3,7091.H9IZY8,7091.H9J0B0,7091.H9J0S0,7091.H9J0X0,7091.H9J198,7091.H9J1K5,7091.H9J1V1,7091.H9J1X8,7091.H9J270,7091.H9J3B0,7091.H9J3B2,7091.H9J490,7091.H9J4C9,7091.H9J4H6,7091.H9J549,7091.H9J5A7,7091.H9J5G7,709…	Dapk,H9ISA9_BOMMO,H9ISH7_BOMMO,H9IT63_BOMMO,H9IUC3_BOMMO,H9IUZ7_BOMMO,Spry,H9IXI6_BOMMO,H9IYS7_BOMMO,H9IYZ5_BOMMO,H9IYZ8_BOMMO,H9IZF8_BOMMO,H9IZJ3_BOMMO,H9IZM0_BOMMO,H9IZU1_BOMMO,H9IZV3_BOMMO,H9IZY8_BOMMO,H9J0B0_BOMMO,H9J0S0_BOMMO,H9J0X0_BOMMO,H9J198_BOMMO,H9J1K5_BOMMO,H9J1V1_BOMMO,H9J1X8_BOMMO,H9J270_BOMMO,PIAS1,H9J3B2_BOMMO,H9J490_BOMMO,H9J4C9_BOMMO,H9J4H6_BOMMO,H9J549_BOMMO,H9J5A7_BOMMO,H9J5G7…
GO Process	GO:0050896	Response to stimulus	191	2472	0.22	3.79e-10	7091.C7AQZ4,7091.E9JEH2,7091.E9JEI1,7091.F8UN44,7091.G9I6Y0,7091.H9IS09,7091.H9IS34,7091.H9ISA9,7091.H9ISF3,7091.H9ISH3,7091.H9IT63,7091.H9IT82,7091.H9ITD6,7091.H9IUC3,7091.H9IUZ7,7091.H9IVD1,7091.H9IVI6,7091.H9IVI9,7091.H9IVL3,7091.H9IVN3,7091.H9IVZ7,7091.H9IW29,7091.H9IW79,7091.H9IWA9,7091.H9IWR6,7091.H9IWS7,7091.H9IWV6,7091.H9IWY0,7091.H9IWY2,7091.H9IX35,7091.H9IX62,7091.H9IXX4,7091.H9IY07,709…	DnaJ-6,Dapk,E9JEI1_BOMMO,HSP70,G9I6Y0_BOMMO,H9IS09_BOMMO,H9IS34_BOMMO,H9ISA9_BOMMO,H9ISF3_BOMMO,H9ISH3_BOMMO,H9IT63_BOMMO,H9IT82_BOMMO,H9ITD6_BOMMO,H9IUC3_BOMMO,H9IUZ7_BOMMO,H9IVD1_BOMMO,Spry,H9IVI9_BOMMO,H9IVL3_BOMMO,H9IVN3_BOMMO,H9IVZ7_BOMMO,H9IW29_BOMMO,H9IW79_BOMMO,H9IWA9_BOMMO,H9IWR6_BOMMO,H9IWS7_BOMMO,H9IWV6_BOMMO,H9IWY0_BOMMO,H9IWY2_BOMMO,H9IX35_BOMMO,H9IX62_BOMMO,H9IXX4_BOMMO,H9IY07_BOMMO…
GO Process	GO:0030154	Cell differentiation	135	1535	0.27	5.44e-10	7091.E9JEI1,7091.G5EI84,7091.H9ISA9,7091.H9ISF3,7091.H9IT82,7091.H9ITD6,7091.H9ITE6,7091.H9ITQ9,7091.H9IU87,7091.H9IUC3,7091.H9IUZ7,7091.H9IVI6,7091.H9IWB7,7091.H9IWY2,7091.H9IX62,7091.H9IXF4,7091.H9IXH3,7091.H9IXI6,7091.H9IXX4,7091.H9IY07,7091.H9IYD3,7091.H9IYS8,7091.H9IYZ5,7091.H9IYZ8,7091.H9IZ24,7091.H9IZC6,7091.H9IZJ3,7091.H9IZM0,7091.H9IZU1,7091.H9IZV3,7091.H9IZY2,7091.H9J006,7091.H9J060,709…	E9JEI1_BOMMO,croc,H9ISA9_BOMMO,H9ISF3_BOMMO,H9IT82_BOMMO,H9ITD6_BOMMO,Ybp,H9ITQ9_BOMMO,H9IU87_BOMMO,H9IUC3_BOMMO,H9IUZ7_BOMMO,Spry,H9IWB7_BOMMO,H9IWY2_BOMMO,H9IX62_BOMMO,H9IXF4_BOMMO,H9IXH3_BOMMO,H9IXI6_BOMMO,H9IXX4_BOMMO,H9IY07_BOMMO,H9IYD3_BOMMO,H9IYS8_BOMMO,H9IYZ5_BOMMO,H9IYZ8_BOMMO,H9IZ24_BOMMO,H9IZC6_BOMMO,H9IZJ3_BOMMO,H9IZM0_BOMMO,H9IZU1_BOMMO,H9IZV3_BOMMO,H9IZY2_BOMMO,H9J006_BOMMO,H9J060_B…
GO Process	GO:0048518	Positive regulation of biological process	144	1703	0.26	1.22e-09	7091.E9JEG9,7091.E9JEH2,7091.G9I6Y0,7091.H9ISA9,7091.H9ISG2,7091.H9ISH3,7091.H9ISH7,7091.H9IT82,7091.H9ITD6,7091.H9IU23,7091.H9IU36,7091.H9IU72,7091.H9IUC0,7091.H9IUC3,7091.H9IVD1,7091.H9IVH0,7091.H9IVI6,7091.H9IVZ7,7091.H9IW29,7091.H9IW79,7091.H9IWA9,7091.H9IWB7,7091.H9IWH0,7091.H9IWM3,7091.H9IWR0,7091.H9IWY2,7091.H9IX35,7091.H9IX62,7091.H9IXF4,7091.H9IXH3,7091.H9IYZ5,7091.H9IYZ8,7091.H9IZ17,709…	E9JEG9_BOMMO,Dapk,G9I6Y0_BOMMO,H9ISA9_BOMMO,H9ISG2_BOMMO,H9ISH3_BOMMO,H9ISH7_BOMMO,H9IT82_BOMMO,H9ITD6_BOMMO,H9IU23_BOMMO,H9IU36_BOMMO,H9IU72_BOMMO,H9IUC0_BOMMO,H9IUC3_BOMMO,H9IVD1_BOMMO,H9IVH0_BOMMO,Spry,H9IVZ7_BOMMO,H9IW29_BOMMO,H9IW79_BOMMO,H9IWA9_BOMMO,H9IWB7_BOMMO,H9IWH0_BOMMO,H9IWM3_BOMMO,H9IWR0_BOMMO,H9IWY2_BOMMO,H9IX35_BOMMO,H9IX62_BOMMO,H9IXF4_BOMMO,H9IXH3_BOMMO,H9IYZ5_BOMMO,H9IYZ8_BOMMO…
GO Process	GO:0006807	Nitrogen compound metabolic process	248	3574	0.17	2.24e-09	7091.B3VBE3,7091.C7AQZ4,7091.D3GGI9,7091.E9JEH2,7091.E9JEI1,7091.F8UN44,7091.G9I6Y0,7091.H9IS34,7091.H9ISA9,7091.H9ISF3,7091.H9ISG9,7091.H9ISH3,7091.H9ISH7,7091.H9ISK2,7091.H9IT63,7091.H9ITD6,7091.H9ITE6,7091.H9IU23,7091.H9IU36,7091.H9IUC3,7091.H9IUZ3,7091.H9IUZ7,7091.H9IV93,7091.H9IVM8,7091.H9IVZ7,7091.H9IWA9,7091.H9IWB7,7091.H9IWF9,7091.H9IWS7,7091.H9IX16,7091.H9IX17,7091.H9IX62,7091.H9IX88,709…	B3VBE3_BOMMO,DnaJ-6,FDL,Dapk,E9JEI1_BOMMO,HSP70,G9I6Y0_BOMMO,H9IS34_BOMMO,H9ISA9_BOMMO,H9ISF3_BOMMO,H9ISG9_BOMMO,H9ISH3_BOMMO,H9ISH7_BOMMO,H9ISK2_BOMMO,H9IT63_BOMMO,H9ITD6_BOMMO,Ybp,H9IU23_BOMMO,H9IU36_BOMMO,H9IUC3_BOMMO,H9IUZ3_BOMMO,H9IUZ7_BOMMO,H9IV93_BOMMO,H9IVM8_BOMMO,H9IVZ7_BOMMO,H9IWA9_BOMMO,H9IWB7_BOMMO,H9IWF9_BOMMO,H9IWS7_BOMMO,H9IX16_BOMMO,RpL4,H9IX62_BOMMO,H9IX88_BOMMO,H9IXH3_BOMMO,H9IX…
GO Process	GO:0048522	Positive regulation of cellular process	132	1531	0.27	3.21e-09	7091.E9JEG9,7091.E9JEH2,7091.G9I6Y0,7091.H9ISA9,7091.H9ISG2,7091.H9ISH3,7091.H9ISH7,7091.H9IT82,7091.H9ITD6,7091.H9IU23,7091.H9IU36,7091.H9IU72,7091.H9IUC0,7091.H9IUC3,7091.H9IVD1,7091.H9IVH0,7091.H9IVI6,7091.H9IVZ7,7091.H9IW29,7091.H9IW79,7091.H9IWA9,7091.H9IWB7,7091.H9IWH0,7091.H9IWM3,7091.H9IWR0,7091.H9IWY2,7091.H9IX35,7091.H9IX62,7091.H9IXF4,7091.H9IXH3,7091.H9IYZ5,7091.H9IYZ8,7091.H9IZ17,709…	E9JEG9_BOMMO,Dapk,G9I6Y0_BOMMO,H9ISA9_BOMMO,H9ISG2_BOMMO,H9ISH3_BOMMO,H9ISH7_BOMMO,H9IT82_BOMMO,H9ITD6_BOMMO,H9IU23_BOMMO,H9IU36_BOMMO,H9IU72_BOMMO,H9IUC0_BOMMO,H9IUC3_BOMMO,H9IVD1_BOMMO,H9IVH0_BOMMO,Spry,H9IVZ7_BOMMO,H9IW29_BOMMO,H9IW79_BOMMO,H9IWA9_BOMMO,H9IWB7_BOMMO,H9IWH0_BOMMO,H9IWM3_BOMMO,H9IWR0_BOMMO,H9IWY2_BOMMO,H9IX35_BOMMO,H9IX62_BOMMO,H9IXF4_BOMMO,H9IXH3_BOMMO,H9IYZ5_BOMMO,H9IYZ8_BOMMO…
GO Process	GO:0048731	System development	125	1418	0.28	3.21e-09	7091.D3GGI9,7091.H9ISA9,7091.H9ISF3,7091.H9IT63,7091.H9IT82,7091.H9ITD6,7091.H9ITQ9,7091.H9IU72,7091.H9IUC0,7091.H9IUC3,7091.H9IVI6,7091.H9IVY5,7091.H9IWV6,7091.H9IWY2,7091.H9IX35,7091.H9IX62,7091.H9IXX4,7091.H9IY07,7091.H9IYS4,7091.H9IYS8,7091.H9IYZ5,7091.H9IYZ8,7091.H9IZC6,7091.H9IZJ3,7091.H9IZM0,7091.H9J006,7091.H9J060,7091.H9J0B0,7091.H9J0N4,7091.H9J0P2,7091.H9J198,7091.H9J1K5,7091.H9J1L2,709…	FDL,H9ISA9_BOMMO,H9ISF3_BOMMO,H9IT63_BOMMO,H9IT82_BOMMO,H9ITD6_BOMMO,H9ITQ9_BOMMO,H9IU72_BOMMO,H9IUC0_BOMMO,H9IUC3_BOMMO,Spry,H9IVY5_BOMMO,H9IWV6_BOMMO,H9IWY2_BOMMO,H9IX35_BOMMO,H9IX62_BOMMO,H9IXX4_BOMMO,H9IY07_BOMMO,H9IYS4_BOMMO,H9IYS8_BOMMO,H9IYZ5_BOMMO,H9IYZ8_BOMMO,H9IZC6_BOMMO,H9IZJ3_BOMMO,H9IZM0_BOMMO,H9J006_BOMMO,H9J060_BOMMO,H9J0B0_BOMMO,H9J0N4_BOMMO,H9J0P2_BOMMO,H9J198_BOMMO,H9J1K5_BOMMO,…
GO Process	GO:0009889	Regulation of biosynthetic process	130	1501	0.27	3.35e-09	7091.E9JEG9,7091.G5EI84,7091.G9I6Y0,7091.H9ISH3,7091.H9ISH7,7091.H9IT28,7091.H9IT82,7091.H9ITQ9,7091.H9IU85,7091.H9IUC3,7091.H9IVD1,7091.H9IVZ7,7091.H9IW29,7091.H9IWH0,7091.H9IWI9,7091.H9IWS1,7091.H9IWS3,7091.H9IWV6,7091.H9IWY0,7091.H9IWY2,7091.H9IX21,7091.H9IX35,7091.H9IYL7,7091.H9IYS7,7091.H9IZ17,7091.H9IZC6,7091.H9IZF8,7091.H9IZM0,7091.H9IZV3,7091.H9IZY1,7091.H9IZY2,7091.H9J0B0,7091.H9J0I3,709…	E9JEG9_BOMMO,croc,G9I6Y0_BOMMO,H9ISH3_BOMMO,H9ISH7_BOMMO,H9IT28_BOMMO,H9IT82_BOMMO,H9ITQ9_BOMMO,H9IU85_BOMMO,H9IUC3_BOMMO,H9IVD1_BOMMO,H9IVZ7_BOMMO,H9IW29_BOMMO,H9IWH0_BOMMO,H9IWI9_BOMMO,H9IWS1_BOMMO,H9IWS3_BOMMO,H9IWV6_BOMMO,H9IWY0_BOMMO,H9IWY2_BOMMO,H9IX21_BOMMO,H9IX35_BOMMO,H9IYL7_BOMMO,H9IYS7_BOMMO,H9IZ17_BOMMO,H9IZC6_BOMMO,H9IZF8_BOMMO,H9IZM0_BOMMO,H9IZV3_BOMMO,H9IZY1_BOMMO,H9IZY2_BOMMO,H9J0…
GO Process	GO:0031326	Regulation of cellular biosynthetic process	129	1491	0.27	4.23e-09	7091.E9JEG9,7091.G5EI84,7091.G9I6Y0,7091.H9ISH3,7091.H9ISH7,7091.H9IT28,7091.H9IT82,7091.H9ITQ9,7091.H9IU85,7091.H9IUC3,7091.H9IVD1,7091.H9IW29,7091.H9IWH0,7091.H9IWI9,7091.H9IWS1,7091.H9IWS3,7091.H9IWV6,7091.H9IWY0,7091.H9IWY2,7091.H9IX21,7091.H9IX35,7091.H9IYL7,7091.H9IYS7,7091.H9IZ17,7091.H9IZC6,7091.H9IZF8,7091.H9IZM0,7091.H9IZV3,7091.H9IZY1,7091.H9IZY2,7091.H9J0B0,7091.H9J0I3,7091.H9J0N2,709…	E9JEG9_BOMMO,croc,G9I6Y0_BOMMO,H9ISH3_BOMMO,H9ISH7_BOMMO,H9IT28_BOMMO,H9IT82_BOMMO,H9ITQ9_BOMMO,H9IU85_BOMMO,H9IUC3_BOMMO,H9IVD1_BOMMO,H9IW29_BOMMO,H9IWH0_BOMMO,H9IWI9_BOMMO,H9IWS1_BOMMO,H9IWS3_BOMMO,H9IWV6_BOMMO,H9IWY0_BOMMO,H9IWY2_BOMMO,H9IX21_BOMMO,H9IX35_BOMMO,H9IYL7_BOMMO,H9IYS7_BOMMO,H9IZ17_BOMMO,H9IZC6_BOMMO,H9IZF8_BOMMO,H9IZM0_BOMMO,H9IZV3_BOMMO,H9IZY1_BOMMO,H9IZY2_BOMMO,H9J0B0_BOMMO,H9J0…
GO Process	GO:0006355	Regulation of transcription, DNA-templated	114	1254	0.29	4.71e-09	7091.E9JEG9,7091.G5EI84,7091.H9ISH7,7091.H9IT28,7091.H9IT82,7091.H9ITQ9,7091.H9IU85,7091.H9IUC3,7091.H9IVD1,7091.H9IW29,7091.H9IWH0,7091.H9IWI9,7091.H9IWS1,7091.H9IWS3,7091.H9IWV6,7091.H9IWY0,7091.H9IWY2,7091.H9IX21,7091.H9IX35,7091.H9IYL7,7091.H9IYS7,7091.H9IZ17,7091.H9IZC6,7091.H9IZF8,7091.H9IZM0,7091.H9IZV3,7091.H9IZY1,7091.H9IZY2,7091.H9J0B0,7091.H9J0N2,7091.H9J0P2,7091.H9J0Q0,7091.H9J0S0,709…	E9JEG9_BOMMO,croc,H9ISH7_BOMMO,H9IT28_BOMMO,H9IT82_BOMMO,H9ITQ9_BOMMO,H9IU85_BOMMO,H9IUC3_BOMMO,H9IVD1_BOMMO,H9IW29_BOMMO,H9IWH0_BOMMO,H9IWI9_BOMMO,H9IWS1_BOMMO,H9IWS3_BOMMO,H9IWV6_BOMMO,H9IWY0_BOMMO,H9IWY2_BOMMO,H9IX21_BOMMO,H9IX35_BOMMO,H9IYL7_BOMMO,H9IYS7_BOMMO,H9IZ17_BOMMO,H9IZC6_BOMMO,H9IZF8_BOMMO,H9IZM0_BOMMO,H9IZV3_BOMMO,H9IZY1_BOMMO,H9IZY2_BOMMO,H9J0B0_BOMMO,H9J0N2_BOMMO,H9J0P2_BOMMO,H9J0…
GO Process	GO:0007399	Nervous system development	98	1011	0.32	5.33e-09	7091.D3GGI9,7091.H9ISA9,7091.H9ISF3,7091.H9ITD6,7091.H9ITQ9,7091.H9IU72,7091.H9IUC0,7091.H9IUC3,7091.H9IWY2,7091.H9IX62,7091.H9IXX4,7091.H9IY07,7091.H9IYS8,7091.H9IYZ5,7091.H9IZJ3,7091.H9IZM0,7091.H9J006,7091.H9J060,7091.H9J0N4,7091.H9J0P2,7091.H9J198,7091.H9J1L2,7091.H9J1L4,7091.H9J1V1,7091.H9J1V8,7091.H9J1X8,7091.H9J270,7091.H9J2J0,7091.H9J2M6,7091.H9J2W4,7091.H9J3B2,7091.H9J4H6,7091.H9J549,709…	FDL,H9ISA9_BOMMO,H9ISF3_BOMMO,H9ITD6_BOMMO,H9ITQ9_BOMMO,H9IU72_BOMMO,H9IUC0_BOMMO,H9IUC3_BOMMO,H9IWY2_BOMMO,H9IX62_BOMMO,H9IXX4_BOMMO,H9IY07_BOMMO,H9IYS8_BOMMO,H9IYZ5_BOMMO,H9IZJ3_BOMMO,H9IZM0_BOMMO,H9J006_BOMMO,H9J060_BOMMO,H9J0N4_BOMMO,H9J0P2_BOMMO,H9J198_BOMMO,H9J1L2_BOMMO,H9J1L4_BOMMO,H9J1V1_BOMMO,H9J1V8_BOMMO,H9J1X8_BOMMO,H9J270_BOMMO,H9J2J0_BOMMO,H9J2M6_BOMMO,H9J2W4_BOMMO,H9J3B2_BOMMO,H9J4H…
GO Process	GO:0009888	Tissue development	91	912	0.33	7.13e-09	7091.E9JEH2,7091.H9ISA9,7091.H9ISH7,7091.H9IT63,7091.H9IUC3,7091.H9IUZ7,7091.H9IVI6,7091.H9IXI6,7091.H9IYS7,7091.H9IYZ5,7091.H9IYZ8,7091.H9IZF8,7091.H9IZJ3,7091.H9IZM0,7091.H9IZU1,7091.H9IZV3,7091.H9IZY8,7091.H9J0B0,7091.H9J0S0,7091.H9J0X0,7091.H9J198,7091.H9J1K5,7091.H9J1V1,7091.H9J1X8,7091.H9J270,7091.H9J3B0,7091.H9J3B2,7091.H9J490,7091.H9J4C9,7091.H9J4H6,7091.H9J549,7091.H9J5A7,7091.H9J5G7,709…	Dapk,H9ISA9_BOMMO,H9ISH7_BOMMO,H9IT63_BOMMO,H9IUC3_BOMMO,H9IUZ7_BOMMO,Spry,H9IXI6_BOMMO,H9IYS7_BOMMO,H9IYZ5_BOMMO,H9IYZ8_BOMMO,H9IZF8_BOMMO,H9IZJ3_BOMMO,H9IZM0_BOMMO,H9IZU1_BOMMO,H9IZV3_BOMMO,H9IZY8_BOMMO,H9J0B0_BOMMO,H9J0S0_BOMMO,H9J0X0_BOMMO,H9J198_BOMMO,H9J1K5_BOMMO,H9J1V1_BOMMO,H9J1X8_BOMMO,H9J270_BOMMO,PIAS1,H9J3B2_BOMMO,H9J490_BOMMO,H9J4C9_BOMMO,H9J4H6_BOMMO,H9J549_BOMMO,H9J5A7_BOMMO,H9J5G7…
GO Process	GO:0010556	Regulation of macromolecule biosynthetic process	125	1459	0.26	1.43e-08	7091.E9JEG9,7091.G5EI84,7091.G9I6Y0,7091.H9ISH3,7091.H9ISH7,7091.H9IT28,7091.H9IT82,7091.H9ITQ9,7091.H9IU85,7091.H9IUC3,7091.H9IVD1,7091.H9IW29,7091.H9IWH0,7091.H9IWI9,7091.H9IWS1,7091.H9IWS3,7091.H9IWV6,7091.H9IWY0,7091.H9IWY2,7091.H9IX21,7091.H9IX35,7091.H9IYL7,7091.H9IYS7,7091.H9IZ17,7091.H9IZC6,7091.H9IZF8,7091.H9IZM0,7091.H9IZV3,7091.H9IZY1,7091.H9IZY2,7091.H9J0B0,7091.H9J0I3,7091.H9J0N2,709…	E9JEG9_BOMMO,croc,G9I6Y0_BOMMO,H9ISH3_BOMMO,H9ISH7_BOMMO,H9IT28_BOMMO,H9IT82_BOMMO,H9ITQ9_BOMMO,H9IU85_BOMMO,H9IUC3_BOMMO,H9IVD1_BOMMO,H9IW29_BOMMO,H9IWH0_BOMMO,H9IWI9_BOMMO,H9IWS1_BOMMO,H9IWS3_BOMMO,H9IWV6_BOMMO,H9IWY0_BOMMO,H9IWY2_BOMMO,H9IX21_BOMMO,H9IX35_BOMMO,H9IYL7_BOMMO,H9IYS7_BOMMO,H9IZ17_BOMMO,H9IZC6_BOMMO,H9IZF8_BOMMO,H9IZM0_BOMMO,H9IZV3_BOMMO,H9IZY1_BOMMO,H9IZY2_BOMMO,H9J0B0_BOMMO,H9J0…
GO Process	GO:0048468	Cell development	109	1205	0.29	1.56e-08	7091.E9JEI1,7091.H9ISA9,7091.H9ISF3,7091.H9ITD6,7091.H9ITE6,7091.H9ITQ9,7091.H9IUC3,7091.H9IUZ7,7091.H9IWB7,7091.H9IWY2,7091.H9IXH3,7091.H9IXI6,7091.H9IXX4,7091.H9IY07,7091.H9IYS8,7091.H9IYZ5,7091.H9IYZ8,7091.H9IZ24,7091.H9IZC6,7091.H9IZJ3,7091.H9IZM0,7091.H9IZU1,7091.H9IZV3,7091.H9IZY2,7091.H9J006,7091.H9J060,7091.H9J0N4,7091.H9J0P2,7091.H9J198,7091.H9J1K5,7091.H9J1L2,7091.H9J1L4,7091.H9J1V1,709…	E9JEI1_BOMMO,H9ISA9_BOMMO,H9ISF3_BOMMO,H9ITD6_BOMMO,Ybp,H9ITQ9_BOMMO,H9IUC3_BOMMO,H9IUZ7_BOMMO,H9IWB7_BOMMO,H9IWY2_BOMMO,H9IXH3_BOMMO,H9IXI6_BOMMO,H9IXX4_BOMMO,H9IY07_BOMMO,H9IYS8_BOMMO,H9IYZ5_BOMMO,H9IYZ8_BOMMO,H9IZ24_BOMMO,H9IZC6_BOMMO,H9IZJ3_BOMMO,H9IZM0_BOMMO,H9IZU1_BOMMO,H9IZV3_BOMMO,H9IZY2_BOMMO,H9J006_BOMMO,H9J060_BOMMO,H9J0N4_BOMMO,H9J0P2_BOMMO,H9J198_BOMMO,H9J1K5_BOMMO,H9J1L2_BOMMO,H9J1L…
GO Process	GO:0035295	Tube development	72	654	0.37	1.73e-08	7091.E9JEH2,7091.H9ISA9,7091.H9ISH7,7091.H9IT63,7091.H9IVI6,7091.H9IVY5,7091.H9IWY2,7091.H9IX62,7091.H9IYS4,7091.H9IYS7,7091.H9IZF8,7091.H9IZJ3,7091.H9IZV3,7091.H9IZY8,7091.H9J0B0,7091.H9J0P2,7091.H9J0S0,7091.H9J0X0,7091.H9J198,7091.H9J1K5,7091.H9J1X8,7091.H9J270,7091.H9J3B0,7091.H9J3B2,7091.H9J490,7091.H9J4C9,7091.H9J4H6,7091.H9J549,7091.H9J5G7,7091.H9J759,7091.H9J818,7091.H9J8K3,7091.H9JAW0,709…	Dapk,H9ISA9_BOMMO,H9ISH7_BOMMO,H9IT63_BOMMO,Spry,H9IVY5_BOMMO,H9IWY2_BOMMO,H9IX62_BOMMO,H9IYS4_BOMMO,H9IYS7_BOMMO,H9IZF8_BOMMO,H9IZJ3_BOMMO,H9IZV3_BOMMO,H9IZY8_BOMMO,H9J0B0_BOMMO,H9J0P2_BOMMO,H9J0S0_BOMMO,H9J0X0_BOMMO,H9J198_BOMMO,H9J1K5_BOMMO,H9J1X8_BOMMO,H9J270_BOMMO,PIAS1,H9J3B2_BOMMO,H9J490_BOMMO,H9J4C9_BOMMO,H9J4H6_BOMMO,H9J549_BOMMO,H9J5G7_BOMMO,H9J759_BOMMO,H9J818_BOMMO,H9J8K3_BOMMO,H9JAW0…
GO Process	GO:0006996	Organelle organization	138	1686	0.24	2.14e-08	7091.H9ISA2,7091.H9ISA9,7091.H9ISF3,7091.H9IU72,7091.H9IU85,7091.H9IUC0,7091.H9IUZ7,7091.H9IVI6,7091.H9IVI9,7091.H9IVL3,7091.H9IWA9,7091.H9IWY2,7091.H9IX35,7091.H9IX62,7091.H9IX88,7091.H9IXX4,7091.H9IY87,7091.H9IYS4,7091.H9IYY4,7091.H9IZ24,7091.H9IZ57,7091.H9IZF8,7091.H9J060,7091.H9J0N4,7091.H9J191,7091.H9J1X8,7091.H9J251,7091.H9J297,7091.H9J2N2,7091.H9J2N8,7091.H9J392,7091.H9J3B0,7091.H9J3U1,709…	H9ISA2_BOMMO,H9ISA9_BOMMO,H9ISF3_BOMMO,H9IU72_BOMMO,H9IU85_BOMMO,H9IUC0_BOMMO,H9IUZ7_BOMMO,Spry,H9IVI9_BOMMO,H9IVL3_BOMMO,H9IWA9_BOMMO,H9IWY2_BOMMO,H9IX35_BOMMO,H9IX62_BOMMO,H9IX88_BOMMO,H9IXX4_BOMMO,H9IY87_BOMMO,H9IYS4_BOMMO,H9IYY4_BOMMO,H9IZ24_BOMMO,Tua2,H9IZF8_BOMMO,H9J060_BOMMO,H9J0N4_BOMMO,H9J191_BOMMO,H9J1X8_BOMMO,H9J251_BOMMO,H9J297_BOMMO,H9J2N2_BOMMO,H9J2N8_BOMMO,H9J392_BOMMO,PIAS1,H9J3U1…
GO Process	GO:0030182	Neuron differentiation	76	715	0.36	2.16e-08	7091.H9ISA9,7091.H9ISF3,7091.H9ITD6,7091.H9ITQ9,7091.H9IUC3,7091.H9IWY2,7091.H9IXX4,7091.H9IY07,7091.H9IYS8,7091.H9IYZ5,7091.H9IZJ3,7091.H9IZM0,7091.H9J006,7091.H9J0N4,7091.H9J0P2,7091.H9J198,7091.H9J1L2,7091.H9J1L4,7091.H9J1V1,7091.H9J1X8,7091.H9J2J0,7091.H9J2M6,7091.H9J2W4,7091.H9J3B2,7091.H9J4H6,7091.H9J549,7091.H9J6G3,7091.H9J818,7091.H9J894,7091.H9J9D6,7091.H9JAE7,7091.H9JAL0,7091.H9JAW0,709…	H9ISA9_BOMMO,H9ISF3_BOMMO,H9ITD6_BOMMO,H9ITQ9_BOMMO,H9IUC3_BOMMO,H9IWY2_BOMMO,H9IXX4_BOMMO,H9IY07_BOMMO,H9IYS8_BOMMO,H9IYZ5_BOMMO,H9IZJ3_BOMMO,H9IZM0_BOMMO,H9J006_BOMMO,H9J0N4_BOMMO,H9J0P2_BOMMO,H9J198_BOMMO,H9J1L2_BOMMO,H9J1L4_BOMMO,H9J1V1_BOMMO,H9J1X8_BOMMO,H9J2J0_BOMMO,H9J2M6_BOMMO,H9J2W4_BOMMO,H9J3B2_BOMMO,H9J4H6_BOMMO,H9J549_BOMMO,H9J6G3_BOMMO,H9J818_BOMMO,H9J894_BOMMO,H9J9D6_BOMMO,H9JAE7_BO…
GO Process	GO:0009887	Animal organ morphogenesis	73	677	0.36	2.79e-08	7091.E9JEH2,7091.H9ISA9,7091.H9ISF3,7091.H9IT63,7091.H9IUC3,7091.H9IVI6,7091.H9IX62,7091.H9IXH3,7091.H9IYS8,7091.H9IYZ5,7091.H9IYZ8,7091.H9IZ17,7091.H9IZC6,7091.H9IZF8,7091.H9IZJ3,7091.H9IZM0,7091.H9IZY8,7091.H9J006,7091.H9J0B0,7091.H9J198,7091.H9J1X8,7091.H9J2M6,7091.H9J3B2,7091.H9J490,7091.H9J4H6,7091.H9J549,7091.H9J5A7,7091.H9J5G7,7091.H9J759,7091.H9J818,7091.H9JAW0,7091.H9JBI3,7091.H9JBJ6,709…	Dapk,H9ISA9_BOMMO,H9ISF3_BOMMO,H9IT63_BOMMO,H9IUC3_BOMMO,Spry,H9IX62_BOMMO,H9IXH3_BOMMO,H9IYS8_BOMMO,H9IYZ5_BOMMO,H9IYZ8_BOMMO,H9IZ17_BOMMO,H9IZC6_BOMMO,H9IZF8_BOMMO,H9IZJ3_BOMMO,H9IZM0_BOMMO,H9IZY8_BOMMO,H9J006_BOMMO,H9J0B0_BOMMO,H9J198_BOMMO,H9J1X8_BOMMO,H9J2M6_BOMMO,H9J3B2_BOMMO,H9J490_BOMMO,H9J4H6_BOMMO,H9J549_BOMMO,H9J5A7_BOMMO,H9J5G7_BOMMO,H9J759_BOMMO,H9J818_BOMMO,H9JAW0_BOMMO,H9JBI3_BOMMO…
GO Process	GO:0006950	Response to stress	94	993	0.31	3.75e-08	7091.C7AQZ4,7091.E9JEI1,7091.F8UN44,7091.G9I6Y0,7091.H9ISF3,7091.H9ISH3,7091.H9IT82,7091.H9ITD6,7091.H9IUZ7,7091.H9IVD1,7091.H9IW29,7091.H9IW79,7091.H9IWA9,7091.H9IWR6,7091.H9IWS7,7091.H9IWV6,7091.H9IWY2,7091.H9IX35,7091.H9IX62,7091.H9IYS0,7091.H9IZC6,7091.H9IZF8,7091.H9IZJ3,7091.H9IZY2,7091.H9J006,7091.H9J127,7091.H9J136,7091.H9J1K5,7091.H9J375,7091.H9J3B0,7091.H9J3V9,7091.H9J4H6,7091.H9J558,709…	DnaJ-6,E9JEI1_BOMMO,HSP70,G9I6Y0_BOMMO,H9ISF3_BOMMO,H9ISH3_BOMMO,H9IT82_BOMMO,H9ITD6_BOMMO,H9IUZ7_BOMMO,H9IVD1_BOMMO,H9IW29_BOMMO,H9IW79_BOMMO,H9IWA9_BOMMO,H9IWR6_BOMMO,H9IWS7_BOMMO,H9IWV6_BOMMO,H9IWY2_BOMMO,H9IX35_BOMMO,H9IX62_BOMMO,H9IYS0_BOMMO,H9IZC6_BOMMO,H9IZF8_BOMMO,H9IZJ3_BOMMO,H9IZY2_BOMMO,H9J006_BOMMO,H9J127_BOMMO,H9J136_BOMMO,H9J1K5_BOMMO,H9J375_BOMMO,PIAS1,H9J3V9_BOMMO,H9J4H6_BOMMO,H9J…
GO Process	GO:0044238	Primary metabolic process	272	4160	0.15	4.09e-08	7091.B3VBE3,7091.C7AQZ4,7091.D3GGI9,7091.E9JEH2,7091.E9JEI1,7091.F8UN44,7091.G9I6Y0,7091.H9IS09,7091.H9IS34,7091.H9ISA9,7091.H9ISF3,7091.H9ISG2,7091.H9ISG9,7091.H9ISH3,7091.H9ISH7,7091.H9ISK2,7091.H9IT63,7091.H9ITD6,7091.H9ITE6,7091.H9IU23,7091.H9IU36,7091.H9IUC3,7091.H9IUZ3,7091.H9IUZ7,7091.H9IV93,7091.H9IVD1,7091.H9IVI9,7091.H9IVN1,7091.H9IVZ7,7091.H9IWA9,7091.H9IWB7,7091.H9IWF9,7091.H9IWS7,709…	B3VBE3_BOMMO,DnaJ-6,FDL,Dapk,E9JEI1_BOMMO,HSP70,G9I6Y0_BOMMO,H9IS09_BOMMO,H9IS34_BOMMO,H9ISA9_BOMMO,H9ISF3_BOMMO,H9ISG2_BOMMO,H9ISG9_BOMMO,H9ISH3_BOMMO,H9ISH7_BOMMO,H9ISK2_BOMMO,H9IT63_BOMMO,H9ITD6_BOMMO,Ybp,H9IU23_BOMMO,H9IU36_BOMMO,H9IUC3_BOMMO,H9IUZ3_BOMMO,H9IUZ7_BOMMO,H9IV93_BOMMO,H9IVD1_BOMMO,H9IVI9_BOMMO,H9IVN1_BOMMO,H9IVZ7_BOMMO,H9IWA9_BOMMO,H9IWB7_BOMMO,H9IWF9_BOMMO,H9IWS7_BOMMO,H9IX16_BO…
GO Process	GO:0022008	Neurogenesis	82	818	0.33	4.79e-08	7091.H9ISA9,7091.H9ISF3,7091.H9ITD6,7091.H9ITQ9,7091.H9IUC3,7091.H9IWY2,7091.H9IXX4,7091.H9IY07,7091.H9IYS8,7091.H9IYZ5,7091.H9IZJ3,7091.H9IZM0,7091.H9J006,7091.H9J0N4,7091.H9J0P2,7091.H9J198,7091.H9J1L2,7091.H9J1L4,7091.H9J1V1,7091.H9J1V8,7091.H9J1X8,7091.H9J2J0,7091.H9J2M6,7091.H9J2W4,7091.H9J3B2,7091.H9J4H6,7091.H9J549,7091.H9J5A7,7091.H9J6G3,7091.H9J818,7091.H9J894,7091.H9J9D6,7091.H9JAE7,709…	H9ISA9_BOMMO,H9ISF3_BOMMO,H9ITD6_BOMMO,H9ITQ9_BOMMO,H9IUC3_BOMMO,H9IWY2_BOMMO,H9IXX4_BOMMO,H9IY07_BOMMO,H9IYS8_BOMMO,H9IYZ5_BOMMO,H9IZJ3_BOMMO,H9IZM0_BOMMO,H9J006_BOMMO,H9J0N4_BOMMO,H9J0P2_BOMMO,H9J198_BOMMO,H9J1L2_BOMMO,H9J1L4_BOMMO,H9J1V1_BOMMO,H9J1V8_BOMMO,H9J1X8_BOMMO,H9J2J0_BOMMO,H9J2M6_BOMMO,H9J2W4_BOMMO,H9J3B2_BOMMO,H9J4H6_BOMMO,H9J549_BOMMO,H9J5A7_BOMMO,H9J6G3_BOMMO,H9J818_BOMMO,H9J894_BO…
GO Process	GO:0048699	Generation of neurons	79	775	0.34	4.99e-08	7091.H9ISA9,7091.H9ISF3,7091.H9ITD6,7091.H9ITQ9,7091.H9IUC3,7091.H9IWY2,7091.H9IXX4,7091.H9IY07,7091.H9IYS8,7091.H9IYZ5,7091.H9IZJ3,7091.H9IZM0,7091.H9J006,7091.H9J0N4,7091.H9J0P2,7091.H9J198,7091.H9J1L2,7091.H9J1L4,7091.H9J1V1,7091.H9J1V8,7091.H9J1X8,7091.H9J2J0,7091.H9J2M6,7091.H9J2W4,7091.H9J3B2,7091.H9J4H6,7091.H9J549,7091.H9J6G3,7091.H9J818,7091.H9J894,7091.H9J9D6,7091.H9JAE7,7091.H9JAL0,709…	H9ISA9_BOMMO,H9ISF3_BOMMO,H9ITD6_BOMMO,H9ITQ9_BOMMO,H9IUC3_BOMMO,H9IWY2_BOMMO,H9IXX4_BOMMO,H9IY07_BOMMO,H9IYS8_BOMMO,H9IYZ5_BOMMO,H9IZJ3_BOMMO,H9IZM0_BOMMO,H9J006_BOMMO,H9J0N4_BOMMO,H9J0P2_BOMMO,H9J198_BOMMO,H9J1L2_BOMMO,H9J1L4_BOMMO,H9J1V1_BOMMO,H9J1V8_BOMMO,H9J1X8_BOMMO,H9J2J0_BOMMO,H9J2M6_BOMMO,H9J2W4_BOMMO,H9J3B2_BOMMO,H9J4H6_BOMMO,H9J549_BOMMO,H9J6G3_BOMMO,H9J818_BOMMO,H9J894_BOMMO,H9J9D6_BO…
GO Process	GO:0003006	Developmental process involved in reproduction	74	710	0.35	7.53e-08	7091.E9JEI1,7091.H9ISA9,7091.H9IT63,7091.H9ITD6,7091.H9ITE6,7091.H9IUC3,7091.H9IUZ7,7091.H9IWB7,7091.H9IWY2,7091.H9IX62,7091.H9IXH3,7091.H9IXI6,7091.H9IYD3,7091.H9IYZ5,7091.H9IZJ3,7091.H9IZM0,7091.H9IZU1,7091.H9IZV3,7091.H9IZY2,7091.H9J006,7091.H9J060,7091.H9J0B0,7091.H9J198,7091.H9J1K5,7091.H9J1L2,7091.H9J1L4,7091.H9J1X8,7091.H9J476,7091.H9J490,7091.H9J549,7091.H9J673,7091.H9J6F5,7091.H9J7N1,709…	E9JEI1_BOMMO,H9ISA9_BOMMO,H9IT63_BOMMO,H9ITD6_BOMMO,Ybp,H9IUC3_BOMMO,H9IUZ7_BOMMO,H9IWB7_BOMMO,H9IWY2_BOMMO,H9IX62_BOMMO,H9IXH3_BOMMO,H9IXI6_BOMMO,H9IYD3_BOMMO,H9IYZ5_BOMMO,H9IZJ3_BOMMO,H9IZM0_BOMMO,H9IZU1_BOMMO,H9IZV3_BOMMO,H9IZY2_BOMMO,H9J006_BOMMO,H9J060_BOMMO,H9J0B0_BOMMO,H9J198_BOMMO,H9J1K5_BOMMO,H9J1L2_BOMMO,H9J1L4_BOMMO,H9J1X8_BOMMO,H9J476_BOMMO,H9J490_BOMMO,H9J549_BOMMO,H9J673_BOMMO,H9J6F…
GO Process	GO:0065008	Regulation of biological quality	112	1296	0.27	8.15e-08	7091.B3VBE3,7091.F8UN44,7091.G9I6Y0,7091.H9ISF3,7091.H9ISH3,7091.H9ISH7,7091.H9ISK2,7091.H9IU72,7091.H9IUC3,7091.H9IUZ4,7091.H9IVD1,7091.H9IVN3,7091.H9IVY5,7091.H9IWB7,7091.H9IWM3,7091.H9IWR6,7091.H9IWY2,7091.H9IX35,7091.H9IX62,7091.H9IYD3,7091.H9IYP6,7091.H9IYZ5,7091.H9IZ24,7091.H9IZ71,7091.H9IZF8,7091.H9IZM0,7091.H9IZY8,7091.H9J198,7091.H9J1K5,7091.H9J1L2,7091.H9J1L4,7091.H9J1V1,7091.H9J1X8,709…	B3VBE3_BOMMO,HSP70,G9I6Y0_BOMMO,H9ISF3_BOMMO,H9ISH3_BOMMO,H9ISH7_BOMMO,H9ISK2_BOMMO,H9IU72_BOMMO,H9IUC3_BOMMO,H9IUZ4_BOMMO,H9IVD1_BOMMO,H9IVN3_BOMMO,H9IVY5_BOMMO,H9IWB7_BOMMO,H9IWM3_BOMMO,H9IWR6_BOMMO,H9IWY2_BOMMO,H9IX35_BOMMO,H9IX62_BOMMO,H9IYD3_BOMMO,H9IYP6_BOMMO,H9IYZ5_BOMMO,H9IZ24_BOMMO,H9IZ71_BOMMO,H9IZF8_BOMMO,H9IZM0_BOMMO,H9IZY8_BOMMO,H9J198_BOMMO,H9J1K5_BOMMO,H9J1L2_BOMMO,H9J1L4_BOMMO,H9J…
GO Process	GO:0042221	Response to chemical	90	953	0.31	9.31e-08	7091.C7AQZ4,7091.F8UN44,7091.G9I6Y0,7091.H9ISF3,7091.H9ISH3,7091.H9IT63,7091.H9IVI6,7091.H9IVN3,7091.H9IVZ7,7091.H9IW29,7091.H9IWA9,7091.H9IWR6,7091.H9IX35,7091.H9IX62,7091.H9IXX4,7091.H9IY07,7091.H9IYS8,7091.H9IYZ5,7091.H9IZ17,7091.H9IZC6,7091.H9IZF8,7091.H9IZJ3,7091.H9IZT8,7091.H9IZY2,7091.H9J0P2,7091.H9J0S0,7091.H9J127,7091.H9J1L2,7091.H9J1L4,7091.H9J1X8,7091.H9J2J0,7091.H9J2W4,7091.H9J375,709…	DnaJ-6,HSP70,G9I6Y0_BOMMO,H9ISF3_BOMMO,H9ISH3_BOMMO,H9IT63_BOMMO,Spry,H9IVN3_BOMMO,H9IVZ7_BOMMO,H9IW29_BOMMO,H9IWA9_BOMMO,H9IWR6_BOMMO,H9IX35_BOMMO,H9IX62_BOMMO,H9IXX4_BOMMO,H9IY07_BOMMO,H9IYS8_BOMMO,H9IYZ5_BOMMO,H9IZ17_BOMMO,H9IZC6_BOMMO,H9IZF8_BOMMO,H9IZJ3_BOMMO,Anxb13,H9IZY2_BOMMO,H9J0P2_BOMMO,H9J0S0_BOMMO,H9J127_BOMMO,H9J1L2_BOMMO,H9J1L4_BOMMO,H9J1X8_BOMMO,H9J2J0_BOMMO,H9J2W4_BOMMO,H9J375_BOM…
GO Process	GO:0036211	Protein modification process	99	1098	0.29	1.17e-07	7091.D3GGI9,7091.E9JEH2,7091.E9JEI1,7091.G9I6Y0,7091.H9ISA9,7091.H9ISF3,7091.H9ISH3,7091.H9ISH7,7091.H9IUC3,7091.H9IWB7,7091.H9IWS7,7091.H9IX62,7091.H9IX88,7091.H9IXX4,7091.H9IYS0,7091.H9IYZ8,7091.H9IZ17,7091.H9IZC6,7091.H9IZS4,7091.H9J029,7091.H9J061,7091.H9J0S0,7091.H9J191,7091.H9J1M6,7091.H9J270,7091.H9J297,7091.H9J2B1,7091.H9J2J0,7091.H9J3B0,7091.H9J3S6,7091.H9J3U0,7091.H9J4A3,7091.H9J4C1,709…	FDL,Dapk,E9JEI1_BOMMO,G9I6Y0_BOMMO,H9ISA9_BOMMO,H9ISF3_BOMMO,H9ISH3_BOMMO,H9ISH7_BOMMO,H9IUC3_BOMMO,H9IWB7_BOMMO,H9IWS7_BOMMO,H9IX62_BOMMO,H9IX88_BOMMO,H9IXX4_BOMMO,H9IYS0_BOMMO,H9IYZ8_BOMMO,H9IZ17_BOMMO,H9IZC6_BOMMO,H9IZS4_BOMMO,H9J029_BOMMO,H9J061_BOMMO,H9J0S0_BOMMO,H9J191_BOMMO,H9J1M6_BOMMO,H9J270_BOMMO,H9J297_BOMMO,H9J2B1_BOMMO,H9J2J0_BOMMO,PIAS1,H9J3S6_BOMMO,H9J3U0_BOMMO,H9J4A3_BOMMO,H9J4C1_…
GO Process	GO:0043412	Macromolecule modification	106	1216	0.27	1.54e-07	7091.D3GGI9,7091.E9JEH2,7091.E9JEI1,7091.G9I6Y0,7091.H9ISA9,7091.H9ISF3,7091.H9ISH3,7091.H9ISH7,7091.H9IUC3,7091.H9IWB7,7091.H9IWS7,7091.H9IX62,7091.H9IX88,7091.H9IXX4,7091.H9IYS0,7091.H9IYZ8,7091.H9IZ17,7091.H9IZC6,7091.H9IZS4,7091.H9J029,7091.H9J061,7091.H9J0S0,7091.H9J191,7091.H9J1M6,7091.H9J270,7091.H9J297,7091.H9J2B1,7091.H9J2J0,7091.H9J3B0,7091.H9J3S6,7091.H9J3U0,7091.H9J4A3,7091.H9J4C1,709…	FDL,Dapk,E9JEI1_BOMMO,G9I6Y0_BOMMO,H9ISA9_BOMMO,H9ISF3_BOMMO,H9ISH3_BOMMO,H9ISH7_BOMMO,H9IUC3_BOMMO,H9IWB7_BOMMO,H9IWS7_BOMMO,H9IX62_BOMMO,H9IX88_BOMMO,H9IXX4_BOMMO,H9IYS0_BOMMO,H9IYZ8_BOMMO,H9IZ17_BOMMO,H9IZC6_BOMMO,H9IZS4_BOMMO,H9J029_BOMMO,H9J061_BOMMO,H9J0S0_BOMMO,H9J191_BOMMO,H9J1M6_BOMMO,H9J270_BOMMO,H9J297_BOMMO,H9J2B1_BOMMO,H9J2J0_BOMMO,PIAS1,H9J3S6_BOMMO,H9J3U0_BOMMO,H9J4A3_BOMMO,H9J4C1_…
GO Process	GO:0044237	Cellular metabolic process	249	3778	0.15	1.74e-07	7091.B3VBE3,7091.C7AQZ4,7091.D3GGI9,7091.E9JEH2,7091.E9JEI1,7091.F8UN44,7091.G9I6Y0,7091.H9IS09,7091.H9IS34,7091.H9ISA9,7091.H9ISF3,7091.H9ISG2,7091.H9ISG9,7091.H9ISH3,7091.H9ISK2,7091.H9IT63,7091.H9ITD6,7091.H9ITE6,7091.H9IU23,7091.H9IU36,7091.H9IUC3,7091.H9IUZ3,7091.H9IUZ7,7091.H9IV93,7091.H9IVD1,7091.H9IVI9,7091.H9IVM8,7091.H9IVN1,7091.H9IWA9,7091.H9IWB7,7091.H9IWF9,7091.H9IWM3,7091.H9IWR6,709…	B3VBE3_BOMMO,DnaJ-6,FDL,Dapk,E9JEI1_BOMMO,HSP70,G9I6Y0_BOMMO,H9IS09_BOMMO,H9IS34_BOMMO,H9ISA9_BOMMO,H9ISF3_BOMMO,H9ISG2_BOMMO,H9ISG9_BOMMO,H9ISH3_BOMMO,H9ISK2_BOMMO,H9IT63_BOMMO,H9ITD6_BOMMO,Ybp,H9IU23_BOMMO,H9IU36_BOMMO,H9IUC3_BOMMO,H9IUZ3_BOMMO,H9IUZ7_BOMMO,H9IV93_BOMMO,H9IVD1_BOMMO,H9IVI9_BOMMO,H9IVM8_BOMMO,H9IVN1_BOMMO,H9IWA9_BOMMO,H9IWB7_BOMMO,H9IWF9_BOMMO,H9IWM3_BOMMO,H9IWR6_BOMMO,H9IWS7_BO…
GO Process	GO:0022414	Reproductive process	87	923	0.3	1.87e-07	7091.E9JEI1,7091.H9ISA9,7091.H9IT63,7091.H9ITD6,7091.H9ITE6,7091.H9IUC3,7091.H9IUZ7,7091.H9IWB7,7091.H9IWY2,7091.H9IX62,7091.H9IXH3,7091.H9IXI6,7091.H9IYD3,7091.H9IYZ5,7091.H9IZJ3,7091.H9IZM0,7091.H9IZU1,7091.H9IZV3,7091.H9IZY2,7091.H9J006,7091.H9J060,7091.H9J0B0,7091.H9J198,7091.H9J1K5,7091.H9J1L2,7091.H9J1L4,7091.H9J1X8,7091.H9J297,7091.H9J2J0,7091.H9J2W4,7091.H9J476,7091.H9J490,7091.H9J549,709…	E9JEI1_BOMMO,H9ISA9_BOMMO,H9IT63_BOMMO,H9ITD6_BOMMO,Ybp,H9IUC3_BOMMO,H9IUZ7_BOMMO,H9IWB7_BOMMO,H9IWY2_BOMMO,H9IX62_BOMMO,H9IXH3_BOMMO,H9IXI6_BOMMO,H9IYD3_BOMMO,H9IYZ5_BOMMO,H9IZJ3_BOMMO,H9IZM0_BOMMO,H9IZU1_BOMMO,H9IZV3_BOMMO,H9IZY2_BOMMO,H9J006_BOMMO,H9J060_BOMMO,H9J0B0_BOMMO,H9J198_BOMMO,H9J1K5_BOMMO,H9J1L2_BOMMO,H9J1L4_BOMMO,H9J1X8_BOMMO,H9J297_BOMMO,H9J2J0_BOMMO,H9J2W4_BOMMO,H9J476_BOMMO,H9J49…
GO Process	GO:0002009	Morphogenesis of an epithelium	60	530	0.38	1.9e-07	7091.E9JEH2,7091.H9ISA9,7091.H9IT63,7091.H9IUC3,7091.H9IVI6,7091.H9IYZ8,7091.H9IZF8,7091.H9IZJ3,7091.H9IZY8,7091.H9J0B0,7091.H9J1K5,7091.H9J1V1,7091.H9J3B2,7091.H9J490,7091.H9J4H6,7091.H9J549,7091.H9J5A7,7091.H9J5G7,7091.H9J759,7091.H9J7E8,7091.H9J7E9,7091.H9J818,7091.H9JAW0,7091.H9JBI3,7091.H9JBJ6,7091.H9JC82,7091.H9JD17,7091.H9JDC2,7091.H9JDE3,7091.H9JDI0,7091.H9JDI4,7091.H9JDN9,7091.H9JDQ2,709…	Dapk,H9ISA9_BOMMO,H9IT63_BOMMO,H9IUC3_BOMMO,Spry,H9IYZ8_BOMMO,H9IZF8_BOMMO,H9IZJ3_BOMMO,H9IZY8_BOMMO,H9J0B0_BOMMO,H9J1K5_BOMMO,H9J1V1_BOMMO,H9J3B2_BOMMO,H9J490_BOMMO,H9J4H6_BOMMO,H9J549_BOMMO,H9J5A7_BOMMO,H9J5G7_BOMMO,H9J759_BOMMO,H9J7E8_BOMMO,H9J7E9_BOMMO,H9J818_BOMMO,H9JAW0_BOMMO,H9JBI3_BOMMO,H9JBJ6_BOMMO,H9JC82_BOMMO,H9JD17_BOMMO,H9JDC2_BOMMO,H9JDE3_BOMMO,H9JDI0_BOMMO,H9JDI4_BOMMO,H9JDN9_BOMMO…
GO Process	GO:0019538	Protein metabolic process	151	1986	0.21	2.42e-07	7091.C7AQZ4,7091.D3GGI9,7091.E9JEH2,7091.E9JEI1,7091.F8UN44,7091.G9I6Y0,7091.H9ISA9,7091.H9ISF3,7091.H9ISH3,7091.H9ISH7,7091.H9ISK2,7091.H9IT63,7091.H9IU23,7091.H9IUC3,7091.H9IVZ7,7091.H9IWB7,7091.H9IWS7,7091.H9IX17,7091.H9IX62,7091.H9IX88,7091.H9IXH3,7091.H9IXI6,7091.H9IXX4,7091.H9IY97,7091.H9IYS0,7091.H9IYZ5,7091.H9IYZ8,7091.H9IZ17,7091.H9IZC6,7091.H9IZS4,7091.H9J006,7091.H9J029,7091.H9J061,709…	DnaJ-6,FDL,Dapk,E9JEI1_BOMMO,HSP70,G9I6Y0_BOMMO,H9ISA9_BOMMO,H9ISF3_BOMMO,H9ISH3_BOMMO,H9ISH7_BOMMO,H9ISK2_BOMMO,H9IT63_BOMMO,H9IU23_BOMMO,H9IUC3_BOMMO,H9IVZ7_BOMMO,H9IWB7_BOMMO,H9IWS7_BOMMO,RpL4,H9IX62_BOMMO,H9IX88_BOMMO,H9IXH3_BOMMO,H9IXI6_BOMMO,H9IXX4_BOMMO,H9IY97_BOMMO,H9IYS0_BOMMO,H9IYZ5_BOMMO,H9IYZ8_BOMMO,H9IZ17_BOMMO,H9IZC6_BOMMO,H9IZS4_BOMMO,H9J006_BOMMO,H9J029_BOMMO,H9J061_BOMMO,H9J0I3_B…
GO Process	GO:0000003	Reproduction	89	962	0.3	2.62e-07	7091.E9JEI1,7091.H9IS05,7091.H9ISA9,7091.H9IT63,7091.H9ITD6,7091.H9ITE6,7091.H9IUC3,7091.H9IUZ7,7091.H9IWB7,7091.H9IWW8,7091.H9IWY2,7091.H9IX62,7091.H9IXH3,7091.H9IXI6,7091.H9IYD3,7091.H9IYZ5,7091.H9IZJ3,7091.H9IZM0,7091.H9IZU1,7091.H9IZV3,7091.H9IZY2,7091.H9J006,7091.H9J060,7091.H9J0B0,7091.H9J198,7091.H9J1K5,7091.H9J1L2,7091.H9J1L4,7091.H9J1X8,7091.H9J297,7091.H9J2J0,7091.H9J2W4,7091.H9J476,709…	E9JEI1_BOMMO,H9IS05_BOMMO,H9ISA9_BOMMO,H9IT63_BOMMO,H9ITD6_BOMMO,Ybp,H9IUC3_BOMMO,H9IUZ7_BOMMO,H9IWB7_BOMMO,H9IWW8_BOMMO,H9IWY2_BOMMO,H9IX62_BOMMO,H9IXH3_BOMMO,H9IXI6_BOMMO,H9IYD3_BOMMO,H9IYZ5_BOMMO,H9IZJ3_BOMMO,H9IZM0_BOMMO,H9IZU1_BOMMO,H9IZV3_BOMMO,H9IZY2_BOMMO,H9J006_BOMMO,H9J060_BOMMO,H9J0B0_BOMMO,H9J198_BOMMO,H9J1K5_BOMMO,H9J1L2_BOMMO,H9J1L4_BOMMO,H9J1X8_BOMMO,H9J297_BOMMO,H9J2J0_BOMMO,H9J2W…
GO Process	GO:0007444	Imaginal disc development	56	481	0.4	2.62e-07	7091.E9JEH2,7091.H9ISA9,7091.H9ISH7,7091.H9IT63,7091.H9IYS7,7091.H9IZF8,7091.H9IZJ3,7091.H9IZV3,7091.H9IZY8,7091.H9J0B0,7091.H9J0S0,7091.H9J0X0,7091.H9J1X8,7091.H9J270,7091.H9J3B0,7091.H9J3B2,7091.H9J4C9,7091.H9J4H6,7091.H9J549,7091.H9J5G7,7091.H9J759,7091.H9J818,7091.H9J8K3,7091.H9JAW0,7091.H9JAX4,7091.H9JBI3,7091.H9JBZ1,7091.H9JC82,7091.H9JCS1,7091.H9JD17,7091.H9JD63,7091.H9JDC2,7091.H9JDE3,709…	Dapk,H9ISA9_BOMMO,H9ISH7_BOMMO,H9IT63_BOMMO,H9IYS7_BOMMO,H9IZF8_BOMMO,H9IZJ3_BOMMO,H9IZV3_BOMMO,H9IZY8_BOMMO,H9J0B0_BOMMO,H9J0S0_BOMMO,H9J0X0_BOMMO,H9J1X8_BOMMO,H9J270_BOMMO,PIAS1,H9J3B2_BOMMO,H9J4C9_BOMMO,H9J4H6_BOMMO,H9J549_BOMMO,H9J5G7_BOMMO,H9J759_BOMMO,H9J818_BOMMO,H9J8K3_BOMMO,H9JAW0_BOMMO,H9JAX4_BOMMO,H9JBI3_BOMMO,H9JBZ1_BOMMO,H9JC82_BOMMO,H9JCS1_BOMMO,H9JD17_BOMMO,H9JD63_BOMMO,H9JDC2_BOMM…
GO Process	GO:0048583	Regulation of response to stimulus	88	948	0.3	2.71e-07	7091.H9ISA9,7091.H9ISH7,7091.H9IT82,7091.H9ITD6,7091.H9IU23,7091.H9IU72,7091.H9IUC0,7091.H9IUC3,7091.H9IVH0,7091.H9IVI6,7091.H9IVI9,7091.H9IW79,7091.H9IWB7,7091.H9IWR0,7091.H9IWS6,7091.H9IWS7,7091.H9IX35,7091.H9IX62,7091.H9IXF4,7091.H9IYZ5,7091.H9IZF8,7091.H9IZJ3,7091.H9IZY8,7091.H9J1L2,7091.H9J1L4,7091.H9J1V8,7091.H9J2J0,7091.H9J2M6,7091.H9J375,7091.H9J3B0,7091.H9J3U1,7091.H9J3V9,7091.H9J4C1,709…	H9ISA9_BOMMO,H9ISH7_BOMMO,H9IT82_BOMMO,H9ITD6_BOMMO,H9IU23_BOMMO,H9IU72_BOMMO,H9IUC0_BOMMO,H9IUC3_BOMMO,H9IVH0_BOMMO,Spry,H9IVI9_BOMMO,H9IW79_BOMMO,H9IWB7_BOMMO,H9IWR0_BOMMO,H9IWS6_BOMMO,H9IWS7_BOMMO,H9IX35_BOMMO,H9IX62_BOMMO,H9IXF4_BOMMO,H9IYZ5_BOMMO,H9IZF8_BOMMO,H9IZJ3_BOMMO,H9IZY8_BOMMO,H9J1L2_BOMMO,H9J1L4_BOMMO,H9J1V8_BOMMO,H9J2J0_BOMMO,H9J2M6_BOMMO,H9J375_BOMMO,PIAS1,H9J3U1_BOMMO,H9J3V9_BOMM…
GO Process	GO:0033554	Cellular response to stress	59	529	0.38	3.9e-07	7091.C7AQZ4,7091.E9JEI1,7091.F8UN44,7091.G9I6Y0,7091.H9ISF3,7091.H9ISH3,7091.H9IT82,7091.H9IVD1,7091.H9IW29,7091.H9IWA9,7091.H9IWR6,7091.H9IWS7,7091.H9IWY2,7091.H9IX35,7091.H9IX62,7091.H9IZC6,7091.H9IZF8,7091.H9IZY2,7091.H9J136,7091.H9J3B0,7091.H9J3V9,7091.H9J558,7091.H9J5J6,7091.H9J673,7091.H9J6F5,7091.H9J6T9,7091.H9J7U6,7091.H9J844,7091.H9JBZ1,7091.H9JC92,7091.H9JCY2,7091.H9JDE2,7091.H9JDH6,709…	DnaJ-6,E9JEI1_BOMMO,HSP70,G9I6Y0_BOMMO,H9ISF3_BOMMO,H9ISH3_BOMMO,H9IT82_BOMMO,H9IVD1_BOMMO,H9IW29_BOMMO,H9IWA9_BOMMO,H9IWR6_BOMMO,H9IWS7_BOMMO,H9IWY2_BOMMO,H9IX35_BOMMO,H9IX62_BOMMO,H9IZC6_BOMMO,H9IZF8_BOMMO,H9IZY2_BOMMO,H9J136_BOMMO,PIAS1,H9J3V9_BOMMO,H9J558_BOMMO,H9J5J6_BOMMO,H9J673_BOMMO,H9J6F5_BOMMO,H9J6T9_BOMMO,H9J7U6_BOMMO,H9J844_BOMMO,H9JBZ1_BOMMO,H9JC92_BOMMO,H9JCY2_BOMMO,H9JDE2_BOMMO,H9J…
GO Process	GO:0009966	Regulation of signal transduction	74	748	0.33	4.69e-07	7091.H9ISA9,7091.H9ISH7,7091.H9IT82,7091.H9ITD6,7091.H9IU23,7091.H9IUC0,7091.H9IUC3,7091.H9IVH0,7091.H9IVI6,7091.H9IVI9,7091.H9IW79,7091.H9IWB7,7091.H9IWR0,7091.H9IWS6,7091.H9IWS7,7091.H9IX62,7091.H9IXF4,7091.H9IYZ5,7091.H9IZF8,7091.H9IZJ3,7091.H9IZY8,7091.H9J1L2,7091.H9J1L4,7091.H9J1V8,7091.H9J2J0,7091.H9J2M6,7091.H9J375,7091.H9J3B0,7091.H9J3U1,7091.H9J4C1,7091.H9J5A7,7091.H9J635,7091.H9J759,709…	H9ISA9_BOMMO,H9ISH7_BOMMO,H9IT82_BOMMO,H9ITD6_BOMMO,H9IU23_BOMMO,H9IUC0_BOMMO,H9IUC3_BOMMO,H9IVH0_BOMMO,Spry,H9IVI9_BOMMO,H9IW79_BOMMO,H9IWB7_BOMMO,H9IWR0_BOMMO,H9IWS6_BOMMO,H9IWS7_BOMMO,H9IX62_BOMMO,H9IXF4_BOMMO,H9IYZ5_BOMMO,H9IZF8_BOMMO,H9IZJ3_BOMMO,H9IZY8_BOMMO,H9J1L2_BOMMO,H9J1L4_BOMMO,H9J1V8_BOMMO,H9J2J0_BOMMO,H9J2M6_BOMMO,H9J375_BOMMO,PIAS1,H9J3U1_BOMMO,H9J4C1_BOMMO,H9J5A7_BOMMO,H9J635_BOMM…
GO Process	GO:0035220	Wing disc development	45	351	0.44	6.88e-07	7091.E9JEH2,7091.H9ISA9,7091.H9ISH7,7091.H9IT63,7091.H9IYS7,7091.H9IZF8,7091.H9IZJ3,7091.H9IZV3,7091.H9IZY8,7091.H9J0B0,7091.H9J0S0,7091.H9J0X0,7091.H9J1X8,7091.H9J270,7091.H9J3B2,7091.H9J4C9,7091.H9J4H6,7091.H9J549,7091.H9J5G7,7091.H9J818,7091.H9JAW0,7091.H9JAX4,7091.H9JBI3,7091.H9JC82,7091.H9JCS1,7091.H9JD17,7091.H9JD63,7091.H9JDC2,7091.H9JDE3,7091.H9JDQ2,7091.H9JEQ0,7091.H9JES3,7091.H9JES8,709…	Dapk,H9ISA9_BOMMO,H9ISH7_BOMMO,H9IT63_BOMMO,H9IYS7_BOMMO,H9IZF8_BOMMO,H9IZJ3_BOMMO,H9IZV3_BOMMO,H9IZY8_BOMMO,H9J0B0_BOMMO,H9J0S0_BOMMO,H9J0X0_BOMMO,H9J1X8_BOMMO,H9J270_BOMMO,H9J3B2_BOMMO,H9J4C9_BOMMO,H9J4H6_BOMMO,H9J549_BOMMO,H9J5G7_BOMMO,H9J818_BOMMO,H9JAW0_BOMMO,H9JAX4_BOMMO,H9JBI3_BOMMO,H9JC82_BOMMO,H9JCS1_BOMMO,H9JD17_BOMMO,H9JD63_BOMMO,H9JDC2_BOMMO,H9JDE3_BOMMO,H9JDQ2_BOMMO,H9JEQ0_BOMMO,H9JE…
GO Process	GO:0009886	Post-embryonic animal morphogenesis	48	391	0.42	7.45e-07	7091.E9JEH2,7091.H9ISA9,7091.H9IT63,7091.H9IX62,7091.H9IZC6,7091.H9IZF8,7091.H9IZJ3,7091.H9IZY8,7091.H9J006,7091.H9J0B0,7091.H9J0P2,7091.H9J3B2,7091.H9J490,7091.H9J4H6,7091.H9J549,7091.H9J5G7,7091.H9J759,7091.H9J818,7091.H9J844,7091.H9JAW0,7091.H9JBI3,7091.H9JC82,7091.H9JD17,7091.H9JDC2,7091.H9JDE3,7091.H9JDI0,7091.H9JDQ2,7091.H9JES3,7091.H9JES8,7091.H9JGJ5,7091.H9JH88,7091.H9JH99,7091.H9JHS3,709…	Dapk,H9ISA9_BOMMO,H9IT63_BOMMO,H9IX62_BOMMO,H9IZC6_BOMMO,H9IZF8_BOMMO,H9IZJ3_BOMMO,H9IZY8_BOMMO,H9J006_BOMMO,H9J0B0_BOMMO,H9J0P2_BOMMO,H9J3B2_BOMMO,H9J490_BOMMO,H9J4H6_BOMMO,H9J549_BOMMO,H9J5G7_BOMMO,H9J759_BOMMO,H9J818_BOMMO,H9J844_BOMMO,H9JAW0_BOMMO,H9JBI3_BOMMO,H9JC82_BOMMO,H9JD17_BOMMO,H9JDC2_BOMMO,H9JDE3_BOMMO,H9JDI0_BOMMO,H9JDQ2_BOMMO,H9JES3_BOMMO,H9JES8_BOMMO,H9JGJ5_BOMMO,H9JH88_BOMMO,H9JH…
GO Process	GO:0051716	Cellular response to stimulus	132	1702	0.22	9.22e-07	7091.C7AQZ4,7091.E9JEH2,7091.E9JEI1,7091.F8UN44,7091.G9I6Y0,7091.H9IS09,7091.H9IS34,7091.H9ISA9,7091.H9ISF3,7091.H9ISH3,7091.H9IT63,7091.H9IT82,7091.H9IUC3,7091.H9IVD1,7091.H9IVI6,7091.H9IVI9,7091.H9IVN3,7091.H9IVZ7,7091.H9IW29,7091.H9IWA9,7091.H9IWR6,7091.H9IWS7,7091.H9IWV6,7091.H9IWY2,7091.H9IX35,7091.H9IX62,7091.H9IYS4,7091.H9IYZ5,7091.H9IZ71,7091.H9IZC6,7091.H9IZF8,7091.H9IZJ3,7091.H9IZY2,709…	DnaJ-6,Dapk,E9JEI1_BOMMO,HSP70,G9I6Y0_BOMMO,H9IS09_BOMMO,H9IS34_BOMMO,H9ISA9_BOMMO,H9ISF3_BOMMO,H9ISH3_BOMMO,H9IT63_BOMMO,H9IT82_BOMMO,H9IUC3_BOMMO,H9IVD1_BOMMO,Spry,H9IVI9_BOMMO,H9IVN3_BOMMO,H9IVZ7_BOMMO,H9IW29_BOMMO,H9IWA9_BOMMO,H9IWR6_BOMMO,H9IWS7_BOMMO,H9IWV6_BOMMO,H9IWY2_BOMMO,H9IX35_BOMMO,H9IX62_BOMMO,H9IYS4_BOMMO,H9IYZ5_BOMMO,H9IZ71_BOMMO,H9IZC6_BOMMO,H9IZF8_BOMMO,H9IZJ3_BOMMO,H9IZY2_BOMMO…
GO Process	GO:0009893	Positive regulation of metabolic process	82	886	0.3	1.01e-06	7091.E9JEG9,7091.G9I6Y0,7091.H9ISG2,7091.H9ISH3,7091.H9ISH7,7091.H9IT82,7091.H9IUC3,7091.H9IVD1,7091.H9IVI6,7091.H9IW29,7091.H9IWA9,7091.H9IWH0,7091.H9IWR0,7091.H9IWY2,7091.H9IX35,7091.H9IX62,7091.H9IZ17,7091.H9IZC6,7091.H9IZF8,7091.H9IZY2,7091.H9IZY8,7091.H9J006,7091.H9J0I3,7091.H9J0P2,7091.H9J127,7091.H9J136,7091.H9J198,7091.H9J1L2,7091.H9J1L4,7091.H9J1M6,7091.H9J2D4,7091.H9J375,7091.H9J635,709…	E9JEG9_BOMMO,G9I6Y0_BOMMO,H9ISG2_BOMMO,H9ISH3_BOMMO,H9ISH7_BOMMO,H9IT82_BOMMO,H9IUC3_BOMMO,H9IVD1_BOMMO,Spry,H9IW29_BOMMO,H9IWA9_BOMMO,H9IWH0_BOMMO,H9IWR0_BOMMO,H9IWY2_BOMMO,H9IX35_BOMMO,H9IX62_BOMMO,H9IZ17_BOMMO,H9IZC6_BOMMO,H9IZF8_BOMMO,H9IZY2_BOMMO,H9IZY8_BOMMO,H9J006_BOMMO,H9J0I3_BOMMO,H9J0P2_BOMMO,H9J127_BOMMO,H9J136_BOMMO,H9J198_BOMMO,H9J1L2_BOMMO,H9J1L4_BOMMO,H9J1M6_BOMMO,H9J2D4_BOMMO,H9J3…
GO Process	GO:0008152	Metabolic process	297	4813	0.12	1.08e-06	7091.B3VBE3,7091.C7AQZ4,7091.D3GGI9,7091.E9JEH2,7091.E9JEI1,7091.F8UN44,7091.G9I6Y0,7091.H9IS09,7091.H9IS34,7091.H9ISA9,7091.H9ISF3,7091.H9ISG2,7091.H9ISG9,7091.H9ISH3,7091.H9ISH7,7091.H9ISK2,7091.H9IT63,7091.H9ITD6,7091.H9ITE6,7091.H9IU23,7091.H9IU36,7091.H9IUC3,7091.H9IUZ3,7091.H9IUZ7,7091.H9IV93,7091.H9IVD1,7091.H9IVI9,7091.H9IVM8,7091.H9IVN1,7091.H9IVZ7,7091.H9IWA9,7091.H9IWB7,7091.H9IWF9,709…	B3VBE3_BOMMO,DnaJ-6,FDL,Dapk,E9JEI1_BOMMO,HSP70,G9I6Y0_BOMMO,H9IS09_BOMMO,H9IS34_BOMMO,H9ISA9_BOMMO,H9ISF3_BOMMO,H9ISG2_BOMMO,H9ISG9_BOMMO,H9ISH3_BOMMO,H9ISH7_BOMMO,H9ISK2_BOMMO,H9IT63_BOMMO,H9ITD6_BOMMO,Ybp,H9IU23_BOMMO,H9IU36_BOMMO,H9IUC3_BOMMO,H9IUZ3_BOMMO,H9IUZ7_BOMMO,H9IV93_BOMMO,H9IVD1_BOMMO,H9IVI9_BOMMO,H9IVM8_BOMMO,H9IVN1_BOMMO,H9IVZ7_BOMMO,H9IWA9_BOMMO,H9IWB7_BOMMO,H9IWF9_BOMMO,H9IWM3_BO…
GO Process	GO:0009791	Post-embryonic development	59	547	0.36	1.08e-06	7091.E9JEH2,7091.H9ISA9,7091.H9ISH7,7091.H9IT63,7091.H9IX35,7091.H9IX62,7091.H9IZC6,7091.H9IZF8,7091.H9IZJ3,7091.H9IZY8,7091.H9J006,7091.H9J0B0,7091.H9J0P2,7091.H9J0S0,7091.H9J1V1,7091.H9J3B2,7091.H9J490,7091.H9J4H6,7091.H9J549,7091.H9J5G7,7091.H9J6G3,7091.H9J759,7091.H9J818,7091.H9J844,7091.H9JAW0,7091.H9JBC3,7091.H9JBI3,7091.H9JBJ6,7091.H9JC82,7091.H9JD17,7091.H9JDC2,7091.H9JDE3,7091.H9JDI0,709…	Dapk,H9ISA9_BOMMO,H9ISH7_BOMMO,H9IT63_BOMMO,H9IX35_BOMMO,H9IX62_BOMMO,H9IZC6_BOMMO,H9IZF8_BOMMO,H9IZJ3_BOMMO,H9IZY8_BOMMO,H9J006_BOMMO,H9J0B0_BOMMO,H9J0P2_BOMMO,H9J0S0_BOMMO,H9J1V1_BOMMO,H9J3B2_BOMMO,H9J490_BOMMO,H9J4H6_BOMMO,H9J549_BOMMO,H9J5G7_BOMMO,H9J6G3_BOMMO,H9J759_BOMMO,H9J818_BOMMO,H9J844_BOMMO,H9JAW0_BOMMO,H9JBC3_BOMMO,H9JBI3_BOMMO,H9JBJ6_BOMMO,H9JC82_BOMMO,H9JD17_BOMMO,H9JDC2_BOMMO,H9JD…
GO Process	GO:0051128	Regulation of cellular component organization	71	724	0.32	1.23e-06	7091.H9ITD6,7091.H9IU72,7091.H9IUC3,7091.H9IVD1,7091.H9IVH0,7091.H9IVI6,7091.H9IW79,7091.H9IWM3,7091.H9IX35,7091.H9IX62,7091.H9IY87,7091.H9IYZ5,7091.H9IZ24,7091.H9IZJ3,7091.H9IZM0,7091.H9IZV3,7091.H9J061,7091.H9J0I3,7091.H9J0N4,7091.H9J1K5,7091.H9J1L2,7091.H9J1L4,7091.H9J4C1,7091.H9J4H6,7091.H9J549,7091.H9J6F5,7091.H9J759,7091.H9J844,7091.H9J8P2,7091.H9J9A1,7091.H9J9R7,7091.H9JAW0,7091.H9JAX4,709…	H9ITD6_BOMMO,H9IU72_BOMMO,H9IUC3_BOMMO,H9IVD1_BOMMO,H9IVH0_BOMMO,Spry,H9IW79_BOMMO,H9IWM3_BOMMO,H9IX35_BOMMO,H9IX62_BOMMO,H9IY87_BOMMO,H9IYZ5_BOMMO,H9IZ24_BOMMO,H9IZJ3_BOMMO,H9IZM0_BOMMO,H9IZV3_BOMMO,H9J061_BOMMO,H9J0I3_BOMMO,H9J0N4_BOMMO,H9J1K5_BOMMO,H9J1L2_BOMMO,H9J1L4_BOMMO,H9J4C1_BOMMO,H9J4H6_BOMMO,H9J549_BOMMO,H9J6F5_BOMMO,H9J759_BOMMO,H9J844_BOMMO,H9J8P2_BOMMO,H9J9A1_BOMMO,H9J9R7_BOMMO,H9JA…
GO Process	GO:0048666	Neuron development	60	572	0.35	1.93e-06	7091.H9ISF3,7091.H9ITD6,7091.H9IWY2,7091.H9IXX4,7091.H9IY07,7091.H9IYS8,7091.H9IYZ5,7091.H9J006,7091.H9J0N4,7091.H9J0P2,7091.H9J1L2,7091.H9J1L4,7091.H9J1V1,7091.H9J1X8,7091.H9J2J0,7091.H9J2M6,7091.H9J2W4,7091.H9J3B2,7091.H9J4H6,7091.H9J549,7091.H9J6G3,7091.H9J894,7091.H9J9D6,7091.H9JAE7,7091.H9JAL0,7091.H9JAW0,7091.H9JB85,7091.H9JBI3,7091.H9JBJ6,7091.H9JBK9,7091.H9JC63,7091.H9JCH1,7091.H9JD81,709…	H9ISF3_BOMMO,H9ITD6_BOMMO,H9IWY2_BOMMO,H9IXX4_BOMMO,H9IY07_BOMMO,H9IYS8_BOMMO,H9IYZ5_BOMMO,H9J006_BOMMO,H9J0N4_BOMMO,H9J0P2_BOMMO,H9J1L2_BOMMO,H9J1L4_BOMMO,H9J1V1_BOMMO,H9J1X8_BOMMO,H9J2J0_BOMMO,H9J2M6_BOMMO,H9J2W4_BOMMO,H9J3B2_BOMMO,H9J4H6_BOMMO,H9J549_BOMMO,H9J6G3_BOMMO,H9J894_BOMMO,H9J9D6_BOMMO,H9JAE7_BOMMO,H9JAL0_BOMMO,H9JAW0_BOMMO,H9JB85_BOMMO,H9JBI3_BOMMO,H9JBJ6_BOMMO,PC,H9JC63_BOMMO,H9JCH1…
GO Process	GO:0071704	Organic substance metabolic process	279	4481	0.12	1.93e-06	7091.B3VBE3,7091.C7AQZ4,7091.D3GGI9,7091.E9JEH2,7091.E9JEI1,7091.F8UN44,7091.G9I6Y0,7091.H9IS09,7091.H9IS34,7091.H9ISA9,7091.H9ISF3,7091.H9ISG2,7091.H9ISG9,7091.H9ISH3,7091.H9ISH7,7091.H9ISK2,7091.H9IT63,7091.H9ITD6,7091.H9ITE6,7091.H9IU23,7091.H9IU36,7091.H9IUC3,7091.H9IUZ3,7091.H9IUZ7,7091.H9IV93,7091.H9IVD1,7091.H9IVI9,7091.H9IVM8,7091.H9IVN1,7091.H9IVZ7,7091.H9IWA9,7091.H9IWB7,7091.H9IWF9,709…	B3VBE3_BOMMO,DnaJ-6,FDL,Dapk,E9JEI1_BOMMO,HSP70,G9I6Y0_BOMMO,H9IS09_BOMMO,H9IS34_BOMMO,H9ISA9_BOMMO,H9ISF3_BOMMO,H9ISG2_BOMMO,H9ISG9_BOMMO,H9ISH3_BOMMO,H9ISH7_BOMMO,H9ISK2_BOMMO,H9IT63_BOMMO,H9ITD6_BOMMO,Ybp,H9IU23_BOMMO,H9IU36_BOMMO,H9IUC3_BOMMO,H9IUZ3_BOMMO,H9IUZ7_BOMMO,H9IV93_BOMMO,H9IVD1_BOMMO,H9IVI9_BOMMO,H9IVM8_BOMMO,H9IVN1_BOMMO,H9IVZ7_BOMMO,H9IWA9_BOMMO,H9IWB7_BOMMO,H9IWF9_BOMMO,H9IWM3_BO…
GO Process	GO:0007154	Cell communication	114	1426	0.23	2.33e-06	7091.E9JEH2,7091.E9JEI1,7091.F8UN44,7091.G9I6Y0,7091.H9IS09,7091.H9IS34,7091.H9ISA9,7091.H9ISF3,7091.H9ISH3,7091.H9IT63,7091.H9IUC3,7091.H9IVD1,7091.H9IVI6,7091.H9IVI9,7091.H9IVZ7,7091.H9IW29,7091.H9IWS7,7091.H9IWV6,7091.H9IX62,7091.H9IYS4,7091.H9IYZ5,7091.H9IZ71,7091.H9IZF8,7091.H9IZJ3,7091.H9J006,7091.H9J091,7091.H9J0K9,7091.H9J0S0,7091.H9J1K5,7091.H9J1L2,7091.H9J1L4,7091.H9J1N8,7091.H9J1V8,709…	Dapk,E9JEI1_BOMMO,HSP70,G9I6Y0_BOMMO,H9IS09_BOMMO,H9IS34_BOMMO,H9ISA9_BOMMO,H9ISF3_BOMMO,H9ISH3_BOMMO,H9IT63_BOMMO,H9IUC3_BOMMO,H9IVD1_BOMMO,Spry,H9IVI9_BOMMO,H9IVZ7_BOMMO,H9IW29_BOMMO,H9IWS7_BOMMO,H9IWV6_BOMMO,H9IX62_BOMMO,H9IYS4_BOMMO,H9IYZ5_BOMMO,H9IZ71_BOMMO,H9IZF8_BOMMO,H9IZJ3_BOMMO,H9J006_BOMMO,H9J091_BOMMO,H9J0K9_BOMMO,H9J0S0_BOMMO,H9J1K5_BOMMO,H9J1L2_BOMMO,H9J1L4_BOMMO,H9J1N8_BOMMO,H9J1V8…
GO Process	GO:0010604	Positive regulation of macromolecule metabolic process	75	802	0.3	2.77e-06	7091.E9JEG9,7091.G9I6Y0,7091.H9ISH3,7091.H9ISH7,7091.H9IT82,7091.H9IUC3,7091.H9IVD1,7091.H9IVI6,7091.H9IW29,7091.H9IWA9,7091.H9IWH0,7091.H9IWR0,7091.H9IWY2,7091.H9IX35,7091.H9IX62,7091.H9IZ17,7091.H9IZC6,7091.H9IZF8,7091.H9IZY2,7091.H9IZY8,7091.H9J006,7091.H9J0I3,7091.H9J0P2,7091.H9J127,7091.H9J136,7091.H9J198,7091.H9J1L2,7091.H9J1L4,7091.H9J1M6,7091.H9J2D4,7091.H9J375,7091.H9J635,7091.H9J673,709…	E9JEG9_BOMMO,G9I6Y0_BOMMO,H9ISH3_BOMMO,H9ISH7_BOMMO,H9IT82_BOMMO,H9IUC3_BOMMO,H9IVD1_BOMMO,Spry,H9IW29_BOMMO,H9IWA9_BOMMO,H9IWH0_BOMMO,H9IWR0_BOMMO,H9IWY2_BOMMO,H9IX35_BOMMO,H9IX62_BOMMO,H9IZ17_BOMMO,H9IZC6_BOMMO,H9IZF8_BOMMO,H9IZY2_BOMMO,H9IZY8_BOMMO,H9J006_BOMMO,H9J0I3_BOMMO,H9J0P2_BOMMO,H9J127_BOMMO,H9J136_BOMMO,H9J198_BOMMO,H9J1L2_BOMMO,H9J1L4_BOMMO,H9J1M6_BOMMO,H9J2D4_BOMMO,H9J375_BOMMO,H9J6…
GO Process	GO:0010646	Regulation of cell communication	81	896	0.29	2.9e-06	7091.H9ISA9,7091.H9ISH7,7091.H9IT82,7091.H9ITD6,7091.H9IU23,7091.H9IUC0,7091.H9IUC3,7091.H9IVH0,7091.H9IVI6,7091.H9IVI9,7091.H9IW79,7091.H9IWB7,7091.H9IWR0,7091.H9IWS6,7091.H9IWS7,7091.H9IX62,7091.H9IXF4,7091.H9IYZ5,7091.H9IZF8,7091.H9IZJ3,7091.H9IZY8,7091.H9J1L2,7091.H9J1L4,7091.H9J1V8,7091.H9J2J0,7091.H9J2M6,7091.H9J2W4,7091.H9J375,7091.H9J3B0,7091.H9J3U1,7091.H9J4C1,7091.H9J5A7,7091.H9J635,709…	H9ISA9_BOMMO,H9ISH7_BOMMO,H9IT82_BOMMO,H9ITD6_BOMMO,H9IU23_BOMMO,H9IUC0_BOMMO,H9IUC3_BOMMO,H9IVH0_BOMMO,Spry,H9IVI9_BOMMO,H9IW79_BOMMO,H9IWB7_BOMMO,H9IWR0_BOMMO,H9IWS6_BOMMO,H9IWS7_BOMMO,H9IX62_BOMMO,H9IXF4_BOMMO,H9IYZ5_BOMMO,H9IZF8_BOMMO,H9IZJ3_BOMMO,H9IZY8_BOMMO,H9J1L2_BOMMO,H9J1L4_BOMMO,H9J1V8_BOMMO,H9J2J0_BOMMO,H9J2M6_BOMMO,H9J2W4_BOMMO,H9J375_BOMMO,PIAS1,H9J3U1_BOMMO,H9J4C1_BOMMO,H9J5A7_BOMM…
GO Process	GO:0006357	Regulation of transcription by RNA polymerase II	82	913	0.28	3.04e-06	7091.E9JEG9,7091.G5EI84,7091.H9ISH7,7091.H9IT82,7091.H9ITQ9,7091.H9IUC3,7091.H9IVD1,7091.H9IW29,7091.H9IWH0,7091.H9IWI9,7091.H9IWS3,7091.H9IWV6,7091.H9IWY0,7091.H9IWY2,7091.H9IX21,7091.H9IX35,7091.H9IYL7,7091.H9IYS7,7091.H9IZ17,7091.H9IZC6,7091.H9IZF8,7091.H9IZM0,7091.H9IZY2,7091.H9J0B0,7091.H9J0N2,7091.H9J0P2,7091.H9J0Q0,7091.H9J127,7091.H9J191,7091.H9J198,7091.H9J1M6,7091.H9J2I4,7091.H9J3B0,709…	E9JEG9_BOMMO,croc,H9ISH7_BOMMO,H9IT82_BOMMO,H9ITQ9_BOMMO,H9IUC3_BOMMO,H9IVD1_BOMMO,H9IW29_BOMMO,H9IWH0_BOMMO,H9IWI9_BOMMO,H9IWS3_BOMMO,H9IWV6_BOMMO,H9IWY0_BOMMO,H9IWY2_BOMMO,H9IX21_BOMMO,H9IX35_BOMMO,H9IYL7_BOMMO,H9IYS7_BOMMO,H9IZ17_BOMMO,H9IZC6_BOMMO,H9IZF8_BOMMO,H9IZM0_BOMMO,H9IZY2_BOMMO,H9J0B0_BOMMO,H9J0N2_BOMMO,H9J0P2_BOMMO,H9J0Q0_BOMMO,H9J127_BOMMO,H9J191_BOMMO,H9J198_BOMMO,H9J1M6_BOMMO,H9J2…
GO Process	GO:0051173	Positive regulation of nitrogen compound metabolic process	70	729	0.31	3.07e-06	7091.E9JEG9,7091.G9I6Y0,7091.H9ISH3,7091.H9ISH7,7091.H9IT82,7091.H9IUC3,7091.H9IVD1,7091.H9IVI6,7091.H9IW29,7091.H9IWA9,7091.H9IWH0,7091.H9IWR0,7091.H9IWY2,7091.H9IX35,7091.H9IX62,7091.H9IZ17,7091.H9IZC6,7091.H9IZF8,7091.H9IZY2,7091.H9IZY8,7091.H9J006,7091.H9J0I3,7091.H9J0P2,7091.H9J127,7091.H9J198,7091.H9J1L2,7091.H9J1L4,7091.H9J1M6,7091.H9J2D4,7091.H9J375,7091.H9J635,7091.H9J673,7091.H9J6F5,709…	E9JEG9_BOMMO,G9I6Y0_BOMMO,H9ISH3_BOMMO,H9ISH7_BOMMO,H9IT82_BOMMO,H9IUC3_BOMMO,H9IVD1_BOMMO,Spry,H9IW29_BOMMO,H9IWA9_BOMMO,H9IWH0_BOMMO,H9IWR0_BOMMO,H9IWY2_BOMMO,H9IX35_BOMMO,H9IX62_BOMMO,H9IZ17_BOMMO,H9IZC6_BOMMO,H9IZF8_BOMMO,H9IZY2_BOMMO,H9IZY8_BOMMO,H9J006_BOMMO,H9J0I3_BOMMO,H9J0P2_BOMMO,H9J127_BOMMO,H9J198_BOMMO,H9J1L2_BOMMO,H9J1L4_BOMMO,H9J1M6_BOMMO,H9J2D4_BOMMO,H9J375_BOMMO,H9J635_BOMMO,H9J6…
GO Process	GO:0023051	Regulation of signaling	81	899	0.29	3.19e-06	7091.H9ISA9,7091.H9ISH7,7091.H9IT82,7091.H9ITD6,7091.H9IU23,7091.H9IUC0,7091.H9IUC3,7091.H9IVH0,7091.H9IVI6,7091.H9IVI9,7091.H9IW79,7091.H9IWB7,7091.H9IWR0,7091.H9IWS6,7091.H9IWS7,7091.H9IX62,7091.H9IXF4,7091.H9IYZ5,7091.H9IZF8,7091.H9IZJ3,7091.H9IZY8,7091.H9J1L2,7091.H9J1L4,7091.H9J1V8,7091.H9J2J0,7091.H9J2M6,7091.H9J2W4,7091.H9J375,7091.H9J3B0,7091.H9J3U1,7091.H9J4C1,7091.H9J5A7,7091.H9J635,709…	H9ISA9_BOMMO,H9ISH7_BOMMO,H9IT82_BOMMO,H9ITD6_BOMMO,H9IU23_BOMMO,H9IUC0_BOMMO,H9IUC3_BOMMO,H9IVH0_BOMMO,Spry,H9IVI9_BOMMO,H9IW79_BOMMO,H9IWB7_BOMMO,H9IWR0_BOMMO,H9IWS6_BOMMO,H9IWS7_BOMMO,H9IX62_BOMMO,H9IXF4_BOMMO,H9IYZ5_BOMMO,H9IZF8_BOMMO,H9IZJ3_BOMMO,H9IZY8_BOMMO,H9J1L2_BOMMO,H9J1L4_BOMMO,H9J1V8_BOMMO,H9J2J0_BOMMO,H9J2M6_BOMMO,H9J2W4_BOMMO,H9J375_BOMMO,PIAS1,H9J3U1_BOMMO,H9J4C1_BOMMO,H9J5A7_BOMM…
GO Process	GO:0035239	Tube morphogenesis	52	470	0.37	3.35e-06	7091.E9JEH2,7091.H9ISA9,7091.H9IT63,7091.H9IVI6,7091.H9IVY5,7091.H9IX62,7091.H9IYS4,7091.H9IZF8,7091.H9IZJ3,7091.H9IZY8,7091.H9J0B0,7091.H9J0P2,7091.H9J1K5,7091.H9J3B2,7091.H9J490,7091.H9J4H6,7091.H9J549,7091.H9J5G7,7091.H9J759,7091.H9J818,7091.H9JAW0,7091.H9JBI3,7091.H9JBJ6,7091.H9JC82,7091.H9JD17,7091.H9JDC2,7091.H9JDE3,7091.H9JDI0,7091.H9JDI4,7091.H9JDQ2,7091.H9JE69,7091.H9JES3,7091.H9JES8,709…	Dapk,H9ISA9_BOMMO,H9IT63_BOMMO,Spry,H9IVY5_BOMMO,H9IX62_BOMMO,H9IYS4_BOMMO,H9IZF8_BOMMO,H9IZJ3_BOMMO,H9IZY8_BOMMO,H9J0B0_BOMMO,H9J0P2_BOMMO,H9J1K5_BOMMO,H9J3B2_BOMMO,H9J490_BOMMO,H9J4H6_BOMMO,H9J549_BOMMO,H9J5G7_BOMMO,H9J759_BOMMO,H9J818_BOMMO,H9JAW0_BOMMO,H9JBI3_BOMMO,H9JBJ6_BOMMO,H9JC82_BOMMO,H9JD17_BOMMO,H9JDC2_BOMMO,H9JDE3_BOMMO,H9JDI0_BOMMO,H9JDI4_BOMMO,H9JDQ2_BOMMO,H9JE69_BOMMO,H9JES3_BOMMO…
GO Process	GO:0023057	Negative regulation of signaling	42	338	0.42	3.88e-06	7091.H9ISA9,7091.H9ISH7,7091.H9IT82,7091.H9IUC0,7091.H9IUC3,7091.H9IVI6,7091.H9IVI9,7091.H9IWR0,7091.H9IWS6,7091.H9IX62,7091.H9IXF4,7091.H9IZF8,7091.H9J1L2,7091.H9J1L4,7091.H9J1V8,7091.H9J3B0,7091.H9J4C1,7091.H9J844,7091.H9J9D6,7091.H9JAX4,7091.H9JBC3,7091.H9JD63,7091.H9JDE3,7091.H9JDI4,7091.H9JDN9,7091.H9JE69,7091.H9JED8,7091.H9JES3,7091.H9JEZ7,7091.H9JH61,7091.H9JHS3,7091.H9JIX0,7091.H9JK78,709…	H9ISA9_BOMMO,H9ISH7_BOMMO,H9IT82_BOMMO,H9IUC0_BOMMO,H9IUC3_BOMMO,Spry,H9IVI9_BOMMO,H9IWR0_BOMMO,H9IWS6_BOMMO,H9IX62_BOMMO,H9IXF4_BOMMO,H9IZF8_BOMMO,H9J1L2_BOMMO,H9J1L4_BOMMO,H9J1V8_BOMMO,PIAS1,H9J4C1_BOMMO,H9J844_BOMMO,H9J9D6_BOMMO,H9JAX4_BOMMO,H9JBC3_BOMMO,H9JD63_BOMMO,H9JDE3_BOMMO,H9JDI4_BOMMO,H9JDN9_BOMMO,H9JE69_BOMMO,H9JED8_BOMMO,H9JES3_BOMMO,H9JEZ7_BOMMO,H9JH61_BOMMO,H9JHS3_BOMMO,H9JIX0_BOMM…
GO Process	GO:0009968	Negative regulation of signal transduction	40	315	0.43	4.73e-06	7091.H9ISA9,7091.H9ISH7,7091.H9IT82,7091.H9IUC0,7091.H9IUC3,7091.H9IVI6,7091.H9IVI9,7091.H9IWR0,7091.H9IWS6,7091.H9IX62,7091.H9IXF4,7091.H9IZF8,7091.H9J1L2,7091.H9J1L4,7091.H9J1V8,7091.H9J3B0,7091.H9J844,7091.H9JAX4,7091.H9JBC3,7091.H9JD63,7091.H9JDE3,7091.H9JDI4,7091.H9JDN9,7091.H9JE69,7091.H9JED8,7091.H9JES3,7091.H9JEZ7,7091.H9JH61,7091.H9JHS3,7091.H9JIX0,7091.H9JK78,7091.H9JM75,7091.H9JP11,709…	H9ISA9_BOMMO,H9ISH7_BOMMO,H9IT82_BOMMO,H9IUC0_BOMMO,H9IUC3_BOMMO,Spry,H9IVI9_BOMMO,H9IWR0_BOMMO,H9IWS6_BOMMO,H9IX62_BOMMO,H9IXF4_BOMMO,H9IZF8_BOMMO,H9J1L2_BOMMO,H9J1L4_BOMMO,H9J1V8_BOMMO,PIAS1,H9J844_BOMMO,H9JAX4_BOMMO,H9JBC3_BOMMO,H9JD63_BOMMO,H9JDE3_BOMMO,H9JDI4_BOMMO,H9JDN9_BOMMO,H9JE69_BOMMO,H9JED8_BOMMO,H9JES3_BOMMO,H9JEZ7_BOMMO,H9JH61_BOMMO,H9JHS3_BOMMO,H9JIX0_BOMMO,H9JK78_BOMMO,H9JM75_BOMM…
GO Process	GO:0002165	Instar larval or pupal development	52	478	0.37	5.29e-06	7091.E9JEH2,7091.H9ISA9,7091.H9IT63,7091.H9IZC6,7091.H9IZF8,7091.H9IZJ3,7091.H9IZY8,7091.H9J006,7091.H9J0B0,7091.H9J0P2,7091.H9J0S0,7091.H9J1V1,7091.H9J3B2,7091.H9J4H6,7091.H9J549,7091.H9J5G7,7091.H9J6G3,7091.H9J759,7091.H9J818,7091.H9J844,7091.H9JAW0,7091.H9JBC3,7091.H9JBI3,7091.H9JC82,7091.H9JD17,7091.H9JDC2,7091.H9JDE3,7091.H9JDI0,7091.H9JDQ2,7091.H9JES3,7091.H9JES8,7091.H9JGJ5,7091.H9JH88,709…	Dapk,H9ISA9_BOMMO,H9IT63_BOMMO,H9IZC6_BOMMO,H9IZF8_BOMMO,H9IZJ3_BOMMO,H9IZY8_BOMMO,H9J006_BOMMO,H9J0B0_BOMMO,H9J0P2_BOMMO,H9J0S0_BOMMO,H9J1V1_BOMMO,H9J3B2_BOMMO,H9J4H6_BOMMO,H9J549_BOMMO,H9J5G7_BOMMO,H9J6G3_BOMMO,H9J759_BOMMO,H9J818_BOMMO,H9J844_BOMMO,H9JAW0_BOMMO,H9JBC3_BOMMO,H9JBI3_BOMMO,H9JC82_BOMMO,H9JD17_BOMMO,H9JDC2_BOMMO,H9JDE3_BOMMO,H9JDI0_BOMMO,H9JDQ2_BOMMO,H9JES3_BOMMO,H9JES8_BOMMO,H9JG…
GO Process	GO:0007281	Germ cell development	58	566	0.34	6.04e-06	7091.E9JEI1,7091.H9ISA9,7091.H9ITE6,7091.H9IUC3,7091.H9IUZ7,7091.H9IWB7,7091.H9IWY2,7091.H9IXH3,7091.H9IXI6,7091.H9IYZ5,7091.H9IZJ3,7091.H9IZM0,7091.H9IZU1,7091.H9IZV3,7091.H9IZY2,7091.H9J006,7091.H9J060,7091.H9J198,7091.H9J1K5,7091.H9J1L2,7091.H9J1L4,7091.H9J1X8,7091.H9J673,7091.H9J6F5,7091.H9J7N1,7091.H9J844,7091.H9J9R7,7091.H9JAW0,7091.H9JBI3,7091.H9JC92,7091.H9JD63,7091.H9JD81,7091.H9JDC2,709…	E9JEI1_BOMMO,H9ISA9_BOMMO,Ybp,H9IUC3_BOMMO,H9IUZ7_BOMMO,H9IWB7_BOMMO,H9IWY2_BOMMO,H9IXH3_BOMMO,H9IXI6_BOMMO,H9IYZ5_BOMMO,H9IZJ3_BOMMO,H9IZM0_BOMMO,H9IZU1_BOMMO,H9IZV3_BOMMO,H9IZY2_BOMMO,H9J006_BOMMO,H9J060_BOMMO,H9J198_BOMMO,H9J1K5_BOMMO,H9J1L2_BOMMO,H9J1L4_BOMMO,H9J1X8_BOMMO,H9J673_BOMMO,H9J6F5_BOMMO,H9J7N1_BOMMO,H9J844_BOMMO,H9J9R7_BOMMO,H9JAW0_BOMMO,H9JBI3_BOMMO,H9JC92_BOMMO,H9JD63_BOMMO,H9JD8…
GO Process	GO:0044087	Regulation of cellular component biogenesis	41	333	0.42	6.69e-06	7091.H9IU72,7091.H9IWM3,7091.H9IX35,7091.H9IX62,7091.H9IY87,7091.H9IZ24,7091.H9J0I3,7091.H9J0N4,7091.H9J1L2,7091.H9J1L4,7091.H9J4C1,7091.H9J4H6,7091.H9J759,7091.H9J844,7091.H9J9A1,7091.H9J9R7,7091.H9JAW0,7091.H9JBI3,7091.H9JC92,7091.H9JD81,7091.H9JDI0,7091.H9JDI4,7091.H9JDK7,7091.H9JEK1,7091.H9JHS3,7091.H9JJ16,7091.H9JJ33,7091.H9JNW1,7091.H9JPW7,7091.H9JQ24,7091.H9JQD8,7091.H9JR26,7091.H9JRG9,709…	H9IU72_BOMMO,H9IWM3_BOMMO,H9IX35_BOMMO,H9IX62_BOMMO,H9IY87_BOMMO,H9IZ24_BOMMO,H9J0I3_BOMMO,H9J0N4_BOMMO,H9J1L2_BOMMO,H9J1L4_BOMMO,H9J4C1_BOMMO,H9J4H6_BOMMO,H9J759_BOMMO,H9J844_BOMMO,H9J9A1_BOMMO,H9J9R7_BOMMO,H9JAW0_BOMMO,H9JBI3_BOMMO,H9JC92_BOMMO,H9JD81_BOMMO,H9JDI0_BOMMO,H9JDI4_BOMMO,H9JDK7_BOMMO,H9JEK1_BOMMO,H9JHS3_BOMMO,H9JJ16_BOMMO,H9JJ33_BOMMO,H9JNW1_BOMMO,H9JPW7_BOMMO,H9JQ24_BOMMO,H9JQD8_BO…
GO Process	GO:0019953	Sexual reproduction	70	750	0.3	7.67e-06	7091.E9JEI1,7091.H9IS05,7091.H9ISA9,7091.H9IT63,7091.H9ITD6,7091.H9ITE6,7091.H9IUC3,7091.H9IUZ7,7091.H9IWB7,7091.H9IWW8,7091.H9IWY2,7091.H9IXH3,7091.H9IXI6,7091.H9IYD3,7091.H9IYZ5,7091.H9IZJ3,7091.H9IZM0,7091.H9IZU1,7091.H9IZV3,7091.H9IZY2,7091.H9J006,7091.H9J060,7091.H9J198,7091.H9J1K5,7091.H9J1L2,7091.H9J1L4,7091.H9J1X8,7091.H9J297,7091.H9J2J0,7091.H9J476,7091.H9J673,7091.H9J6F5,7091.H9J7N1,709…	E9JEI1_BOMMO,H9IS05_BOMMO,H9ISA9_BOMMO,H9IT63_BOMMO,H9ITD6_BOMMO,Ybp,H9IUC3_BOMMO,H9IUZ7_BOMMO,H9IWB7_BOMMO,H9IWW8_BOMMO,H9IWY2_BOMMO,H9IXH3_BOMMO,H9IXI6_BOMMO,H9IYD3_BOMMO,H9IYZ5_BOMMO,H9IZJ3_BOMMO,H9IZM0_BOMMO,H9IZU1_BOMMO,H9IZV3_BOMMO,H9IZY2_BOMMO,H9J006_BOMMO,H9J060_BOMMO,H9J198_BOMMO,H9J1K5_BOMMO,H9J1L2_BOMMO,H9J1L4_BOMMO,H9J1X8_BOMMO,H9J297_BOMMO,H9J2J0_BOMMO,H9J476_BOMMO,H9J673_BOMMO,H9J6F…
GO Process	GO:0010648	Negative regulation of cell communication	41	336	0.42	8.14e-06	7091.H9ISA9,7091.H9ISH7,7091.H9IT82,7091.H9IUC0,7091.H9IUC3,7091.H9IVI6,7091.H9IVI9,7091.H9IWR0,7091.H9IWS6,7091.H9IX62,7091.H9IXF4,7091.H9IZF8,7091.H9J1L2,7091.H9J1L4,7091.H9J1V8,7091.H9J3B0,7091.H9J844,7091.H9J9D6,7091.H9JAX4,7091.H9JBC3,7091.H9JD63,7091.H9JDE3,7091.H9JDI4,7091.H9JDN9,7091.H9JE69,7091.H9JED8,7091.H9JES3,7091.H9JEZ7,7091.H9JH61,7091.H9JHS3,7091.H9JIX0,7091.H9JK78,7091.H9JM75,709…	H9ISA9_BOMMO,H9ISH7_BOMMO,H9IT82_BOMMO,H9IUC0_BOMMO,H9IUC3_BOMMO,Spry,H9IVI9_BOMMO,H9IWR0_BOMMO,H9IWS6_BOMMO,H9IX62_BOMMO,H9IXF4_BOMMO,H9IZF8_BOMMO,H9J1L2_BOMMO,H9J1L4_BOMMO,H9J1V8_BOMMO,PIAS1,H9J844_BOMMO,H9J9D6_BOMMO,H9JAX4_BOMMO,H9JBC3_BOMMO,H9JD63_BOMMO,H9JDE3_BOMMO,H9JDI4_BOMMO,H9JDN9_BOMMO,H9JE69_BOMMO,H9JED8_BOMMO,H9JES3_BOMMO,H9JEZ7_BOMMO,H9JH61_BOMMO,H9JHS3_BOMMO,H9JIX0_BOMMO,H9JK78_BOMM…
GO Process	GO:0022412	Cellular process involved in reproduction in multicellular organism	64	661	0.32	8.17e-06	7091.E9JEI1,7091.H9ISA9,7091.H9ITE6,7091.H9IUC3,7091.H9IUZ7,7091.H9IWB7,7091.H9IWY2,7091.H9IXH3,7091.H9IXI6,7091.H9IYD3,7091.H9IYZ5,7091.H9IZJ3,7091.H9IZM0,7091.H9IZU1,7091.H9IZV3,7091.H9IZY2,7091.H9J006,7091.H9J060,7091.H9J198,7091.H9J1K5,7091.H9J1L2,7091.H9J1L4,7091.H9J1X8,7091.H9J297,7091.H9J2J0,7091.H9J673,7091.H9J6F5,7091.H9J7N1,7091.H9J844,7091.H9J9R7,7091.H9JAW0,7091.H9JBC3,7091.H9JBI3,709…	E9JEI1_BOMMO,H9ISA9_BOMMO,Ybp,H9IUC3_BOMMO,H9IUZ7_BOMMO,H9IWB7_BOMMO,H9IWY2_BOMMO,H9IXH3_BOMMO,H9IXI6_BOMMO,H9IYD3_BOMMO,H9IYZ5_BOMMO,H9IZJ3_BOMMO,H9IZM0_BOMMO,H9IZU1_BOMMO,H9IZV3_BOMMO,H9IZY2_BOMMO,H9J006_BOMMO,H9J060_BOMMO,H9J198_BOMMO,H9J1K5_BOMMO,H9J1L2_BOMMO,H9J1L4_BOMMO,H9J1X8_BOMMO,H9J297_BOMMO,H9J2J0_BOMMO,H9J673_BOMMO,H9J6F5_BOMMO,H9J7N1_BOMMO,H9J844_BOMMO,H9J9R7_BOMMO,H9JAW0_BOMMO,H9JBC…
GO Process	GO:0048585	Negative regulation of response to stimulus	43	363	0.4	8.29e-06	7091.H9ISA9,7091.H9ISH7,7091.H9IT82,7091.H9IUC0,7091.H9IUC3,7091.H9IVI6,7091.H9IVI9,7091.H9IWR0,7091.H9IWS6,7091.H9IX62,7091.H9IXF4,7091.H9IZF8,7091.H9J1L2,7091.H9J1L4,7091.H9J1V8,7091.H9J375,7091.H9J3B0,7091.H9J844,7091.H9JAX4,7091.H9JBC3,7091.H9JBK9,7091.H9JD63,7091.H9JDE3,7091.H9JDI4,7091.H9JDN9,7091.H9JE69,7091.H9JED8,7091.H9JES3,7091.H9JEZ7,7091.H9JH61,7091.H9JHS3,7091.H9JIX0,7091.H9JK78,709…	H9ISA9_BOMMO,H9ISH7_BOMMO,H9IT82_BOMMO,H9IUC0_BOMMO,H9IUC3_BOMMO,Spry,H9IVI9_BOMMO,H9IWR0_BOMMO,H9IWS6_BOMMO,H9IX62_BOMMO,H9IXF4_BOMMO,H9IZF8_BOMMO,H9J1L2_BOMMO,H9J1L4_BOMMO,H9J1V8_BOMMO,H9J375_BOMMO,PIAS1,H9J844_BOMMO,H9JAX4_BOMMO,H9JBC3_BOMMO,PC,H9JD63_BOMMO,H9JDE3_BOMMO,H9JDI4_BOMMO,H9JDN9_BOMMO,H9JE69_BOMMO,H9JED8_BOMMO,H9JES3_BOMMO,H9JEZ7_BOMMO,H9JH61_BOMMO,H9JHS3_BOMMO,H9JIX0_BOMMO,H9JK78_B…
GO Process	GO:0023052	Signaling	107	1355	0.23	9.84e-06	7091.E9JEH2,7091.F8UN44,7091.G9I6Y0,7091.H9IS09,7091.H9IS34,7091.H9ISA9,7091.H9ISF3,7091.H9ISH3,7091.H9IT63,7091.H9IUC3,7091.H9IVD1,7091.H9IVI6,7091.H9IVI9,7091.H9IVZ7,7091.H9IW29,7091.H9IWS7,7091.H9IWV6,7091.H9IX62,7091.H9IYS4,7091.H9IYZ5,7091.H9IZ71,7091.H9IZJ3,7091.H9J006,7091.H9J091,7091.H9J0K9,7091.H9J0S0,7091.H9J1K5,7091.H9J1L2,7091.H9J1L4,7091.H9J1N8,7091.H9J1V8,7091.H9J1X8,7091.H9J270,709…	Dapk,HSP70,G9I6Y0_BOMMO,H9IS09_BOMMO,H9IS34_BOMMO,H9ISA9_BOMMO,H9ISF3_BOMMO,H9ISH3_BOMMO,H9IT63_BOMMO,H9IUC3_BOMMO,H9IVD1_BOMMO,Spry,H9IVI9_BOMMO,H9IVZ7_BOMMO,H9IW29_BOMMO,H9IWS7_BOMMO,H9IWV6_BOMMO,H9IX62_BOMMO,H9IYS4_BOMMO,H9IYZ5_BOMMO,H9IZ71_BOMMO,H9IZJ3_BOMMO,H9J006_BOMMO,H9J091_BOMMO,H9J0K9_BOMMO,H9J0S0_BOMMO,H9J1K5_BOMMO,H9J1L2_BOMMO,H9J1L4_BOMMO,H9J1N8_BOMMO,H9J1V8_BOMMO,H9J1X8_BOMMO,H9J270…
GO Process	GO:0050793	Regulation of developmental process	63	652	0.32	1.06e-05	7091.E9JEI1,7091.H9ISA9,7091.H9ISH7,7091.H9IT63,7091.H9IT82,7091.H9ITD6,7091.H9IU36,7091.H9IU72,7091.H9IVI6,7091.H9IVZ7,7091.H9IWB7,7091.H9IWM3,7091.H9IWR0,7091.H9IXX4,7091.H9IYZ5,7091.H9IYZ8,7091.H9IZM0,7091.H9IZV3,7091.H9IZY8,7091.H9J006,7091.H9J061,7091.H9J1L2,7091.H9J1L4,7091.H9J1X8,7091.H9J3B2,7091.H9J3U0,7091.H9J4C1,7091.H9J4H6,7091.H9J549,7091.H9J5A7,7091.H9J818,7091.H9J844,7091.H9J9A1,709…	E9JEI1_BOMMO,H9ISA9_BOMMO,H9ISH7_BOMMO,H9IT63_BOMMO,H9IT82_BOMMO,H9ITD6_BOMMO,H9IU36_BOMMO,H9IU72_BOMMO,Spry,H9IVZ7_BOMMO,H9IWB7_BOMMO,H9IWM3_BOMMO,H9IWR0_BOMMO,H9IXX4_BOMMO,H9IYZ5_BOMMO,H9IYZ8_BOMMO,H9IZM0_BOMMO,H9IZV3_BOMMO,H9IZY8_BOMMO,H9J006_BOMMO,H9J061_BOMMO,H9J1L2_BOMMO,H9J1L4_BOMMO,H9J1X8_BOMMO,H9J3B2_BOMMO,H9J3U0_BOMMO,H9J4C1_BOMMO,H9J4H6_BOMMO,H9J549_BOMMO,H9J5A7_BOMMO,H9J818_BOMMO,H9J8…
GO Process	GO:0031325	Positive regulation of cellular metabolic process	70	761	0.29	1.19e-05	7091.E9JEG9,7091.G9I6Y0,7091.H9ISG2,7091.H9ISH3,7091.H9ISH7,7091.H9IT82,7091.H9IUC3,7091.H9IVD1,7091.H9IVI6,7091.H9IW29,7091.H9IWA9,7091.H9IWH0,7091.H9IWR0,7091.H9IWY2,7091.H9IX35,7091.H9IZ17,7091.H9IZC6,7091.H9IZF8,7091.H9IZY2,7091.H9J0I3,7091.H9J0P2,7091.H9J127,7091.H9J136,7091.H9J198,7091.H9J1L2,7091.H9J1L4,7091.H9J1M6,7091.H9J375,7091.H9J635,7091.H9J6F5,7091.H9J6T9,7091.H9J7D1,7091.H9J7N1,709…	E9JEG9_BOMMO,G9I6Y0_BOMMO,H9ISG2_BOMMO,H9ISH3_BOMMO,H9ISH7_BOMMO,H9IT82_BOMMO,H9IUC3_BOMMO,H9IVD1_BOMMO,Spry,H9IW29_BOMMO,H9IWA9_BOMMO,H9IWH0_BOMMO,H9IWR0_BOMMO,H9IWY2_BOMMO,H9IX35_BOMMO,H9IZ17_BOMMO,H9IZC6_BOMMO,H9IZF8_BOMMO,H9IZY2_BOMMO,H9J0I3_BOMMO,H9J0P2_BOMMO,H9J127_BOMMO,H9J136_BOMMO,H9J198_BOMMO,H9J1L2_BOMMO,H9J1L4_BOMMO,H9J1M6_BOMMO,H9J375_BOMMO,H9J635_BOMMO,H9J6F5_BOMMO,H9J6T9_BOMMO,H9J7…
GO Process	GO:0007276	Gamete generation	67	718	0.3	1.36e-05	7091.E9JEI1,7091.H9ISA9,7091.H9IT63,7091.H9ITD6,7091.H9ITE6,7091.H9IUC3,7091.H9IUZ7,7091.H9IWB7,7091.H9IWY2,7091.H9IXH3,7091.H9IXI6,7091.H9IYD3,7091.H9IYZ5,7091.H9IZJ3,7091.H9IZM0,7091.H9IZU1,7091.H9IZV3,7091.H9IZY2,7091.H9J006,7091.H9J060,7091.H9J198,7091.H9J1K5,7091.H9J1L2,7091.H9J1L4,7091.H9J1X8,7091.H9J297,7091.H9J2J0,7091.H9J476,7091.H9J673,7091.H9J6F5,7091.H9J7N1,7091.H9J844,7091.H9J9R7,709…	E9JEI1_BOMMO,H9ISA9_BOMMO,H9IT63_BOMMO,H9ITD6_BOMMO,Ybp,H9IUC3_BOMMO,H9IUZ7_BOMMO,H9IWB7_BOMMO,H9IWY2_BOMMO,H9IXH3_BOMMO,H9IXI6_BOMMO,H9IYD3_BOMMO,H9IYZ5_BOMMO,H9IZJ3_BOMMO,H9IZM0_BOMMO,H9IZU1_BOMMO,H9IZV3_BOMMO,H9IZY2_BOMMO,H9J006_BOMMO,H9J060_BOMMO,H9J198_BOMMO,H9J1K5_BOMMO,H9J1L2_BOMMO,H9J1L4_BOMMO,H9J1X8_BOMMO,H9J297_BOMMO,H9J2J0_BOMMO,H9J476_BOMMO,H9J673_BOMMO,H9J6F5_BOMMO,H9J7N1_BOMMO,H9J84…
GO Process	GO:0030036	Actin cytoskeleton organization	39	319	0.42	1.46e-05	7091.H9ISA2,7091.H9IVI9,7091.H9IXX4,7091.H9IYS4,7091.H9IZ24,7091.H9J1X8,7091.H9J251,7091.H9J4H6,7091.H9J759,7091.H9J7M9,7091.H9JAW0,7091.H9JBI3,7091.H9JC82,7091.H9JCT9,7091.H9JD81,7091.H9JDI4,7091.H9JDN9,7091.H9JEA0,7091.H9JEK1,7091.H9JGJ5,7091.H9JGN4,7091.H9JHS3,7091.H9JI12,7091.H9JJ57,7091.H9JJS7,7091.H9JJS8,7091.H9JK06,7091.H9JQ24,7091.H9JQK8,7091.H9JRG9,7091.H9JSH1,7091.H9JSH2,7091.H9JSH8,709…	H9ISA2_BOMMO,H9IVI9_BOMMO,H9IXX4_BOMMO,H9IYS4_BOMMO,H9IZ24_BOMMO,H9J1X8_BOMMO,H9J251_BOMMO,H9J4H6_BOMMO,H9J759_BOMMO,H9J7M9_BOMMO,H9JAW0_BOMMO,H9JBI3_BOMMO,H9JC82_BOMMO,H9JCT9_BOMMO,H9JD81_BOMMO,H9JDI4_BOMMO,H9JDN9_BOMMO,H9JEA0_BOMMO,H9JEK1_BOMMO,H9JGJ5_BOMMO,H9JGN4_BOMMO,H9JHS3_BOMMO,H9JI12_BOMMO,H9JJ57_BOMMO,Lasp,H9JJS8_BOMMO,H9JK06_BOMMO,H9JQ24_BOMMO,H9JQK8_BOMMO,H9JRG9_BOMMO,H9JSH1_BOMMO,H9JS…
GO Process	GO:0031175	Neuron projection development	48	441	0.37	1.46e-05	7091.H9ISF3,7091.H9IWY2,7091.H9IXX4,7091.H9IY07,7091.H9IYS8,7091.H9IYZ5,7091.H9J006,7091.H9J0N4,7091.H9J0P2,7091.H9J1L2,7091.H9J1L4,7091.H9J1X8,7091.H9J2J0,7091.H9J2W4,7091.H9J3B2,7091.H9J4H6,7091.H9J549,7091.H9J6G3,7091.H9J9D6,7091.H9JAE7,7091.H9JAL0,7091.H9JAW0,7091.H9JB85,7091.H9JBI3,7091.H9JBJ6,7091.H9JC63,7091.H9JCH1,7091.H9JD81,7091.H9JDI0,7091.H9JDI4,7091.H9JDN9,7091.H9JEK1,7091.H9JES8,709…	H9ISF3_BOMMO,H9IWY2_BOMMO,H9IXX4_BOMMO,H9IY07_BOMMO,H9IYS8_BOMMO,H9IYZ5_BOMMO,H9J006_BOMMO,H9J0N4_BOMMO,H9J0P2_BOMMO,H9J1L2_BOMMO,H9J1L4_BOMMO,H9J1X8_BOMMO,H9J2J0_BOMMO,H9J2W4_BOMMO,H9J3B2_BOMMO,H9J4H6_BOMMO,H9J549_BOMMO,H9J6G3_BOMMO,H9J9D6_BOMMO,H9JAE7_BOMMO,H9JAL0_BOMMO,H9JAW0_BOMMO,H9JB85_BOMMO,H9JBI3_BOMMO,H9JBJ6_BOMMO,H9JC63_BOMMO,H9JCH1_BOMMO,H9JD81_BOMMO,H9JDI0_BOMMO,H9JDI4_BOMMO,H9JDN9_BO…
GO Process	GO:0009605	Response to external stimulus	72	798	0.29	1.5e-05	7091.E9JEI1,7091.H9ISF3,7091.H9ITD6,7091.H9IUZ7,7091.H9IW79,7091.H9IX62,7091.H9IXX4,7091.H9IY07,7091.H9IYS0,7091.H9IYS8,7091.H9IYZ5,7091.H9IZF8,7091.H9IZJ3,7091.H9J006,7091.H9J0P2,7091.H9J127,7091.H9J1I6,7091.H9J1K5,7091.H9J1X8,7091.H9J2J0,7091.H9J2W4,7091.H9J375,7091.H9J3B0,7091.H9J3B2,7091.H9J4H6,7091.H9J549,7091.H9J6G3,7091.H9J844,7091.H9JAE7,7091.H9JAW0,7091.H9JBI3,7091.H9JBJ6,7091.H9JC63,709…	E9JEI1_BOMMO,H9ISF3_BOMMO,H9ITD6_BOMMO,H9IUZ7_BOMMO,H9IW79_BOMMO,H9IX62_BOMMO,H9IXX4_BOMMO,H9IY07_BOMMO,H9IYS0_BOMMO,H9IYS8_BOMMO,H9IYZ5_BOMMO,H9IZF8_BOMMO,H9IZJ3_BOMMO,H9J006_BOMMO,H9J0P2_BOMMO,H9J127_BOMMO,H9J1I6_BOMMO,H9J1K5_BOMMO,H9J1X8_BOMMO,H9J2J0_BOMMO,H9J2W4_BOMMO,H9J375_BOMMO,PIAS1,H9J3B2_BOMMO,H9J4H6_BOMMO,H9J549_BOMMO,H9J6G3_BOMMO,H9J844_BOMMO,H9JAE7_BOMMO,H9JAW0_BOMMO,H9JBI3_BOMMO,H9J…
GO Process	GO:0009892	Negative regulation of metabolic process	69	756	0.29	1.82e-05	7091.E9JEI1,7091.F8UN44,7091.H9ISF3,7091.H9ISH7,7091.H9IT28,7091.H9IT82,7091.H9IUZ7,7091.H9IVI6,7091.H9IVZ7,7091.H9IWA9,7091.H9IWY2,7091.H9IX62,7091.H9IYS7,7091.H9IZC6,7091.H9J0P2,7091.H9J1I6,7091.H9J1L2,7091.H9J1L4,7091.H9J1V1,7091.H9J375,7091.H9J3B2,7091.H9J476,7091.H9J4C1,7091.H9J4C9,7091.H9J5E5,7091.H9J5G7,7091.H9J5T3,7091.H9J6I7,7091.H9J7F8,7091.H9J7Z2,7091.H9J8B7,7091.H9J8C8,7091.H9J8P1,709…	E9JEI1_BOMMO,HSP70,H9ISF3_BOMMO,H9ISH7_BOMMO,H9IT28_BOMMO,H9IT82_BOMMO,H9IUZ7_BOMMO,Spry,H9IVZ7_BOMMO,H9IWA9_BOMMO,H9IWY2_BOMMO,H9IX62_BOMMO,H9IYS7_BOMMO,H9IZC6_BOMMO,H9J0P2_BOMMO,H9J1I6_BOMMO,H9J1L2_BOMMO,H9J1L4_BOMMO,H9J1V1_BOMMO,H9J375_BOMMO,H9J3B2_BOMMO,H9J476_BOMMO,H9J4C1_BOMMO,H9J4C9_BOMMO,Serpin-19,H9J5G7_BOMMO,H9J5T3_BOMMO,H9J6I7_BOMMO,H9J7F8_BOMMO,H9J7Z2_BOMMO,H9J8B7_BOMMO,H9J8C8_BOMMO,H…
GO Process	GO:0048707	Instar larval or pupal morphogenesis	43	377	0.39	1.93e-05	7091.E9JEH2,7091.H9ISA9,7091.H9IT63,7091.H9IZC6,7091.H9IZF8,7091.H9IZJ3,7091.H9IZY8,7091.H9J006,7091.H9J0B0,7091.H9J3B2,7091.H9J4H6,7091.H9J549,7091.H9J5G7,7091.H9J759,7091.H9J818,7091.H9J844,7091.H9JAW0,7091.H9JBI3,7091.H9JC82,7091.H9JD17,7091.H9JDC2,7091.H9JDE3,7091.H9JDI0,7091.H9JDQ2,7091.H9JES3,7091.H9JES8,7091.H9JGJ5,7091.H9JH88,7091.H9JH99,7091.H9JHS3,7091.H9JI12,7091.H9JIQ4,7091.H9JK06,709…	Dapk,H9ISA9_BOMMO,H9IT63_BOMMO,H9IZC6_BOMMO,H9IZF8_BOMMO,H9IZJ3_BOMMO,H9IZY8_BOMMO,H9J006_BOMMO,H9J0B0_BOMMO,H9J3B2_BOMMO,H9J4H6_BOMMO,H9J549_BOMMO,H9J5G7_BOMMO,H9J759_BOMMO,H9J818_BOMMO,H9J844_BOMMO,H9JAW0_BOMMO,H9JBI3_BOMMO,H9JC82_BOMMO,H9JD17_BOMMO,H9JDC2_BOMMO,H9JDE3_BOMMO,H9JDI0_BOMMO,H9JDQ2_BOMMO,H9JES3_BOMMO,H9JES8_BOMMO,H9JGJ5_BOMMO,H9JH88_BOMMO,H9JH99_BOMMO,H9JHS3_BOMMO,H9JI12_BOMMO,H9JI…
GO Process	GO:0016071	mRNA metabolic process	41	353	0.4	2.35e-05	7091.H9ISF3,7091.H9ITD6,7091.H9ITE6,7091.H9IWA9,7091.H9IWF9,7091.H9IX16,7091.H9IYM9,7091.H9J060,7091.H9J1L2,7091.H9J1L4,7091.H9J476,7091.H9J5T3,7091.H9J5Z8,7091.H9J621,7091.H9J6S1,7091.H9J7N1,7091.H9J9R7,7091.H9JAD1,7091.H9JBE9,7091.H9JEJ8,7091.H9JEK7,7091.H9JEX6,7091.H9JFA5,7091.H9JFV2,7091.H9JHU9,7091.H9JJC4,7091.H9JKX0,7091.H9JL82,7091.H9JNW1,7091.H9JP62,7091.H9JQV8,7091.H9JR74,7091.H9JRB1,709…	H9ISF3_BOMMO,H9ITD6_BOMMO,Ybp,H9IWA9_BOMMO,H9IWF9_BOMMO,H9IX16_BOMMO,H9IYM9_BOMMO,H9J060_BOMMO,H9J1L2_BOMMO,H9J1L4_BOMMO,H9J476_BOMMO,H9J5T3_BOMMO,H9J5Z8_BOMMO,H9J621_BOMMO,H9J6S1_BOMMO,H9J7N1_BOMMO,H9J9R7_BOMMO,H9JAD1_BOMMO,H9JBE9_BOMMO,H9JEJ8_BOMMO,H9JEK7_BOMMO,H9JEX6_BOMMO,H9JFA5_BOMMO,H9JFV2_BOMMO,H9JHU9_BOMMO,H9JJC4_BOMMO,H9JKX0_BOMMO,H9JL82_BOMMO,H9JNW1_BOMMO,H9JP62_BOMMO,H9JQV8_BOMMO,H9JR7…
GO Process	GO:0048477	Oogenesis	50	479	0.35	2.46e-05	7091.E9JEI1,7091.H9ISA9,7091.H9ITE6,7091.H9IUC3,7091.H9IUZ7,7091.H9IWB7,7091.H9IWY2,7091.H9IXH3,7091.H9IXI6,7091.H9IYZ5,7091.H9IZJ3,7091.H9IZM0,7091.H9IZU1,7091.H9IZV3,7091.H9IZY2,7091.H9J006,7091.H9J060,7091.H9J198,7091.H9J1K5,7091.H9J1L2,7091.H9J1L4,7091.H9J1X8,7091.H9J6F5,7091.H9J7N1,7091.H9J844,7091.H9J9R7,7091.H9JAW0,7091.H9JBI3,7091.H9JC92,7091.H9JD63,7091.H9JD81,7091.H9JDM0,7091.H9JDN9,709…	E9JEI1_BOMMO,H9ISA9_BOMMO,Ybp,H9IUC3_BOMMO,H9IUZ7_BOMMO,H9IWB7_BOMMO,H9IWY2_BOMMO,H9IXH3_BOMMO,H9IXI6_BOMMO,H9IYZ5_BOMMO,H9IZJ3_BOMMO,H9IZM0_BOMMO,H9IZU1_BOMMO,H9IZV3_BOMMO,H9IZY2_BOMMO,H9J006_BOMMO,H9J060_BOMMO,H9J198_BOMMO,H9J1K5_BOMMO,H9J1L2_BOMMO,H9J1L4_BOMMO,H9J1X8_BOMMO,H9J6F5_BOMMO,H9J7N1_BOMMO,H9J844_BOMMO,H9J9R7_BOMMO,H9JAW0_BOMMO,H9JBI3_BOMMO,H9JC92_BOMMO,H9JD63_BOMMO,H9JD81_BOMMO,H9JDM…
GO Process	GO:0010605	Negative regulation of macromolecule metabolic process	65	702	0.3	2.47e-05	7091.E9JEI1,7091.F8UN44,7091.H9ISF3,7091.H9ISH7,7091.H9IT28,7091.H9IT82,7091.H9IUZ7,7091.H9IVI6,7091.H9IWA9,7091.H9IX62,7091.H9IYS7,7091.H9IZC6,7091.H9J0P2,7091.H9J1I6,7091.H9J1L2,7091.H9J1L4,7091.H9J1V1,7091.H9J3B2,7091.H9J476,7091.H9J4C1,7091.H9J4C9,7091.H9J5E5,7091.H9J5G7,7091.H9J5T3,7091.H9J6I7,7091.H9J7F8,7091.H9J7Z2,7091.H9J8B7,7091.H9J8C8,7091.H9J8P1,7091.H9J934,7091.H9JAX4,7091.H9JAY3,709…	E9JEI1_BOMMO,HSP70,H9ISF3_BOMMO,H9ISH7_BOMMO,H9IT28_BOMMO,H9IT82_BOMMO,H9IUZ7_BOMMO,Spry,H9IWA9_BOMMO,H9IX62_BOMMO,H9IYS7_BOMMO,H9IZC6_BOMMO,H9J0P2_BOMMO,H9J1I6_BOMMO,H9J1L2_BOMMO,H9J1L4_BOMMO,H9J1V1_BOMMO,H9J3B2_BOMMO,H9J476_BOMMO,H9J4C1_BOMMO,H9J4C9_BOMMO,Serpin-19,H9J5G7_BOMMO,H9J5T3_BOMMO,H9J6I7_BOMMO,H9J7F8_BOMMO,H9J7Z2_BOMMO,H9J8B7_BOMMO,H9J8C8_BOMMO,H9J8P1_BOMMO,H9J934_BOMMO,H9JAX4_BOMMO,H…
GO Process	GO:0048667	Cell morphogenesis involved in neuron differentiation	44	395	0.38	2.47e-05	7091.H9ISF3,7091.H9IWY2,7091.H9IXX4,7091.H9IY07,7091.H9IYS8,7091.H9IYZ5,7091.H9J006,7091.H9J0P2,7091.H9J1L2,7091.H9J1L4,7091.H9J1V1,7091.H9J1X8,7091.H9J2J0,7091.H9J2W4,7091.H9J3B2,7091.H9J4H6,7091.H9J549,7091.H9J6G3,7091.H9JAE7,7091.H9JAL0,7091.H9JAW0,7091.H9JB85,7091.H9JBI3,7091.H9JBJ6,7091.H9JC63,7091.H9JCH1,7091.H9JD81,7091.H9JDI0,7091.H9JDN9,7091.H9JEK1,7091.H9JES8,7091.H9JF35,7091.H9JH88,709…	H9ISF3_BOMMO,H9IWY2_BOMMO,H9IXX4_BOMMO,H9IY07_BOMMO,H9IYS8_BOMMO,H9IYZ5_BOMMO,H9J006_BOMMO,H9J0P2_BOMMO,H9J1L2_BOMMO,H9J1L4_BOMMO,H9J1V1_BOMMO,H9J1X8_BOMMO,H9J2J0_BOMMO,H9J2W4_BOMMO,H9J3B2_BOMMO,H9J4H6_BOMMO,H9J549_BOMMO,H9J6G3_BOMMO,H9JAE7_BOMMO,H9JAL0_BOMMO,H9JAW0_BOMMO,H9JB85_BOMMO,H9JBI3_BOMMO,H9JBJ6_BOMMO,H9JC63_BOMMO,H9JCH1_BOMMO,H9JD81_BOMMO,H9JDI0_BOMMO,H9JDN9_BOMMO,H9JEK1_BOMMO,H9JES8_BO…
GO Process	GO:0048609	Multicellular organismal reproductive process	71	796	0.28	2.53e-05	7091.E9JEI1,7091.H9ISA9,7091.H9IT63,7091.H9ITD6,7091.H9ITE6,7091.H9IUC3,7091.H9IUZ7,7091.H9IWB7,7091.H9IWY2,7091.H9IXH3,7091.H9IXI6,7091.H9IYD3,7091.H9IYZ5,7091.H9IZJ3,7091.H9IZM0,7091.H9IZU1,7091.H9IZV3,7091.H9IZY2,7091.H9J006,7091.H9J060,7091.H9J198,7091.H9J1K5,7091.H9J1L2,7091.H9J1L4,7091.H9J1X8,7091.H9J297,7091.H9J2J0,7091.H9J2W4,7091.H9J476,7091.H9J673,7091.H9J6F5,7091.H9J7N1,7091.H9J844,709…	E9JEI1_BOMMO,H9ISA9_BOMMO,H9IT63_BOMMO,H9ITD6_BOMMO,Ybp,H9IUC3_BOMMO,H9IUZ7_BOMMO,H9IWB7_BOMMO,H9IWY2_BOMMO,H9IXH3_BOMMO,H9IXI6_BOMMO,H9IYD3_BOMMO,H9IYZ5_BOMMO,H9IZJ3_BOMMO,H9IZM0_BOMMO,H9IZU1_BOMMO,H9IZV3_BOMMO,H9IZY2_BOMMO,H9J006_BOMMO,H9J060_BOMMO,H9J198_BOMMO,H9J1K5_BOMMO,H9J1L2_BOMMO,H9J1L4_BOMMO,H9J1X8_BOMMO,H9J297_BOMMO,H9J2J0_BOMMO,H9J2W4_BOMMO,H9J476_BOMMO,H9J673_BOMMO,H9J6F5_BOMMO,H9J7N…
GO Process	GO:0006468	Protein phosphorylation	36	289	0.43	2.57e-05	7091.E9JEH2,7091.H9ISA9,7091.H9ISF3,7091.H9IWB7,7091.H9IX62,7091.H9J270,7091.H9J4C1,7091.H9J521,7091.H9J7J9,7091.H9J7R9,7091.H9JAK7,7091.H9JAY1,7091.H9JBJ6,7091.H9JBZ1,7091.H9JC07,7091.H9JDI0,7091.H9JE17,7091.H9JET7,7091.H9JET9,7091.H9JFN9,7091.H9JG59,7091.H9JHI2,7091.H9JIQ4,7091.H9JIW5,7091.H9JJ57,7091.H9JJG3,7091.H9JLV3,7091.H9JPB6,7091.H9JPB9,7091.H9JR26,7091.H9JRU4,7091.H9JTJ4,7091.H9JU81,709…	Dapk,H9ISA9_BOMMO,H9ISF3_BOMMO,H9IWB7_BOMMO,H9IX62_BOMMO,H9J270_BOMMO,H9J4C1_BOMMO,H9J521_BOMMO,H9J7J9_BOMMO,H9J7R9_BOMMO,H9JAK7_BOMMO,H9JAY1_BOMMO,H9JBJ6_BOMMO,H9JBZ1_BOMMO,H9JC07_BOMMO,H9JDI0_BOMMO,H9JE17_BOMMO,H9JET7_BOMMO,H9JET9_BOMMO,H9JFN9_BOMMO,H9JG59_BOMMO,H9JHI2_BOMMO,H9JIQ4_BOMMO,H9JIW5_BOMMO,H9JJ57_BOMMO,H9JJG3_BOMMO,H9JLV3_BOMMO,H9JPB6_BOMMO,H9JPB9_BOMMO,H9JR26_BOMMO,H9JRU4_BOMMO,H9JT…
GO Process	GO:0090304	Nucleic acid metabolic process	91	1124	0.24	3.04e-05	7091.H9ISF3,7091.H9ITD6,7091.H9ITE6,7091.H9IU36,7091.H9IUZ7,7091.H9IV93,7091.H9IWA9,7091.H9IWF9,7091.H9IWS7,7091.H9IX16,7091.H9IYM9,7091.H9IZU1,7091.H9J060,7091.H9J0T4,7091.H9J1H8,7091.H9J1L2,7091.H9J1L4,7091.H9J1Q9,7091.H9J3B0,7091.H9J3V9,7091.H9J476,7091.H9J558,7091.H9J5T3,7091.H9J5T7,7091.H9J5Z8,7091.H9J621,7091.H9J673,7091.H9J6S1,7091.H9J7N1,7091.H9J7U6,7091.H9J9R7,7091.H9JAD1,7091.H9JB43,709…	H9ISF3_BOMMO,H9ITD6_BOMMO,Ybp,H9IU36_BOMMO,H9IUZ7_BOMMO,H9IV93_BOMMO,H9IWA9_BOMMO,H9IWF9_BOMMO,H9IWS7_BOMMO,H9IX16_BOMMO,H9IYM9_BOMMO,H9IZU1_BOMMO,H9J060_BOMMO,H9J0T4_BOMMO,H9J1H8_BOMMO,H9J1L2_BOMMO,H9J1L4_BOMMO,H9J1Q9_BOMMO,PIAS1,H9J3V9_BOMMO,H9J476_BOMMO,H9J558_BOMMO,H9J5T3_BOMMO,H9J5T7_BOMMO,H9J5Z8_BOMMO,H9J621_BOMMO,H9J673_BOMMO,H9J6S1_BOMMO,H9J7N1_BOMMO,H9J7U6_BOMMO,H9J9R7_BOMMO,H9JAD1_BOMMO…
GO Process	GO:0032989	Cellular component morphogenesis	51	500	0.34	3.32e-05	7091.H9ISF3,7091.H9IWY2,7091.H9IXX4,7091.H9IY07,7091.H9IYS8,7091.H9IYZ5,7091.H9IZ24,7091.H9IZM0,7091.H9IZU1,7091.H9IZV3,7091.H9J006,7091.H9J0P2,7091.H9J1L2,7091.H9J1L4,7091.H9J1X8,7091.H9J2J0,7091.H9J2W4,7091.H9J3B2,7091.H9J4H6,7091.H9J549,7091.H9J6G3,7091.H9J9R7,7091.H9JAE7,7091.H9JAL0,7091.H9JAW0,7091.H9JB85,7091.H9JBI3,7091.H9JBJ6,7091.H9JC63,7091.H9JCH1,7091.H9JD81,7091.H9JDI0,7091.H9JDN9,709…	H9ISF3_BOMMO,H9IWY2_BOMMO,H9IXX4_BOMMO,H9IY07_BOMMO,H9IYS8_BOMMO,H9IYZ5_BOMMO,H9IZ24_BOMMO,H9IZM0_BOMMO,H9IZU1_BOMMO,H9IZV3_BOMMO,H9J006_BOMMO,H9J0P2_BOMMO,H9J1L2_BOMMO,H9J1L4_BOMMO,H9J1X8_BOMMO,H9J2J0_BOMMO,H9J2W4_BOMMO,H9J3B2_BOMMO,H9J4H6_BOMMO,H9J549_BOMMO,H9J6G3_BOMMO,H9J9R7_BOMMO,H9JAE7_BOMMO,H9JAL0_BOMMO,H9JAW0_BOMMO,H9JB85_BOMMO,H9JBI3_BOMMO,H9JBJ6_BOMMO,H9JC63_BOMMO,H9JCH1_BOMMO,H9JD81_BO…
GO Process	GO:0060562	Epithelial tube morphogenesis	44	404	0.37	4.04e-05	7091.E9JEH2,7091.H9ISA9,7091.H9IT63,7091.H9IVI6,7091.H9IZF8,7091.H9IZJ3,7091.H9IZY8,7091.H9J0B0,7091.H9J1K5,7091.H9J3B2,7091.H9J4H6,7091.H9J549,7091.H9J5G7,7091.H9J759,7091.H9J818,7091.H9JAW0,7091.H9JBI3,7091.H9JBJ6,7091.H9JC82,7091.H9JD17,7091.H9JDC2,7091.H9JDE3,7091.H9JDI0,7091.H9JDI4,7091.H9JDQ2,7091.H9JE69,7091.H9JES3,7091.H9JES8,7091.H9JGJ5,7091.H9JH88,7091.H9JH99,7091.H9JI12,7091.H9JIQ4,709…	Dapk,H9ISA9_BOMMO,H9IT63_BOMMO,Spry,H9IZF8_BOMMO,H9IZJ3_BOMMO,H9IZY8_BOMMO,H9J0B0_BOMMO,H9J1K5_BOMMO,H9J3B2_BOMMO,H9J4H6_BOMMO,H9J549_BOMMO,H9J5G7_BOMMO,H9J759_BOMMO,H9J818_BOMMO,H9JAW0_BOMMO,H9JBI3_BOMMO,H9JBJ6_BOMMO,H9JC82_BOMMO,H9JD17_BOMMO,H9JDC2_BOMMO,H9JDE3_BOMMO,H9JDI0_BOMMO,H9JDI4_BOMMO,H9JDQ2_BOMMO,H9JE69_BOMMO,H9JES3_BOMMO,H9JES8_BOMMO,H9JGJ5_BOMMO,H9JH88_BOMMO,H9JH99_BOMMO,H9JI12_BOMMO…
GO Process	GO:0048563	Post-embryonic animal organ morphogenesis	39	341	0.39	5.73e-05	7091.E9JEH2,7091.H9ISA9,7091.H9IT63,7091.H9IX62,7091.H9IZF8,7091.H9IZJ3,7091.H9IZY8,7091.H9J0B0,7091.H9J3B2,7091.H9J4H6,7091.H9J549,7091.H9J5G7,7091.H9J759,7091.H9J818,7091.H9JAW0,7091.H9JBI3,7091.H9JC82,7091.H9JD17,7091.H9JDC2,7091.H9JDE3,7091.H9JDI0,7091.H9JDQ2,7091.H9JES3,7091.H9JES8,7091.H9JGJ5,7091.H9JH88,7091.H9JH99,7091.H9JI12,7091.H9JIQ4,7091.H9JK06,7091.H9JK78,7091.H9JML3,7091.H9JQK8,709…	Dapk,H9ISA9_BOMMO,H9IT63_BOMMO,H9IX62_BOMMO,H9IZF8_BOMMO,H9IZJ3_BOMMO,H9IZY8_BOMMO,H9J0B0_BOMMO,H9J3B2_BOMMO,H9J4H6_BOMMO,H9J549_BOMMO,H9J5G7_BOMMO,H9J759_BOMMO,H9J818_BOMMO,H9JAW0_BOMMO,H9JBI3_BOMMO,H9JC82_BOMMO,H9JD17_BOMMO,H9JDC2_BOMMO,H9JDE3_BOMMO,H9JDI0_BOMMO,H9JDQ2_BOMMO,H9JES3_BOMMO,H9JES8_BOMMO,H9JGJ5_BOMMO,H9JH88_BOMMO,H9JH99_BOMMO,H9JI12_BOMMO,H9JIQ4_BOMMO,H9JK06_BOMMO,H9JK78_BOMMO,S,H9…
GO Process	GO:0042592	Homeostatic process	45	428	0.35	7.07e-05	7091.B3VBE3,7091.F8UN44,7091.G9I6Y0,7091.H9ISF3,7091.H9ISH3,7091.H9ISK2,7091.H9IVD1,7091.H9IVY5,7091.H9IWB7,7091.H9IWY2,7091.H9IX62,7091.H9IYD3,7091.H9IYP6,7091.H9IZF8,7091.H9IZM0,7091.H9J1V1,7091.H9J1X8,7091.H9J490,7091.H9J549,7091.H9J844,7091.H9J8D7,7091.H9J965,7091.H9J966,7091.H9JA22,7091.H9JAW0,7091.H9JAW1,7091.H9JAY1,7091.H9JBB3,7091.H9JBI3,7091.H9JEZ7,7091.H9JGJ5,7091.H9JHQ1,7091.H9JHS3,709…	B3VBE3_BOMMO,HSP70,G9I6Y0_BOMMO,H9ISF3_BOMMO,H9ISH3_BOMMO,H9ISK2_BOMMO,H9IVD1_BOMMO,H9IVY5_BOMMO,H9IWB7_BOMMO,H9IWY2_BOMMO,H9IX62_BOMMO,H9IYD3_BOMMO,H9IYP6_BOMMO,H9IZF8_BOMMO,H9IZM0_BOMMO,H9J1V1_BOMMO,H9J1X8_BOMMO,H9J490_BOMMO,H9J549_BOMMO,H9J844_BOMMO,H9J8D7_BOMMO,H9J965_BOMMO,H9J966_BOMMO,H9JA22_BOMMO,H9JAW0_BOMMO,H9JAW1_BOMMO,H9JAY1_BOMMO,H9JBB3_BOMMO,H9JBI3_BOMMO,H9JEZ7_BOMMO,H9JGJ5_BOMMO,H9J…
GO Process	GO:0007292	Female gamete generation	51	516	0.33	7.43e-05	7091.E9JEI1,7091.H9ISA9,7091.H9ITE6,7091.H9IUC3,7091.H9IUZ7,7091.H9IWB7,7091.H9IWY2,7091.H9IXH3,7091.H9IXI6,7091.H9IYZ5,7091.H9IZJ3,7091.H9IZM0,7091.H9IZU1,7091.H9IZV3,7091.H9IZY2,7091.H9J006,7091.H9J060,7091.H9J198,7091.H9J1K5,7091.H9J1L2,7091.H9J1L4,7091.H9J1X8,7091.H9J6F5,7091.H9J7N1,7091.H9J844,7091.H9J9R7,7091.H9JAW0,7091.H9JBI3,7091.H9JBZ1,7091.H9JC92,7091.H9JD63,7091.H9JD81,7091.H9JDM0,709…	E9JEI1_BOMMO,H9ISA9_BOMMO,Ybp,H9IUC3_BOMMO,H9IUZ7_BOMMO,H9IWB7_BOMMO,H9IWY2_BOMMO,H9IXH3_BOMMO,H9IXI6_BOMMO,H9IYZ5_BOMMO,H9IZJ3_BOMMO,H9IZM0_BOMMO,H9IZU1_BOMMO,H9IZV3_BOMMO,H9IZY2_BOMMO,H9J006_BOMMO,H9J060_BOMMO,H9J198_BOMMO,H9J1K5_BOMMO,H9J1L2_BOMMO,H9J1L4_BOMMO,H9J1X8_BOMMO,H9J6F5_BOMMO,H9J7N1_BOMMO,H9J844_BOMMO,H9J9R7_BOMMO,H9JAW0_BOMMO,H9JBI3_BOMMO,H9JBZ1_BOMMO,H9JC92_BOMMO,H9JD63_BOMMO,H9JD8…
GO Process	GO:0007552	Metamorphosis	43	401	0.36	7.43e-05	7091.E9JEH2,7091.H9ISA9,7091.H9IT63,7091.H9IZC6,7091.H9IZF8,7091.H9IZJ3,7091.H9IZY8,7091.H9J006,7091.H9J0B0,7091.H9J3B2,7091.H9J4H6,7091.H9J549,7091.H9J5G7,7091.H9J759,7091.H9J818,7091.H9J844,7091.H9JAW0,7091.H9JBI3,7091.H9JC82,7091.H9JD17,7091.H9JDC2,7091.H9JDE3,7091.H9JDI0,7091.H9JDQ2,7091.H9JES3,7091.H9JES8,7091.H9JGJ5,7091.H9JH88,7091.H9JH99,7091.H9JHS3,7091.H9JI12,7091.H9JIQ4,7091.H9JK06,709…	Dapk,H9ISA9_BOMMO,H9IT63_BOMMO,H9IZC6_BOMMO,H9IZF8_BOMMO,H9IZJ3_BOMMO,H9IZY8_BOMMO,H9J006_BOMMO,H9J0B0_BOMMO,H9J3B2_BOMMO,H9J4H6_BOMMO,H9J549_BOMMO,H9J5G7_BOMMO,H9J759_BOMMO,H9J818_BOMMO,H9J844_BOMMO,H9JAW0_BOMMO,H9JBI3_BOMMO,H9JC82_BOMMO,H9JD17_BOMMO,H9JDC2_BOMMO,H9JDE3_BOMMO,H9JDI0_BOMMO,H9JDQ2_BOMMO,H9JES3_BOMMO,H9JES8_BOMMO,H9JGJ5_BOMMO,H9JH88_BOMMO,H9JH99_BOMMO,H9JHS3_BOMMO,H9JI12_BOMMO,H9JI…
GO Process	GO:0031324	Negative regulation of cellular metabolic process	51	516	0.33	7.43e-05	7091.E9JEI1,7091.H9ISH7,7091.H9IT28,7091.H9IT82,7091.H9IVI6,7091.H9IVZ7,7091.H9IWY2,7091.H9IX62,7091.H9IYS7,7091.H9IZC6,7091.H9J0P2,7091.H9J1I6,7091.H9J1L2,7091.H9J1L4,7091.H9J1V1,7091.H9J375,7091.H9J3B2,7091.H9J476,7091.H9J4C1,7091.H9J4C9,7091.H9J7F8,7091.H9J7Z2,7091.H9J8B7,7091.H9J8C8,7091.H9J8P1,7091.H9J934,7091.H9JAY3,7091.H9JBC3,7091.H9JBK9,7091.H9JBX3,7091.H9JD63,7091.H9JEQ0,7091.H9JES3,709…	E9JEI1_BOMMO,H9ISH7_BOMMO,H9IT28_BOMMO,H9IT82_BOMMO,Spry,H9IVZ7_BOMMO,H9IWY2_BOMMO,H9IX62_BOMMO,H9IYS7_BOMMO,H9IZC6_BOMMO,H9J0P2_BOMMO,H9J1I6_BOMMO,H9J1L2_BOMMO,H9J1L4_BOMMO,H9J1V1_BOMMO,H9J375_BOMMO,H9J3B2_BOMMO,H9J476_BOMMO,H9J4C1_BOMMO,H9J4C9_BOMMO,H9J7F8_BOMMO,H9J7Z2_BOMMO,H9J8B7_BOMMO,H9J8C8_BOMMO,H9J8P1_BOMMO,H9J934_BOMMO,H9JAY3_BOMMO,H9JBC3_BOMMO,PC,H9JBX3_BOMMO,H9JD63_BOMMO,H9JEQ0_BOMMO,H…
GO Process	GO:0006935	Chemotaxis	34	279	0.42	7.55e-05	7091.H9IXX4,7091.H9IY07,7091.H9IYS8,7091.H9IYZ5,7091.H9J0P2,7091.H9J1X8,7091.H9J2J0,7091.H9J375,7091.H9J3B2,7091.H9J4H6,7091.H9J549,7091.H9J6G3,7091.H9JAE7,7091.H9JAW0,7091.H9JBI3,7091.H9JBJ6,7091.H9JC63,7091.H9JCH1,7091.H9JD81,7091.H9JDI0,7091.H9JDN9,7091.H9JEK1,7091.H9JF35,7091.H9JH88,7091.H9JJ33,7091.H9JJG2,7091.H9JP99,7091.H9JRM9,7091.H9JRP2,7091.H9JRU4,7091.H9JV53,7091.H9JX00,7091.H9JXK3,709…	H9IXX4_BOMMO,H9IY07_BOMMO,H9IYS8_BOMMO,H9IYZ5_BOMMO,H9J0P2_BOMMO,H9J1X8_BOMMO,H9J2J0_BOMMO,H9J375_BOMMO,H9J3B2_BOMMO,H9J4H6_BOMMO,H9J549_BOMMO,H9J6G3_BOMMO,H9JAE7_BOMMO,H9JAW0_BOMMO,H9JBI3_BOMMO,H9JBJ6_BOMMO,H9JC63_BOMMO,H9JCH1_BOMMO,H9JD81_BOMMO,H9JDI0_BOMMO,H9JDN9_BOMMO,H9JEK1_BOMMO,H9JF35_BOMMO,H9JH88_BOMMO,H9JJ33_BOMMO,H9JJG2_BOMMO,H9JP99_BOMMO,H9JRM9_BOMMO,H9JRP2_BOMMO,H9JRU4_BOMMO,H9JV53_BO…
GO Process	GO:0000904	Cell morphogenesis involved in differentiation	46	446	0.34	8.34e-05	7091.H9ISF3,7091.H9IUZ7,7091.H9IWY2,7091.H9IXI6,7091.H9IXX4,7091.H9IY07,7091.H9IYS8,7091.H9IYZ5,7091.H9J006,7091.H9J0P2,7091.H9J1L2,7091.H9J1L4,7091.H9J1V1,7091.H9J1X8,7091.H9J2J0,7091.H9J2W4,7091.H9J3B2,7091.H9J4H6,7091.H9J549,7091.H9J6G3,7091.H9JAE7,7091.H9JAL0,7091.H9JAW0,7091.H9JB85,7091.H9JBI3,7091.H9JBJ6,7091.H9JC63,7091.H9JCH1,7091.H9JD81,7091.H9JDI0,7091.H9JDN9,7091.H9JEK1,7091.H9JES8,709…	H9ISF3_BOMMO,H9IUZ7_BOMMO,H9IWY2_BOMMO,H9IXI6_BOMMO,H9IXX4_BOMMO,H9IY07_BOMMO,H9IYS8_BOMMO,H9IYZ5_BOMMO,H9J006_BOMMO,H9J0P2_BOMMO,H9J1L2_BOMMO,H9J1L4_BOMMO,H9J1V1_BOMMO,H9J1X8_BOMMO,H9J2J0_BOMMO,H9J2W4_BOMMO,H9J3B2_BOMMO,H9J4H6_BOMMO,H9J549_BOMMO,H9J6G3_BOMMO,H9JAE7_BOMMO,H9JAL0_BOMMO,H9JAW0_BOMMO,H9JB85_BOMMO,H9JBI3_BOMMO,H9JBJ6_BOMMO,H9JC63_BOMMO,H9JCH1_BOMMO,H9JD81_BOMMO,H9JDI0_BOMMO,H9JDN9_BO…
GO Process	GO:0044260	Cellular macromolecule metabolic process	99	1292	0.21	8.43e-05	7091.C7AQZ4,7091.D3GGI9,7091.E9JEI1,7091.F8UN44,7091.G9I6Y0,7091.H9ISF3,7091.H9ISG9,7091.H9ISH3,7091.H9ISK2,7091.H9IT63,7091.H9IU23,7091.H9IUC3,7091.H9IV93,7091.H9IWA9,7091.H9IWM3,7091.H9IWS7,7091.H9IX17,7091.H9IXH3,7091.H9IY97,7091.H9IZ17,7091.H9IZC6,7091.H9IZS4,7091.H9IZU1,7091.H9J029,7091.H9J0H1,7091.H9J0I3,7091.H9J0S0,7091.H9J1L2,7091.H9J1L4,7091.H9J297,7091.H9J2B1,7091.H9J2D4,7091.H9J2J0,709…	DnaJ-6,FDL,E9JEI1_BOMMO,HSP70,G9I6Y0_BOMMO,H9ISF3_BOMMO,H9ISG9_BOMMO,H9ISH3_BOMMO,H9ISK2_BOMMO,H9IT63_BOMMO,H9IU23_BOMMO,H9IUC3_BOMMO,H9IV93_BOMMO,H9IWA9_BOMMO,H9IWM3_BOMMO,H9IWS7_BOMMO,RpL4,H9IXH3_BOMMO,H9IY97_BOMMO,H9IZ17_BOMMO,H9IZC6_BOMMO,H9IZS4_BOMMO,H9IZU1_BOMMO,H9J029_BOMMO,H9J0H1_BOMMO,H9J0I3_BOMMO,H9J0S0_BOMMO,H9J1L2_BOMMO,H9J1L4_BOMMO,H9J297_BOMMO,H9J2B1_BOMMO,H9J2D4_BOMMO,H9J2J0_BOMMO,…
GO Process	GO:0042127	Regulation of cell population proliferation	30	230	0.45	8.56e-05	7091.H9ISH7,7091.H9IUC0,7091.H9IVI6,7091.H9IWB7,7091.H9IWR0,7091.H9IWS6,7091.H9IWV6,7091.H9IX62,7091.H9IXH3,7091.H9IZC6,7091.H9IZM0,7091.H9J006,7091.H9J375,7091.H9J4C9,7091.H9J549,7091.H9J803,7091.H9J844,7091.H9JAY1,7091.H9JBH4,7091.H9JD63,7091.H9JEZ7,7091.H9JHS3,7091.H9JJ57,7091.H9JM06,7091.H9JR94,7091.H9JT59,7091.H9JUT4,7091.H9JVF8,7091.H9JY58,7091.Q19N36	H9ISH7_BOMMO,H9IUC0_BOMMO,Spry,H9IWB7_BOMMO,H9IWR0_BOMMO,H9IWS6_BOMMO,H9IWV6_BOMMO,H9IX62_BOMMO,H9IXH3_BOMMO,H9IZC6_BOMMO,H9IZM0_BOMMO,H9J006_BOMMO,H9J375_BOMMO,H9J4C9_BOMMO,H9J549_BOMMO,H9J803_BOMMO,H9J844_BOMMO,H9JAY1_BOMMO,H9JBH4_BOMMO,H9JD63_BOMMO,H9JEZ7_BOMMO,H9JHS3_BOMMO,H9JJ57_BOMMO,H9JM06_BOMMO,H9JR94_BOMMO,H9JT59_BOMMO,H9JUT4_BOMMO,H9JVF8_BOMMO,E(Z),Q19N36_BOMMO
GO Process	GO:0048812	Neuron projection morphogenesis	43	404	0.36	8.56e-05	7091.H9ISF3,7091.H9IWY2,7091.H9IXX4,7091.H9IY07,7091.H9IYS8,7091.H9IYZ5,7091.H9J006,7091.H9J0P2,7091.H9J1L2,7091.H9J1L4,7091.H9J1X8,7091.H9J2J0,7091.H9J2W4,7091.H9J3B2,7091.H9J4H6,7091.H9J549,7091.H9J6G3,7091.H9JAE7,7091.H9JAL0,7091.H9JAW0,7091.H9JB85,7091.H9JBI3,7091.H9JBJ6,7091.H9JC63,7091.H9JCH1,7091.H9JD81,7091.H9JDI0,7091.H9JDN9,7091.H9JEK1,7091.H9JES8,7091.H9JF35,7091.H9JH88,7091.H9JJ33,709…	H9ISF3_BOMMO,H9IWY2_BOMMO,H9IXX4_BOMMO,H9IY07_BOMMO,H9IYS8_BOMMO,H9IYZ5_BOMMO,H9J006_BOMMO,H9J0P2_BOMMO,H9J1L2_BOMMO,H9J1L4_BOMMO,H9J1X8_BOMMO,H9J2J0_BOMMO,H9J2W4_BOMMO,H9J3B2_BOMMO,H9J4H6_BOMMO,H9J549_BOMMO,H9J6G3_BOMMO,H9JAE7_BOMMO,H9JAL0_BOMMO,H9JAW0_BOMMO,H9JB85_BOMMO,H9JBI3_BOMMO,H9JBJ6_BOMMO,H9JC63_BOMMO,H9JCH1_BOMMO,H9JD81_BOMMO,H9JDI0_BOMMO,H9JDN9_BOMMO,H9JEK1_BOMMO,H9JES8_BOMMO,H9JF35_BO…
GO Process	GO:0050790	Regulation of catalytic activity	54	565	0.31	8.56e-05	7091.E9JEI1,7091.H9ISG2,7091.H9IVH0,7091.H9IVI6,7091.H9IVN7,7091.H9IW79,7091.H9IWR0,7091.H9IX62,7091.H9IZV3,7091.H9IZY8,7091.H9J006,7091.H9J091,7091.H9J1N8,7091.H9J1V1,7091.H9J1X8,7091.H9J2D4,7091.H9J375,7091.H9J5E5,7091.H9J673,7091.H9J6I7,7091.H9J759,7091.H9J844,7091.H9J9D6,7091.H9JD63,7091.H9JDE3,7091.H9JDI4,7091.H9JDN9,7091.H9JE17,7091.H9JED8,7091.H9JEJ5,7091.H9JES3,7091.H9JET7,7091.H9JET9,709…	E9JEI1_BOMMO,H9ISG2_BOMMO,H9IVH0_BOMMO,Spry,H9IVN7_BOMMO,H9IW79_BOMMO,H9IWR0_BOMMO,H9IX62_BOMMO,H9IZV3_BOMMO,H9IZY8_BOMMO,H9J006_BOMMO,H9J091_BOMMO,H9J1N8_BOMMO,H9J1V1_BOMMO,H9J1X8_BOMMO,H9J2D4_BOMMO,H9J375_BOMMO,Serpin-19,H9J673_BOMMO,H9J6I7_BOMMO,H9J759_BOMMO,H9J844_BOMMO,H9J9D6_BOMMO,H9JD63_BOMMO,H9JDE3_BOMMO,H9JDI4_BOMMO,H9JDN9_BOMMO,H9JE17_BOMMO,H9JED8_BOMMO,H9JEJ5_BOMMO,H9JES3_BOMMO,H9JET7_…
GO Process	GO:0009790	Embryo development	46	448	0.34	8.78e-05	7091.G5EI84,7091.H9ISA9,7091.H9IT63,7091.H9IVI6,7091.H9IWY2,7091.H9IZJ3,7091.H9J006,7091.H9J0P2,7091.H9J1L2,7091.H9J1L4,7091.H9J1V1,7091.H9J490,7091.H9J4H6,7091.H9J549,7091.H9J5A7,7091.H9JAW0,7091.H9JB03,7091.H9JBI3,7091.H9JBK9,7091.H9JBZ1,7091.H9JDE3,7091.H9JDI0,7091.H9JDI4,7091.H9JDN9,7091.H9JE69,7091.H9JFA5,7091.H9JGN4,7091.H9JH88,7091.H9JH99,7091.H9JI12,7091.H9JIX0,7091.H9JJ33,7091.H9JJS8,709…	croc,H9ISA9_BOMMO,H9IT63_BOMMO,Spry,H9IWY2_BOMMO,H9IZJ3_BOMMO,H9J006_BOMMO,H9J0P2_BOMMO,H9J1L2_BOMMO,H9J1L4_BOMMO,H9J1V1_BOMMO,H9J490_BOMMO,H9J4H6_BOMMO,H9J549_BOMMO,H9J5A7_BOMMO,H9JAW0_BOMMO,H9JB03_BOMMO,H9JBI3_BOMMO,PC,H9JBZ1_BOMMO,H9JDE3_BOMMO,H9JDI0_BOMMO,H9JDI4_BOMMO,H9JDN9_BOMMO,H9JE69_BOMMO,H9JFA5_BOMMO,H9JGN4_BOMMO,H9JH88_BOMMO,H9JH99_BOMMO,H9JI12_BOMMO,H9JIX0_BOMMO,H9JJ33_BOMMO,H9JJS8_BO…
GO Process	GO:0000902	Cell morphogenesis	50	508	0.32	9.5e-05	7091.H9ISF3,7091.H9IUZ7,7091.H9IV02,7091.H9IVD1,7091.H9IWY2,7091.H9IXI6,7091.H9IXX4,7091.H9IY07,7091.H9IYS8,7091.H9IYZ5,7091.H9J006,7091.H9J0P2,7091.H9J1L2,7091.H9J1L4,7091.H9J1V1,7091.H9J1X8,7091.H9J2J0,7091.H9J2W4,7091.H9J3B2,7091.H9J4H6,7091.H9J549,7091.H9J6G3,7091.H9JAE7,7091.H9JAL0,7091.H9JAW0,7091.H9JB85,7091.H9JBI3,7091.H9JBJ6,7091.H9JC63,7091.H9JCH1,7091.H9JD81,7091.H9JDI0,7091.H9JDN9,709…	H9ISF3_BOMMO,H9IUZ7_BOMMO,H9IV02_BOMMO,H9IVD1_BOMMO,H9IWY2_BOMMO,H9IXI6_BOMMO,H9IXX4_BOMMO,H9IY07_BOMMO,H9IYS8_BOMMO,H9IYZ5_BOMMO,H9J006_BOMMO,H9J0P2_BOMMO,H9J1L2_BOMMO,H9J1L4_BOMMO,H9J1V1_BOMMO,H9J1X8_BOMMO,H9J2J0_BOMMO,H9J2W4_BOMMO,H9J3B2_BOMMO,H9J4H6_BOMMO,H9J549_BOMMO,H9J6G3_BOMMO,H9JAE7_BOMMO,H9JAL0_BOMMO,H9JAW0_BOMMO,H9JB85_BOMMO,H9JBI3_BOMMO,H9JBJ6_BOMMO,H9JC63_BOMMO,H9JCH1_BOMMO,H9JD81_BO…
GO Process	GO:0007560	Imaginal disc morphogenesis	38	340	0.38	0.00011	7091.E9JEH2,7091.H9ISA9,7091.H9IT63,7091.H9IZF8,7091.H9IZJ3,7091.H9IZY8,7091.H9J0B0,7091.H9J3B2,7091.H9J4H6,7091.H9J549,7091.H9J5G7,7091.H9J759,7091.H9J818,7091.H9JAW0,7091.H9JBI3,7091.H9JC82,7091.H9JD17,7091.H9JDC2,7091.H9JDE3,7091.H9JDI0,7091.H9JDQ2,7091.H9JES3,7091.H9JES8,7091.H9JGJ5,7091.H9JH88,7091.H9JH99,7091.H9JI12,7091.H9JIQ4,7091.H9JK06,7091.H9JK78,7091.H9JML3,7091.H9JQK8,7091.H9JRM9,709…	Dapk,H9ISA9_BOMMO,H9IT63_BOMMO,H9IZF8_BOMMO,H9IZJ3_BOMMO,H9IZY8_BOMMO,H9J0B0_BOMMO,H9J3B2_BOMMO,H9J4H6_BOMMO,H9J549_BOMMO,H9J5G7_BOMMO,H9J759_BOMMO,H9J818_BOMMO,H9JAW0_BOMMO,H9JBI3_BOMMO,H9JC82_BOMMO,H9JD17_BOMMO,H9JDC2_BOMMO,H9JDE3_BOMMO,H9JDI0_BOMMO,H9JDQ2_BOMMO,H9JES3_BOMMO,H9JES8_BOMMO,H9JGJ5_BOMMO,H9JH88_BOMMO,H9JH99_BOMMO,H9JI12_BOMMO,H9JIQ4_BOMMO,H9JK06_BOMMO,H9JK78_BOMMO,S,H9JQK8_BOMMO,H9…
GO Process	GO:0030030	Cell projection organization	60	664	0.29	0.00011	7091.H9ISA9,7091.H9ISF3,7091.H9IVL3,7091.H9IWY2,7091.H9IXX4,7091.H9IY07,7091.H9IYD1,7091.H9IYS8,7091.H9IYY4,7091.H9IYZ5,7091.H9J006,7091.H9J0N4,7091.H9J0P2,7091.H9J1L2,7091.H9J1L4,7091.H9J1X8,7091.H9J2J0,7091.H9J2N2,7091.H9J2W4,7091.H9J3B2,7091.H9J4H6,7091.H9J549,7091.H9J6G3,7091.H9J9D6,7091.H9JAE7,7091.H9JAL0,7091.H9JAW0,7091.H9JB85,7091.H9JBI3,7091.H9JBJ6,7091.H9JC63,7091.H9JC82,7091.H9JCH1,709…	H9ISA9_BOMMO,H9ISF3_BOMMO,H9IVL3_BOMMO,H9IWY2_BOMMO,H9IXX4_BOMMO,H9IY07_BOMMO,H9IYD1_BOMMO,H9IYS8_BOMMO,H9IYY4_BOMMO,H9IYZ5_BOMMO,H9J006_BOMMO,H9J0N4_BOMMO,H9J0P2_BOMMO,H9J1L2_BOMMO,H9J1L4_BOMMO,H9J1X8_BOMMO,H9J2J0_BOMMO,H9J2N2_BOMMO,H9J2W4_BOMMO,H9J3B2_BOMMO,H9J4H6_BOMMO,H9J549_BOMMO,H9J6G3_BOMMO,H9J9D6_BOMMO,H9JAE7_BOMMO,H9JAL0_BOMMO,H9JAW0_BOMMO,H9JB85_BOMMO,H9JBI3_BOMMO,H9JBJ6_BOMMO,H9JC63_BO…
GO Process	GO:0048569	Post-embryonic animal organ development	42	396	0.36	0.00011	7091.E9JEH2,7091.H9ISA9,7091.H9ISH7,7091.H9IT63,7091.H9IX35,7091.H9IX62,7091.H9IZF8,7091.H9IZJ3,7091.H9IZY8,7091.H9J0B0,7091.H9J3B2,7091.H9J4H6,7091.H9J549,7091.H9J5G7,7091.H9J759,7091.H9J818,7091.H9JAW0,7091.H9JBI3,7091.H9JBJ6,7091.H9JC82,7091.H9JD17,7091.H9JDC2,7091.H9JDE3,7091.H9JDI0,7091.H9JDQ2,7091.H9JES3,7091.H9JES8,7091.H9JGJ5,7091.H9JH88,7091.H9JH99,7091.H9JI12,7091.H9JIQ4,7091.H9JK06,709…	Dapk,H9ISA9_BOMMO,H9ISH7_BOMMO,H9IT63_BOMMO,H9IX35_BOMMO,H9IX62_BOMMO,H9IZF8_BOMMO,H9IZJ3_BOMMO,H9IZY8_BOMMO,H9J0B0_BOMMO,H9J3B2_BOMMO,H9J4H6_BOMMO,H9J549_BOMMO,H9J5G7_BOMMO,H9J759_BOMMO,H9J818_BOMMO,H9JAW0_BOMMO,H9JBI3_BOMMO,H9JBJ6_BOMMO,H9JC82_BOMMO,H9JD17_BOMMO,H9JDC2_BOMMO,H9JDE3_BOMMO,H9JDI0_BOMMO,H9JDQ2_BOMMO,H9JES3_BOMMO,H9JES8_BOMMO,H9JGJ5_BOMMO,H9JH88_BOMMO,H9JH99_BOMMO,H9JI12_BOMMO,H9JI…
GO Process	GO:0007389	Pattern specification process	45	440	0.34	0.00012	7091.G5EI84,7091.H9ISA9,7091.H9IT63,7091.H9IWY2,7091.H9IYS7,7091.H9IYZ8,7091.H9IZF8,7091.H9IZJ3,7091.H9IZY8,7091.H9J0P2,7091.H9J0X0,7091.H9J1L2,7091.H9J1L4,7091.H9J1X8,7091.H9J3B2,7091.H9J549,7091.H9J5A7,7091.H9J5G7,7091.H9J9R7,7091.H9JBK9,7091.H9JD63,7091.H9JDE3,7091.H9JES8,7091.H9JGJ5,7091.H9JGN4,7091.H9JH88,7091.H9JH99,7091.H9JI12,7091.H9JIQ4,7091.H9JJ33,7091.H9JJS8,7091.H9JK06,7091.H9JK78,709…	croc,H9ISA9_BOMMO,H9IT63_BOMMO,H9IWY2_BOMMO,H9IYS7_BOMMO,H9IYZ8_BOMMO,H9IZF8_BOMMO,H9IZJ3_BOMMO,H9IZY8_BOMMO,H9J0P2_BOMMO,H9J0X0_BOMMO,H9J1L2_BOMMO,H9J1L4_BOMMO,H9J1X8_BOMMO,H9J3B2_BOMMO,H9J549_BOMMO,H9J5A7_BOMMO,H9J5G7_BOMMO,H9J9R7_BOMMO,PC,H9JD63_BOMMO,H9JDE3_BOMMO,H9JES8_BOMMO,H9JGJ5_BOMMO,H9JGN4_BOMMO,H9JH88_BOMMO,H9JH99_BOMMO,H9JI12_BOMMO,H9JIQ4_BOMMO,H9JJ33_BOMMO,H9JJS8_BOMMO,H9JK06_BOMMO,H…
GO Process	GO:0016477	Cell migration	31	248	0.43	0.00012	7091.H9ISA9,7091.H9ISH7,7091.H9IT63,7091.H9IUC3,7091.H9IVI9,7091.H9IWB7,7091.H9IYS4,7091.H9IYZ5,7091.H9IZJ3,7091.H9IZM0,7091.H9J1K5,7091.H9J1L2,7091.H9J1L4,7091.H9J2J0,7091.H9J549,7091.H9JAW0,7091.H9JBI3,7091.H9JC92,7091.H9JD81,7091.H9JDI0,7091.H9JDI4,7091.H9JDN9,7091.H9JH99,7091.H9JM06,7091.H9JQD8,7091.H9JQK8,7091.H9JRM9,7091.H9JU25,7091.H9JW17,7091.H9JXK3,7091.Q19N36	H9ISA9_BOMMO,H9ISH7_BOMMO,H9IT63_BOMMO,H9IUC3_BOMMO,H9IVI9_BOMMO,H9IWB7_BOMMO,H9IYS4_BOMMO,H9IYZ5_BOMMO,H9IZJ3_BOMMO,H9IZM0_BOMMO,H9J1K5_BOMMO,H9J1L2_BOMMO,H9J1L4_BOMMO,H9J2J0_BOMMO,H9J549_BOMMO,H9JAW0_BOMMO,H9JBI3_BOMMO,H9JC92_BOMMO,H9JD81_BOMMO,H9JDI0_BOMMO,H9JDI4_BOMMO,H9JDN9_BOMMO,H9JH99_BOMMO,H9JM06_BOMMO,H9JQD8_BOMMO,H9JQK8_BOMMO,H9JRM9_BOMMO,H9JU25_BOMMO,H9JW17_BOMMO,H9JXK3_BOMMO,Q19N36_BO…
GO Process	GO:0051246	Regulation of protein metabolic process	56	603	0.3	0.00012	7091.E9JEI1,7091.G9I6Y0,7091.H9ISA9,7091.H9ISH3,7091.H9IT82,7091.H9IVH0,7091.H9IVI6,7091.H9IWR0,7091.H9IX62,7091.H9IZ17,7091.H9IZC6,7091.H9IZS4,7091.H9IZY8,7091.H9J006,7091.H9J0I3,7091.H9J1I6,7091.H9J1L2,7091.H9J1L4,7091.H9J1V1,7091.H9J2D4,7091.H9J375,7091.H9J5E5,7091.H9J673,7091.H9J6I7,7091.H9J844,7091.H9J9R7,7091.H9JBT1,7091.H9JD63,7091.H9JDC2,7091.H9JDE2,7091.H9JDH6,7091.H9JEJ5,7091.H9JEK7,709…	E9JEI1_BOMMO,G9I6Y0_BOMMO,H9ISA9_BOMMO,H9ISH3_BOMMO,H9IT82_BOMMO,H9IVH0_BOMMO,Spry,H9IWR0_BOMMO,H9IX62_BOMMO,H9IZ17_BOMMO,H9IZC6_BOMMO,H9IZS4_BOMMO,H9IZY8_BOMMO,H9J006_BOMMO,H9J0I3_BOMMO,H9J1I6_BOMMO,H9J1L2_BOMMO,H9J1L4_BOMMO,H9J1V1_BOMMO,H9J2D4_BOMMO,H9J375_BOMMO,Serpin-19,H9J673_BOMMO,H9J6I7_BOMMO,H9J844_BOMMO,H9J9R7_BOMMO,H9JBT1_BOMMO,H9JD63_BOMMO,H9JDC2_BOMMO,H9JDE2_BOMMO,H9JDH6_BOMMO,H9JEJ5_…
GO Process	GO:0051172	Negative regulation of nitrogen compound metabolic process	52	545	0.31	0.00013	7091.E9JEI1,7091.H9ISH7,7091.H9IT28,7091.H9IT82,7091.H9IVI6,7091.H9IX62,7091.H9IYS7,7091.H9IZC6,7091.H9J0P2,7091.H9J1I6,7091.H9J1L2,7091.H9J1L4,7091.H9J1V1,7091.H9J3B2,7091.H9J476,7091.H9J4C9,7091.H9J5E5,7091.H9J6I7,7091.H9J7F8,7091.H9J7Z2,7091.H9J8B7,7091.H9J8C8,7091.H9J8P1,7091.H9J934,7091.H9JAY3,7091.H9JBC3,7091.H9JBK9,7091.H9JBX3,7091.H9JD63,7091.H9JDC2,7091.H9JDE2,7091.H9JEQ0,7091.H9JES3,709…	E9JEI1_BOMMO,H9ISH7_BOMMO,H9IT28_BOMMO,H9IT82_BOMMO,Spry,H9IX62_BOMMO,H9IYS7_BOMMO,H9IZC6_BOMMO,H9J0P2_BOMMO,H9J1I6_BOMMO,H9J1L2_BOMMO,H9J1L4_BOMMO,H9J1V1_BOMMO,H9J3B2_BOMMO,H9J476_BOMMO,H9J4C9_BOMMO,Serpin-19,H9J6I7_BOMMO,H9J7F8_BOMMO,H9J7Z2_BOMMO,H9J8B7_BOMMO,H9J8C8_BOMMO,H9J8P1_BOMMO,H9J934_BOMMO,H9JAY3_BOMMO,H9JBC3_BOMMO,PC,H9JBX3_BOMMO,H9JD63_BOMMO,H9JDC2_BOMMO,H9JDE2_BOMMO,H9JEQ0_BOMMO,H9JE…
GO Process	GO:0065009	Regulation of molecular function	60	670	0.28	0.00014	7091.E9JEI1,7091.H9ISG2,7091.H9IVH0,7091.H9IVI6,7091.H9IVN7,7091.H9IW79,7091.H9IWR0,7091.H9IX62,7091.H9IZV3,7091.H9IZY8,7091.H9J006,7091.H9J091,7091.H9J1N8,7091.H9J1V1,7091.H9J1X8,7091.H9J2D4,7091.H9J375,7091.H9J5B4,7091.H9J5E5,7091.H9J673,7091.H9J6I7,7091.H9J714,7091.H9J759,7091.H9J844,7091.H9J9D6,7091.H9JD63,7091.H9JDE3,7091.H9JDI4,7091.H9JDN9,7091.H9JE17,7091.H9JED8,7091.H9JEJ5,7091.H9JES3,709…	E9JEI1_BOMMO,H9ISG2_BOMMO,H9IVH0_BOMMO,Spry,H9IVN7_BOMMO,H9IW79_BOMMO,H9IWR0_BOMMO,H9IX62_BOMMO,H9IZV3_BOMMO,H9IZY8_BOMMO,H9J006_BOMMO,H9J091_BOMMO,H9J1N8_BOMMO,H9J1V1_BOMMO,H9J1X8_BOMMO,H9J2D4_BOMMO,H9J375_BOMMO,H9J5B4_BOMMO,Serpin-19,H9J673_BOMMO,H9J6I7_BOMMO,H9J714_BOMMO,H9J759_BOMMO,H9J844_BOMMO,H9J9D6_BOMMO,H9JD63_BOMMO,H9JDE3_BOMMO,H9JDI4_BOMMO,H9JDN9_BOMMO,H9JE17_BOMMO,H9JED8_BOMMO,H9JEJ5_…
GO Process	GO:0120036	Plasma membrane bounded cell projection organization	59	654	0.29	0.00014	7091.H9ISA9,7091.H9ISF3,7091.H9IVL3,7091.H9IWY2,7091.H9IXX4,7091.H9IY07,7091.H9IYD1,7091.H9IYS8,7091.H9IYY4,7091.H9IYZ5,7091.H9J006,7091.H9J0N4,7091.H9J0P2,7091.H9J1L2,7091.H9J1L4,7091.H9J1X8,7091.H9J2J0,7091.H9J2N2,7091.H9J2W4,7091.H9J3B2,7091.H9J4H6,7091.H9J549,7091.H9J6G3,7091.H9J9D6,7091.H9JAE7,7091.H9JAL0,7091.H9JAW0,7091.H9JB85,7091.H9JBI3,7091.H9JBJ6,7091.H9JC63,7091.H9JC82,7091.H9JCH1,709…	H9ISA9_BOMMO,H9ISF3_BOMMO,H9IVL3_BOMMO,H9IWY2_BOMMO,H9IXX4_BOMMO,H9IY07_BOMMO,H9IYD1_BOMMO,H9IYS8_BOMMO,H9IYY4_BOMMO,H9IYZ5_BOMMO,H9J006_BOMMO,H9J0N4_BOMMO,H9J0P2_BOMMO,H9J1L2_BOMMO,H9J1L4_BOMMO,H9J1X8_BOMMO,H9J2J0_BOMMO,H9J2N2_BOMMO,H9J2W4_BOMMO,H9J3B2_BOMMO,H9J4H6_BOMMO,H9J549_BOMMO,H9J6G3_BOMMO,H9J9D6_BOMMO,H9JAE7_BOMMO,H9JAL0_BOMMO,H9JAW0_BOMMO,H9JB85_BOMMO,H9JBI3_BOMMO,H9JBJ6_BOMMO,H9JC63_BO…
GO Process	GO:0003002	Regionalization	42	402	0.35	0.00015	7091.G5EI84,7091.H9ISA9,7091.H9IT63,7091.H9IWY2,7091.H9IYS7,7091.H9IZF8,7091.H9IZJ3,7091.H9IZY8,7091.H9J0P2,7091.H9J0X0,7091.H9J1L2,7091.H9J1L4,7091.H9J1X8,7091.H9J3B2,7091.H9J549,7091.H9J5G7,7091.H9J9R7,7091.H9JBK9,7091.H9JD63,7091.H9JDE3,7091.H9JES8,7091.H9JGJ5,7091.H9JGN4,7091.H9JH88,7091.H9JH99,7091.H9JI12,7091.H9JIQ4,7091.H9JJ33,7091.H9JJS8,7091.H9JK78,7091.H9JML3,7091.H9JRM9,7091.H9JRP2,709…	croc,H9ISA9_BOMMO,H9IT63_BOMMO,H9IWY2_BOMMO,H9IYS7_BOMMO,H9IZF8_BOMMO,H9IZJ3_BOMMO,H9IZY8_BOMMO,H9J0P2_BOMMO,H9J0X0_BOMMO,H9J1L2_BOMMO,H9J1L4_BOMMO,H9J1X8_BOMMO,H9J3B2_BOMMO,H9J549_BOMMO,H9J5G7_BOMMO,H9J9R7_BOMMO,PC,H9JD63_BOMMO,H9JDE3_BOMMO,H9JES8_BOMMO,H9JGJ5_BOMMO,H9JGN4_BOMMO,H9JH88_BOMMO,H9JH99_BOMMO,H9JI12_BOMMO,H9JIQ4_BOMMO,H9JJ33_BOMMO,H9JJS8_BOMMO,H9JK78_BOMMO,S,H9JRM9_BOMMO,H9JRP2_BOMMO…
GO Process	GO:0007010	Cytoskeleton organization	59	656	0.28	0.00015	7091.H9ISA2,7091.H9ISA9,7091.H9IU72,7091.H9IVI6,7091.H9IVI9,7091.H9IWY2,7091.H9IXX4,7091.H9IY87,7091.H9IYS4,7091.H9IZ24,7091.H9IZ57,7091.H9J0N4,7091.H9J1X8,7091.H9J251,7091.H9J297,7091.H9J4H6,7091.H9J5A7,7091.H9J759,7091.H9J7M9,7091.H9J8P2,7091.H9JAW0,7091.H9JBI3,7091.H9JC82,7091.H9JCT9,7091.H9JD63,7091.H9JD81,7091.H9JDI4,7091.H9JDI7,7091.H9JDN9,7091.H9JEA0,7091.H9JEK1,7091.H9JEV9,7091.H9JG59,709…	H9ISA2_BOMMO,H9ISA9_BOMMO,H9IU72_BOMMO,Spry,H9IVI9_BOMMO,H9IWY2_BOMMO,H9IXX4_BOMMO,H9IY87_BOMMO,H9IYS4_BOMMO,H9IZ24_BOMMO,Tua2,H9J0N4_BOMMO,H9J1X8_BOMMO,H9J251_BOMMO,H9J297_BOMMO,H9J4H6_BOMMO,H9J5A7_BOMMO,H9J759_BOMMO,H9J7M9_BOMMO,H9J8P2_BOMMO,H9JAW0_BOMMO,H9JBI3_BOMMO,H9JC82_BOMMO,H9JCT9_BOMMO,H9JD63_BOMMO,H9JD81_BOMMO,H9JDI4_BOMMO,H9JDI7_BOMMO,H9JDN9_BOMMO,H9JEA0_BOMMO,H9JEK1_BOMMO,H9JEV9_BOMMO…
GO Process	GO:0048736	Appendage development	35	306	0.39	0.00016	7091.E9JEH2,7091.H9ISA9,7091.H9IT63,7091.H9IX62,7091.H9IZF8,7091.H9IZJ3,7091.H9IZY8,7091.H9J0B0,7091.H9J0P2,7091.H9J3B2,7091.H9J4H6,7091.H9J549,7091.H9J5G7,7091.H9J759,7091.H9J818,7091.H9JAW0,7091.H9JBI3,7091.H9JC82,7091.H9JD17,7091.H9JDE3,7091.H9JDI0,7091.H9JDQ2,7091.H9JEQ0,7091.H9JES3,7091.H9JES8,7091.H9JGJ5,7091.H9JH88,7091.H9JI12,7091.H9JK78,7091.H9JML3,7091.H9JQK8,7091.H9JRM9,7091.H9JRP2,709…	Dapk,H9ISA9_BOMMO,H9IT63_BOMMO,H9IX62_BOMMO,H9IZF8_BOMMO,H9IZJ3_BOMMO,H9IZY8_BOMMO,H9J0B0_BOMMO,H9J0P2_BOMMO,H9J3B2_BOMMO,H9J4H6_BOMMO,H9J549_BOMMO,H9J5G7_BOMMO,H9J759_BOMMO,H9J818_BOMMO,H9JAW0_BOMMO,H9JBI3_BOMMO,H9JC82_BOMMO,H9JD17_BOMMO,H9JDE3_BOMMO,H9JDI0_BOMMO,H9JDQ2_BOMMO,H9JEQ0_BOMMO,H9JES3_BOMMO,H9JES8_BOMMO,H9JGJ5_BOMMO,H9JH88_BOMMO,H9JI12_BOMMO,H9JK78_BOMMO,S,H9JQK8_BOMMO,H9JRM9_BOMMO,H9…
GO Process	GO:0006725	Cellular aromatic compound metabolic process	111	1535	0.19	0.0002	7091.B3VBE3,7091.H9IS34,7091.H9ISF3,7091.H9ITD6,7091.H9ITE6,7091.H9IU36,7091.H9IUZ7,7091.H9IV93,7091.H9IVM8,7091.H9IWA9,7091.H9IWF9,7091.H9IWS7,7091.H9IX16,7091.H9IY07,7091.H9IYM9,7091.H9IZJ3,7091.H9IZU1,7091.H9J006,7091.H9J060,7091.H9J0T4,7091.H9J1H8,7091.H9J1L2,7091.H9J1L4,7091.H9J1Q9,7091.H9J3B0,7091.H9J3V9,7091.H9J476,7091.H9J558,7091.H9J5T3,7091.H9J5T7,7091.H9J5Z8,7091.H9J621,7091.H9J673,709…	B3VBE3_BOMMO,H9IS34_BOMMO,H9ISF3_BOMMO,H9ITD6_BOMMO,Ybp,H9IU36_BOMMO,H9IUZ7_BOMMO,H9IV93_BOMMO,H9IVM8_BOMMO,H9IWA9_BOMMO,H9IWF9_BOMMO,H9IWS7_BOMMO,H9IX16_BOMMO,H9IY07_BOMMO,H9IYM9_BOMMO,H9IZJ3_BOMMO,H9IZU1_BOMMO,H9J006_BOMMO,H9J060_BOMMO,H9J0T4_BOMMO,H9J1H8_BOMMO,H9J1L2_BOMMO,H9J1L4_BOMMO,H9J1Q9_BOMMO,PIAS1,H9J3V9_BOMMO,H9J476_BOMMO,H9J558_BOMMO,H9J5T3_BOMMO,H9J5T7_BOMMO,H9J5Z8_BOMMO,H9J621_BOMMO…
GO Process	GO:0035107	Appendage morphogenesis	34	297	0.39	0.00021	7091.E9JEH2,7091.H9ISA9,7091.H9IT63,7091.H9IX62,7091.H9IZF8,7091.H9IZJ3,7091.H9IZY8,7091.H9J0B0,7091.H9J0P2,7091.H9J3B2,7091.H9J4H6,7091.H9J549,7091.H9J5G7,7091.H9J759,7091.H9J818,7091.H9JAW0,7091.H9JBI3,7091.H9JC82,7091.H9JD17,7091.H9JDE3,7091.H9JDI0,7091.H9JDQ2,7091.H9JES3,7091.H9JES8,7091.H9JGJ5,7091.H9JH88,7091.H9JI12,7091.H9JK78,7091.H9JML3,7091.H9JQK8,7091.H9JRM9,7091.H9JRP2,7091.H9JT59,709…	Dapk,H9ISA9_BOMMO,H9IT63_BOMMO,H9IX62_BOMMO,H9IZF8_BOMMO,H9IZJ3_BOMMO,H9IZY8_BOMMO,H9J0B0_BOMMO,H9J0P2_BOMMO,H9J3B2_BOMMO,H9J4H6_BOMMO,H9J549_BOMMO,H9J5G7_BOMMO,H9J759_BOMMO,H9J818_BOMMO,H9JAW0_BOMMO,H9JBI3_BOMMO,H9JC82_BOMMO,H9JD17_BOMMO,H9JDE3_BOMMO,H9JDI0_BOMMO,H9JDQ2_BOMMO,H9JES3_BOMMO,H9JES8_BOMMO,H9JGJ5_BOMMO,H9JH88_BOMMO,H9JI12_BOMMO,H9JK78_BOMMO,S,H9JQK8_BOMMO,H9JRM9_BOMMO,H9JRP2_BOMMO,H9…
GO Process	GO:1901564	Organonitrogen compound metabolic process	167	2560	0.15	0.00021	7091.B3VBE3,7091.C7AQZ4,7091.D3GGI9,7091.E9JEH2,7091.E9JEI1,7091.F8UN44,7091.G9I6Y0,7091.H9IS34,7091.H9ISA9,7091.H9ISF3,7091.H9ISH3,7091.H9ISH7,7091.H9ISK2,7091.H9IT63,7091.H9IU23,7091.H9IUC3,7091.H9IUZ3,7091.H9IVM8,7091.H9IVZ7,7091.H9IWB7,7091.H9IWS7,7091.H9IX17,7091.H9IX62,7091.H9IX88,7091.H9IXH3,7091.H9IXI6,7091.H9IXX4,7091.H9IY07,7091.H9IY97,7091.H9IYS0,7091.H9IYZ5,7091.H9IYZ8,7091.H9IZ17,709…	B3VBE3_BOMMO,DnaJ-6,FDL,Dapk,E9JEI1_BOMMO,HSP70,G9I6Y0_BOMMO,H9IS34_BOMMO,H9ISA9_BOMMO,H9ISF3_BOMMO,H9ISH3_BOMMO,H9ISH7_BOMMO,H9ISK2_BOMMO,H9IT63_BOMMO,H9IU23_BOMMO,H9IUC3_BOMMO,H9IUZ3_BOMMO,H9IVM8_BOMMO,H9IVZ7_BOMMO,H9IWB7_BOMMO,H9IWS7_BOMMO,RpL4,H9IX62_BOMMO,H9IX88_BOMMO,H9IXH3_BOMMO,H9IXI6_BOMMO,H9IXX4_BOMMO,H9IY07_BOMMO,H9IY97_BOMMO,H9IYS0_BOMMO,H9IYZ5_BOMMO,H9IYZ8_BOMMO,H9IZ17_BOMMO,H9IZC6_B…
GO Process	GO:0018193	Peptidyl-amino acid modification	38	353	0.36	0.00023	7091.H9IUC3,7091.H9IWB7,7091.H9IX62,7091.H9IX88,7091.H9IYS0,7091.H9IZ17,7091.H9IZC6,7091.H9J0S0,7091.H9J191,7091.H9J1M6,7091.H9J297,7091.H9J3B0,7091.H9J3S6,7091.H9J4C1,7091.H9J521,7091.H9JAK7,7091.H9JBZ1,7091.H9JC07,7091.H9JE17,7091.H9JES8,7091.H9JET7,7091.H9JET9,7091.H9JG59,7091.H9JJG2,7091.H9JK66,7091.H9JPB6,7091.H9JPB9,7091.H9JR26,7091.H9JTJ4,7091.H9JTQ3,7091.H9JTW6,7091.H9JU43,7091.H9JV67,709…	H9IUC3_BOMMO,H9IWB7_BOMMO,H9IX62_BOMMO,H9IX88_BOMMO,H9IYS0_BOMMO,H9IZ17_BOMMO,H9IZC6_BOMMO,H9J0S0_BOMMO,H9J191_BOMMO,H9J1M6_BOMMO,H9J297_BOMMO,PIAS1,H9J3S6_BOMMO,H9J4C1_BOMMO,H9J521_BOMMO,H9JAK7_BOMMO,H9JBZ1_BOMMO,H9JC07_BOMMO,H9JE17_BOMMO,H9JES8_BOMMO,H9JET7_BOMMO,H9JET9_BOMMO,H9JG59_BOMMO,H9JJG2_BOMMO,H9JK66_BOMMO,H9JPB6_BOMMO,H9JPB9_BOMMO,H9JR26_BOMMO,H9JTJ4_BOMMO,H9JTQ3_BOMMO,H9JTW6_BOMMO,H9J…
GO Process	GO:1901360	Organic cyclic compound metabolic process	115	1612	0.18	0.00023	7091.B3VBE3,7091.H9IS34,7091.H9ISF3,7091.H9ITD6,7091.H9ITE6,7091.H9IU36,7091.H9IUZ7,7091.H9IV93,7091.H9IVM8,7091.H9IWA9,7091.H9IWF9,7091.H9IWS7,7091.H9IX16,7091.H9IY07,7091.H9IYM9,7091.H9IZJ3,7091.H9IZU1,7091.H9J006,7091.H9J060,7091.H9J0T4,7091.H9J1H8,7091.H9J1L2,7091.H9J1L4,7091.H9J1Q9,7091.H9J3B0,7091.H9J3V9,7091.H9J476,7091.H9J558,7091.H9J5T3,7091.H9J5T7,7091.H9J5Z8,7091.H9J621,7091.H9J673,709…	B3VBE3_BOMMO,H9IS34_BOMMO,H9ISF3_BOMMO,H9ITD6_BOMMO,Ybp,H9IU36_BOMMO,H9IUZ7_BOMMO,H9IV93_BOMMO,H9IVM8_BOMMO,H9IWA9_BOMMO,H9IWF9_BOMMO,H9IWS7_BOMMO,H9IX16_BOMMO,H9IY07_BOMMO,H9IYM9_BOMMO,H9IZJ3_BOMMO,H9IZU1_BOMMO,H9J006_BOMMO,H9J060_BOMMO,H9J0T4_BOMMO,H9J1H8_BOMMO,H9J1L2_BOMMO,H9J1L4_BOMMO,H9J1Q9_BOMMO,PIAS1,H9J3V9_BOMMO,H9J476_BOMMO,H9J558_BOMMO,H9J5T3_BOMMO,H9J5T7_BOMMO,H9J5Z8_BOMMO,H9J621_BOMMO…
GO Process	GO:0035120	Post-embryonic appendage morphogenesis	33	287	0.39	0.00027	7091.E9JEH2,7091.H9ISA9,7091.H9IT63,7091.H9IZF8,7091.H9IZJ3,7091.H9IZY8,7091.H9J0B0,7091.H9J0P2,7091.H9J3B2,7091.H9J4H6,7091.H9J549,7091.H9J5G7,7091.H9J759,7091.H9J818,7091.H9JAW0,7091.H9JBI3,7091.H9JC82,7091.H9JD17,7091.H9JDE3,7091.H9JDI0,7091.H9JDQ2,7091.H9JES3,7091.H9JES8,7091.H9JGJ5,7091.H9JH88,7091.H9JI12,7091.H9JK78,7091.H9JML3,7091.H9JQK8,7091.H9JRM9,7091.H9JRP2,7091.H9JT59,7091.H9JY23	Dapk,H9ISA9_BOMMO,H9IT63_BOMMO,H9IZF8_BOMMO,H9IZJ3_BOMMO,H9IZY8_BOMMO,H9J0B0_BOMMO,H9J0P2_BOMMO,H9J3B2_BOMMO,H9J4H6_BOMMO,H9J549_BOMMO,H9J5G7_BOMMO,H9J759_BOMMO,H9J818_BOMMO,H9JAW0_BOMMO,H9JBI3_BOMMO,H9JC82_BOMMO,H9JD17_BOMMO,H9JDE3_BOMMO,H9JDI0_BOMMO,H9JDQ2_BOMMO,H9JES3_BOMMO,H9JES8_BOMMO,H9JGJ5_BOMMO,H9JH88_BOMMO,H9JI12_BOMMO,H9JK78_BOMMO,S,H9JQK8_BOMMO,H9JRM9_BOMMO,H9JRP2_BOMMO,H9JT59_BOMMO,H9…
GO Process	GO:0070727	Cellular macromolecule localization	61	703	0.27	0.00027	7091.H9ISA9,7091.H9IU23,7091.H9IU87,7091.H9IVL3,7091.H9IVN1,7091.H9IW00,7091.H9IW79,7091.H9IWM3,7091.H9IWR0,7091.H9IWS6,7091.H9IX35,7091.H9IY87,7091.H9IYY4,7091.H9IZM3,7091.H9J0P2,7091.H9J1K5,7091.H9J1V1,7091.H9J270,7091.H9J297,7091.H9J2N8,7091.H9J3U1,7091.H9J5B4,7091.H9J5G8,7091.H9J714,7091.H9J7J9,7091.H9J8P2,7091.H9J971,7091.H9J9Y8,7091.H9JAW0,7091.H9JAY1,7091.H9JC92,7091.H9JD17,7091.H9JDI4,709…	H9ISA9_BOMMO,H9IU23_BOMMO,H9IU87_BOMMO,H9IVL3_BOMMO,H9IVN1_BOMMO,H9IW00_BOMMO,H9IW79_BOMMO,H9IWM3_BOMMO,H9IWR0_BOMMO,H9IWS6_BOMMO,H9IX35_BOMMO,H9IY87_BOMMO,H9IYY4_BOMMO,H9IZM3_BOMMO,H9J0P2_BOMMO,H9J1K5_BOMMO,H9J1V1_BOMMO,H9J270_BOMMO,H9J297_BOMMO,H9J2N8_BOMMO,H9J3U1_BOMMO,H9J5B4_BOMMO,H9J5G8_BOMMO,H9J714_BOMMO,H9J7J9_BOMMO,H9J8P2_BOMMO,H9J971_BOMMO,H9J9Y8_BOMMO,H9JAW0_BOMMO,H9JAY1_BOMMO,H9JC92_BO…
GO Process	GO:0009894	Regulation of catabolic process	32	276	0.39	0.00031	7091.E9JEI1,7091.G9I6Y0,7091.H9ISH3,7091.H9IVD1,7091.H9IWA9,7091.H9IZC6,7091.H9IZS4,7091.H9IZV3,7091.H9J006,7091.H9J1L2,7091.H9J1L4,7091.H9J5T3,7091.H9J6F5,7091.H9J844,7091.H9JAD1,7091.H9JBE9,7091.H9JD03,7091.H9JDE2,7091.H9JFF2,7091.H9JH99,7091.H9JHS3,7091.H9JID8,7091.H9JJ39,7091.H9JJC3,7091.H9JM06,7091.H9JM75,7091.H9JNW1,7091.H9JPB6,7091.H9JR26,7091.H9JUX6,7091.H9JX15,7091.M4B149	E9JEI1_BOMMO,G9I6Y0_BOMMO,H9ISH3_BOMMO,H9IVD1_BOMMO,H9IWA9_BOMMO,H9IZC6_BOMMO,H9IZS4_BOMMO,H9IZV3_BOMMO,H9J006_BOMMO,H9J1L2_BOMMO,H9J1L4_BOMMO,H9J5T3_BOMMO,H9J6F5_BOMMO,H9J844_BOMMO,H9JAD1_BOMMO,H9JBE9_BOMMO,H9JD03_BOMMO,H9JDE2_BOMMO,H9JFF2_BOMMO,H9JH99_BOMMO,H9JHS3_BOMMO,H9JID8_BOMMO,H9JJ39_BOMMO,H9JJC3_BOMMO,H9JM06_BOMMO,H9JM75_BOMMO,H9JNW1_BOMMO,H9JPB6_BOMMO,H9JR26_BOMMO,Oaz,H9JX15_BOMMO,M4B14…
GO Process	GO:1902531	Regulation of intracellular signal transduction	39	373	0.35	0.00031	7091.H9ISA9,7091.H9IT82,7091.H9IU23,7091.H9IUC0,7091.H9IVH0,7091.H9IVI6,7091.H9IW79,7091.H9IWB7,7091.H9IWS7,7091.H9IZF8,7091.H9IZJ3,7091.H9IZY8,7091.H9J375,7091.H9J3U1,7091.H9J5A7,7091.H9J759,7091.H9J844,7091.H9JAL0,7091.H9JD63,7091.H9JDI0,7091.H9JDN9,7091.H9JE69,7091.H9JED8,7091.H9JEK1,7091.H9JES3,7091.H9JG59,7091.H9JH61,7091.H9JHS3,7091.H9JIQ4,7091.H9JM06,7091.H9JM75,7091.H9JP11,7091.H9JPB6,709…	H9ISA9_BOMMO,H9IT82_BOMMO,H9IU23_BOMMO,H9IUC0_BOMMO,H9IVH0_BOMMO,Spry,H9IW79_BOMMO,H9IWB7_BOMMO,H9IWS7_BOMMO,H9IZF8_BOMMO,H9IZJ3_BOMMO,H9IZY8_BOMMO,H9J375_BOMMO,H9J3U1_BOMMO,H9J5A7_BOMMO,H9J759_BOMMO,H9J844_BOMMO,H9JAL0_BOMMO,H9JD63_BOMMO,H9JDI0_BOMMO,H9JDN9_BOMMO,H9JE69_BOMMO,H9JED8_BOMMO,H9JEK1_BOMMO,H9JES3_BOMMO,H9JG59_BOMMO,H9JH61_BOMMO,H9JHS3_BOMMO,H9JIQ4_BOMMO,H9JM06_BOMMO,H9JM75_BOMMO,H9JP…
GO Process	GO:0051641	Cellular localization	83	1069	0.22	0.00032	7091.H9ISA9,7091.H9IU23,7091.H9IU87,7091.H9IUC3,7091.H9IVI6,7091.H9IVL3,7091.H9IVN1,7091.H9IW00,7091.H9IW79,7091.H9IWM3,7091.H9IWR0,7091.H9IWS6,7091.H9IX35,7091.H9IX62,7091.H9IY87,7091.H9IYY4,7091.H9IZM3,7091.H9J0P2,7091.H9J1K5,7091.H9J1V1,7091.H9J270,7091.H9J297,7091.H9J2N8,7091.H9J3U1,7091.H9J5A7,7091.H9J5B4,7091.H9J5G8,7091.H9J630,7091.H9J6N4,7091.H9J714,7091.H9J7J9,7091.H9J8B7,7091.H9J8P2,709…	H9ISA9_BOMMO,H9IU23_BOMMO,H9IU87_BOMMO,H9IUC3_BOMMO,Spry,H9IVL3_BOMMO,H9IVN1_BOMMO,H9IW00_BOMMO,H9IW79_BOMMO,H9IWM3_BOMMO,H9IWR0_BOMMO,H9IWS6_BOMMO,H9IX35_BOMMO,H9IX62_BOMMO,H9IY87_BOMMO,H9IYY4_BOMMO,H9IZM3_BOMMO,H9J0P2_BOMMO,H9J1K5_BOMMO,H9J1V1_BOMMO,H9J270_BOMMO,H9J297_BOMMO,H9J2N8_BOMMO,H9J3U1_BOMMO,H9J5A7_BOMMO,H9J5B4_BOMMO,H9J5G8_BOMMO,H9J630_BOMMO,H9J6N4_BOMMO,H9J714_BOMMO,H9J7J9_BOMMO,H9J8…
GO Process	GO:0030707	Ovarian follicle cell development	29	238	0.42	0.00034	7091.H9ISA9,7091.H9IUC3,7091.H9IUZ7,7091.H9IXI6,7091.H9IYZ5,7091.H9IZJ3,7091.H9IZM0,7091.H9IZU1,7091.H9IZV3,7091.H9J198,7091.H9J1K5,7091.H9J7N1,7091.H9J9R7,7091.H9JAW0,7091.H9JBI3,7091.H9JC92,7091.H9JDN9,7091.H9JGN4,7091.H9JH88,7091.H9JH99,7091.H9JHS3,7091.H9JM06,7091.H9JML3,7091.H9JQK8,7091.H9JRM9,7091.H9JU25,7091.H9JV84,7091.H9JW17,7091.Q19N36	H9ISA9_BOMMO,H9IUC3_BOMMO,H9IUZ7_BOMMO,H9IXI6_BOMMO,H9IYZ5_BOMMO,H9IZJ3_BOMMO,H9IZM0_BOMMO,H9IZU1_BOMMO,H9IZV3_BOMMO,H9J198_BOMMO,H9J1K5_BOMMO,H9J7N1_BOMMO,H9J9R7_BOMMO,H9JAW0_BOMMO,H9JBI3_BOMMO,H9JC92_BOMMO,H9JDN9_BOMMO,H9JGN4_BOMMO,H9JH88_BOMMO,H9JH99_BOMMO,H9JHS3_BOMMO,H9JM06_BOMMO,S,H9JQK8_BOMMO,H9JRM9_BOMMO,H9JU25_BOMMO,H9JV84_BOMMO,H9JW17_BOMMO,Q19N36_BOMMO
GO Process	GO:0001736	Establishment of planar polarity	15	75	0.63	0.00036	7091.H9ISA9,7091.H9IUC3,7091.H9IYZ8,7091.H9J1V1,7091.H9J5A7,7091.H9J7E8,7091.H9J7E9,7091.H9JML3,7091.H9JNH8,7091.H9JRM9,7091.H9JSH1,7091.H9JSH2,7091.H9JSW0,7091.H9JV84,7091.H9JW17	H9ISA9_BOMMO,H9IUC3_BOMMO,H9IYZ8_BOMMO,H9J1V1_BOMMO,H9J5A7_BOMMO,H9J7E8_BOMMO,H9J7E9_BOMMO,S,H9JNH8_BOMMO,H9JRM9_BOMMO,H9JSH1_BOMMO,H9JSH2_BOMMO,H9JSW0_BOMMO,H9JV84_BOMMO,H9JW17_BOMMO
GO Process	GO:0033043	Regulation of organelle organization	36	336	0.36	0.00041	7091.H9IU72,7091.H9IUC3,7091.H9IVD1,7091.H9IVH0,7091.H9IX35,7091.H9IX62,7091.H9IY87,7091.H9IZ24,7091.H9J061,7091.H9J0N4,7091.H9J1K5,7091.H9J4H6,7091.H9J759,7091.H9J8P2,7091.H9JAW0,7091.H9JBI3,7091.H9JBZ1,7091.H9JD81,7091.H9JDI4,7091.H9JDK7,7091.H9JDN9,7091.H9JEK1,7091.H9JGH8,7091.H9JJ33,7091.H9JJ57,7091.H9JPA5,7091.H9JQ24,7091.H9JQD8,7091.H9JR26,7091.H9JRM9,7091.H9JTJ4,7091.H9JU43,7091.H9JVF8,709…	H9IU72_BOMMO,H9IUC3_BOMMO,H9IVD1_BOMMO,H9IVH0_BOMMO,H9IX35_BOMMO,H9IX62_BOMMO,H9IY87_BOMMO,H9IZ24_BOMMO,H9J061_BOMMO,H9J0N4_BOMMO,H9J1K5_BOMMO,H9J4H6_BOMMO,H9J759_BOMMO,H9J8P2_BOMMO,H9JAW0_BOMMO,H9JBI3_BOMMO,H9JBZ1_BOMMO,H9JD81_BOMMO,H9JDI4_BOMMO,H9JDK7_BOMMO,H9JDN9_BOMMO,H9JEK1_BOMMO,H9JGH8_BOMMO,H9JJ33_BOMMO,H9JJ57_BOMMO,H9JPA5_BOMMO,H9JQ24_BOMMO,H9JQD8_BOMMO,H9JR26_BOMMO,H9JRM9_BOMMO,H9JTJ4_BO…
GO Process	GO:0042330	Taxis	35	323	0.37	0.00043	7091.H9IXX4,7091.H9IY07,7091.H9IYS8,7091.H9IYZ5,7091.H9J0P2,7091.H9J1X8,7091.H9J2J0,7091.H9J375,7091.H9J3B2,7091.H9J4H6,7091.H9J549,7091.H9J6G3,7091.H9JAE7,7091.H9JAW0,7091.H9JBI3,7091.H9JBJ6,7091.H9JC63,7091.H9JCH1,7091.H9JD81,7091.H9JDI0,7091.H9JDN9,7091.H9JEK1,7091.H9JF35,7091.H9JH88,7091.H9JJ33,7091.H9JJG2,7091.H9JP99,7091.H9JRM9,7091.H9JRP2,7091.H9JRU4,7091.H9JV53,7091.H9JVX5,7091.H9JX00,709…	H9IXX4_BOMMO,H9IY07_BOMMO,H9IYS8_BOMMO,H9IYZ5_BOMMO,H9J0P2_BOMMO,H9J1X8_BOMMO,H9J2J0_BOMMO,H9J375_BOMMO,H9J3B2_BOMMO,H9J4H6_BOMMO,H9J549_BOMMO,H9J6G3_BOMMO,H9JAE7_BOMMO,H9JAW0_BOMMO,H9JBI3_BOMMO,H9JBJ6_BOMMO,H9JC63_BOMMO,H9JCH1_BOMMO,H9JD81_BOMMO,H9JDI0_BOMMO,H9JDN9_BOMMO,H9JEK1_BOMMO,H9JF35_BOMMO,H9JH88_BOMMO,H9JJ33_BOMMO,H9JJG2_BOMMO,H9JP99_BOMMO,H9JRM9_BOMMO,H9JRP2_BOMMO,H9JRU4_BOMMO,H9JV53_BO…
GO Process	GO:0097485	Neuron projection guidance	31	270	0.39	0.00048	7091.H9IXX4,7091.H9IY07,7091.H9IYS8,7091.H9IYZ5,7091.H9J0P2,7091.H9J1X8,7091.H9J2J0,7091.H9J3B2,7091.H9J4H6,7091.H9J549,7091.H9J6G3,7091.H9JAW0,7091.H9JBI3,7091.H9JBJ6,7091.H9JC63,7091.H9JCH1,7091.H9JD81,7091.H9JDI0,7091.H9JDN9,7091.H9JEK1,7091.H9JF35,7091.H9JH88,7091.H9JJ33,7091.H9JJG2,7091.H9JP99,7091.H9JRM9,7091.H9JRP2,7091.H9JRU4,7091.H9JV53,7091.H9JX00,7091.H9JY58	H9IXX4_BOMMO,H9IY07_BOMMO,H9IYS8_BOMMO,H9IYZ5_BOMMO,H9J0P2_BOMMO,H9J1X8_BOMMO,H9J2J0_BOMMO,H9J3B2_BOMMO,H9J4H6_BOMMO,H9J549_BOMMO,H9J6G3_BOMMO,H9JAW0_BOMMO,H9JBI3_BOMMO,H9JBJ6_BOMMO,H9JC63_BOMMO,H9JCH1_BOMMO,H9JD81_BOMMO,H9JDI0_BOMMO,H9JDN9_BOMMO,H9JEK1_BOMMO,H9JF35_BOMMO,H9JH88_BOMMO,H9JJ33_BOMMO,H9JJG2_BOMMO,H9JP99_BOMMO,H9JRM9_BOMMO,H9JRP2_BOMMO,H9JRU4_BOMMO,H9JV53_BOMMO,H9JX00_BOMMO,E(Z)
GO Process	GO:0031399	Regulation of protein modification process	28	231	0.41	0.00051	7091.H9ISA9,7091.H9IT82,7091.H9IVH0,7091.H9IVI6,7091.H9IWR0,7091.H9IX62,7091.H9IZ17,7091.H9IZC6,7091.H9IZY8,7091.H9J1V1,7091.H9J375,7091.H9J844,7091.H9JBT1,7091.H9JD63,7091.H9JDC2,7091.H9JDE2,7091.H9JDH6,7091.H9JEJ5,7091.H9JES3,7091.H9JES8,7091.H9JHS3,7091.H9JHU2,7091.H9JIA7,7091.H9JJ57,7091.H9JJG3,7091.H9JK78,7091.H9JP11,7091.H9JY58	H9ISA9_BOMMO,H9IT82_BOMMO,H9IVH0_BOMMO,Spry,H9IWR0_BOMMO,H9IX62_BOMMO,H9IZ17_BOMMO,H9IZC6_BOMMO,H9IZY8_BOMMO,H9J1V1_BOMMO,H9J375_BOMMO,H9J844_BOMMO,H9JBT1_BOMMO,H9JD63_BOMMO,H9JDC2_BOMMO,H9JDE2_BOMMO,H9JDH6_BOMMO,H9JEJ5_BOMMO,H9JES3_BOMMO,H9JES8_BOMMO,H9JHS3_BOMMO,H9JHU2_BOMMO,H9JIA7_BOMMO,H9JJ57_BOMMO,H9JJG3_BOMMO,H9JK78_BOMMO,H9JP11_BOMMO,E(Z)
GO Process	GO:0048737	Imaginal disc-derived appendage development	33	299	0.37	0.00053	7091.E9JEH2,7091.H9ISA9,7091.H9IT63,7091.H9IZF8,7091.H9IZJ3,7091.H9IZY8,7091.H9J0B0,7091.H9J3B2,7091.H9J4H6,7091.H9J549,7091.H9J5G7,7091.H9J759,7091.H9J818,7091.H9JAW0,7091.H9JBI3,7091.H9JC82,7091.H9JD17,7091.H9JDE3,7091.H9JDI0,7091.H9JDQ2,7091.H9JEQ0,7091.H9JES3,7091.H9JES8,7091.H9JGJ5,7091.H9JH88,7091.H9JI12,7091.H9JK78,7091.H9JML3,7091.H9JQK8,7091.H9JRM9,7091.H9JRP2,7091.H9JT59,7091.H9JY23	Dapk,H9ISA9_BOMMO,H9IT63_BOMMO,H9IZF8_BOMMO,H9IZJ3_BOMMO,H9IZY8_BOMMO,H9J0B0_BOMMO,H9J3B2_BOMMO,H9J4H6_BOMMO,H9J549_BOMMO,H9J5G7_BOMMO,H9J759_BOMMO,H9J818_BOMMO,H9JAW0_BOMMO,H9JBI3_BOMMO,H9JC82_BOMMO,H9JD17_BOMMO,H9JDE3_BOMMO,H9JDI0_BOMMO,H9JDQ2_BOMMO,H9JEQ0_BOMMO,H9JES3_BOMMO,H9JES8_BOMMO,H9JGJ5_BOMMO,H9JH88_BOMMO,H9JI12_BOMMO,H9JK78_BOMMO,S,H9JQK8_BOMMO,H9JRM9_BOMMO,H9JRP2_BOMMO,H9JT59_BOMMO,H9…
GO Process	GO:0016070	RNA metabolic process	68	836	0.24	0.00054	7091.H9ISF3,7091.H9ITD6,7091.H9ITE6,7091.H9IU36,7091.H9IUZ7,7091.H9IV93,7091.H9IWA9,7091.H9IWF9,7091.H9IX16,7091.H9IYM9,7091.H9J060,7091.H9J0T4,7091.H9J1H8,7091.H9J1L2,7091.H9J1L4,7091.H9J1Q9,7091.H9J476,7091.H9J5T3,7091.H9J5T7,7091.H9J5Z8,7091.H9J621,7091.H9J6S1,7091.H9J7N1,7091.H9J9R7,7091.H9JAD1,7091.H9JB43,7091.H9JB93,7091.H9JBE9,7091.H9JBS2,7091.H9JC07,7091.H9JD43,7091.H9JEJ8,7091.H9JEK7,709…	H9ISF3_BOMMO,H9ITD6_BOMMO,Ybp,H9IU36_BOMMO,H9IUZ7_BOMMO,H9IV93_BOMMO,H9IWA9_BOMMO,H9IWF9_BOMMO,H9IX16_BOMMO,H9IYM9_BOMMO,H9J060_BOMMO,H9J0T4_BOMMO,H9J1H8_BOMMO,H9J1L2_BOMMO,H9J1L4_BOMMO,H9J1Q9_BOMMO,H9J476_BOMMO,H9J5T3_BOMMO,H9J5T7_BOMMO,H9J5Z8_BOMMO,H9J621_BOMMO,H9J6S1_BOMMO,H9J7N1_BOMMO,H9J9R7_BOMMO,H9JAD1_BOMMO,H9JB43_BOMMO,H9JB93_BOMMO,H9JBE9_BOMMO,H9JBS2_BOMMO,H9JC07_BOMMO,H9JD43_BOMMO,H9JEJ…
GO Process	GO:0007472	Wing disc morphogenesis	30	259	0.39	0.00055	7091.E9JEH2,7091.H9ISA9,7091.H9IT63,7091.H9IZF8,7091.H9IZJ3,7091.H9IZY8,7091.H9J0B0,7091.H9J3B2,7091.H9J4H6,7091.H9J549,7091.H9J5G7,7091.H9J818,7091.H9JAW0,7091.H9JBI3,7091.H9JC82,7091.H9JD17,7091.H9JDE3,7091.H9JDQ2,7091.H9JES3,7091.H9JES8,7091.H9JGJ5,7091.H9JH88,7091.H9JH99,7091.H9JI12,7091.H9JK78,7091.H9JML3,7091.H9JQK8,7091.H9JRM9,7091.H9JRP2,7091.H9JT59	Dapk,H9ISA9_BOMMO,H9IT63_BOMMO,H9IZF8_BOMMO,H9IZJ3_BOMMO,H9IZY8_BOMMO,H9J0B0_BOMMO,H9J3B2_BOMMO,H9J4H6_BOMMO,H9J549_BOMMO,H9J5G7_BOMMO,H9J818_BOMMO,H9JAW0_BOMMO,H9JBI3_BOMMO,H9JC82_BOMMO,H9JD17_BOMMO,H9JDE3_BOMMO,H9JDQ2_BOMMO,H9JES3_BOMMO,H9JES8_BOMMO,H9JGJ5_BOMMO,H9JH88_BOMMO,H9JH99_BOMMO,H9JI12_BOMMO,H9JK78_BOMMO,S,H9JQK8_BOMMO,H9JRM9_BOMMO,H9JRP2_BOMMO,H9JT59_BOMMO
GO Process	GO:0046483	Heterocycle metabolic process	106	1488	0.18	0.00055	7091.B3VBE3,7091.H9IS34,7091.H9ISF3,7091.H9ITD6,7091.H9ITE6,7091.H9IU36,7091.H9IUZ7,7091.H9IV93,7091.H9IVM8,7091.H9IWA9,7091.H9IWF9,7091.H9IWS7,7091.H9IX16,7091.H9IY07,7091.H9IYM9,7091.H9IZU1,7091.H9J060,7091.H9J0T4,7091.H9J1H8,7091.H9J1L2,7091.H9J1L4,7091.H9J1Q9,7091.H9J3B0,7091.H9J3V9,7091.H9J476,7091.H9J558,7091.H9J5T3,7091.H9J5T7,7091.H9J5Z8,7091.H9J621,7091.H9J673,7091.H9J6S1,7091.H9J7N1,709…	B3VBE3_BOMMO,H9IS34_BOMMO,H9ISF3_BOMMO,H9ITD6_BOMMO,Ybp,H9IU36_BOMMO,H9IUZ7_BOMMO,H9IV93_BOMMO,H9IVM8_BOMMO,H9IWA9_BOMMO,H9IWF9_BOMMO,H9IWS7_BOMMO,H9IX16_BOMMO,H9IY07_BOMMO,H9IYM9_BOMMO,H9IZU1_BOMMO,H9J060_BOMMO,H9J0T4_BOMMO,H9J1H8_BOMMO,H9J1L2_BOMMO,H9J1L4_BOMMO,H9J1Q9_BOMMO,PIAS1,H9J3V9_BOMMO,H9J476_BOMMO,H9J558_BOMMO,H9J5T3_BOMMO,H9J5T7_BOMMO,H9J5Z8_BOMMO,H9J621_BOMMO,H9J673_BOMMO,H9J6S1_BOMMO…
GO Process	GO:0009890	Negative regulation of biosynthetic process	38	371	0.34	0.00056	7091.H9ISH7,7091.H9IT28,7091.H9IT82,7091.H9IVZ7,7091.H9IYS7,7091.H9J0P2,7091.H9J1I6,7091.H9J1L2,7091.H9J1L4,7091.H9J375,7091.H9J3B2,7091.H9J4C9,7091.H9J7F8,7091.H9J7Z2,7091.H9J8B7,7091.H9J8C8,7091.H9J8P1,7091.H9J934,7091.H9JAY3,7091.H9JBC3,7091.H9JBK9,7091.H9JBX3,7091.H9JEQ0,7091.H9JFF2,7091.H9JFR6,7091.H9JI79,7091.H9JK66,7091.H9JK78,7091.H9JMM9,7091.H9JNW1,7091.H9JRP2,7091.H9JSD8,7091.H9JU25,709…	H9ISH7_BOMMO,H9IT28_BOMMO,H9IT82_BOMMO,H9IVZ7_BOMMO,H9IYS7_BOMMO,H9J0P2_BOMMO,H9J1I6_BOMMO,H9J1L2_BOMMO,H9J1L4_BOMMO,H9J375_BOMMO,H9J3B2_BOMMO,H9J4C9_BOMMO,H9J7F8_BOMMO,H9J7Z2_BOMMO,H9J8B7_BOMMO,H9J8C8_BOMMO,H9J8P1_BOMMO,H9J934_BOMMO,H9JAY3_BOMMO,H9JBC3_BOMMO,PC,H9JBX3_BOMMO,H9JEQ0_BOMMO,H9JFF2_BOMMO,H9JFR6_BOMMO,H9JI79_BOMMO,H9JK66_BOMMO,H9JK78_BOMMO,H9JMM9_BOMMO,H9JNW1_BOMMO,H9JRP2_BOMMO,H9JSD8…
GO Process	GO:0045892	Negative regulation of transcription, DNA-templated	32	288	0.38	0.00061	7091.H9ISH7,7091.H9IT28,7091.H9IT82,7091.H9IYS7,7091.H9J0P2,7091.H9J1I6,7091.H9J1L2,7091.H9J1L4,7091.H9J3B2,7091.H9J4C9,7091.H9J7F8,7091.H9J7Z2,7091.H9J8B7,7091.H9J8C8,7091.H9J8P1,7091.H9J934,7091.H9JAY3,7091.H9JBC3,7091.H9JBK9,7091.H9JBX3,7091.H9JEQ0,7091.H9JFR6,7091.H9JI79,7091.H9JK66,7091.H9JK78,7091.H9JMM9,7091.H9JRP2,7091.H9JSD8,7091.H9JVZ1,7091.H9JWT3,7091.H9JY58,7091.Q1HPN2	H9ISH7_BOMMO,H9IT28_BOMMO,H9IT82_BOMMO,H9IYS7_BOMMO,H9J0P2_BOMMO,H9J1I6_BOMMO,H9J1L2_BOMMO,H9J1L4_BOMMO,H9J3B2_BOMMO,H9J4C9_BOMMO,H9J7F8_BOMMO,H9J7Z2_BOMMO,H9J8B7_BOMMO,H9J8C8_BOMMO,H9J8P1_BOMMO,H9J934_BOMMO,H9JAY3_BOMMO,H9JBC3_BOMMO,PC,H9JBX3_BOMMO,H9JEQ0_BOMMO,H9JFR6_BOMMO,H9JI79_BOMMO,H9JK66_BOMMO,H9JK78_BOMMO,H9JMM9_BOMMO,H9JRP2_BOMMO,H9JSD8_BOMMO,H9JVZ1_BOMMO,H9JWT3_BOMMO,E(Z),Q1HPN2_BOMMO
GO Process	GO:0061564	Axon development	35	330	0.36	0.00061	7091.H9IXX4,7091.H9IY07,7091.H9IYS8,7091.H9IYZ5,7091.H9J0P2,7091.H9J1X8,7091.H9J2J0,7091.H9J2W4,7091.H9J3B2,7091.H9J4H6,7091.H9J549,7091.H9J6G3,7091.H9JAL0,7091.H9JAW0,7091.H9JB85,7091.H9JBI3,7091.H9JBJ6,7091.H9JC63,7091.H9JCH1,7091.H9JD81,7091.H9JDI0,7091.H9JDI4,7091.H9JDN9,7091.H9JEK1,7091.H9JF35,7091.H9JH88,7091.H9JJ33,7091.H9JP99,7091.H9JRM9,7091.H9JRP2,7091.H9JRU4,7091.H9JV53,7091.H9JX00,709…	H9IXX4_BOMMO,H9IY07_BOMMO,H9IYS8_BOMMO,H9IYZ5_BOMMO,H9J0P2_BOMMO,H9J1X8_BOMMO,H9J2J0_BOMMO,H9J2W4_BOMMO,H9J3B2_BOMMO,H9J4H6_BOMMO,H9J549_BOMMO,H9J6G3_BOMMO,H9JAL0_BOMMO,H9JAW0_BOMMO,H9JB85_BOMMO,H9JBI3_BOMMO,H9JBJ6_BOMMO,H9JC63_BOMMO,H9JCH1_BOMMO,H9JD81_BOMMO,H9JDI0_BOMMO,H9JDI4_BOMMO,H9JDN9_BOMMO,H9JEK1_BOMMO,H9JF35_BOMMO,H9JH88_BOMMO,H9JJ33_BOMMO,H9JP99_BOMMO,H9JRM9_BOMMO,H9JRP2_BOMMO,H9JRU4_BO…
GO Process	GO:0006397	mRNA processing	31	276	0.38	0.00066	7091.H9ISF3,7091.H9ITD6,7091.H9ITE6,7091.H9IWF9,7091.H9IX16,7091.H9IYM9,7091.H9J060,7091.H9J476,7091.H9J5T3,7091.H9J5Z8,7091.H9J621,7091.H9J6S1,7091.H9J9R7,7091.H9JAD1,7091.H9JEJ8,7091.H9JEK7,7091.H9JEX6,7091.H9JFA5,7091.H9JFV2,7091.H9JJC4,7091.H9JKX0,7091.H9JL82,7091.H9JP62,7091.H9JR74,7091.H9JRB1,7091.H9JRL7,7091.H9JS67,7091.H9JTU5,7091.H9JUD6,7091.H9JV91,7091.H9JX02	H9ISF3_BOMMO,H9ITD6_BOMMO,Ybp,H9IWF9_BOMMO,H9IX16_BOMMO,H9IYM9_BOMMO,H9J060_BOMMO,H9J476_BOMMO,H9J5T3_BOMMO,H9J5Z8_BOMMO,H9J621_BOMMO,H9J6S1_BOMMO,H9J9R7_BOMMO,H9JAD1_BOMMO,H9JEJ8_BOMMO,H9JEK7_BOMMO,H9JEX6_BOMMO,H9JFA5_BOMMO,H9JFV2_BOMMO,H9JJC4_BOMMO,H9JKX0_BOMMO,H9JL82_BOMMO,H9JP62_BOMMO,H9JR74_BOMMO,H9JRB1_BOMMO,H9JRL7_BOMMO,H9JS67_BOMMO,H9JTU5_BOMMO,H9JUD6_BOMMO,H9JV91_BOMMO,H9JX02_BOMMO
GO Process	GO:0031329	Regulation of cellular catabolic process	28	236	0.4	0.00067	7091.E9JEI1,7091.G9I6Y0,7091.H9ISH3,7091.H9IVD1,7091.H9IWA9,7091.H9IZC6,7091.H9IZV3,7091.H9J006,7091.H9J1L2,7091.H9J1L4,7091.H9J5T3,7091.H9J6F5,7091.H9J844,7091.H9JAD1,7091.H9JBE9,7091.H9JD03,7091.H9JFF2,7091.H9JHS3,7091.H9JID8,7091.H9JJ39,7091.H9JJC3,7091.H9JM06,7091.H9JM75,7091.H9JNW1,7091.H9JPB6,7091.H9JR26,7091.H9JX15,7091.M4B149	E9JEI1_BOMMO,G9I6Y0_BOMMO,H9ISH3_BOMMO,H9IVD1_BOMMO,H9IWA9_BOMMO,H9IZC6_BOMMO,H9IZV3_BOMMO,H9J006_BOMMO,H9J1L2_BOMMO,H9J1L4_BOMMO,H9J5T3_BOMMO,H9J6F5_BOMMO,H9J844_BOMMO,H9JAD1_BOMMO,H9JBE9_BOMMO,H9JD03_BOMMO,H9JFF2_BOMMO,H9JHS3_BOMMO,H9JID8_BOMMO,H9JJ39_BOMMO,H9JJC3_BOMMO,H9JM06_BOMMO,H9JM75_BOMMO,H9JNW1_BOMMO,H9JPB6_BOMMO,H9JR26_BOMMO,H9JX15_BOMMO,M4B149_BOMMO
GO Process	GO:0040008	Regulation of growth	32	290	0.37	0.00067	7091.H9IT63,7091.H9IU72,7091.H9IVH0,7091.H9IVZ7,7091.H9IWB7,7091.H9IWM3,7091.H9IYZ5,7091.H9IZM0,7091.H9IZY8,7091.H9J1L2,7091.H9J1L4,7091.H9J3B2,7091.H9J4C1,7091.H9J4H6,7091.H9J6F5,7091.H9J844,7091.H9J9A1,7091.H9J9R7,7091.H9JAX4,7091.H9JDI0,7091.H9JEK1,7091.H9JEZ7,7091.H9JG59,7091.H9JHS3,7091.H9JM06,7091.H9JNW1,7091.H9JRM9,7091.H9JSH1,7091.H9JSH2,7091.H9JU25,7091.H9JXK0,7091.H9JY23	H9IT63_BOMMO,H9IU72_BOMMO,H9IVH0_BOMMO,H9IVZ7_BOMMO,H9IWB7_BOMMO,H9IWM3_BOMMO,H9IYZ5_BOMMO,H9IZM0_BOMMO,H9IZY8_BOMMO,H9J1L2_BOMMO,H9J1L4_BOMMO,H9J3B2_BOMMO,H9J4C1_BOMMO,H9J4H6_BOMMO,H9J6F5_BOMMO,H9J844_BOMMO,H9J9A1_BOMMO,H9J9R7_BOMMO,H9JAX4_BOMMO,H9JDI0_BOMMO,H9JEK1_BOMMO,H9JEZ7_BOMMO,H9JG59_BOMMO,H9JHS3_BOMMO,H9JM06_BOMMO,H9JNW1_BOMMO,H9JRM9_BOMMO,H9JSH1_BOMMO,H9JSH2_BOMMO,H9JU25_BOMMO,H9JXK0_BO…
GO Process	GO:0007409	Axonogenesis	34	319	0.36	0.00071	7091.H9IXX4,7091.H9IY07,7091.H9IYS8,7091.H9IYZ5,7091.H9J0P2,7091.H9J1X8,7091.H9J2J0,7091.H9J2W4,7091.H9J3B2,7091.H9J4H6,7091.H9J549,7091.H9J6G3,7091.H9JAL0,7091.H9JAW0,7091.H9JB85,7091.H9JBI3,7091.H9JBJ6,7091.H9JC63,7091.H9JCH1,7091.H9JD81,7091.H9JDI0,7091.H9JDN9,7091.H9JEK1,7091.H9JF35,7091.H9JH88,7091.H9JJ33,7091.H9JP99,7091.H9JRM9,7091.H9JRP2,7091.H9JRU4,7091.H9JV53,7091.H9JX00,7091.H9JY58,709…	H9IXX4_BOMMO,H9IY07_BOMMO,H9IYS8_BOMMO,H9IYZ5_BOMMO,H9J0P2_BOMMO,H9J1X8_BOMMO,H9J2J0_BOMMO,H9J2W4_BOMMO,H9J3B2_BOMMO,H9J4H6_BOMMO,H9J549_BOMMO,H9J6G3_BOMMO,H9JAL0_BOMMO,H9JAW0_BOMMO,H9JB85_BOMMO,H9JBI3_BOMMO,H9JBJ6_BOMMO,H9JC63_BOMMO,H9JCH1_BOMMO,H9JD81_BOMMO,H9JDI0_BOMMO,H9JDN9_BOMMO,H9JEK1_BOMMO,H9JF35_BOMMO,H9JH88_BOMMO,H9JJ33_BOMMO,H9JP99_BOMMO,H9JRM9_BOMMO,H9JRP2_BOMMO,H9JRU4_BOMMO,H9JV53_BO…
GO Process	GO:0007476	Imaginal disc-derived wing morphogenesis	29	251	0.39	0.00075	7091.E9JEH2,7091.H9ISA9,7091.H9IT63,7091.H9IZF8,7091.H9IZJ3,7091.H9IZY8,7091.H9J0B0,7091.H9J3B2,7091.H9J4H6,7091.H9J549,7091.H9J5G7,7091.H9J818,7091.H9JAW0,7091.H9JBI3,7091.H9JC82,7091.H9JD17,7091.H9JDE3,7091.H9JDQ2,7091.H9JES3,7091.H9JES8,7091.H9JGJ5,7091.H9JH88,7091.H9JI12,7091.H9JK78,7091.H9JML3,7091.H9JQK8,7091.H9JRM9,7091.H9JRP2,7091.H9JT59	Dapk,H9ISA9_BOMMO,H9IT63_BOMMO,H9IZF8_BOMMO,H9IZJ3_BOMMO,H9IZY8_BOMMO,H9J0B0_BOMMO,H9J3B2_BOMMO,H9J4H6_BOMMO,H9J549_BOMMO,H9J5G7_BOMMO,H9J818_BOMMO,H9JAW0_BOMMO,H9JBI3_BOMMO,H9JC82_BOMMO,H9JD17_BOMMO,H9JDE3_BOMMO,H9JDQ2_BOMMO,H9JES3_BOMMO,H9JES8_BOMMO,H9JGJ5_BOMMO,H9JH88_BOMMO,H9JI12_BOMMO,H9JK78_BOMMO,S,H9JQK8_BOMMO,H9JRM9_BOMMO,H9JRP2_BOMMO,H9JT59_BOMMO
GO Process	GO:0007411	Axon guidance	30	265	0.38	0.00076	7091.H9IXX4,7091.H9IY07,7091.H9IYS8,7091.H9IYZ5,7091.H9J0P2,7091.H9J1X8,7091.H9J2J0,7091.H9J3B2,7091.H9J4H6,7091.H9J549,7091.H9J6G3,7091.H9JAW0,7091.H9JBI3,7091.H9JBJ6,7091.H9JC63,7091.H9JCH1,7091.H9JD81,7091.H9JDI0,7091.H9JDN9,7091.H9JEK1,7091.H9JF35,7091.H9JH88,7091.H9JJ33,7091.H9JP99,7091.H9JRM9,7091.H9JRP2,7091.H9JRU4,7091.H9JV53,7091.H9JX00,7091.H9JY58	H9IXX4_BOMMO,H9IY07_BOMMO,H9IYS8_BOMMO,H9IYZ5_BOMMO,H9J0P2_BOMMO,H9J1X8_BOMMO,H9J2J0_BOMMO,H9J3B2_BOMMO,H9J4H6_BOMMO,H9J549_BOMMO,H9J6G3_BOMMO,H9JAW0_BOMMO,H9JBI3_BOMMO,H9JBJ6_BOMMO,H9JC63_BOMMO,H9JCH1_BOMMO,H9JD81_BOMMO,H9JDI0_BOMMO,H9JDN9_BOMMO,H9JEK1_BOMMO,H9JF35_BOMMO,H9JH88_BOMMO,H9JJ33_BOMMO,H9JP99_BOMMO,H9JRM9_BOMMO,H9JRP2_BOMMO,H9JRU4_BOMMO,H9JV53_BOMMO,H9JX00_BOMMO,E(Z)
GO Process	GO:0006139	Nucleobase-containing compound metabolic process	101	1415	0.18	0.00077	7091.B3VBE3,7091.H9IS34,7091.H9ISF3,7091.H9ITD6,7091.H9ITE6,7091.H9IU36,7091.H9IUZ7,7091.H9IV93,7091.H9IWA9,7091.H9IWF9,7091.H9IWS7,7091.H9IX16,7091.H9IY07,7091.H9IYM9,7091.H9IZU1,7091.H9J060,7091.H9J0T4,7091.H9J1H8,7091.H9J1L2,7091.H9J1L4,7091.H9J1Q9,7091.H9J3B0,7091.H9J3V9,7091.H9J476,7091.H9J558,7091.H9J5T3,7091.H9J5T7,7091.H9J5Z8,7091.H9J621,7091.H9J673,7091.H9J6S1,7091.H9J7N1,7091.H9J7U6,709…	B3VBE3_BOMMO,H9IS34_BOMMO,H9ISF3_BOMMO,H9ITD6_BOMMO,Ybp,H9IU36_BOMMO,H9IUZ7_BOMMO,H9IV93_BOMMO,H9IWA9_BOMMO,H9IWF9_BOMMO,H9IWS7_BOMMO,H9IX16_BOMMO,H9IY07_BOMMO,H9IYM9_BOMMO,H9IZU1_BOMMO,H9J060_BOMMO,H9J0T4_BOMMO,H9J1H8_BOMMO,H9J1L2_BOMMO,H9J1L4_BOMMO,H9J1Q9_BOMMO,PIAS1,H9J3V9_BOMMO,H9J476_BOMMO,H9J558_BOMMO,H9J5T3_BOMMO,H9J5T7_BOMMO,H9J5Z8_BOMMO,H9J621_BOMMO,H9J673_BOMMO,H9J6S1_BOMMO,H9J7N1_BOMMO…
GO Process	GO:0035114	Imaginal disc-derived appendage morphogenesis	32	293	0.37	0.00078	7091.E9JEH2,7091.H9ISA9,7091.H9IT63,7091.H9IZF8,7091.H9IZJ3,7091.H9IZY8,7091.H9J0B0,7091.H9J3B2,7091.H9J4H6,7091.H9J549,7091.H9J5G7,7091.H9J759,7091.H9J818,7091.H9JAW0,7091.H9JBI3,7091.H9JC82,7091.H9JD17,7091.H9JDE3,7091.H9JDI0,7091.H9JDQ2,7091.H9JES3,7091.H9JES8,7091.H9JGJ5,7091.H9JH88,7091.H9JI12,7091.H9JK78,7091.H9JML3,7091.H9JQK8,7091.H9JRM9,7091.H9JRP2,7091.H9JT59,7091.H9JY23	Dapk,H9ISA9_BOMMO,H9IT63_BOMMO,H9IZF8_BOMMO,H9IZJ3_BOMMO,H9IZY8_BOMMO,H9J0B0_BOMMO,H9J3B2_BOMMO,H9J4H6_BOMMO,H9J549_BOMMO,H9J5G7_BOMMO,H9J759_BOMMO,H9J818_BOMMO,H9JAW0_BOMMO,H9JBI3_BOMMO,H9JC82_BOMMO,H9JD17_BOMMO,H9JDE3_BOMMO,H9JDI0_BOMMO,H9JDQ2_BOMMO,H9JES3_BOMMO,H9JES8_BOMMO,H9JGJ5_BOMMO,H9JH88_BOMMO,H9JI12_BOMMO,H9JK78_BOMMO,S,H9JQK8_BOMMO,H9JRM9_BOMMO,H9JRP2_BOMMO,H9JT59_BOMMO,H9JY23_BOMMO
GO Process	GO:0048870	Cell motility	33	307	0.36	0.00078	7091.H9ISA9,7091.H9ISH7,7091.H9IT63,7091.H9IUC3,7091.H9IVI9,7091.H9IWB7,7091.H9IYS4,7091.H9IYZ5,7091.H9IZJ3,7091.H9IZM0,7091.H9J1K5,7091.H9J1L2,7091.H9J1L4,7091.H9J2J0,7091.H9J549,7091.H9JAW0,7091.H9JBI3,7091.H9JC92,7091.H9JD81,7091.H9JDI0,7091.H9JDI4,7091.H9JDN9,7091.H9JH99,7091.H9JHS3,7091.H9JKT7,7091.H9JM06,7091.H9JQD8,7091.H9JQK8,7091.H9JRM9,7091.H9JU25,7091.H9JW17,7091.H9JXK3,7091.Q19N36	H9ISA9_BOMMO,H9ISH7_BOMMO,H9IT63_BOMMO,H9IUC3_BOMMO,H9IVI9_BOMMO,H9IWB7_BOMMO,H9IYS4_BOMMO,H9IYZ5_BOMMO,H9IZJ3_BOMMO,H9IZM0_BOMMO,H9J1K5_BOMMO,H9J1L2_BOMMO,H9J1L4_BOMMO,H9J2J0_BOMMO,H9J549_BOMMO,H9JAW0_BOMMO,H9JBI3_BOMMO,H9JC92_BOMMO,H9JD81_BOMMO,H9JDI0_BOMMO,H9JDI4_BOMMO,H9JDN9_BOMMO,H9JH99_BOMMO,H9JHS3_BOMMO,H9JKT7_BOMMO,H9JM06_BOMMO,H9JQD8_BOMMO,H9JQK8_BOMMO,H9JRM9_BOMMO,H9JU25_BOMMO,H9JW17_BO…
GO Process	GO:0008104	Protein localization	57	671	0.26	0.0008	7091.H9ISA9,7091.H9IU23,7091.H9IU87,7091.H9IVL3,7091.H9IVN1,7091.H9IW00,7091.H9IW79,7091.H9IWM3,7091.H9IWR0,7091.H9IWS6,7091.H9IX35,7091.H9IY87,7091.H9IYY4,7091.H9IZM3,7091.H9J1K5,7091.H9J1V1,7091.H9J270,7091.H9J297,7091.H9J2N8,7091.H9J3U1,7091.H9J5B4,7091.H9J5G8,7091.H9J714,7091.H9J7J9,7091.H9J8P2,7091.H9J971,7091.H9J9Y8,7091.H9JAW0,7091.H9JAY1,7091.H9JC92,7091.H9JD17,7091.H9JDI4,7091.H9JDK7,709…	H9ISA9_BOMMO,H9IU23_BOMMO,H9IU87_BOMMO,H9IVL3_BOMMO,H9IVN1_BOMMO,H9IW00_BOMMO,H9IW79_BOMMO,H9IWM3_BOMMO,H9IWR0_BOMMO,H9IWS6_BOMMO,H9IX35_BOMMO,H9IY87_BOMMO,H9IYY4_BOMMO,H9IZM3_BOMMO,H9J1K5_BOMMO,H9J1V1_BOMMO,H9J270_BOMMO,H9J297_BOMMO,H9J2N8_BOMMO,H9J3U1_BOMMO,H9J5B4_BOMMO,H9J5G8_BOMMO,H9J714_BOMMO,H9J7J9_BOMMO,H9J8P2_BOMMO,H9J971_BOMMO,H9J9Y8_BOMMO,H9JAW0_BOMMO,H9JAY1_BOMMO,H9JC92_BOMMO,H9JD17_BO…
GO Process	GO:0031328	Positive regulation of cellular biosynthetic process	46	499	0.3	0.0008	7091.E9JEG9,7091.H9ISH7,7091.H9IT82,7091.H9IUC3,7091.H9IVD1,7091.H9IW29,7091.H9IWH0,7091.H9IWY2,7091.H9IX35,7091.H9IZ17,7091.H9IZC6,7091.H9IZF8,7091.H9IZY2,7091.H9J0I3,7091.H9J0P2,7091.H9J127,7091.H9J198,7091.H9J1L2,7091.H9J1L4,7091.H9J1M6,7091.H9J635,7091.H9J6F5,7091.H9J6T9,7091.H9J7D1,7091.H9J7N1,7091.H9J8P1,7091.H9J9K8,7091.H9JBC3,7091.H9JBT1,7091.H9JD03,7091.H9JFR6,7091.H9JI79,7091.H9JIA7,709…	E9JEG9_BOMMO,H9ISH7_BOMMO,H9IT82_BOMMO,H9IUC3_BOMMO,H9IVD1_BOMMO,H9IW29_BOMMO,H9IWH0_BOMMO,H9IWY2_BOMMO,H9IX35_BOMMO,H9IZ17_BOMMO,H9IZC6_BOMMO,H9IZF8_BOMMO,H9IZY2_BOMMO,H9J0I3_BOMMO,H9J0P2_BOMMO,H9J127_BOMMO,H9J198_BOMMO,H9J1L2_BOMMO,H9J1L4_BOMMO,H9J1M6_BOMMO,H9J635_BOMMO,H9J6F5_BOMMO,H9J6T9_BOMMO,H9J7D1_BOMMO,H9J7N1_BOMMO,H9J8P1_BOMMO,H9J9K8_BOMMO,H9JBC3_BOMMO,H9JBT1_BOMMO,H9JD03_BOMMO,H9JFR6_BO…
GO Process	GO:0051254	Positive regulation of RNA metabolic process	44	469	0.3	0.00081	7091.E9JEG9,7091.H9ISH7,7091.H9IT82,7091.H9IUC3,7091.H9IVD1,7091.H9IW29,7091.H9IWA9,7091.H9IWH0,7091.H9IWY2,7091.H9IX35,7091.H9IZ17,7091.H9IZC6,7091.H9IZF8,7091.H9IZY2,7091.H9J0P2,7091.H9J127,7091.H9J198,7091.H9J1L2,7091.H9J1L4,7091.H9J1M6,7091.H9J635,7091.H9J6F5,7091.H9J6T9,7091.H9J7D1,7091.H9J7N1,7091.H9J8P1,7091.H9J9K8,7091.H9JBC3,7091.H9JFR6,7091.H9JI79,7091.H9JIA7,7091.H9JIW5,7091.H9JJ39,709…	E9JEG9_BOMMO,H9ISH7_BOMMO,H9IT82_BOMMO,H9IUC3_BOMMO,H9IVD1_BOMMO,H9IW29_BOMMO,H9IWA9_BOMMO,H9IWH0_BOMMO,H9IWY2_BOMMO,H9IX35_BOMMO,H9IZ17_BOMMO,H9IZC6_BOMMO,H9IZF8_BOMMO,H9IZY2_BOMMO,H9J0P2_BOMMO,H9J127_BOMMO,H9J198_BOMMO,H9J1L2_BOMMO,H9J1L4_BOMMO,H9J1M6_BOMMO,H9J635_BOMMO,H9J6F5_BOMMO,H9J6T9_BOMMO,H9J7D1_BOMMO,H9J7N1_BOMMO,H9J8P1_BOMMO,H9J9K8_BOMMO,H9JBC3_BOMMO,H9JFR6_BOMMO,H9JI79_BOMMO,H9JIA7_BO…
GO Process	GO:0007165	Signal transduction	87	1174	0.2	0.00083	7091.E9JEH2,7091.F8UN44,7091.G9I6Y0,7091.H9IS09,7091.H9IS34,7091.H9ISA9,7091.H9ISF3,7091.H9ISH3,7091.H9IT63,7091.H9IUC3,7091.H9IVD1,7091.H9IVI6,7091.H9IVI9,7091.H9IVZ7,7091.H9IW29,7091.H9IWS7,7091.H9IWV6,7091.H9IX62,7091.H9IYS4,7091.H9IYZ5,7091.H9IZ71,7091.H9IZJ3,7091.H9J006,7091.H9J091,7091.H9J0K9,7091.H9J0S0,7091.H9J1N8,7091.H9J1V8,7091.H9J1X8,7091.H9J270,7091.H9J375,7091.H9J430,7091.H9J490,709…	Dapk,HSP70,G9I6Y0_BOMMO,H9IS09_BOMMO,H9IS34_BOMMO,H9ISA9_BOMMO,H9ISF3_BOMMO,H9ISH3_BOMMO,H9IT63_BOMMO,H9IUC3_BOMMO,H9IVD1_BOMMO,Spry,H9IVI9_BOMMO,H9IVZ7_BOMMO,H9IW29_BOMMO,H9IWS7_BOMMO,H9IWV6_BOMMO,H9IX62_BOMMO,H9IYS4_BOMMO,H9IYZ5_BOMMO,H9IZ71_BOMMO,H9IZJ3_BOMMO,H9J006_BOMMO,H9J091_BOMMO,H9J0K9_BOMMO,H9J0S0_BOMMO,H9J1N8_BOMMO,H9J1V8_BOMMO,H9J1X8_BOMMO,H9J270_BOMMO,H9J375_BOMMO,Gs2,H9J490_BOMMO,H9…
GO Process	GO:0007417	Central nervous system development	31	282	0.37	0.00088	7091.D3GGI9,7091.H9IX62,7091.H9IYS8,7091.H9IYZ5,7091.H9IZM0,7091.H9J006,7091.H9J060,7091.H9J0P2,7091.H9J4H6,7091.H9JAE7,7091.H9JAW0,7091.H9JBI3,7091.H9JBK9,7091.H9JDN9,7091.H9JE69,7091.H9JEK1,7091.H9JES8,7091.H9JG59,7091.H9JGN4,7091.H9JH88,7091.H9JI12,7091.H9JIG7,7091.H9JJG3,7091.H9JR49,7091.H9JRI5,7091.H9JRU4,7091.H9JTJ4,7091.H9JVM7,7091.H9JX00,7091.H9JXA9,7091.H9JXK3	FDL,H9IX62_BOMMO,H9IYS8_BOMMO,H9IYZ5_BOMMO,H9IZM0_BOMMO,H9J006_BOMMO,H9J060_BOMMO,H9J0P2_BOMMO,H9J4H6_BOMMO,H9JAE7_BOMMO,H9JAW0_BOMMO,H9JBI3_BOMMO,PC,H9JDN9_BOMMO,H9JE69_BOMMO,H9JEK1_BOMMO,H9JES8_BOMMO,H9JG59_BOMMO,H9JGN4_BOMMO,H9JH88_BOMMO,H9JI12_BOMMO,H9JIG7_BOMMO,H9JJG3_BOMMO,H9JR49_BOMMO,H9JRI5_BOMMO,H9JRU4_BOMMO,H9JTJ4_BOMMO,H9JVM7_BOMMO,H9JX00_BOMMO,H9JXA9_BOMMO,H9JXK3_BOMMO
GO Process	GO:0031327	Negative regulation of cellular biosynthetic process	37	367	0.33	0.00088	7091.H9ISH7,7091.H9IT28,7091.H9IT82,7091.H9IYS7,7091.H9J0P2,7091.H9J1I6,7091.H9J1L2,7091.H9J1L4,7091.H9J375,7091.H9J3B2,7091.H9J4C9,7091.H9J7F8,7091.H9J7Z2,7091.H9J8B7,7091.H9J8C8,7091.H9J8P1,7091.H9J934,7091.H9JAY3,7091.H9JBC3,7091.H9JBK9,7091.H9JBX3,7091.H9JEQ0,7091.H9JFF2,7091.H9JFR6,7091.H9JI79,7091.H9JK66,7091.H9JK78,7091.H9JMM9,7091.H9JNW1,7091.H9JRP2,7091.H9JSD8,7091.H9JU25,7091.H9JVV6,709…	H9ISH7_BOMMO,H9IT28_BOMMO,H9IT82_BOMMO,H9IYS7_BOMMO,H9J0P2_BOMMO,H9J1I6_BOMMO,H9J1L2_BOMMO,H9J1L4_BOMMO,H9J375_BOMMO,H9J3B2_BOMMO,H9J4C9_BOMMO,H9J7F8_BOMMO,H9J7Z2_BOMMO,H9J8B7_BOMMO,H9J8C8_BOMMO,H9J8P1_BOMMO,H9J934_BOMMO,H9JAY3_BOMMO,H9JBC3_BOMMO,PC,H9JBX3_BOMMO,H9JEQ0_BOMMO,H9JFF2_BOMMO,H9JFR6_BOMMO,H9JI79_BOMMO,H9JK66_BOMMO,H9JK78_BOMMO,H9JMM9_BOMMO,H9JNW1_BOMMO,H9JRP2_BOMMO,H9JSD8_BOMMO,H9JU25…
GO Process	GO:0000375	RNA splicing, via transesterification reactions	25	202	0.42	0.00091	7091.H9ITD6,7091.H9ITE6,7091.H9IWF9,7091.H9IX16,7091.H9IYM9,7091.H9J060,7091.H9J5Z8,7091.H9J621,7091.H9J6S1,7091.H9J9R7,7091.H9JEJ8,7091.H9JEK7,7091.H9JEX6,7091.H9JFA5,7091.H9JJC4,7091.H9JKX0,7091.H9JL82,7091.H9JP62,7091.H9JQV8,7091.H9JR74,7091.H9JRB1,7091.H9JRL7,7091.H9JTU5,7091.H9JUD6,7091.H9JV91	H9ITD6_BOMMO,Ybp,H9IWF9_BOMMO,H9IX16_BOMMO,H9IYM9_BOMMO,H9J060_BOMMO,H9J5Z8_BOMMO,H9J621_BOMMO,H9J6S1_BOMMO,H9J9R7_BOMMO,H9JEJ8_BOMMO,H9JEK7_BOMMO,H9JEX6_BOMMO,H9JFA5_BOMMO,H9JJC4_BOMMO,H9JKX0_BOMMO,H9JL82_BOMMO,H9JP62_BOMMO,H9JQV8_BOMMO,H9JR74_BOMMO,H9JRB1_BOMMO,H9JRL7_BOMMO,H9JTU5_BOMMO,H9JUD6_BOMMO,H9JV91_BOMMO
GO Process	GO:0040011	Locomotion	36	354	0.34	0.00093	7091.H9IXX4,7091.H9IY07,7091.H9IYS8,7091.H9IYZ5,7091.H9J0P2,7091.H9J1X8,7091.H9J2J0,7091.H9J375,7091.H9J3B2,7091.H9J4H6,7091.H9J549,7091.H9J6G3,7091.H9JAE7,7091.H9JAW0,7091.H9JBI3,7091.H9JBJ6,7091.H9JC63,7091.H9JCH1,7091.H9JD81,7091.H9JDI0,7091.H9JDN9,7091.H9JEK1,7091.H9JF35,7091.H9JH88,7091.H9JJ33,7091.H9JJG2,7091.H9JP99,7091.H9JRM9,7091.H9JRP2,7091.H9JRU4,7091.H9JV53,7091.H9JVX5,7091.H9JX00,709…	H9IXX4_BOMMO,H9IY07_BOMMO,H9IYS8_BOMMO,H9IYZ5_BOMMO,H9J0P2_BOMMO,H9J1X8_BOMMO,H9J2J0_BOMMO,H9J375_BOMMO,H9J3B2_BOMMO,H9J4H6_BOMMO,H9J549_BOMMO,H9J6G3_BOMMO,H9JAE7_BOMMO,H9JAW0_BOMMO,H9JBI3_BOMMO,H9JBJ6_BOMMO,H9JC63_BOMMO,H9JCH1_BOMMO,H9JD81_BOMMO,H9JDI0_BOMMO,H9JDN9_BOMMO,H9JEK1_BOMMO,H9JF35_BOMMO,H9JH88_BOMMO,H9JJ33_BOMMO,H9JJG2_BOMMO,H9JP99_BOMMO,H9JRM9_BOMMO,H9JRP2_BOMMO,H9JRU4_BOMMO,H9JV53_BO…
GO Process	GO:0051253	Negative regulation of RNA metabolic process	33	311	0.36	0.00093	7091.H9ISH7,7091.H9IT28,7091.H9IT82,7091.H9IYS7,7091.H9J0P2,7091.H9J1I6,7091.H9J1L2,7091.H9J1L4,7091.H9J3B2,7091.H9J476,7091.H9J4C9,7091.H9J7F8,7091.H9J7Z2,7091.H9J8B7,7091.H9J8C8,7091.H9J8P1,7091.H9J934,7091.H9JAY3,7091.H9JBC3,7091.H9JBK9,7091.H9JBX3,7091.H9JEQ0,7091.H9JFR6,7091.H9JI79,7091.H9JK66,7091.H9JK78,7091.H9JMM9,7091.H9JRP2,7091.H9JSD8,7091.H9JVZ1,7091.H9JWT3,7091.H9JY58,7091.Q1HPN2	H9ISH7_BOMMO,H9IT28_BOMMO,H9IT82_BOMMO,H9IYS7_BOMMO,H9J0P2_BOMMO,H9J1I6_BOMMO,H9J1L2_BOMMO,H9J1L4_BOMMO,H9J3B2_BOMMO,H9J476_BOMMO,H9J4C9_BOMMO,H9J7F8_BOMMO,H9J7Z2_BOMMO,H9J8B7_BOMMO,H9J8C8_BOMMO,H9J8P1_BOMMO,H9J934_BOMMO,H9JAY3_BOMMO,H9JBC3_BOMMO,PC,H9JBX3_BOMMO,H9JEQ0_BOMMO,H9JFR6_BOMMO,H9JI79_BOMMO,H9JK66_BOMMO,H9JK78_BOMMO,H9JMM9_BOMMO,H9JRP2_BOMMO,H9JSD8_BOMMO,H9JVZ1_BOMMO,H9JWT3_BOMMO,E(Z),Q…
GO Process	GO:0045935	Positive regulation of nucleobase-containing compound metabolic process	46	504	0.29	0.00096	7091.E9JEG9,7091.H9ISH7,7091.H9IT82,7091.H9IUC3,7091.H9IVD1,7091.H9IW29,7091.H9IWA9,7091.H9IWH0,7091.H9IWY2,7091.H9IX35,7091.H9IZ17,7091.H9IZC6,7091.H9IZF8,7091.H9IZY2,7091.H9J0P2,7091.H9J127,7091.H9J198,7091.H9J1L2,7091.H9J1L4,7091.H9J1M6,7091.H9J635,7091.H9J6F5,7091.H9J6T9,7091.H9J7D1,7091.H9J7N1,7091.H9J8P1,7091.H9J9K8,7091.H9JAX4,7091.H9JBC3,7091.H9JFR6,7091.H9JI79,7091.H9JIA7,7091.H9JIW5,709…	E9JEG9_BOMMO,H9ISH7_BOMMO,H9IT82_BOMMO,H9IUC3_BOMMO,H9IVD1_BOMMO,H9IW29_BOMMO,H9IWA9_BOMMO,H9IWH0_BOMMO,H9IWY2_BOMMO,H9IX35_BOMMO,H9IZ17_BOMMO,H9IZC6_BOMMO,H9IZF8_BOMMO,H9IZY2_BOMMO,H9J0P2_BOMMO,H9J127_BOMMO,H9J198_BOMMO,H9J1L2_BOMMO,H9J1L4_BOMMO,H9J1M6_BOMMO,H9J635_BOMMO,H9J6F5_BOMMO,H9J6T9_BOMMO,H9J7D1_BOMMO,H9J7N1_BOMMO,H9J8P1_BOMMO,H9J9K8_BOMMO,H9JAX4_BOMMO,H9JBC3_BOMMO,H9JFR6_BOMMO,H9JI79_BO…
GO Process	GO:0034641	Cellular nitrogen compound metabolic process	124	1842	0.16	0.00097	7091.B3VBE3,7091.H9IS34,7091.H9ISF3,7091.H9ISG9,7091.H9ITD6,7091.H9ITE6,7091.H9IU23,7091.H9IU36,7091.H9IUZ7,7091.H9IV93,7091.H9IVM8,7091.H9IWA9,7091.H9IWF9,7091.H9IWS7,7091.H9IX16,7091.H9IX17,7091.H9IY07,7091.H9IYM9,7091.H9IZU1,7091.H9J060,7091.H9J0I3,7091.H9J0T4,7091.H9J1H8,7091.H9J1L2,7091.H9J1L4,7091.H9J1Q9,7091.H9J3B0,7091.H9J3V9,7091.H9J476,7091.H9J558,7091.H9J5T3,7091.H9J5T7,7091.H9J5Z8,709…	B3VBE3_BOMMO,H9IS34_BOMMO,H9ISF3_BOMMO,H9ISG9_BOMMO,H9ITD6_BOMMO,Ybp,H9IU23_BOMMO,H9IU36_BOMMO,H9IUZ7_BOMMO,H9IV93_BOMMO,H9IVM8_BOMMO,H9IWA9_BOMMO,H9IWF9_BOMMO,H9IWS7_BOMMO,H9IX16_BOMMO,RpL4,H9IY07_BOMMO,H9IYM9_BOMMO,H9IZU1_BOMMO,H9J060_BOMMO,H9J0I3_BOMMO,H9J0T4_BOMMO,H9J1H8_BOMMO,H9J1L2_BOMMO,H9J1L4_BOMMO,H9J1Q9_BOMMO,PIAS1,H9J3V9_BOMMO,H9J476_BOMMO,H9J558_BOMMO,H9J5T3_BOMMO,H9J5T7_BOMMO,H9J5Z8_…
GO Process	GO:0009880	Embryonic pattern specification	21	153	0.47	0.00098	7091.G5EI84,7091.H9ISA9,7091.H9IT63,7091.H9IWY2,7091.H9IZJ3,7091.H9J0P2,7091.H9J1L2,7091.H9J1L4,7091.H9J549,7091.H9JBK9,7091.H9JDE3,7091.H9JGN4,7091.H9JH88,7091.H9JH99,7091.H9JJ33,7091.H9JJS8,7091.H9JK78,7091.H9JRM9,7091.H9JRP2,7091.H9JTQ3,7091.H9JY66	croc,H9ISA9_BOMMO,H9IT63_BOMMO,H9IWY2_BOMMO,H9IZJ3_BOMMO,H9J0P2_BOMMO,H9J1L2_BOMMO,H9J1L4_BOMMO,H9J549_BOMMO,PC,H9JDE3_BOMMO,H9JGN4_BOMMO,H9JH88_BOMMO,H9JH99_BOMMO,H9JJ33_BOMMO,H9JJS8_BOMMO,H9JK78_BOMMO,H9JRM9_BOMMO,H9JRP2_BOMMO,H9JTQ3_BOMMO,H9JY66_BOMMO
GO Process	GO:0034968	Histone lysine methylation	10	37	0.76	0.001	7091.H9IUC3,7091.H9IZ17,7091.H9IZC6,7091.H9J0S0,7091.H9JES8,7091.H9JTQ3,7091.H9JTW6,7091.H9JXA9,7091.H9JY58,7091.M4B149	H9IUC3_BOMMO,H9IZ17_BOMMO,H9IZC6_BOMMO,H9J0S0_BOMMO,H9JES8_BOMMO,H9JTQ3_BOMMO,H9JTW6_BOMMO,H9JXA9_BOMMO,E(Z),M4B149_BOMMO
GO Process	GO:0034330	Cell junction organization	28	245	0.39	0.0011	7091.H9ISA9,7091.H9ITD6,7091.H9IU72,7091.H9IUC0,7091.H9IUC3,7091.H9IWB7,7091.H9IXX4,7091.H9IYS8,7091.H9J1V1,7091.H9J549,7091.H9JAL0,7091.H9JBE9,7091.H9JCH1,7091.H9JDI0,7091.H9JEG4,7091.H9JEK1,7091.H9JF35,7091.H9JGJ5,7091.H9JGN4,7091.H9JHU2,7091.H9JI12,7091.H9JIG7,7091.H9JRL1,7091.H9JSH1,7091.H9JSH2,7091.H9JV91,7091.H9JVZ4,7091.H9JX00	H9ISA9_BOMMO,H9ITD6_BOMMO,H9IU72_BOMMO,H9IUC0_BOMMO,H9IUC3_BOMMO,H9IWB7_BOMMO,H9IXX4_BOMMO,H9IYS8_BOMMO,H9J1V1_BOMMO,H9J549_BOMMO,H9JAL0_BOMMO,H9JBE9_BOMMO,H9JCH1_BOMMO,H9JDI0_BOMMO,H9JEG4_BOMMO,H9JEK1_BOMMO,H9JF35_BOMMO,H9JGJ5_BOMMO,H9JGN4_BOMMO,H9JHU2_BOMMO,H9JI12_BOMMO,H9JIG7_BOMMO,H9JRL1_BOMMO,H9JSH1_BOMMO,H9JSH2_BOMMO,H9JV91_BOMMO,H9JVZ4_BOMMO,H9JX00_BOMMO
GO Process	GO:0045934	Negative regulation of nucleobase-containing compound metabolic process	34	329	0.34	0.0011	7091.H9ISH7,7091.H9IT28,7091.H9IT82,7091.H9IYS7,7091.H9J0P2,7091.H9J1I6,7091.H9J1L2,7091.H9J1L4,7091.H9J3B2,7091.H9J476,7091.H9J4C9,7091.H9J7F8,7091.H9J7Z2,7091.H9J8B7,7091.H9J8C8,7091.H9J8P1,7091.H9J934,7091.H9JAY3,7091.H9JBC3,7091.H9JBK9,7091.H9JBX3,7091.H9JEQ0,7091.H9JFR6,7091.H9JI79,7091.H9JK66,7091.H9JK78,7091.H9JMM9,7091.H9JRP2,7091.H9JSD8,7091.H9JSP7,7091.H9JVZ1,7091.H9JWT3,7091.H9JY58,709…	H9ISH7_BOMMO,H9IT28_BOMMO,H9IT82_BOMMO,H9IYS7_BOMMO,H9J0P2_BOMMO,H9J1I6_BOMMO,H9J1L2_BOMMO,H9J1L4_BOMMO,H9J3B2_BOMMO,H9J476_BOMMO,H9J4C9_BOMMO,H9J7F8_BOMMO,H9J7Z2_BOMMO,H9J8B7_BOMMO,H9J8C8_BOMMO,H9J8P1_BOMMO,H9J934_BOMMO,H9JAY3_BOMMO,H9JBC3_BOMMO,PC,H9JBX3_BOMMO,H9JEQ0_BOMMO,H9JFR6_BOMMO,H9JI79_BOMMO,H9JK66_BOMMO,H9JK78_BOMMO,H9JMM9_BOMMO,H9JRP2_BOMMO,H9JSD8_BOMMO,H9JSP7_BOMMO,H9JVZ1_BOMMO,H9JWT3…
GO Process	GO:0048638	Regulation of developmental growth	26	218	0.41	0.0011	7091.H9IT63,7091.H9IU72,7091.H9IVZ7,7091.H9IWB7,7091.H9IWM3,7091.H9IYZ5,7091.H9IZY8,7091.H9J1L2,7091.H9J1L4,7091.H9J3B2,7091.H9J4C1,7091.H9J4H6,7091.H9J844,7091.H9J9A1,7091.H9J9R7,7091.H9JDI0,7091.H9JEK1,7091.H9JG59,7091.H9JHS3,7091.H9JM06,7091.H9JNW1,7091.H9JRM9,7091.H9JSH1,7091.H9JSH2,7091.H9JU25,7091.H9JY23	H9IT63_BOMMO,H9IU72_BOMMO,H9IVZ7_BOMMO,H9IWB7_BOMMO,H9IWM3_BOMMO,H9IYZ5_BOMMO,H9IZY8_BOMMO,H9J1L2_BOMMO,H9J1L4_BOMMO,H9J3B2_BOMMO,H9J4C1_BOMMO,H9J4H6_BOMMO,H9J844_BOMMO,H9J9A1_BOMMO,H9J9R7_BOMMO,H9JDI0_BOMMO,H9JEK1_BOMMO,H9JG59_BOMMO,H9JHS3_BOMMO,H9JM06_BOMMO,H9JNW1_BOMMO,H9JRM9_BOMMO,H9JSH1_BOMMO,H9JSH2_BOMMO,H9JU25_BOMMO,H9JY23_BOMMO
GO Process	GO:0051336	Regulation of hydrolase activity	28	246	0.39	0.0012	7091.E9JEI1,7091.H9IVI6,7091.H9IW79,7091.H9IX62,7091.H9IZV3,7091.H9J006,7091.H9J1V1,7091.H9J2D4,7091.H9J5E5,7091.H9J673,7091.H9J6I7,7091.H9J844,7091.H9J9D6,7091.H9JDE3,7091.H9JDI4,7091.H9JDN9,7091.H9JED8,7091.H9JEJ5,7091.H9JEX2,7091.H9JFG2,7091.H9JH61,7091.H9JL64,7091.H9JNU4,7091.H9JP11,7091.H9JVF8,7091.H9JVK2,7091.H9JY23,7091.Q1HPN2	E9JEI1_BOMMO,Spry,H9IW79_BOMMO,H9IX62_BOMMO,H9IZV3_BOMMO,H9J006_BOMMO,H9J1V1_BOMMO,H9J2D4_BOMMO,Serpin-19,H9J673_BOMMO,H9J6I7_BOMMO,H9J844_BOMMO,H9J9D6_BOMMO,H9JDE3_BOMMO,H9JDI4_BOMMO,H9JDN9_BOMMO,H9JED8_BOMMO,H9JEJ5_BOMMO,H9JEX2_BOMMO,H9JFG2_BOMMO,H9JH61_BOMMO,H9JL64_BOMMO,H9JNU4_BOMMO,H9JP11_BOMMO,H9JVF8_BOMMO,H9JVK2_BOMMO,H9JY23_BOMMO,Q1HPN2_BOMMO
GO Process	GO:0007423	Sensory organ development	39	407	0.31	0.0014	7091.H9ISF3,7091.H9IUC3,7091.H9IVI6,7091.H9IXH3,7091.H9IYZ8,7091.H9IZC6,7091.H9IZJ3,7091.H9IZM0,7091.H9J006,7091.H9J0B0,7091.H9J198,7091.H9J1X8,7091.H9J2M6,7091.H9J3B0,7091.H9J4C9,7091.H9J5A7,7091.H9J818,7091.H9JC82,7091.H9JCS1,7091.H9JD63,7091.H9JD81,7091.H9JDN9,7091.H9JEQ0,7091.H9JG59,7091.H9JH88,7091.H9JHS3,7091.H9JIG7,7091.H9JJ57,7091.H9JJS8,7091.H9JK78,7091.H9JM06,7091.H9JNH8,7091.H9JRM9,709…	H9ISF3_BOMMO,H9IUC3_BOMMO,Spry,H9IXH3_BOMMO,H9IYZ8_BOMMO,H9IZC6_BOMMO,H9IZJ3_BOMMO,H9IZM0_BOMMO,H9J006_BOMMO,H9J0B0_BOMMO,H9J198_BOMMO,H9J1X8_BOMMO,H9J2M6_BOMMO,PIAS1,H9J4C9_BOMMO,H9J5A7_BOMMO,H9J818_BOMMO,H9JC82_BOMMO,H9JCS1_BOMMO,H9JD63_BOMMO,H9JD81_BOMMO,H9JDN9_BOMMO,H9JEQ0_BOMMO,H9JG59_BOMMO,H9JH88_BOMMO,H9JHS3_BOMMO,H9JIG7_BOMMO,H9JJ57_BOMMO,H9JJS8_BOMMO,H9JK78_BOMMO,H9JM06_BOMMO,H9JNH8_BOMM…
GO Process	GO:0051568	Histone H3-K4 methylation	8	23	0.87	0.0014	7091.H9IUC3,7091.H9IZ17,7091.H9IZC6,7091.H9JES8,7091.H9JTQ3,7091.H9JTW6,7091.H9JXA9,7091.M4B149	H9IUC3_BOMMO,H9IZ17_BOMMO,H9IZC6_BOMMO,H9JES8_BOMMO,H9JTQ3_BOMMO,H9JTW6_BOMMO,H9JXA9_BOMMO,M4B149_BOMMO
GO Process	GO:0018205	Peptidyl-lysine modification	19	135	0.48	0.0016	7091.H9IUC3,7091.H9IX88,7091.H9IZ17,7091.H9IZC6,7091.H9J0S0,7091.H9J191,7091.H9J1M6,7091.H9J297,7091.H9J3B0,7091.H9JC07,7091.H9JES8,7091.H9JJG2,7091.H9JK66,7091.H9JTQ3,7091.H9JTW6,7091.H9JU43,7091.H9JXA9,7091.H9JY58,7091.M4B149	H9IUC3_BOMMO,H9IX88_BOMMO,H9IZ17_BOMMO,H9IZC6_BOMMO,H9J0S0_BOMMO,H9J191_BOMMO,H9J1M6_BOMMO,H9J297_BOMMO,PIAS1,H9JC07_BOMMO,H9JES8_BOMMO,H9JJG2_BOMMO,H9JK66_BOMMO,H9JTQ3_BOMMO,H9JTW6_BOMMO,H9JU43_BOMMO,H9JXA9_BOMMO,E(Z),M4B149_BOMMO
GO Process	GO:0045893	Positive regulation of transcription, DNA-templated	40	425	0.3	0.0016	7091.E9JEG9,7091.H9ISH7,7091.H9IT82,7091.H9IUC3,7091.H9IVD1,7091.H9IW29,7091.H9IWH0,7091.H9IWY2,7091.H9IX35,7091.H9IZ17,7091.H9IZC6,7091.H9IZF8,7091.H9IZY2,7091.H9J0P2,7091.H9J127,7091.H9J198,7091.H9J1M6,7091.H9J635,7091.H9J6F5,7091.H9J6T9,7091.H9J7D1,7091.H9J7N1,7091.H9J8P1,7091.H9J9K8,7091.H9JBC3,7091.H9JFR6,7091.H9JI79,7091.H9JIA7,7091.H9JIW5,7091.H9JJ39,7091.H9JJG3,7091.H9JMM9,7091.H9JQK8,709…	E9JEG9_BOMMO,H9ISH7_BOMMO,H9IT82_BOMMO,H9IUC3_BOMMO,H9IVD1_BOMMO,H9IW29_BOMMO,H9IWH0_BOMMO,H9IWY2_BOMMO,H9IX35_BOMMO,H9IZ17_BOMMO,H9IZC6_BOMMO,H9IZF8_BOMMO,H9IZY2_BOMMO,H9J0P2_BOMMO,H9J127_BOMMO,H9J198_BOMMO,H9J1M6_BOMMO,H9J635_BOMMO,H9J6F5_BOMMO,H9J6T9_BOMMO,H9J7D1_BOMMO,H9J7N1_BOMMO,H9J8P1_BOMMO,H9J9K8_BOMMO,H9JBC3_BOMMO,H9JFR6_BOMMO,H9JI79_BOMMO,H9JIA7_BOMMO,H9JIW5_BOMMO,H9JJ39_BOMMO,H9JJG3_BO…
GO Process	GO:0000398	mRNA splicing, via spliceosome	24	199	0.41	0.0017	7091.H9ITD6,7091.H9ITE6,7091.H9IWF9,7091.H9IX16,7091.H9IYM9,7091.H9J060,7091.H9J5Z8,7091.H9J621,7091.H9J6S1,7091.H9J9R7,7091.H9JEJ8,7091.H9JEK7,7091.H9JEX6,7091.H9JFA5,7091.H9JJC4,7091.H9JKX0,7091.H9JL82,7091.H9JP62,7091.H9JR74,7091.H9JRB1,7091.H9JRL7,7091.H9JTU5,7091.H9JUD6,7091.H9JV91	H9ITD6_BOMMO,Ybp,H9IWF9_BOMMO,H9IX16_BOMMO,H9IYM9_BOMMO,H9J060_BOMMO,H9J5Z8_BOMMO,H9J621_BOMMO,H9J6S1_BOMMO,H9J9R7_BOMMO,H9JEJ8_BOMMO,H9JEK7_BOMMO,H9JEX6_BOMMO,H9JFA5_BOMMO,H9JJC4_BOMMO,H9JKX0_BOMMO,H9JL82_BOMMO,H9JP62_BOMMO,H9JR74_BOMMO,H9JRB1_BOMMO,H9JRL7_BOMMO,H9JTU5_BOMMO,H9JUD6_BOMMO,H9JV91_BOMMO
GO Process	GO:0010557	Positive regulation of macromolecule biosynthetic process	43	473	0.29	0.0017	7091.E9JEG9,7091.H9ISH7,7091.H9IT82,7091.H9IUC3,7091.H9IVD1,7091.H9IW29,7091.H9IWH0,7091.H9IWY2,7091.H9IX35,7091.H9IZ17,7091.H9IZC6,7091.H9IZF8,7091.H9IZY2,7091.H9J0I3,7091.H9J0P2,7091.H9J127,7091.H9J198,7091.H9J1L2,7091.H9J1L4,7091.H9J1M6,7091.H9J635,7091.H9J6F5,7091.H9J6T9,7091.H9J7D1,7091.H9J7N1,7091.H9J8P1,7091.H9J9K8,7091.H9JBC3,7091.H9JFR6,7091.H9JI79,7091.H9JIA7,7091.H9JIW5,7091.H9JJ39,709…	E9JEG9_BOMMO,H9ISH7_BOMMO,H9IT82_BOMMO,H9IUC3_BOMMO,H9IVD1_BOMMO,H9IW29_BOMMO,H9IWH0_BOMMO,H9IWY2_BOMMO,H9IX35_BOMMO,H9IZ17_BOMMO,H9IZC6_BOMMO,H9IZF8_BOMMO,H9IZY2_BOMMO,H9J0I3_BOMMO,H9J0P2_BOMMO,H9J127_BOMMO,H9J198_BOMMO,H9J1L2_BOMMO,H9J1L4_BOMMO,H9J1M6_BOMMO,H9J635_BOMMO,H9J6F5_BOMMO,H9J6T9_BOMMO,H9J7D1_BOMMO,H9J7N1_BOMMO,H9J8P1_BOMMO,H9J9K8_BOMMO,H9JBC3_BOMMO,H9JFR6_BOMMO,H9JI79_BOMMO,H9JIA7_BO…
GO Process	GO:0016570	Histone modification	21	161	0.45	0.0018	7091.H9ISH7,7091.H9IUC3,7091.H9IX88,7091.H9IZ17,7091.H9IZC6,7091.H9J0S0,7091.H9J191,7091.H9J1M6,7091.H9J8B7,7091.H9JC07,7091.H9JES8,7091.H9JJG2,7091.H9JK66,7091.H9JPW7,7091.H9JTQ3,7091.H9JTW6,7091.H9JU43,7091.H9JWT3,7091.H9JXA9,7091.H9JY58,7091.M4B149	H9ISH7_BOMMO,H9IUC3_BOMMO,H9IX88_BOMMO,H9IZ17_BOMMO,H9IZC6_BOMMO,H9J0S0_BOMMO,H9J191_BOMMO,H9J1M6_BOMMO,H9J8B7_BOMMO,H9JC07_BOMMO,H9JES8_BOMMO,H9JJG2_BOMMO,H9JK66_BOMMO,H9JPW7_BOMMO,H9JTQ3_BOMMO,H9JTW6_BOMMO,H9JU43_BOMMO,H9JWT3_BOMMO,H9JXA9_BOMMO,E(Z),M4B149_BOMMO
GO Process	GO:0010558	Negative regulation of macromolecule biosynthetic process	35	355	0.32	0.0019	7091.H9ISH7,7091.H9IT28,7091.H9IT82,7091.H9IYS7,7091.H9J0P2,7091.H9J1I6,7091.H9J1L2,7091.H9J1L4,7091.H9J3B2,7091.H9J4C9,7091.H9J7F8,7091.H9J7Z2,7091.H9J8B7,7091.H9J8C8,7091.H9J8P1,7091.H9J934,7091.H9JAY3,7091.H9JBC3,7091.H9JBK9,7091.H9JBX3,7091.H9JEQ0,7091.H9JFF2,7091.H9JFR6,7091.H9JI79,7091.H9JK66,7091.H9JK78,7091.H9JMM9,7091.H9JNW1,7091.H9JRP2,7091.H9JSD8,7091.H9JU25,7091.H9JVZ1,7091.H9JWT3,709…	H9ISH7_BOMMO,H9IT28_BOMMO,H9IT82_BOMMO,H9IYS7_BOMMO,H9J0P2_BOMMO,H9J1I6_BOMMO,H9J1L2_BOMMO,H9J1L4_BOMMO,H9J3B2_BOMMO,H9J4C9_BOMMO,H9J7F8_BOMMO,H9J7Z2_BOMMO,H9J8B7_BOMMO,H9J8C8_BOMMO,H9J8P1_BOMMO,H9J934_BOMMO,H9JAY3_BOMMO,H9JBC3_BOMMO,PC,H9JBX3_BOMMO,H9JEQ0_BOMMO,H9JFF2_BOMMO,H9JFR6_BOMMO,H9JI79_BOMMO,H9JK66_BOMMO,H9JK78_BOMMO,H9JMM9_BOMMO,H9JNW1_BOMMO,H9JRP2_BOMMO,H9JSD8_BOMMO,H9JU25_BOMMO,H9JVZ1…
GO Process	GO:0051239	Regulation of multicellular organismal process	49	570	0.26	0.0019	7091.H9ISA9,7091.H9ISH7,7091.H9IU72,7091.H9IVI6,7091.H9IVN3,7091.H9IVZ7,7091.H9IWM3,7091.H9IWR0,7091.H9IWS6,7091.H9IYZ5,7091.H9IZM0,7091.H9IZY8,7091.H9J2W4,7091.H9J375,7091.H9J3U0,7091.H9J4C1,7091.H9J4H6,7091.H9J549,7091.H9J818,7091.H9J844,7091.H9J9A1,7091.H9J9R7,7091.H9JAL0,7091.H9JAY3,7091.H9JBH4,7091.H9JC62,7091.H9JD03,7091.H9JD63,7091.H9JDE3,7091.H9JDI0,7091.H9JG59,7091.H9JHS3,7091.H9JJ16,709…	H9ISA9_BOMMO,H9ISH7_BOMMO,H9IU72_BOMMO,Spry,H9IVN3_BOMMO,H9IVZ7_BOMMO,H9IWM3_BOMMO,H9IWR0_BOMMO,H9IWS6_BOMMO,H9IYZ5_BOMMO,H9IZM0_BOMMO,H9IZY8_BOMMO,H9J2W4_BOMMO,H9J375_BOMMO,H9J3U0_BOMMO,H9J4C1_BOMMO,H9J4H6_BOMMO,H9J549_BOMMO,H9J818_BOMMO,H9J844_BOMMO,H9J9A1_BOMMO,H9J9R7_BOMMO,H9JAL0_BOMMO,H9JAY3_BOMMO,H9JBH4_BOMMO,H9JC62_BOMMO,H9JD03_BOMMO,H9JD63_BOMMO,H9JDE3_BOMMO,H9JDI0_BOMMO,H9JG59_BOMMO,H9JH…
GO Process	GO:0051726	Regulation of cell cycle	30	283	0.36	0.0019	7091.E9JEI1,7091.H9ISH7,7091.H9IUC3,7091.H9IVH0,7091.H9IWS7,7091.H9IX62,7091.H9IXH3,7091.H9IZF8,7091.H9J1L2,7091.H9J1L4,7091.H9J4A3,7091.H9J844,7091.H9JBZ1,7091.H9JD17,7091.H9JDI4,7091.H9JFN9,7091.H9JH88,7091.H9JHS3,7091.H9JIX0,7091.H9JJ57,7091.H9JJG3,7091.H9JKT7,7091.H9JM06,7091.H9JPA5,7091.H9JR94,7091.H9JRE0,7091.H9JSP7,7091.H9JT59,7091.H9JTJ4,7091.H9JUF8	E9JEI1_BOMMO,H9ISH7_BOMMO,H9IUC3_BOMMO,H9IVH0_BOMMO,H9IWS7_BOMMO,H9IX62_BOMMO,H9IXH3_BOMMO,H9IZF8_BOMMO,H9J1L2_BOMMO,H9J1L4_BOMMO,H9J4A3_BOMMO,H9J844_BOMMO,H9JBZ1_BOMMO,H9JD17_BOMMO,H9JDI4_BOMMO,H9JFN9_BOMMO,H9JH88_BOMMO,H9JHS3_BOMMO,H9JIX0_BOMMO,H9JJ57_BOMMO,H9JJG3_BOMMO,H9JKT7_BOMMO,H9JM06_BOMMO,H9JPA5_BOMMO,H9JR94_BOMMO,H9JRE0_BOMMO,H9JSP7_BOMMO,H9JT59_BOMMO,H9JTJ4_BOMMO,H9JUF8_BOMMO
GO Process	GO:0001667	Ameboidal-type cell migration	19	138	0.47	0.002	7091.H9ISA9,7091.H9ISH7,7091.H9IT63,7091.H9IYS4,7091.H9IYZ5,7091.H9IZJ3,7091.H9IZM0,7091.H9J1K5,7091.H9JAW0,7091.H9JBI3,7091.H9JC92,7091.H9JDI4,7091.H9JDN9,7091.H9JM06,7091.H9JQK8,7091.H9JRM9,7091.H9JU25,7091.H9JW17,7091.Q19N36	H9ISA9_BOMMO,H9ISH7_BOMMO,H9IT63_BOMMO,H9IYS4_BOMMO,H9IYZ5_BOMMO,H9IZJ3_BOMMO,H9IZM0_BOMMO,H9J1K5_BOMMO,H9JAW0_BOMMO,H9JBI3_BOMMO,H9JC92_BOMMO,H9JDI4_BOMMO,H9JDN9_BOMMO,H9JM06_BOMMO,H9JQK8_BOMMO,H9JRM9_BOMMO,H9JU25_BOMMO,H9JW17_BOMMO,Q19N36_BOMMO
GO Process	GO:0010033	Response to organic substance	38	402	0.31	0.0021	7091.C7AQZ4,7091.F8UN44,7091.G9I6Y0,7091.H9ISF3,7091.H9ISH3,7091.H9IT63,7091.H9IVI6,7091.H9IVN3,7091.H9IVZ7,7091.H9IW29,7091.H9IX35,7091.H9IX62,7091.H9IZ17,7091.H9IZC6,7091.H9IZF8,7091.H9IZJ3,7091.H9J0S0,7091.H9J127,7091.H9J1L2,7091.H9J1L4,7091.H9J2W4,7091.H9J5J6,7091.H9J6F5,7091.H9J844,7091.H9JAL0,7091.H9JBB3,7091.H9JBC3,7091.H9JDI0,7091.H9JDI4,7091.H9JES8,7091.H9JK66,7091.H9JLI3,7091.H9JML3,709…	DnaJ-6,HSP70,G9I6Y0_BOMMO,H9ISF3_BOMMO,H9ISH3_BOMMO,H9IT63_BOMMO,Spry,H9IVN3_BOMMO,H9IVZ7_BOMMO,H9IW29_BOMMO,H9IX35_BOMMO,H9IX62_BOMMO,H9IZ17_BOMMO,H9IZC6_BOMMO,H9IZF8_BOMMO,H9IZJ3_BOMMO,H9J0S0_BOMMO,H9J127_BOMMO,H9J1L2_BOMMO,H9J1L4_BOMMO,H9J2W4_BOMMO,H9J5J6_BOMMO,H9J6F5_BOMMO,H9J844_BOMMO,H9JAL0_BOMMO,H9JBB3_BOMMO,H9JBC3_BOMMO,H9JDI0_BOMMO,H9JDI4_BOMMO,H9JES8_BOMMO,H9JK66_BOMMO,Dpp,S,H9JPA5_BOMM…
GO Process	GO:0007163	Establishment or maintenance of cell polarity	24	203	0.4	0.0022	7091.H9ISA9,7091.H9IUC3,7091.H9IVI6,7091.H9IWB7,7091.H9IWY2,7091.H9IYS4,7091.H9IYS8,7091.H9IYZ8,7091.H9IZJ3,7091.H9J1V1,7091.H9J1X8,7091.H9J5A7,7091.H9JD63,7091.H9JGJ5,7091.H9JGN4,7091.H9JJ33,7091.H9JJ57,7091.H9JML3,7091.H9JNH8,7091.H9JRI5,7091.H9JRM9,7091.H9JV84,7091.H9JW17,7091.Q19N36	H9ISA9_BOMMO,H9IUC3_BOMMO,Spry,H9IWB7_BOMMO,H9IWY2_BOMMO,H9IYS4_BOMMO,H9IYS8_BOMMO,H9IYZ8_BOMMO,H9IZJ3_BOMMO,H9J1V1_BOMMO,H9J1X8_BOMMO,H9J5A7_BOMMO,H9JD63_BOMMO,H9JGJ5_BOMMO,H9JGN4_BOMMO,H9JJ33_BOMMO,H9JJ57_BOMMO,S,H9JNH8_BOMMO,H9JRI5_BOMMO,H9JRM9_BOMMO,H9JV84_BOMMO,H9JW17_BOMMO,Q19N36_BOMMO
GO Process	GO:0044085	Cellular component biogenesis	87	1214	0.19	0.0022	7091.H9ISA9,7091.H9ITD6,7091.H9IU72,7091.H9IUC0,7091.H9IUC3,7091.H9IUZ7,7091.H9IVL3,7091.H9IW79,7091.H9IWF9,7091.H9IXX4,7091.H9IY87,7091.H9IYD1,7091.H9IYS8,7091.H9IZ24,7091.H9IZF8,7091.H9IZM0,7091.H9IZU1,7091.H9IZV3,7091.H9J1V1,7091.H9J2N2,7091.H9J2W4,7091.H9J3V9,7091.H9J4C1,7091.H9J4H6,7091.H9J5G7,7091.H9J5Z8,7091.H9J6N4,7091.H9J7J9,7091.H9J7M9,7091.H9J8P2,7091.H9J980,7091.H9J9K8,7091.H9J9R7,709…	H9ISA9_BOMMO,H9ITD6_BOMMO,H9IU72_BOMMO,H9IUC0_BOMMO,H9IUC3_BOMMO,H9IUZ7_BOMMO,H9IVL3_BOMMO,H9IW79_BOMMO,H9IWF9_BOMMO,H9IXX4_BOMMO,H9IY87_BOMMO,H9IYD1_BOMMO,H9IYS8_BOMMO,H9IZ24_BOMMO,H9IZF8_BOMMO,H9IZM0_BOMMO,H9IZU1_BOMMO,H9IZV3_BOMMO,H9J1V1_BOMMO,H9J2N2_BOMMO,H9J2W4_BOMMO,H9J3V9_BOMMO,H9J4C1_BOMMO,H9J4H6_BOMMO,H9J5G7_BOMMO,H9J5Z8_BOMMO,H9J6N4_BOMMO,H9J7J9_BOMMO,H9J7M9_BOMMO,H9J8P2_BOMMO,H9J980_BO…
GO Process	GO:0008285	Negative regulation of cell population proliferation	15	93	0.54	0.0023	7091.H9IVI6,7091.H9IWB7,7091.H9IWS6,7091.H9IX62,7091.H9IZC6,7091.H9J006,7091.H9J4C9,7091.H9J803,7091.H9J844,7091.H9JD63,7091.H9JEZ7,7091.H9JHS3,7091.H9JM06,7091.H9JR94,7091.Q19N36	Spry,H9IWB7_BOMMO,H9IWS6_BOMMO,H9IX62_BOMMO,H9IZC6_BOMMO,H9J006_BOMMO,H9J4C9_BOMMO,H9J803_BOMMO,H9J844_BOMMO,H9JD63_BOMMO,H9JEZ7_BOMMO,H9JHS3_BOMMO,H9JM06_BOMMO,H9JR94_BOMMO,Q19N36_BOMMO
GO Process	GO:0033036	Macromolecule localization	69	907	0.21	0.0024	7091.H9ISA9,7091.H9IU23,7091.H9IU87,7091.H9IUZ4,7091.H9IVL3,7091.H9IVN1,7091.H9IW00,7091.H9IW79,7091.H9IWM3,7091.H9IWR0,7091.H9IWS6,7091.H9IX28,7091.H9IX35,7091.H9IY87,7091.H9IYY4,7091.H9IZM3,7091.H9J0P2,7091.H9J1K5,7091.H9J1V1,7091.H9J270,7091.H9J297,7091.H9J2N8,7091.H9J3U1,7091.H9J475,7091.H9J5B4,7091.H9J5G8,7091.H9J714,7091.H9J7J9,7091.H9J8K7,7091.H9J8P2,7091.H9J971,7091.H9J9Y8,7091.H9JAW0,709…	H9ISA9_BOMMO,H9IU23_BOMMO,H9IU87_BOMMO,H9IUZ4_BOMMO,H9IVL3_BOMMO,H9IVN1_BOMMO,H9IW00_BOMMO,H9IW79_BOMMO,H9IWM3_BOMMO,H9IWR0_BOMMO,H9IWS6_BOMMO,H9IX28_BOMMO,H9IX35_BOMMO,H9IY87_BOMMO,H9IYY4_BOMMO,H9IZM3_BOMMO,H9J0P2_BOMMO,H9J1K5_BOMMO,H9J1V1_BOMMO,H9J270_BOMMO,H9J297_BOMMO,H9J2N8_BOMMO,H9J3U1_BOMMO,H9J475_BOMMO,H9J5B4_BOMMO,H9J5G8_BOMMO,H9J714_BOMMO,H9J7J9_BOMMO,Sir-3,H9J8P2_BOMMO,H9J971_BOMMO,H9J…
GO Process	GO:0051276	Chromosome organization	40	435	0.29	0.0024	7091.H9IU85,7091.H9IUZ7,7091.H9IWA9,7091.H9IX35,7091.H9IX88,7091.H9J060,7091.H9J191,7091.H9J297,7091.H9J392,7091.H9J3B0,7091.H9J5G7,7091.H9J673,7091.H9J7N1,7091.H9J8P1,7091.H9J9R5,7091.H9JAK7,7091.H9JB06,7091.H9JBC3,7091.H9JBK9,7091.H9JBZ1,7091.H9JES8,7091.H9JFR6,7091.H9JGH8,7091.H9JI79,7091.H9JIW5,7091.H9JJ16,7091.H9JJ33,7091.H9JJG2,7091.H9JK66,7091.H9JKX0,7091.H9JQJ1,7091.H9JTJ4,7091.H9JU18,709…	H9IU85_BOMMO,H9IUZ7_BOMMO,H9IWA9_BOMMO,H9IX35_BOMMO,H9IX88_BOMMO,H9J060_BOMMO,H9J191_BOMMO,H9J297_BOMMO,H9J392_BOMMO,PIAS1,H9J5G7_BOMMO,H9J673_BOMMO,H9J7N1_BOMMO,H9J8P1_BOMMO,H9J9R5_BOMMO,H9JAK7_BOMMO,H9JB06_BOMMO,H9JBC3_BOMMO,PC,H9JBZ1_BOMMO,H9JES8_BOMMO,H9JFR6_BOMMO,H9JGH8_BOMMO,H9JI79_BOMMO,H9JIW5_BOMMO,H9JJ16_BOMMO,H9JJ33_BOMMO,H9JJG2_BOMMO,H9JK66_BOMMO,H9JKX0_BOMMO,H9JQJ1_BOMMO,H9JTJ4_BOMMO,…
GO Process	GO:0007297	Ovarian follicle cell migration	15	94	0.53	0.0025	7091.H9ISA9,7091.H9IYZ5,7091.H9IZJ3,7091.H9IZM0,7091.H9J1K5,7091.H9JAW0,7091.H9JBI3,7091.H9JC92,7091.H9JDN9,7091.H9JM06,7091.H9JQK8,7091.H9JRM9,7091.H9JU25,7091.H9JW17,7091.Q19N36	H9ISA9_BOMMO,H9IYZ5_BOMMO,H9IZJ3_BOMMO,H9IZM0_BOMMO,H9J1K5_BOMMO,H9JAW0_BOMMO,H9JBI3_BOMMO,H9JC92_BOMMO,H9JDN9_BOMMO,H9JM06_BOMMO,H9JQK8_BOMMO,H9JRM9_BOMMO,H9JU25_BOMMO,H9JW17_BOMMO,Q19N36_BOMMO
GO Process	GO:0051129	Negative regulation of cellular component organization	22	179	0.42	0.0025	7091.H9IVI6,7091.H9IX62,7091.H9IZ24,7091.H9J0N4,7091.H9J4C1,7091.H9J4H6,7091.H9J844,7091.H9J9A1,7091.H9J9R7,7091.H9JEK1,7091.H9JGH8,7091.H9JHS3,7091.H9JNW1,7091.H9JPA5,7091.H9JPW7,7091.H9JQ24,7091.H9JQD8,7091.H9JRG9,7091.H9JU25,7091.H9JU43,7091.H9JY23,7091.Q1HPN2	Spry,H9IX62_BOMMO,H9IZ24_BOMMO,H9J0N4_BOMMO,H9J4C1_BOMMO,H9J4H6_BOMMO,H9J844_BOMMO,H9J9A1_BOMMO,H9J9R7_BOMMO,H9JEK1_BOMMO,H9JGH8_BOMMO,H9JHS3_BOMMO,H9JNW1_BOMMO,H9JPA5_BOMMO,H9JPW7_BOMMO,H9JQ24_BOMMO,H9JQD8_BOMMO,H9JRG9_BOMMO,H9JU25_BOMMO,H9JU43_BOMMO,H9JY23_BOMMO,Q1HPN2_BOMMO
GO Process	GO:0051247	Positive regulation of protein metabolic process	27	246	0.37	0.0025	7091.G9I6Y0,7091.H9ISH3,7091.H9IVI6,7091.H9IWR0,7091.H9IX62,7091.H9IZ17,7091.H9IZY8,7091.H9J006,7091.H9J0I3,7091.H9J1L2,7091.H9J1L4,7091.H9J2D4,7091.H9J375,7091.H9J673,7091.H9J844,7091.H9JBT1,7091.H9JDE2,7091.H9JES8,7091.H9JH99,7091.H9JHU2,7091.H9JIA7,7091.H9JJ57,7091.H9JJG3,7091.H9JM06,7091.H9JM75,7091.H9JUX6,7091.H9JY58	G9I6Y0_BOMMO,H9ISH3_BOMMO,Spry,H9IWR0_BOMMO,H9IX62_BOMMO,H9IZ17_BOMMO,H9IZY8_BOMMO,H9J006_BOMMO,H9J0I3_BOMMO,H9J1L2_BOMMO,H9J1L4_BOMMO,H9J2D4_BOMMO,H9J375_BOMMO,H9J673_BOMMO,H9J844_BOMMO,H9JBT1_BOMMO,H9JDE2_BOMMO,H9JES8_BOMMO,H9JH99_BOMMO,H9JHU2_BOMMO,H9JIA7_BOMMO,H9JJ57_BOMMO,H9JJG3_BOMMO,H9JM06_BOMMO,H9JM75_BOMMO,Oaz,E(Z)
GO Process	GO:0097305	Response to alcohol	14	83	0.56	0.0025	7091.H9IX35,7091.H9IX62,7091.H9IZ17,7091.H9IZC6,7091.H9J0S0,7091.H9J1L2,7091.H9J1L4,7091.H9JAL0,7091.H9JBC3,7091.H9JDI0,7091.H9JES8,7091.H9JML3,7091.H9JPA5,7091.H9JX38	H9IX35_BOMMO,H9IX62_BOMMO,H9IZ17_BOMMO,H9IZC6_BOMMO,H9J0S0_BOMMO,H9J1L2_BOMMO,H9J1L4_BOMMO,H9JAL0_BOMMO,H9JBC3_BOMMO,H9JDI0_BOMMO,H9JES8_BOMMO,S,H9JPA5_BOMMO,H9JX38_BOMMO
GO Process	GO:0009798	Axis specification	19	142	0.46	0.0027	7091.H9ISA9,7091.H9IWY2,7091.H9IZJ3,7091.H9J0P2,7091.H9J1L2,7091.H9J1L4,7091.H9J1X8,7091.H9J9R7,7091.H9JBK9,7091.H9JDE3,7091.H9JGN4,7091.H9JH99,7091.H9JJ33,7091.H9JJS8,7091.H9JSW0,7091.H9JV84,7091.H9JW05,7091.H9JY58,7091.H9JY66	H9ISA9_BOMMO,H9IWY2_BOMMO,H9IZJ3_BOMMO,H9J0P2_BOMMO,H9J1L2_BOMMO,H9J1L4_BOMMO,H9J1X8_BOMMO,H9J9R7_BOMMO,PC,H9JDE3_BOMMO,H9JGN4_BOMMO,H9JH99_BOMMO,H9JJ33_BOMMO,H9JJS8_BOMMO,H9JSW0_BOMMO,H9JV84_BOMMO,H9JW05_BOMMO,E(Z),H9JY66_BOMMO
GO Process	GO:0090130	Tissue migration	18	130	0.47	0.0027	7091.H9ISA9,7091.H9ISH7,7091.H9IT63,7091.H9IYZ5,7091.H9IZJ3,7091.H9IZM0,7091.H9J1K5,7091.H9JAW0,7091.H9JBI3,7091.H9JC92,7091.H9JDI4,7091.H9JDN9,7091.H9JM06,7091.H9JQK8,7091.H9JRM9,7091.H9JU25,7091.H9JW17,7091.Q19N36	H9ISA9_BOMMO,H9ISH7_BOMMO,H9IT63_BOMMO,H9IYZ5_BOMMO,H9IZJ3_BOMMO,H9IZM0_BOMMO,H9J1K5_BOMMO,H9JAW0_BOMMO,H9JBI3_BOMMO,H9JC92_BOMMO,H9JDI4_BOMMO,H9JDN9_BOMMO,H9JM06_BOMMO,H9JQK8_BOMMO,H9JRM9_BOMMO,H9JU25_BOMMO,H9JW17_BOMMO,Q19N36_BOMMO
GO Process	GO:0051493	Regulation of cytoskeleton organization	22	182	0.41	0.003	7091.H9IU72,7091.H9IX35,7091.H9IZ24,7091.H9J0N4,7091.H9J4H6,7091.H9J759,7091.H9J8P2,7091.H9JAW0,7091.H9JBI3,7091.H9JD81,7091.H9JDI4,7091.H9JDN9,7091.H9JEK1,7091.H9JJ33,7091.H9JQ24,7091.H9JQD8,7091.H9JRM9,7091.H9JTJ4,7091.H9JU43,7091.H9JVF8,7091.H9JX38,7091.H9JY23	H9IU72_BOMMO,H9IX35_BOMMO,H9IZ24_BOMMO,H9J0N4_BOMMO,H9J4H6_BOMMO,H9J759_BOMMO,H9J8P2_BOMMO,H9JAW0_BOMMO,H9JBI3_BOMMO,H9JD81_BOMMO,H9JDI4_BOMMO,H9JDN9_BOMMO,H9JEK1_BOMMO,H9JJ33_BOMMO,H9JQ24_BOMMO,H9JQD8_BOMMO,H9JRM9_BOMMO,H9JTJ4_BOMMO,H9JU43_BOMMO,H9JVF8_BOMMO,H9JX38_BOMMO,H9JY23_BOMMO
GO Process	GO:1902903	Regulation of supramolecular fiber organization	19	145	0.45	0.0034	7091.H9IU72,7091.H9IX35,7091.H9IZ24,7091.H9J0N4,7091.H9J4H6,7091.H9J759,7091.H9JAW0,7091.H9JBI3,7091.H9JD81,7091.H9JEK1,7091.H9JJ33,7091.H9JQ24,7091.H9JQD8,7091.H9JRM9,7091.H9JU43,7091.H9JVF8,7091.H9JX38,7091.H9JY23,7091.Q1HPN2	H9IU72_BOMMO,H9IX35_BOMMO,H9IZ24_BOMMO,H9J0N4_BOMMO,H9J4H6_BOMMO,H9J759_BOMMO,H9JAW0_BOMMO,H9JBI3_BOMMO,H9JD81_BOMMO,H9JEK1_BOMMO,H9JJ33_BOMMO,H9JQ24_BOMMO,H9JQD8_BOMMO,H9JRM9_BOMMO,H9JU43_BOMMO,H9JVF8_BOMMO,H9JX38_BOMMO,H9JY23_BOMMO,Q1HPN2_BOMMO
GO Process	GO:0022607	Cellular component assembly	75	1025	0.19	0.0036	7091.H9ISA9,7091.H9ITD6,7091.H9IU72,7091.H9IUC0,7091.H9IUC3,7091.H9IUZ7,7091.H9IVL3,7091.H9IW79,7091.H9IWF9,7091.H9IXX4,7091.H9IY87,7091.H9IYD1,7091.H9IYS8,7091.H9IZ24,7091.H9IZM0,7091.H9IZU1,7091.H9IZV3,7091.H9J1V1,7091.H9J2N2,7091.H9J2W4,7091.H9J3V9,7091.H9J4C1,7091.H9J4H6,7091.H9J5G7,7091.H9J5Z8,7091.H9J6N4,7091.H9J7J9,7091.H9J7M9,7091.H9J8P2,7091.H9J980,7091.H9J9R7,7091.H9JAW0,7091.H9JB06,709…	H9ISA9_BOMMO,H9ITD6_BOMMO,H9IU72_BOMMO,H9IUC0_BOMMO,H9IUC3_BOMMO,H9IUZ7_BOMMO,H9IVL3_BOMMO,H9IW79_BOMMO,H9IWF9_BOMMO,H9IXX4_BOMMO,H9IY87_BOMMO,H9IYD1_BOMMO,H9IYS8_BOMMO,H9IZ24_BOMMO,H9IZM0_BOMMO,H9IZU1_BOMMO,H9IZV3_BOMMO,H9J1V1_BOMMO,H9J2N2_BOMMO,H9J2W4_BOMMO,H9J3V9_BOMMO,H9J4C1_BOMMO,H9J4H6_BOMMO,H9J5G7_BOMMO,H9J5Z8_BOMMO,H9J6N4_BOMMO,H9J7J9_BOMMO,H9J7M9_BOMMO,H9J8P2_BOMMO,H9J980_BOMMO,H9J9R7_BO…
GO Process	GO:0048589	Developmental growth	22	185	0.41	0.0036	7091.H9ISA9,7091.H9ITD6,7091.H9IU72,7091.H9IUC0,7091.H9IVI6,7091.H9IZM0,7091.H9J2W4,7091.H9J3B0,7091.H9J549,7091.H9JAL0,7091.H9JB85,7091.H9JBI3,7091.H9JD81,7091.H9JDC2,7091.H9JFD0,7091.H9JRM9,7091.H9JT59,7091.H9JU25,7091.H9JVZ4,7091.H9JW17,7091.H9JX00,7091.Q19N36	H9ISA9_BOMMO,H9ITD6_BOMMO,H9IU72_BOMMO,H9IUC0_BOMMO,Spry,H9IZM0_BOMMO,H9J2W4_BOMMO,PIAS1,H9J549_BOMMO,H9JAL0_BOMMO,H9JB85_BOMMO,H9JBI3_BOMMO,H9JD81_BOMMO,H9JDC2_BOMMO,H9JFD0_BOMMO,H9JRM9_BOMMO,H9JT59_BOMMO,H9JU25_BOMMO,H9JVZ4_BOMMO,H9JW17_BOMMO,H9JX00_BOMMO,Q19N36_BOMMO
GO Process	GO:0080134	Regulation of response to stress	30	297	0.33	0.0038	7091.H9IT82,7091.H9ITD6,7091.H9IU23,7091.H9IU72,7091.H9IW79,7091.H9IWS7,7091.H9IX35,7091.H9IX62,7091.H9IZF8,7091.H9J375,7091.H9J3B0,7091.H9J3V9,7091.H9J5A7,7091.H9J6F5,7091.H9J7N1,7091.H9JAX4,7091.H9JBC3,7091.H9JD03,7091.H9JDC2,7091.H9JDE2,7091.H9JDH6,7091.H9JE69,7091.H9JES3,7091.H9JET9,7091.H9JHS3,7091.H9JP11,7091.H9JTQ3,7091.H9JVV6,7091.H9JW17,7091.H9JXK0	H9IT82_BOMMO,H9ITD6_BOMMO,H9IU23_BOMMO,H9IU72_BOMMO,H9IW79_BOMMO,H9IWS7_BOMMO,H9IX35_BOMMO,H9IX62_BOMMO,H9IZF8_BOMMO,H9J375_BOMMO,PIAS1,H9J3V9_BOMMO,H9J5A7_BOMMO,H9J6F5_BOMMO,H9J7N1_BOMMO,H9JAX4_BOMMO,H9JBC3_BOMMO,H9JD03_BOMMO,H9JDC2_BOMMO,H9JDE2_BOMMO,H9JDH6_BOMMO,H9JE69_BOMMO,H9JES3_BOMMO,H9JET9_BOMMO,H9JHS3_BOMMO,H9JP11_BOMMO,H9JTQ3_BOMMO,H9JVV6_BOMMO,H9JW17_BOMMO,H9JXK0_BOMMO
GO Process	GO:1901888	Regulation of cell junction assembly	17	124	0.47	0.0045	7091.H9IU72,7091.H9IWM3,7091.H9J1L2,7091.H9J1L4,7091.H9J4C1,7091.H9J844,7091.H9J9A1,7091.H9J9R7,7091.H9JDI0,7091.H9JEK1,7091.H9JHS3,7091.H9JJ16,7091.H9JNW1,7091.H9JRG9,7091.H9JTJ4,7091.H9JU25,7091.H9JY23	H9IU72_BOMMO,H9IWM3_BOMMO,H9J1L2_BOMMO,H9J1L4_BOMMO,H9J4C1_BOMMO,H9J844_BOMMO,H9J9A1_BOMMO,H9J9R7_BOMMO,H9JDI0_BOMMO,H9JEK1_BOMMO,H9JHS3_BOMMO,H9JJ16_BOMMO,H9JNW1_BOMMO,H9JRG9_BOMMO,H9JTJ4_BOMMO,H9JU25_BOMMO,H9JY23_BOMMO
GO Process	GO:0010631	Epithelial cell migration	17	125	0.46	0.0048	7091.H9ISA9,7091.H9ISH7,7091.H9IT63,7091.H9IYZ5,7091.H9IZJ3,7091.H9IZM0,7091.H9J1K5,7091.H9JAW0,7091.H9JBI3,7091.H9JC92,7091.H9JDN9,7091.H9JM06,7091.H9JQK8,7091.H9JRM9,7091.H9JU25,7091.H9JW17,7091.Q19N36	H9ISA9_BOMMO,H9ISH7_BOMMO,H9IT63_BOMMO,H9IYZ5_BOMMO,H9IZJ3_BOMMO,H9IZM0_BOMMO,H9J1K5_BOMMO,H9JAW0_BOMMO,H9JBI3_BOMMO,H9JC92_BOMMO,H9JDN9_BOMMO,H9JM06_BOMMO,H9JQK8_BOMMO,H9JRM9_BOMMO,H9JU25_BOMMO,H9JW17_BOMMO,Q19N36_BOMMO
GO Process	GO:0006974	Cellular response to DNA damage stimulus	26	246	0.35	0.0053	7091.H9IWS7,7091.H9IX62,7091.H9IZC6,7091.H9J3B0,7091.H9J3V9,7091.H9J558,7091.H9J673,7091.H9J7U6,7091.H9JBZ1,7091.H9JCY2,7091.H9JDE2,7091.H9JDH6,7091.H9JFB1,7091.H9JGH8,7091.H9JIK9,7091.H9JJ39,7091.H9JJG2,7091.H9JPA5,7091.H9JQJ1,7091.H9JRI5,7091.H9JSP7,7091.H9JUA8,7091.H9JUF8,7091.H9JVM7,7091.H9JXA9,7091.Q5UAP2	H9IWS7_BOMMO,H9IX62_BOMMO,H9IZC6_BOMMO,PIAS1,H9J3V9_BOMMO,H9J558_BOMMO,H9J673_BOMMO,H9J7U6_BOMMO,H9JBZ1_BOMMO,H9JCY2_BOMMO,H9JDE2_BOMMO,H9JDH6_BOMMO,H9JFB1_BOMMO,H9JGH8_BOMMO,H9JIK9_BOMMO,H9JJ39_BOMMO,H9JJG2_BOMMO,H9JPA5_BOMMO,H9JQJ1_BOMMO,H9JRI5_BOMMO,H9JSP7_BOMMO,H9JUA8_BOMMO,H9JUF8_BOMMO,H9JVM7_BOMMO,H9JXA9_BOMMO,RpS3
GO Process	GO:0048675	Axon extension	8	30	0.76	0.0054	7091.H9J2W4,7091.H9J549,7091.H9JAL0,7091.H9JB85,7091.H9JD81,7091.H9JRM9,7091.H9JX00,7091.Q19N36	H9J2W4_BOMMO,H9J549_BOMMO,H9JAL0_BOMMO,H9JB85_BOMMO,H9JD81_BOMMO,H9JRM9_BOMMO,H9JX00_BOMMO,Q19N36_BOMMO
GO Process	GO:0001654	Eye development	31	320	0.32	0.0056	7091.H9ISF3,7091.H9IUC3,7091.H9IYZ8,7091.H9IZJ3,7091.H9IZM0,7091.H9J006,7091.H9J1X8,7091.H9J2M6,7091.H9J3B0,7091.H9J5A7,7091.H9J818,7091.H9JCS1,7091.H9JD63,7091.H9JD81,7091.H9JDN9,7091.H9JEQ0,7091.H9JG59,7091.H9JH88,7091.H9JHS3,7091.H9JIG7,7091.H9JJ57,7091.H9JJS8,7091.H9JK78,7091.H9JM06,7091.H9JNH8,7091.H9JRM9,7091.H9JRP2,7091.H9JT59,7091.H9JV84,7091.H9JVU0,7091.Q1HPN2	H9ISF3_BOMMO,H9IUC3_BOMMO,H9IYZ8_BOMMO,H9IZJ3_BOMMO,H9IZM0_BOMMO,H9J006_BOMMO,H9J1X8_BOMMO,H9J2M6_BOMMO,PIAS1,H9J5A7_BOMMO,H9J818_BOMMO,H9JCS1_BOMMO,H9JD63_BOMMO,H9JD81_BOMMO,H9JDN9_BOMMO,H9JEQ0_BOMMO,H9JG59_BOMMO,H9JH88_BOMMO,H9JHS3_BOMMO,H9JIG7_BOMMO,H9JJ57_BOMMO,H9JJS8_BOMMO,H9JK78_BOMMO,H9JM06_BOMMO,H9JNH8_BOMMO,H9JRM9_BOMMO,H9JRP2_BOMMO,H9JT59_BOMMO,H9JV84_BOMMO,H9JVU0_BOMMO,Q1HPN2_BOMMO
GO Process	GO:0031056	Regulation of histone modification	9	39	0.69	0.0056	7091.H9IZ17,7091.H9IZC6,7091.H9JDC2,7091.H9JDE2,7091.H9JDH6,7091.H9JES8,7091.H9JIA7,7091.H9JK78,7091.H9JY58	H9IZ17_BOMMO,H9IZC6_BOMMO,H9JDC2_BOMMO,H9JDE2_BOMMO,H9JDH6_BOMMO,H9JES8_BOMMO,H9JIA7_BOMMO,H9JK78_BOMMO,E(Z)
GO Process	GO:0007350	Blastoderm segmentation	18	140	0.44	0.0057	7091.G5EI84,7091.H9ISA9,7091.H9IT63,7091.H9IWY2,7091.H9IZJ3,7091.H9J0P2,7091.H9J1L2,7091.H9J1L4,7091.H9J549,7091.H9JBK9,7091.H9JDE3,7091.H9JH88,7091.H9JH99,7091.H9JJ33,7091.H9JJS8,7091.H9JRM9,7091.H9JRP2,7091.H9JY66	croc,H9ISA9_BOMMO,H9IT63_BOMMO,H9IWY2_BOMMO,H9IZJ3_BOMMO,H9J0P2_BOMMO,H9J1L2_BOMMO,H9J1L4_BOMMO,H9J549_BOMMO,PC,H9JDE3_BOMMO,H9JH88_BOMMO,H9JH99_BOMMO,H9JJ33_BOMMO,H9JJS8_BOMMO,H9JRM9_BOMMO,H9JRP2_BOMMO,H9JY66_BOMMO
GO Process	GO:0032535	Regulation of cellular component size	21	180	0.4	0.006	7091.H9IU72,7091.H9IX35,7091.H9IYZ5,7091.H9IZ24,7091.H9IZY8,7091.H9J4H6,7091.H9J844,7091.H9JAY1,7091.H9JDE3,7091.H9JDI4,7091.H9JG59,7091.H9JHS3,7091.H9JJS7,7091.H9JQ24,7091.H9JQD8,7091.H9JRM9,7091.H9JSH1,7091.H9JSH2,7091.H9JVF8,7091.H9JX38,7091.H9JY23	H9IU72_BOMMO,H9IX35_BOMMO,H9IYZ5_BOMMO,H9IZ24_BOMMO,H9IZY8_BOMMO,H9J4H6_BOMMO,H9J844_BOMMO,H9JAY1_BOMMO,H9JDE3_BOMMO,H9JDI4_BOMMO,H9JG59_BOMMO,H9JHS3_BOMMO,Lasp,H9JQ24_BOMMO,H9JQD8_BOMMO,H9JRM9_BOMMO,H9JSH1_BOMMO,H9JSH2_BOMMO,H9JVF8_BOMMO,H9JX38_BOMMO,H9JY23_BOMMO
GO Process	GO:0035556	Intracellular signal transduction	37	413	0.28	0.006	7091.E9JEH2,7091.H9IS09,7091.H9ISA9,7091.H9ISF3,7091.H9IUC3,7091.H9IVI6,7091.H9IVI9,7091.H9IWS7,7091.H9IX62,7091.H9J0K9,7091.H9J1N8,7091.H9J1X8,7091.H9J270,7091.H9JAK7,7091.H9JBJ6,7091.H9JBZ1,7091.H9JDE3,7091.H9JDI0,7091.H9JG59,7091.H9JGT2,7091.H9JH99,7091.H9JHI2,7091.H9JHS3,7091.H9JIX0,7091.H9JP99,7091.H9JPA5,7091.H9JPB6,7091.H9JQR6,7091.H9JRG9,7091.H9JRM9,7091.H9JSP7,7091.H9JTJ4,7091.H9JU81,709…	Dapk,H9IS09_BOMMO,H9ISA9_BOMMO,H9ISF3_BOMMO,H9IUC3_BOMMO,Spry,H9IVI9_BOMMO,H9IWS7_BOMMO,H9IX62_BOMMO,H9J0K9_BOMMO,H9J1N8_BOMMO,H9J1X8_BOMMO,H9J270_BOMMO,H9JAK7_BOMMO,H9JBJ6_BOMMO,H9JBZ1_BOMMO,H9JDE3_BOMMO,H9JDI0_BOMMO,H9JG59_BOMMO,H9JGT2_BOMMO,H9JH99_BOMMO,H9JHI2_BOMMO,H9JHS3_BOMMO,H9JIX0_BOMMO,H9JP99_BOMMO,H9JPA5_BOMMO,H9JPB6_BOMMO,H9JQR6_BOMMO,H9JRG9_BOMMO,H9JRM9_BOMMO,H9JSP7_BOMMO,H9JTJ4_BOMMO…
GO Process	GO:1902532	Negative regulation of intracellular signal transduction	17	128	0.45	0.006	7091.H9ISA9,7091.H9IT82,7091.H9IUC0,7091.H9IVI6,7091.H9J844,7091.H9JD63,7091.H9JE69,7091.H9JED8,7091.H9JES3,7091.H9JH61,7091.H9JHS3,7091.H9JM75,7091.H9JP11,7091.H9JPB6,7091.H9JQD8,7091.H9JTJ4,7091.H9JX15	H9ISA9_BOMMO,H9IT82_BOMMO,H9IUC0_BOMMO,Spry,H9J844_BOMMO,H9JD63_BOMMO,H9JE69_BOMMO,H9JED8_BOMMO,H9JES3_BOMMO,H9JH61_BOMMO,H9JHS3_BOMMO,H9JM75_BOMMO,H9JP11_BOMMO,H9JPB6_BOMMO,H9JQD8_BOMMO,H9JTJ4_BOMMO,H9JX15_BOMMO
GO Process	GO:0044265	Cellular macromolecule catabolic process	35	385	0.29	0.0068	7091.C7AQZ4,7091.E9JEI1,7091.F8UN44,7091.G9I6Y0,7091.H9ISF3,7091.H9ISH3,7091.H9ISK2,7091.H9IU23,7091.H9IV93,7091.H9IWA9,7091.H9IXH3,7091.H9IY97,7091.H9IZS4,7091.H9J1L2,7091.H9J1L4,7091.H9J297,7091.H9J2B1,7091.H9J2D4,7091.H9J3U0,7091.H9J558,7091.H9J5C0,7091.H9J5T3,7091.H9JAX4,7091.H9JBE9,7091.H9JDE2,7091.H9JH99,7091.H9JM75,7091.H9JNW1,7091.H9JQJ5,7091.H9JR94,7091.H9JSU9,7091.H9JVP0,7091.H9JVV6,709…	DnaJ-6,E9JEI1_BOMMO,HSP70,G9I6Y0_BOMMO,H9ISF3_BOMMO,H9ISH3_BOMMO,H9ISK2_BOMMO,H9IU23_BOMMO,H9IV93_BOMMO,H9IWA9_BOMMO,H9IXH3_BOMMO,H9IY97_BOMMO,H9IZS4_BOMMO,H9J1L2_BOMMO,H9J1L4_BOMMO,H9J297_BOMMO,H9J2B1_BOMMO,H9J2D4_BOMMO,H9J3U0_BOMMO,H9J558_BOMMO,H9J5C0_BOMMO,H9J5T3_BOMMO,H9JAX4_BOMMO,H9JBE9_BOMMO,H9JDE2_BOMMO,H9JH99_BOMMO,H9JM75_BOMMO,H9JNW1_BOMMO,H9JQJ5_BOMMO,H9JR94_BOMMO,H9JSU9_BOMMO,H9JVP0_BO…
GO Process	GO:0010506	Regulation of autophagy	15	106	0.48	0.0073	7091.E9JEI1,7091.H9IVD1,7091.H9IZC6,7091.H9IZV3,7091.H9J006,7091.H9J6F5,7091.H9J844,7091.H9JAD1,7091.H9JD03,7091.H9JHS3,7091.H9JID8,7091.H9JJC3,7091.H9JR26,7091.H9JX15,7091.M4B149	E9JEI1_BOMMO,H9IVD1_BOMMO,H9IZC6_BOMMO,H9IZV3_BOMMO,H9J006_BOMMO,H9J6F5_BOMMO,H9J844_BOMMO,H9JAD1_BOMMO,H9JD03_BOMMO,H9JHS3_BOMMO,H9JID8_BOMMO,H9JJC3_BOMMO,H9JR26_BOMMO,H9JX15_BOMMO,M4B149_BOMMO
GO Process	GO:0044248	Cellular catabolic process	60	796	0.21	0.0077	7091.C7AQZ4,7091.E9JEI1,7091.F8UN44,7091.G9I6Y0,7091.H9ISF3,7091.H9ISH3,7091.H9ISK2,7091.H9IU23,7091.H9IV93,7091.H9IWA9,7091.H9IXH3,7091.H9IY97,7091.H9IZF8,7091.H9IZS4,7091.H9J1L2,7091.H9J1L4,7091.H9J297,7091.H9J2B1,7091.H9J2D4,7091.H9J3U0,7091.H9J3U1,7091.H9J558,7091.H9J5C0,7091.H9J5T3,7091.H9J7F5,7091.H9J7J9,7091.H9J971,7091.H9JAW1,7091.H9JAX4,7091.H9JBE9,7091.H9JC92,7091.H9JD03,7091.H9JD63,709…	DnaJ-6,E9JEI1_BOMMO,HSP70,G9I6Y0_BOMMO,H9ISF3_BOMMO,H9ISH3_BOMMO,H9ISK2_BOMMO,H9IU23_BOMMO,H9IV93_BOMMO,H9IWA9_BOMMO,H9IXH3_BOMMO,H9IY97_BOMMO,H9IZF8_BOMMO,H9IZS4_BOMMO,H9J1L2_BOMMO,H9J1L4_BOMMO,H9J297_BOMMO,H9J2B1_BOMMO,H9J2D4_BOMMO,H9J3U0_BOMMO,H9J3U1_BOMMO,H9J558_BOMMO,H9J5C0_BOMMO,H9J5T3_BOMMO,H9J7F5_BOMMO,H9J7J9_BOMMO,H9J971_BOMMO,H9JAW1_BOMMO,H9JAX4_BOMMO,H9JBE9_BOMMO,H9JC92_BOMMO,H9JD03_BO…
GO Process	GO:0048732	Gland development	16	120	0.46	0.0084	7091.H9IX35,7091.H9IYZ5,7091.H9IZC6,7091.H9J006,7091.H9J549,7091.H9J844,7091.H9JAW0,7091.H9JBI3,7091.H9JBJ6,7091.H9JDI0,7091.H9JE69,7091.H9JHS3,7091.H9JRM9,7091.H9JSH1,7091.H9JSH2,7091.H9JW17	H9IX35_BOMMO,H9IYZ5_BOMMO,H9IZC6_BOMMO,H9J006_BOMMO,H9J549_BOMMO,H9J844_BOMMO,H9JAW0_BOMMO,H9JBI3_BOMMO,H9JBJ6_BOMMO,H9JDI0_BOMMO,H9JE69_BOMMO,H9JHS3_BOMMO,H9JRM9_BOMMO,H9JSH1_BOMMO,H9JSH2_BOMMO,H9JW17_BOMMO
GO Process	GO:0007431	Salivary gland development	12	73	0.55	0.0085	7091.H9IZC6,7091.H9J006,7091.H9J549,7091.H9JAW0,7091.H9JBI3,7091.H9JBJ6,7091.H9JDI0,7091.H9JE69,7091.H9JRM9,7091.H9JSH1,7091.H9JSH2,7091.H9JW17	H9IZC6_BOMMO,H9J006_BOMMO,H9J549_BOMMO,H9JAW0_BOMMO,H9JBI3_BOMMO,H9JBJ6_BOMMO,H9JDI0_BOMMO,H9JE69_BOMMO,H9JRM9_BOMMO,H9JSH1_BOMMO,H9JSH2_BOMMO,H9JW17_BOMMO
GO Process	GO:0007049	Cell cycle	45	550	0.24	0.0086	7091.H9IVH0,7091.H9IVI6,7091.H9IWS7,7091.H9IXH3,7091.H9IY87,7091.H9IZ57,7091.H9IZU1,7091.H9J1L2,7091.H9J1L4,7091.H9J297,7091.H9J392,7091.H9J5A7,7091.H9J5G7,7091.H9J7V9,7091.H9J8P2,7091.H9JBK9,7091.H9JBZ1,7091.H9JCY2,7091.H9JD63,7091.H9JD81,7091.H9JDC2,7091.H9JDI4,7091.H9JDI7,7091.H9JEA0,7091.H9JEY1,7091.H9JEZ7,7091.H9JGH8,7091.H9JID8,7091.H9JIX0,7091.H9JJ33,7091.H9JJ57,7091.H9JKT7,7091.H9JM29,709…	H9IVH0_BOMMO,Spry,H9IWS7_BOMMO,H9IXH3_BOMMO,H9IY87_BOMMO,Tua2,H9IZU1_BOMMO,H9J1L2_BOMMO,H9J1L4_BOMMO,H9J297_BOMMO,H9J392_BOMMO,H9J5A7_BOMMO,H9J5G7_BOMMO,H9J7V9_BOMMO,H9J8P2_BOMMO,PC,H9JBZ1_BOMMO,H9JCY2_BOMMO,H9JD63_BOMMO,H9JD81_BOMMO,H9JDC2_BOMMO,H9JDI4_BOMMO,H9JDI7_BOMMO,H9JEA0_BOMMO,H9JEY1_BOMMO,H9JEZ7_BOMMO,H9JGH8_BOMMO,H9JID8_BOMMO,H9JIX0_BOMMO,H9JJ33_BOMMO,H9JJ57_BOMMO,H9JKT7_BOMMO,H9JM29_BO…
GO Process	GO:0007435	Salivary gland morphogenesis	10	52	0.61	0.0086	7091.H9IZC6,7091.H9J006,7091.H9J549,7091.H9JAW0,7091.H9JBJ6,7091.H9JDI0,7091.H9JE69,7091.H9JRM9,7091.H9JSH1,7091.H9JSH2	H9IZC6_BOMMO,H9J006_BOMMO,H9J549_BOMMO,H9JAW0_BOMMO,H9JBJ6_BOMMO,H9JDI0_BOMMO,H9JE69_BOMMO,H9JRM9_BOMMO,H9JSH1_BOMMO,H9JSH2_BOMMO
GO Process	GO:0006325	Chromatin organization	25	243	0.34	0.0092	7091.H9IU85,7091.H9IUZ7,7091.H9IX88,7091.H9J060,7091.H9J191,7091.H9J5G7,7091.H9J673,7091.H9J7N1,7091.H9J8P1,7091.H9J9R5,7091.H9JAK7,7091.H9JB06,7091.H9JBC3,7091.H9JBK9,7091.H9JES8,7091.H9JFR6,7091.H9JI79,7091.H9JIW5,7091.H9JJG2,7091.H9JK66,7091.H9JTJ4,7091.H9JU18,7091.H9JWT3,7091.H9JX94,7091.H9JY58	H9IU85_BOMMO,H9IUZ7_BOMMO,H9IX88_BOMMO,H9J060_BOMMO,H9J191_BOMMO,H9J5G7_BOMMO,H9J673_BOMMO,H9J7N1_BOMMO,H9J8P1_BOMMO,H9J9R5_BOMMO,H9JAK7_BOMMO,H9JB06_BOMMO,H9JBC3_BOMMO,PC,H9JES8_BOMMO,H9JFR6_BOMMO,H9JI79_BOMMO,H9JIW5_BOMMO,H9JJG2_BOMMO,H9JK66_BOMMO,H9JTJ4_BOMMO,H9JU18_BOMMO,H9JWT3_BOMMO,H9JX94_BOMMO,E(Z)
GO Process	GO:0090066	Regulation of anatomical structure size	25	243	0.34	0.0092	7091.H9IU72,7091.H9IX35,7091.H9IYZ5,7091.H9IZ24,7091.H9IZY8,7091.H9J4H6,7091.H9J844,7091.H9JAY1,7091.H9JD17,7091.H9JDE3,7091.H9JDI4,7091.H9JE69,7091.H9JG59,7091.H9JHS3,7091.H9JI12,7091.H9JJS7,7091.H9JQ24,7091.H9JQD8,7091.H9JRM9,7091.H9JSH1,7091.H9JSH2,7091.H9JVF8,7091.H9JX00,7091.H9JX38,7091.H9JY23	H9IU72_BOMMO,H9IX35_BOMMO,H9IYZ5_BOMMO,H9IZ24_BOMMO,H9IZY8_BOMMO,H9J4H6_BOMMO,H9J844_BOMMO,H9JAY1_BOMMO,H9JD17_BOMMO,H9JDE3_BOMMO,H9JDI4_BOMMO,H9JE69_BOMMO,H9JG59_BOMMO,H9JHS3_BOMMO,H9JI12_BOMMO,Lasp,H9JQ24_BOMMO,H9JQD8_BOMMO,H9JRM9_BOMMO,H9JSH1_BOMMO,H9JSH2_BOMMO,H9JVF8_BOMMO,H9JX00_BOMMO,H9JX38_BOMMO,H9JY23_BOMMO
GO Process	GO:0000278	Mitotic cell cycle	32	347	0.3	0.0093	7091.H9IVH0,7091.H9IVI6,7091.H9IWS7,7091.H9IXH3,7091.H9IY87,7091.H9IZ57,7091.H9J1L2,7091.H9J1L4,7091.H9J392,7091.H9J5A7,7091.H9J5G7,7091.H9J7V9,7091.H9JBK9,7091.H9JBZ1,7091.H9JD63,7091.H9JDI4,7091.H9JDI7,7091.H9JEA0,7091.H9JGH8,7091.H9JID8,7091.H9JJ33,7091.H9JJ57,7091.H9JM29,7091.H9JRM9,7091.H9JTJ4,7091.H9JUF8,7091.H9JV50,7091.H9JVM7,7091.H9JW87,7091.H9JY58,7091.M4B149,7091.Q5UAP2	H9IVH0_BOMMO,Spry,H9IWS7_BOMMO,H9IXH3_BOMMO,H9IY87_BOMMO,Tua2,H9J1L2_BOMMO,H9J1L4_BOMMO,H9J392_BOMMO,H9J5A7_BOMMO,H9J5G7_BOMMO,H9J7V9_BOMMO,PC,H9JBZ1_BOMMO,H9JD63_BOMMO,H9JDI4_BOMMO,H9JDI7_BOMMO,H9JEA0_BOMMO,H9JGH8_BOMMO,H9JID8_BOMMO,H9JJ33_BOMMO,H9JJ57_BOMMO,H9JM29_BOMMO,H9JRM9_BOMMO,H9JTJ4_BOMMO,H9JUF8_BOMMO,H9JV50_BOMMO,H9JVM7_BOMMO,H9JW87_BOMMO,E(Z),M4B149_BOMMO,RpS3
GO Process	GO:0007268	Chemical synaptic transmission	22	201	0.37	0.0093	7091.H9IUC3,7091.H9IZ71,7091.H9J1K5,7091.H9J1L2,7091.H9J1L4,7091.H9J630,7091.H9J6N4,7091.H9J8B7,7091.H9J9D6,7091.H9JAL0,7091.H9JAQ1,7091.H9JB85,7091.H9JBE9,7091.H9JEK1,7091.H9JGJ5,7091.H9JJC3,7091.H9JT02,7091.H9JTD6,7091.H9JV91,7091.H9JVT6,7091.H9JVZ4,7091.H9JY23	H9IUC3_BOMMO,H9IZ71_BOMMO,H9J1K5_BOMMO,H9J1L2_BOMMO,H9J1L4_BOMMO,H9J630_BOMMO,H9J6N4_BOMMO,H9J8B7_BOMMO,H9J9D6_BOMMO,H9JAL0_BOMMO,H9JAQ1_BOMMO,H9JB85_BOMMO,H9JBE9_BOMMO,H9JEK1_BOMMO,H9JGJ5_BOMMO,H9JJC3_BOMMO,H9JT02_BOMMO,H9JTD6_BOMMO,H9JV91_BOMMO,H9JVT6_BOMMO,H9JVZ4_BOMMO,H9JY23_BOMMO
GO Process	GO:0030866	Cortical actin cytoskeleton organization	10	53	0.61	0.0096	7091.H9IVI9,7091.H9JD81,7091.H9JDI4,7091.H9JEA0,7091.H9JGN4,7091.H9JJ57,7091.H9JSH1,7091.H9JSH2,7091.H9JTJ4,7091.M4B149	H9IVI9_BOMMO,H9JD81_BOMMO,H9JDI4_BOMMO,H9JEA0_BOMMO,H9JGN4_BOMMO,H9JJ57_BOMMO,H9JSH1_BOMMO,H9JSH2_BOMMO,H9JTJ4_BOMMO,M4B149_BOMMO
GO Process	GO:0051241	Negative regulation of multicellular organismal process	19	161	0.4	0.0096	7091.H9ISH7,7091.H9IVI6,7091.H9IVN3,7091.H9IVZ7,7091.H9IWS6,7091.H9IZY8,7091.H9J375,7091.H9J3U0,7091.H9J4C1,7091.H9J844,7091.H9J9A1,7091.H9J9R7,7091.H9JD63,7091.H9JDE3,7091.H9JHS3,7091.H9JM06,7091.H9JNW1,7091.H9JR94,7091.H9JRG9	H9ISH7_BOMMO,Spry,H9IVN3_BOMMO,H9IVZ7_BOMMO,H9IWS6_BOMMO,H9IZY8_BOMMO,H9J375_BOMMO,H9J3U0_BOMMO,H9J4C1_BOMMO,H9J844_BOMMO,H9J9A1_BOMMO,H9J9R7_BOMMO,H9JD63_BOMMO,H9JDE3_BOMMO,H9JHS3_BOMMO,H9JM06_BOMMO,H9JNW1_BOMMO,H9JR94_BOMMO,H9JRG9_BOMMO
GO Process	GO:0043254	Regulation of protein-containing complex assembly	15	110	0.47	0.0097	7091.H9IX35,7091.H9IX62,7091.H9IZ24,7091.H9J0I3,7091.H9J0N4,7091.H9JC92,7091.H9JDK7,7091.H9JJ33,7091.H9JQ24,7091.H9JQD8,7091.H9JU25,7091.H9JVF8,7091.H9JX38,7091.H9JY23,7091.Q1HPN2	H9IX35_BOMMO,H9IX62_BOMMO,H9IZ24_BOMMO,H9J0I3_BOMMO,H9J0N4_BOMMO,H9JC92_BOMMO,H9JDK7_BOMMO,H9JJ33_BOMMO,H9JQ24_BOMMO,H9JQD8_BOMMO,H9JU25_BOMMO,H9JVF8_BOMMO,H9JX38_BOMMO,H9JY23_BOMMO,Q1HPN2_BOMMO
GO Process	GO:0006396	RNA processing	45	557	0.24	0.0105	7091.H9ISF3,7091.H9ITD6,7091.H9ITE6,7091.H9IU36,7091.H9IUZ7,7091.H9IWF9,7091.H9IX16,7091.H9IYM9,7091.H9J060,7091.H9J1H8,7091.H9J1Q9,7091.H9J476,7091.H9J5T3,7091.H9J5T7,7091.H9J5Z8,7091.H9J621,7091.H9J6S1,7091.H9J9R7,7091.H9JAD1,7091.H9JB43,7091.H9JEJ8,7091.H9JEK7,7091.H9JEX6,7091.H9JFA5,7091.H9JFV2,7091.H9JI25,7091.H9JJC4,7091.H9JK59,7091.H9JK71,7091.H9JKX0,7091.H9JL82,7091.H9JP62,7091.H9JQV8,709…	H9ISF3_BOMMO,H9ITD6_BOMMO,Ybp,H9IU36_BOMMO,H9IUZ7_BOMMO,H9IWF9_BOMMO,H9IX16_BOMMO,H9IYM9_BOMMO,H9J060_BOMMO,H9J1H8_BOMMO,H9J1Q9_BOMMO,H9J476_BOMMO,H9J5T3_BOMMO,H9J5T7_BOMMO,H9J5Z8_BOMMO,H9J621_BOMMO,H9J6S1_BOMMO,H9J9R7_BOMMO,H9JAD1_BOMMO,H9JB43_BOMMO,H9JEJ8_BOMMO,H9JEK7_BOMMO,H9JEX6_BOMMO,H9JFA5_BOMMO,H9JFV2_BOMMO,H9JI25_BOMMO,H9JJC4_BOMMO,H9JK59_BOMMO,H9JK71_BOMMO,H9JKX0_BOMMO,H9JL82_BOMMO,H9JP6…
GO Process	GO:0009896	Positive regulation of catabolic process	19	163	0.4	0.0108	7091.G9I6Y0,7091.H9ISH3,7091.H9IWA9,7091.H9IZC6,7091.H9J1L2,7091.H9J1L4,7091.H9J6F5,7091.H9J844,7091.H9JAD1,7091.H9JD03,7091.H9JDE2,7091.H9JH99,7091.H9JJ39,7091.H9JM06,7091.H9JM75,7091.H9JNW1,7091.H9JR26,7091.H9JUX6,7091.M4B149	G9I6Y0_BOMMO,H9ISH3_BOMMO,H9IWA9_BOMMO,H9IZC6_BOMMO,H9J1L2_BOMMO,H9J1L4_BOMMO,H9J6F5_BOMMO,H9J844_BOMMO,H9JAD1_BOMMO,H9JD03_BOMMO,H9JDE2_BOMMO,H9JH99_BOMMO,H9JJ39_BOMMO,H9JM06_BOMMO,H9JM75_BOMMO,H9JNW1_BOMMO,H9JR26_BOMMO,Oaz,M4B149_BOMMO
GO Process	GO:0036335	Intestinal stem cell homeostasis	6	18	0.85	0.011	7091.F8UN44,7091.G9I6Y0,7091.H9ISH3,7091.H9IWY2,7091.H9IZM0,7091.H9JAY1	HSP70,G9I6Y0_BOMMO,H9ISH3_BOMMO,H9IWY2_BOMMO,H9IZM0_BOMMO,H9JAY1_BOMMO
GO Process	GO:0030855	Epithelial cell differentiation	31	337	0.29	0.0113	7091.H9ISA9,7091.H9IUC3,7091.H9IUZ7,7091.H9IXI6,7091.H9IYZ5,7091.H9IZJ3,7091.H9IZM0,7091.H9IZU1,7091.H9IZV3,7091.H9J198,7091.H9J1K5,7091.H9J7N1,7091.H9J9R7,7091.H9JAW0,7091.H9JBI3,7091.H9JC82,7091.H9JC92,7091.H9JDN9,7091.H9JGN4,7091.H9JH88,7091.H9JH99,7091.H9JHS3,7091.H9JI12,7091.H9JM06,7091.H9JML3,7091.H9JQK8,7091.H9JRM9,7091.H9JU25,7091.H9JV84,7091.H9JW17,7091.Q19N36	H9ISA9_BOMMO,H9IUC3_BOMMO,H9IUZ7_BOMMO,H9IXI6_BOMMO,H9IYZ5_BOMMO,H9IZJ3_BOMMO,H9IZM0_BOMMO,H9IZU1_BOMMO,H9IZV3_BOMMO,H9J198_BOMMO,H9J1K5_BOMMO,H9J7N1_BOMMO,H9J9R7_BOMMO,H9JAW0_BOMMO,H9JBI3_BOMMO,H9JC82_BOMMO,H9JC92_BOMMO,H9JDN9_BOMMO,H9JGN4_BOMMO,H9JH88_BOMMO,H9JH99_BOMMO,H9JHS3_BOMMO,H9JI12_BOMMO,H9JM06_BOMMO,S,H9JQK8_BOMMO,H9JRM9_BOMMO,H9JU25_BOMMO,H9JV84_BOMMO,H9JW17_BOMMO,Q19N36_BOMMO
GO Process	GO:0032446	Protein modification by small protein conjugation	26	264	0.32	0.0123	7091.E9JEI1,7091.G9I6Y0,7091.H9ISH3,7091.H9IWS7,7091.H9IZS4,7091.H9J061,7091.H9J297,7091.H9J2B1,7091.H9J3B0,7091.H9J3U0,7091.H9J5A9,7091.H9J5C0,7091.H9J7U6,7091.H9J7V9,7091.H9J7Z2,7091.H9J892,7091.H9J9A1,7091.H9JC07,7091.H9JC92,7091.H9JDC2,7091.H9JDE2,7091.H9JIW5,7091.H9JK66,7091.H9JM75,7091.H9JS97,7091.H9JVV6	E9JEI1_BOMMO,G9I6Y0_BOMMO,H9ISH3_BOMMO,H9IWS7_BOMMO,H9IZS4_BOMMO,H9J061_BOMMO,H9J297_BOMMO,H9J2B1_BOMMO,PIAS1,H9J3U0_BOMMO,H9J5A9_BOMMO,H9J5C0_BOMMO,H9J7U6_BOMMO,H9J7V9_BOMMO,H9J7Z2_BOMMO,H9J892_BOMMO,H9J9A1_BOMMO,H9JC07_BOMMO,H9JC92_BOMMO,H9JDC2_BOMMO,H9JDE2_BOMMO,H9JIW5_BOMMO,H9JK66_BOMMO,H9JM75_BOMMO,H9JS97_BOMMO,H9JVV6_BOMMO
GO Process	GO:0009948	Anterior/posterior axis specification	13	89	0.5	0.0125	7091.H9ISA9,7091.H9IZJ3,7091.H9J1L2,7091.H9J1L4,7091.H9JBK9,7091.H9JDE3,7091.H9JH99,7091.H9JJ33,7091.H9JJS8,7091.H9JSW0,7091.H9JW05,7091.H9JY58,7091.H9JY66	H9ISA9_BOMMO,H9IZJ3_BOMMO,H9J1L2_BOMMO,H9J1L4_BOMMO,PC,H9JDE3_BOMMO,H9JH99_BOMMO,H9JJ33_BOMMO,H9JJS8_BOMMO,H9JSW0_BOMMO,H9JW05_BOMMO,E(Z),H9JY66_BOMMO
GO Process	GO:0030865	Cortical cytoskeleton organization	11	67	0.55	0.0137	7091.H9IVI9,7091.H9J4H6,7091.H9JD81,7091.H9JDI4,7091.H9JEA0,7091.H9JGN4,7091.H9JJ57,7091.H9JSH1,7091.H9JSH2,7091.H9JTJ4,7091.M4B149	H9IVI9_BOMMO,H9J4H6_BOMMO,H9JD81_BOMMO,H9JDI4_BOMMO,H9JEA0_BOMMO,H9JGN4_BOMMO,H9JJ57_BOMMO,H9JSH1_BOMMO,H9JSH2_BOMMO,H9JTJ4_BOMMO,M4B149_BOMMO
GO Process	GO:0043068	Positive regulation of programmed cell death	11	67	0.55	0.0137	7091.E9JEH2,7091.H9IU23,7091.H9IWB7,7091.H9IX62,7091.H9IYZ8,7091.H9IZC6,7091.H9J006,7091.H9JDI0,7091.H9JHS3,7091.H9JM06,7091.Q5UAP2	Dapk,H9IU23_BOMMO,H9IWB7_BOMMO,H9IX62_BOMMO,H9IYZ8_BOMMO,H9IZC6_BOMMO,H9J006_BOMMO,H9JDI0_BOMMO,H9JHS3_BOMMO,H9JM06_BOMMO,RpS3
GO Process	GO:0090596	Sensory organ morphogenesis	25	253	0.33	0.0147	7091.H9ISF3,7091.H9IUC3,7091.H9IVI6,7091.H9IYZ8,7091.H9IZJ3,7091.H9IZM0,7091.H9J1X8,7091.H9J2M6,7091.H9J5A7,7091.H9JD63,7091.H9JD81,7091.H9JDN9,7091.H9JEQ0,7091.H9JG59,7091.H9JH88,7091.H9JHS3,7091.H9JIG7,7091.H9JJ57,7091.H9JJS8,7091.H9JM06,7091.H9JNH8,7091.H9JRM9,7091.H9JT59,7091.H9JV84,7091.H9JVU0	H9ISF3_BOMMO,H9IUC3_BOMMO,Spry,H9IYZ8_BOMMO,H9IZJ3_BOMMO,H9IZM0_BOMMO,H9J1X8_BOMMO,H9J2M6_BOMMO,H9J5A7_BOMMO,H9JD63_BOMMO,H9JD81_BOMMO,H9JDN9_BOMMO,H9JEQ0_BOMMO,H9JG59_BOMMO,H9JH88_BOMMO,H9JHS3_BOMMO,H9JIG7_BOMMO,H9JJ57_BOMMO,H9JJS8_BOMMO,H9JM06_BOMMO,H9JNH8_BOMMO,H9JRM9_BOMMO,H9JT59_BOMMO,H9JV84_BOMMO,H9JVU0_BOMMO
GO Process	GO:0032956	Regulation of actin cytoskeleton organization	15	116	0.44	0.0153	7091.H9IX35,7091.H9IZ24,7091.H9J759,7091.H9JAW0,7091.H9JBI3,7091.H9JD81,7091.H9JDI4,7091.H9JDN9,7091.H9JQ24,7091.H9JQD8,7091.H9JRM9,7091.H9JTJ4,7091.H9JVF8,7091.H9JX38,7091.H9JY23	H9IX35_BOMMO,H9IZ24_BOMMO,H9J759_BOMMO,H9JAW0_BOMMO,H9JBI3_BOMMO,H9JD81_BOMMO,H9JDI4_BOMMO,H9JDN9_BOMMO,H9JQ24_BOMMO,H9JQD8_BOMMO,H9JRM9_BOMMO,H9JTJ4_BOMMO,H9JVF8_BOMMO,H9JX38_BOMMO,H9JY23_BOMMO
GO Process	GO:0051963	Regulation of synapse assembly	15	116	0.44	0.0153	7091.H9IU72,7091.H9IWM3,7091.H9J1L2,7091.H9J1L4,7091.H9J4C1,7091.H9J844,7091.H9J9A1,7091.H9J9R7,7091.H9JDI0,7091.H9JEK1,7091.H9JJ16,7091.H9JNW1,7091.H9JRG9,7091.H9JU25,7091.H9JY23	H9IU72_BOMMO,H9IWM3_BOMMO,H9J1L2_BOMMO,H9J1L4_BOMMO,H9J4C1_BOMMO,H9J844_BOMMO,H9J9A1_BOMMO,H9J9R7_BOMMO,H9JDI0_BOMMO,H9JEK1_BOMMO,H9JJ16_BOMMO,H9JNW1_BOMMO,H9JRG9_BOMMO,H9JU25_BOMMO,H9JY23_BOMMO
GO Process	GO:0010467	Gene expression	75	1089	0.17	0.0157	7091.H9ISF3,7091.H9ITD6,7091.H9ITE6,7091.H9IU23,7091.H9IU36,7091.H9IUZ7,7091.H9IWF9,7091.H9IX16,7091.H9IX17,7091.H9IX62,7091.H9IYM9,7091.H9J006,7091.H9J060,7091.H9J0I3,7091.H9J0T4,7091.H9J1H8,7091.H9J1Q9,7091.H9J476,7091.H9J5G8,7091.H9J5T3,7091.H9J5T7,7091.H9J5Z8,7091.H9J621,7091.H9J6S1,7091.H9J7N1,7091.H9J7V9,7091.H9J9R7,7091.H9JAD1,7091.H9JB43,7091.H9JBS2,7091.H9JC07,7091.H9JCR4,7091.H9JEJ8,709…	H9ISF3_BOMMO,H9ITD6_BOMMO,Ybp,H9IU23_BOMMO,H9IU36_BOMMO,H9IUZ7_BOMMO,H9IWF9_BOMMO,H9IX16_BOMMO,RpL4,H9IX62_BOMMO,H9IYM9_BOMMO,H9J006_BOMMO,H9J060_BOMMO,H9J0I3_BOMMO,H9J0T4_BOMMO,H9J1H8_BOMMO,H9J1Q9_BOMMO,H9J476_BOMMO,H9J5G8_BOMMO,H9J5T3_BOMMO,H9J5T7_BOMMO,H9J5Z8_BOMMO,H9J621_BOMMO,H9J6S1_BOMMO,H9J7N1_BOMMO,H9J7V9_BOMMO,H9J9R7_BOMMO,H9JAD1_BOMMO,H9JB43_BOMMO,H9JBS2_BOMMO,H9JC07_BOMMO,H9JCR4_BOMMO,…
GO Process	GO:0007298	Border follicle cell migration	12	80	0.51	0.0159	7091.H9ISA9,7091.H9IYZ5,7091.H9IZJ3,7091.H9J1K5,7091.H9JAW0,7091.H9JBI3,7091.H9JC92,7091.H9JDN9,7091.H9JM06,7091.H9JQK8,7091.H9JRM9,7091.Q19N36	H9ISA9_BOMMO,H9IYZ5_BOMMO,H9IZJ3_BOMMO,H9J1K5_BOMMO,H9JAW0_BOMMO,H9JBI3_BOMMO,H9JC92_BOMMO,H9JDN9_BOMMO,H9JM06_BOMMO,H9JQK8_BOMMO,H9JRM9_BOMMO,Q19N36_BOMMO
GO Process	GO:0048515	Spermatid differentiation	13	92	0.48	0.016	7091.E9JEI1,7091.H9IYD3,7091.H9J006,7091.H9J673,7091.H9JBC3,7091.H9JDC2,7091.H9JHQ1,7091.H9JJS7,7091.H9JJS8,7091.H9JKT7,7091.H9JNE9,7091.H9JX38,7091.H9JY66	E9JEI1_BOMMO,H9IYD3_BOMMO,H9J006_BOMMO,H9J673_BOMMO,H9JBC3_BOMMO,H9JDC2_BOMMO,H9JHQ1_BOMMO,Lasp,H9JJS8_BOMMO,H9JKT7_BOMMO,H9JNE9_BOMMO,H9JX38_BOMMO,H9JY66_BOMMO
GO Process	GO:0034329	Cell junction assembly	15	117	0.44	0.0163	7091.H9ISA9,7091.H9ITD6,7091.H9IU72,7091.H9IUC0,7091.H9IUC3,7091.H9IXX4,7091.H9IYS8,7091.H9J1V1,7091.H9JDI0,7091.H9JGN4,7091.H9JRL1,7091.H9JSH1,7091.H9JSH2,7091.H9JVZ4,7091.H9JX00	H9ISA9_BOMMO,H9ITD6_BOMMO,H9IU72_BOMMO,H9IUC0_BOMMO,H9IUC3_BOMMO,H9IXX4_BOMMO,H9IYS8_BOMMO,H9J1V1_BOMMO,H9JDI0_BOMMO,H9JGN4_BOMMO,H9JRL1_BOMMO,H9JSH1_BOMMO,H9JSH2_BOMMO,H9JVZ4_BOMMO,H9JX00_BOMMO
GO Process	GO:0016567	Protein ubiquitination	24	241	0.33	0.0164	7091.E9JEI1,7091.G9I6Y0,7091.H9ISH3,7091.H9IWS7,7091.H9IZS4,7091.H9J061,7091.H9J297,7091.H9J2B1,7091.H9J3U0,7091.H9J5A9,7091.H9J5C0,7091.H9J7U6,7091.H9J7V9,7091.H9J7Z2,7091.H9J892,7091.H9J9A1,7091.H9JC07,7091.H9JC92,7091.H9JDC2,7091.H9JDE2,7091.H9JIW5,7091.H9JM75,7091.H9JS97,7091.H9JVV6	E9JEI1_BOMMO,G9I6Y0_BOMMO,H9ISH3_BOMMO,H9IWS7_BOMMO,H9IZS4_BOMMO,H9J061_BOMMO,H9J297_BOMMO,H9J2B1_BOMMO,H9J3U0_BOMMO,H9J5A9_BOMMO,H9J5C0_BOMMO,H9J7U6_BOMMO,H9J7V9_BOMMO,H9J7Z2_BOMMO,H9J892_BOMMO,H9J9A1_BOMMO,H9JC07_BOMMO,H9JC92_BOMMO,H9JDC2_BOMMO,H9JDE2_BOMMO,H9JIW5_BOMMO,H9JM75_BOMMO,H9JS97_BOMMO,H9JVV6_BOMMO
GO Process	GO:0030336	Negative regulation of cell migration	6	20	0.81	0.0166	7091.H9ISH7,7091.H9IWS6,7091.H9IXI6,7091.H9JBI3,7091.H9JDI4,7091.H9JHS3	H9ISH7_BOMMO,H9IWS6_BOMMO,H9IXI6_BOMMO,H9JBI3_BOMMO,H9JDI4_BOMMO,H9JHS3_BOMMO
GO Process	GO:0140352	Export from cell	18	157	0.39	0.0168	7091.H9IUC3,7091.H9IW79,7091.H9J1K5,7091.H9J630,7091.H9J6N4,7091.H9J8B7,7091.H9J965,7091.H9J966,7091.H9JAY1,7091.H9JC92,7091.H9JJC3,7091.H9JSH1,7091.H9JSH2,7091.H9JTD6,7091.H9JVM0,7091.H9JVT6,7091.H9JVZ4,7091.H9JY98	H9IUC3_BOMMO,H9IW79_BOMMO,H9J1K5_BOMMO,H9J630_BOMMO,H9J6N4_BOMMO,H9J8B7_BOMMO,H9J965_BOMMO,H9J966_BOMMO,H9JAY1_BOMMO,H9JC92_BOMMO,H9JJC3_BOMMO,H9JSH1_BOMMO,H9JSH2_BOMMO,H9JTD6_BOMMO,H9JVM0_BOMMO,H9JVT6_BOMMO,H9JVZ4_BOMMO,H9JY98_BOMMO
GO Process	GO:1901700	Response to oxygen-containing compound	25	257	0.32	0.0173	7091.H9IVN3,7091.H9IWR6,7091.H9IX35,7091.H9IX62,7091.H9IZ17,7091.H9IZC6,7091.H9IZF8,7091.H9J0S0,7091.H9J127,7091.H9J1L2,7091.H9J1L4,7091.H9J2W4,7091.H9J6F5,7091.H9JAL0,7091.H9JBB3,7091.H9JBC3,7091.H9JDI0,7091.H9JES8,7091.H9JK66,7091.H9JML3,7091.H9JPA5,7091.H9JPB6,7091.H9JX38,7091.Q1HPN2,7091.Q6T3A7	H9IVN3_BOMMO,H9IWR6_BOMMO,H9IX35_BOMMO,H9IX62_BOMMO,H9IZ17_BOMMO,H9IZC6_BOMMO,H9IZF8_BOMMO,H9J0S0_BOMMO,H9J127_BOMMO,H9J1L2_BOMMO,H9J1L4_BOMMO,H9J2W4_BOMMO,H9J6F5_BOMMO,H9JAL0_BOMMO,H9JBB3_BOMMO,H9JBC3_BOMMO,H9JDI0_BOMMO,H9JES8_BOMMO,H9JK66_BOMMO,S,H9JPA5_BOMMO,H9JPB6_BOMMO,H9JX38_BOMMO,Q1HPN2_BOMMO,Jafrac1
GO Process	GO:0070647	Protein modification by small protein conjugation or removal	30	333	0.29	0.0176	7091.E9JEI1,7091.G9I6Y0,7091.H9ISH3,7091.H9IWS7,7091.H9IYZ8,7091.H9IZS4,7091.H9J061,7091.H9J297,7091.H9J2B1,7091.H9J3B0,7091.H9J3U0,7091.H9J5A9,7091.H9J5C0,7091.H9J7U6,7091.H9J7V9,7091.H9J7Z2,7091.H9J892,7091.H9J9A1,7091.H9JAX4,7091.H9JC07,7091.H9JC92,7091.H9JDC2,7091.H9JDE2,7091.H9JIW5,7091.H9JK66,7091.H9JM75,7091.H9JP82,7091.H9JS97,7091.H9JU43,7091.H9JVV6	E9JEI1_BOMMO,G9I6Y0_BOMMO,H9ISH3_BOMMO,H9IWS7_BOMMO,H9IYZ8_BOMMO,H9IZS4_BOMMO,H9J061_BOMMO,H9J297_BOMMO,H9J2B1_BOMMO,PIAS1,H9J3U0_BOMMO,H9J5A9_BOMMO,H9J5C0_BOMMO,H9J7U6_BOMMO,H9J7V9_BOMMO,H9J7Z2_BOMMO,H9J892_BOMMO,H9J9A1_BOMMO,H9JAX4_BOMMO,H9JC07_BOMMO,H9JC92_BOMMO,H9JDC2_BOMMO,H9JDE2_BOMMO,H9JIW5_BOMMO,H9JK66_BOMMO,H9JM75_BOMMO,Otu,H9JS97_BOMMO,H9JU43_BOMMO,H9JVV6_BOMMO
GO Process	GO:0009057	Macromolecule catabolic process	38	460	0.25	0.0179	7091.C7AQZ4,7091.E9JEI1,7091.F8UN44,7091.G9I6Y0,7091.H9ISF3,7091.H9ISH3,7091.H9ISK2,7091.H9IU23,7091.H9IV93,7091.H9IWA9,7091.H9IXH3,7091.H9IY97,7091.H9IZS4,7091.H9J1L2,7091.H9J1L4,7091.H9J297,7091.H9J2B1,7091.H9J2D4,7091.H9J3U0,7091.H9J558,7091.H9J5C0,7091.H9J5J6,7091.H9J5T3,7091.H9J673,7091.H9JAX4,7091.H9JBE9,7091.H9JDE2,7091.H9JH99,7091.H9JM75,7091.H9JNW1,7091.H9JQJ5,7091.H9JR94,7091.H9JSU9,709…	DnaJ-6,E9JEI1_BOMMO,HSP70,G9I6Y0_BOMMO,H9ISF3_BOMMO,H9ISH3_BOMMO,H9ISK2_BOMMO,H9IU23_BOMMO,H9IV93_BOMMO,H9IWA9_BOMMO,H9IXH3_BOMMO,H9IY97_BOMMO,H9IZS4_BOMMO,H9J1L2_BOMMO,H9J1L4_BOMMO,H9J297_BOMMO,H9J2B1_BOMMO,H9J2D4_BOMMO,H9J3U0_BOMMO,H9J558_BOMMO,H9J5C0_BOMMO,H9J5J6_BOMMO,H9J5T3_BOMMO,H9J673_BOMMO,H9JAX4_BOMMO,H9JBE9_BOMMO,H9JDE2_BOMMO,H9JH99_BOMMO,H9JM75_BOMMO,H9JNW1_BOMMO,H9JQJ5_BOMMO,H9JR94_BO…
GO Process	GO:0048598	Embryonic morphogenesis	22	214	0.34	0.0179	7091.H9IT63,7091.H9IVI6,7091.H9J006,7091.H9J1L2,7091.H9J1L4,7091.H9J1V1,7091.H9J490,7091.H9J4H6,7091.H9J5A7,7091.H9JBI3,7091.H9JDI0,7091.H9JDI4,7091.H9JDN9,7091.H9JE69,7091.H9JI12,7091.H9JML3,7091.H9JRM9,7091.H9JSH1,7091.H9JSH2,7091.H9JTJ4,7091.H9JUF8,7091.Q19N36	H9IT63_BOMMO,Spry,H9J006_BOMMO,H9J1L2_BOMMO,H9J1L4_BOMMO,H9J1V1_BOMMO,H9J490_BOMMO,H9J4H6_BOMMO,H9J5A7_BOMMO,H9JBI3_BOMMO,H9JDI0_BOMMO,H9JDI4_BOMMO,H9JDN9_BOMMO,H9JE69_BOMMO,H9JI12_BOMMO,S,H9JRM9_BOMMO,H9JSH1_BOMMO,H9JSH2_BOMMO,H9JTJ4_BOMMO,H9JUF8_BOMMO,Q19N36_BOMMO
GO Process	GO:0035282	Segmentation	20	186	0.36	0.018	7091.G5EI84,7091.H9ISA9,7091.H9IT63,7091.H9IWY2,7091.H9IZJ3,7091.H9J0P2,7091.H9J1L2,7091.H9J1L4,7091.H9J549,7091.H9JBK9,7091.H9JDE3,7091.H9JH88,7091.H9JH99,7091.H9JJ33,7091.H9JJS8,7091.H9JK78,7091.H9JRM9,7091.H9JRP2,7091.H9JXU5,7091.H9JY66	croc,H9ISA9_BOMMO,H9IT63_BOMMO,H9IWY2_BOMMO,H9IZJ3_BOMMO,H9J0P2_BOMMO,H9J1L2_BOMMO,H9J1L4_BOMMO,H9J549_BOMMO,PC,H9JDE3_BOMMO,H9JH88_BOMMO,H9JH99_BOMMO,H9JJ33_BOMMO,H9JJS8_BOMMO,H9JK78_BOMMO,H9JRM9_BOMMO,H9JRP2_BOMMO,H9JXU5_BOMMO,H9JY66_BOMMO
GO Process	GO:0048872	Homeostasis of number of cells	7	29	0.71	0.018	7091.F8UN44,7091.G9I6Y0,7091.H9ISH3,7091.H9IWY2,7091.H9IX62,7091.H9IZM0,7091.H9JAY1	HSP70,G9I6Y0_BOMMO,H9ISH3_BOMMO,H9IWY2_BOMMO,H9IX62_BOMMO,H9IZM0_BOMMO,H9JAY1_BOMMO
GO Process	GO:0048878	Chemical homeostasis	25	259	0.32	0.0188	7091.B3VBE3,7091.H9ISF3,7091.H9IVD1,7091.H9IVY5,7091.H9IX62,7091.H9IYD3,7091.H9IYP6,7091.H9IZF8,7091.H9J844,7091.H9J8D7,7091.H9J965,7091.H9J966,7091.H9JA22,7091.H9JAW1,7091.H9JBB3,7091.H9JEZ7,7091.H9JHQ1,7091.H9JHS3,7091.H9JNY1,7091.H9JPB6,7091.H9JQR6,7091.H9JUT4,7091.H9JV52,7091.H9JXK0,7091.H9JXX9	B3VBE3_BOMMO,H9ISF3_BOMMO,H9IVD1_BOMMO,H9IVY5_BOMMO,H9IX62_BOMMO,H9IYD3_BOMMO,H9IYP6_BOMMO,H9IZF8_BOMMO,H9J844_BOMMO,H9J8D7_BOMMO,H9J965_BOMMO,H9J966_BOMMO,H9JA22_BOMMO,H9JAW1_BOMMO,H9JBB3_BOMMO,H9JEZ7_BOMMO,H9JHQ1_BOMMO,H9JHS3_BOMMO,H9JNY1_BOMMO,H9JPB6_BOMMO,H9JQR6_BOMMO,H9JUT4_BOMMO,H9JV52_BOMMO,H9JXK0_BOMMO,H9JXX9_BOMMO
GO Process	GO:0007015	Actin filament organization	17	146	0.4	0.0193	7091.H9ISA2,7091.H9IXX4,7091.H9IZ24,7091.H9J1X8,7091.H9J7M9,7091.H9JBI3,7091.H9JC82,7091.H9JCT9,7091.H9JD81,7091.H9JJS7,7091.H9JJS8,7091.H9JK06,7091.H9JQ24,7091.H9JRG9,7091.H9JSH1,7091.H9JSH2,7091.H9JSH8	H9ISA2_BOMMO,H9IXX4_BOMMO,H9IZ24_BOMMO,H9J1X8_BOMMO,H9J7M9_BOMMO,H9JBI3_BOMMO,H9JC82_BOMMO,H9JCT9_BOMMO,H9JD81_BOMMO,Lasp,H9JJS8_BOMMO,H9JK06_BOMMO,H9JQ24_BOMMO,H9JRG9_BOMMO,H9JSH1_BOMMO,H9JSH2_BOMMO,H9JSH8_BOMMO
GO Process	GO:0030178	Negative regulation of Wnt signaling pathway	8	39	0.64	0.0196	7091.H9ISH7,7091.H9IUC3,7091.H9IWS6,7091.H9J1V8,7091.H9J844,7091.H9JDI4,7091.H9JSD8,7091.H9JXF4	H9ISH7_BOMMO,H9IUC3_BOMMO,H9IWS6_BOMMO,H9J1V8_BOMMO,H9J844_BOMMO,H9JDI4_BOMMO,H9JSD8_BOMMO,CKIalpha
GO Process	GO:0035075	Response to ecdysone	7	30	0.7	0.0209	7091.H9IX35,7091.H9IZ17,7091.H9IZC6,7091.H9J0S0,7091.H9JBC3,7091.H9JDI0,7091.H9JES8	H9IX35_BOMMO,H9IZ17_BOMMO,H9IZC6_BOMMO,H9J0S0_BOMMO,H9JBC3_BOMMO,H9JDI0_BOMMO,H9JES8_BOMMO
GO Process	GO:0016358	Dendrite development	15	121	0.42	0.021	7091.H9IWY2,7091.H9IXX4,7091.H9J006,7091.H9J0P2,7091.H9J1L2,7091.H9J1L4,7091.H9J4H6,7091.H9JAE7,7091.H9JES8,7091.H9JHS3,7091.H9JJG2,7091.H9JRP2,7091.H9JW87,7091.H9JX00,7091.Q19N36	H9IWY2_BOMMO,H9IXX4_BOMMO,H9J006_BOMMO,H9J0P2_BOMMO,H9J1L2_BOMMO,H9J1L4_BOMMO,H9J4H6_BOMMO,H9JAE7_BOMMO,H9JES8_BOMMO,H9JHS3_BOMMO,H9JJG2_BOMMO,H9JRP2_BOMMO,H9JW87_BOMMO,H9JX00_BOMMO,Q19N36_BOMMO
GO Process	GO:0043085	Positive regulation of catalytic activity	23	232	0.33	0.021	7091.H9ISG2,7091.H9IVI6,7091.H9IW79,7091.H9IWR0,7091.H9IX62,7091.H9J006,7091.H9J2D4,7091.H9J375,7091.H9J673,7091.H9J844,7091.H9JDI4,7091.H9JDN9,7091.H9JE17,7091.H9JET7,7091.H9JET9,7091.H9JEX2,7091.H9JFG2,7091.H9JH61,7091.H9JHU2,7091.H9JJG3,7091.H9JNU4,7091.H9JVF8,7091.H9JY23	H9ISG2_BOMMO,Spry,H9IW79_BOMMO,H9IWR0_BOMMO,H9IX62_BOMMO,H9J006_BOMMO,H9J2D4_BOMMO,H9J375_BOMMO,H9J673_BOMMO,H9J844_BOMMO,H9JDI4_BOMMO,H9JDN9_BOMMO,H9JE17_BOMMO,H9JET7_BOMMO,H9JET9_BOMMO,H9JEX2_BOMMO,H9JFG2_BOMMO,H9JH61_BOMMO,H9JHU2_BOMMO,H9JJG3_BOMMO,H9JNU4_BOMMO,H9JVF8_BOMMO,H9JY23_BOMMO
GO Process	GO:0097435	Supramolecular fiber organization	24	247	0.32	0.0211	7091.H9ISA2,7091.H9IU72,7091.H9IXX4,7091.H9IZ24,7091.H9J0N4,7091.H9J1X8,7091.H9J4H6,7091.H9J7M9,7091.H9JAW0,7091.H9JBI3,7091.H9JC82,7091.H9JCT9,7091.H9JD81,7091.H9JDI7,7091.H9JJ33,7091.H9JJS7,7091.H9JJS8,7091.H9JK06,7091.H9JQ24,7091.H9JRG9,7091.H9JSH1,7091.H9JSH2,7091.H9JSH8,7091.Q1HPS0	H9ISA2_BOMMO,H9IU72_BOMMO,H9IXX4_BOMMO,H9IZ24_BOMMO,H9J0N4_BOMMO,H9J1X8_BOMMO,H9J4H6_BOMMO,H9J7M9_BOMMO,H9JAW0_BOMMO,H9JBI3_BOMMO,H9JC82_BOMMO,H9JCT9_BOMMO,H9JD81_BOMMO,H9JDI7_BOMMO,H9JJ33_BOMMO,Lasp,H9JJS8_BOMMO,H9JK06_BOMMO,H9JQ24_BOMMO,H9JRG9_BOMMO,H9JSH1_BOMMO,H9JSH2_BOMMO,H9JSH8_BOMMO,MLC-2
GO Process	GO:0010942	Positive regulation of cell death	12	84	0.49	0.0215	7091.E9JEH2,7091.H9IU23,7091.H9IVZ7,7091.H9IWB7,7091.H9IX62,7091.H9IYZ8,7091.H9IZC6,7091.H9J006,7091.H9JDI0,7091.H9JHS3,7091.H9JM06,7091.Q5UAP2	Dapk,H9IU23_BOMMO,H9IVZ7_BOMMO,H9IWB7_BOMMO,H9IX62_BOMMO,H9IYZ8_BOMMO,H9IZC6_BOMMO,H9J006_BOMMO,H9JDI0_BOMMO,H9JHS3_BOMMO,H9JM06_BOMMO,RpS3
GO Process	GO:0080135	Regulation of cellular response to stress	17	148	0.39	0.0215	7091.H9IT82,7091.H9ITD6,7091.H9IU23,7091.H9IU72,7091.H9IWS7,7091.H9IX62,7091.H9IZF8,7091.H9J3V9,7091.H9J5A7,7091.H9JAX4,7091.H9JDC2,7091.H9JDE2,7091.H9JDH6,7091.H9JE69,7091.H9JES3,7091.H9JHS3,7091.H9JP11	H9IT82_BOMMO,H9ITD6_BOMMO,H9IU23_BOMMO,H9IU72_BOMMO,H9IWS7_BOMMO,H9IX62_BOMMO,H9IZF8_BOMMO,H9J3V9_BOMMO,H9J5A7_BOMMO,H9JAX4_BOMMO,H9JDC2_BOMMO,H9JDE2_BOMMO,H9JDH6_BOMMO,H9JE69_BOMMO,H9JES3_BOMMO,H9JHS3_BOMMO,H9JP11_BOMMO
GO Process	GO:0009952	Anterior/posterior pattern specification	16	135	0.4	0.0219	7091.H9ISA9,7091.H9IZJ3,7091.H9J1L2,7091.H9J1L4,7091.H9JBK9,7091.H9JDE3,7091.H9JH88,7091.H9JH99,7091.H9JIQ4,7091.H9JJ33,7091.H9JJS8,7091.H9JSW0,7091.H9JTQ3,7091.H9JW05,7091.H9JY58,7091.H9JY66	H9ISA9_BOMMO,H9IZJ3_BOMMO,H9J1L2_BOMMO,H9J1L4_BOMMO,PC,H9JDE3_BOMMO,H9JH88_BOMMO,H9JH99_BOMMO,H9JIQ4_BOMMO,H9JJ33_BOMMO,H9JJS8_BOMMO,H9JSW0_BOMMO,H9JTQ3_BOMMO,H9JW05_BOMMO,E(Z),H9JY66_BOMMO
GO Process	GO:0031667	Response to nutrient levels	18	162	0.38	0.0219	7091.E9JEI1,7091.H9ISF3,7091.H9ITD6,7091.H9IZF8,7091.H9J2W4,7091.H9J844,7091.H9JC92,7091.H9JDK7,7091.H9JEX9,7091.H9JGN4,7091.H9JHS3,7091.H9JJ19,7091.H9JJ39,7091.H9JJC3,7091.H9JK66,7091.H9JPB6,7091.H9JV84,7091.H9JX15	E9JEI1_BOMMO,H9ISF3_BOMMO,H9ITD6_BOMMO,H9IZF8_BOMMO,H9J2W4_BOMMO,H9J844_BOMMO,H9JC92_BOMMO,H9JDK7_BOMMO,H9JEX9_BOMMO,H9JGN4_BOMMO,H9JHS3_BOMMO,H9JJ19_BOMMO,H9JJ39_BOMMO,H9JJC3_BOMMO,H9JK66_BOMMO,H9JPB6_BOMMO,H9JV84_BOMMO,H9JX15_BOMMO
GO Process	GO:0006914	Autophagy	15	122	0.42	0.0221	7091.H9J3U1,7091.H9J7J9,7091.H9J971,7091.H9JC92,7091.H9JD03,7091.H9JD63,7091.H9JDK7,7091.H9JHS3,7091.H9JIQ4,7091.H9JJ19,7091.H9JJC3,7091.H9JR26,7091.H9JRB8,7091.H9JW87,7091.H9JX15	H9J3U1_BOMMO,H9J7J9_BOMMO,H9J971_BOMMO,H9JC92_BOMMO,H9JD03_BOMMO,H9JD63_BOMMO,H9JDK7_BOMMO,H9JHS3_BOMMO,H9JIQ4_BOMMO,H9JJ19_BOMMO,H9JJC3_BOMMO,H9JR26_BOMMO,H9JRB8_BOMMO,H9JW87_BOMMO,H9JX15_BOMMO
GO Process	GO:0007267	Cell-cell signaling	27	294	0.29	0.0226	7091.H9IT63,7091.H9IUC3,7091.H9IZ71,7091.H9J1K5,7091.H9J1L2,7091.H9J1L4,7091.H9J1V8,7091.H9J549,7091.H9J630,7091.H9J6N4,7091.H9J8B7,7091.H9J9D6,7091.H9JAL0,7091.H9JAQ1,7091.H9JB85,7091.H9JBE9,7091.H9JEK1,7091.H9JGJ5,7091.H9JJC3,7091.H9JRM9,7091.H9JT02,7091.H9JT59,7091.H9JTD6,7091.H9JV91,7091.H9JVT6,7091.H9JVZ4,7091.H9JY23	H9IT63_BOMMO,H9IUC3_BOMMO,H9IZ71_BOMMO,H9J1K5_BOMMO,H9J1L2_BOMMO,H9J1L4_BOMMO,H9J1V8_BOMMO,H9J549_BOMMO,H9J630_BOMMO,H9J6N4_BOMMO,H9J8B7_BOMMO,H9J9D6_BOMMO,H9JAL0_BOMMO,H9JAQ1_BOMMO,H9JB85_BOMMO,H9JBE9_BOMMO,H9JEK1_BOMMO,H9JGJ5_BOMMO,H9JJC3_BOMMO,H9JRM9_BOMMO,H9JT02_BOMMO,H9JT59_BOMMO,H9JTD6_BOMMO,H9JV91_BOMMO,H9JVT6_BOMMO,H9JVZ4_BOMMO,H9JY23_BOMMO
GO Process	GO:0044093	Positive regulation of molecular function	26	279	0.3	0.0227	7091.H9ISG2,7091.H9IVI6,7091.H9IW79,7091.H9IWR0,7091.H9IX62,7091.H9J006,7091.H9J2D4,7091.H9J375,7091.H9J673,7091.H9J844,7091.H9JDI4,7091.H9JDN9,7091.H9JE17,7091.H9JET7,7091.H9JET9,7091.H9JEX2,7091.H9JFG2,7091.H9JH61,7091.H9JHU2,7091.H9JJG3,7091.H9JK66,7091.H9JNU4,7091.H9JRJ6,7091.H9JV52,7091.H9JVF8,7091.H9JY23	H9ISG2_BOMMO,Spry,H9IW79_BOMMO,H9IWR0_BOMMO,H9IX62_BOMMO,H9J006_BOMMO,H9J2D4_BOMMO,H9J375_BOMMO,H9J673_BOMMO,H9J844_BOMMO,H9JDI4_BOMMO,H9JDN9_BOMMO,H9JE17_BOMMO,H9JET7_BOMMO,H9JET9_BOMMO,H9JEX2_BOMMO,H9JFG2_BOMMO,H9JH61_BOMMO,H9JHU2_BOMMO,H9JJG3_BOMMO,H9JK66_BOMMO,H9JNU4_BOMMO,H9JRJ6_BOMMO,H9JV52_BOMMO,H9JVF8_BOMMO,H9JY23_BOMMO
GO Process	GO:0006796	Phosphate-containing compound metabolic process	60	843	0.18	0.0232	7091.B3VBE3,7091.E9JEH2,7091.H9IS09,7091.H9IS34,7091.H9ISA9,7091.H9ISF3,7091.H9ISG2,7091.H9IUZ3,7091.H9IVI9,7091.H9IVN1,7091.H9IWB7,7091.H9IX62,7091.H9IY07,7091.H9J029,7091.H9J270,7091.H9J4A3,7091.H9J4C1,7091.H9J521,7091.H9J700,7091.H9J7J9,7091.H9J7R9,7091.H9JAK7,7091.H9JAL0,7091.H9JAY1,7091.H9JBJ6,7091.H9JBZ1,7091.H9JC07,7091.H9JD44,7091.H9JD63,7091.H9JDH6,7091.H9JDI0,7091.H9JE17,7091.H9JEA0,709…	B3VBE3_BOMMO,Dapk,H9IS09_BOMMO,H9IS34_BOMMO,H9ISA9_BOMMO,H9ISF3_BOMMO,H9ISG2_BOMMO,H9IUZ3_BOMMO,H9IVI9_BOMMO,H9IVN1_BOMMO,H9IWB7_BOMMO,H9IX62_BOMMO,H9IY07_BOMMO,H9J029_BOMMO,H9J270_BOMMO,H9J4A3_BOMMO,H9J4C1_BOMMO,H9J521_BOMMO,H9J700_BOMMO,H9J7J9_BOMMO,H9J7R9_BOMMO,H9JAK7_BOMMO,H9JAL0_BOMMO,H9JAY1_BOMMO,H9JBJ6_BOMMO,H9JBZ1_BOMMO,H9JC07_BOMMO,H9JD44_BOMMO,H9JD63_BOMMO,H9JDH6_BOMMO,H9JDI0_BOMMO,H9JE…
GO Process	GO:0030334	Regulation of cell migration	14	110	0.44	0.0232	7091.H9ISA9,7091.H9ISH7,7091.H9IVI6,7091.H9IWS6,7091.H9IXI6,7091.H9IYS4,7091.H9IYZ5,7091.H9J375,7091.H9J6F5,7091.H9JBI3,7091.H9JDI4,7091.H9JHS3,7091.H9JQD8,7091.H9JQV8	H9ISA9_BOMMO,H9ISH7_BOMMO,Spry,H9IWS6_BOMMO,H9IXI6_BOMMO,H9IYS4_BOMMO,H9IYZ5_BOMMO,H9J375_BOMMO,H9J6F5_BOMMO,H9JBI3_BOMMO,H9JDI4_BOMMO,H9JHS3_BOMMO,H9JQD8_BOMMO,H9JQV8_BOMMO
GO Process	GO:0019220	Regulation of phosphate metabolic process	21	206	0.34	0.0235	7091.H9ISA9,7091.H9ISG2,7091.H9IVH0,7091.H9IVI6,7091.H9IWR0,7091.H9IX62,7091.H9J1V1,7091.H9J375,7091.H9J844,7091.H9JD63,7091.H9JE17,7091.H9JEJ5,7091.H9JES3,7091.H9JET7,7091.H9JET9,7091.H9JHS3,7091.H9JHU2,7091.H9JJ57,7091.H9JJG3,7091.H9JP11,7091.H9JPB6	H9ISA9_BOMMO,H9ISG2_BOMMO,H9IVH0_BOMMO,Spry,H9IWR0_BOMMO,H9IX62_BOMMO,H9J1V1_BOMMO,H9J375_BOMMO,H9J844_BOMMO,H9JD63_BOMMO,H9JE17_BOMMO,H9JEJ5_BOMMO,H9JES3_BOMMO,H9JET7_BOMMO,H9JET9_BOMMO,H9JHS3_BOMMO,H9JHU2_BOMMO,H9JJ57_BOMMO,H9JJG3_BOMMO,H9JP11_BOMMO,H9JPB6_BOMMO
GO Process	GO:0042059	Negative regulation of epidermal growth factor receptor signaling pathway	7	31	0.68	0.0235	7091.H9IVI9,7091.H9J1L2,7091.H9J1L4,7091.H9JDE3,7091.H9JDN9,7091.H9JIX0,7091.H9JK78	H9IVI9_BOMMO,H9J1L2_BOMMO,H9J1L4_BOMMO,H9JDE3_BOMMO,H9JDN9_BOMMO,H9JIX0_BOMMO,H9JK78_BOMMO
GO Process	GO:0048592	Eye morphogenesis	24	250	0.31	0.0235	7091.H9ISF3,7091.H9IUC3,7091.H9IYZ8,7091.H9IZJ3,7091.H9IZM0,7091.H9J1X8,7091.H9J2M6,7091.H9J5A7,7091.H9JD63,7091.H9JD81,7091.H9JDN9,7091.H9JEQ0,7091.H9JG59,7091.H9JH88,7091.H9JHS3,7091.H9JIG7,7091.H9JJ57,7091.H9JJS8,7091.H9JM06,7091.H9JNH8,7091.H9JRM9,7091.H9JT59,7091.H9JV84,7091.H9JVU0	H9ISF3_BOMMO,H9IUC3_BOMMO,H9IYZ8_BOMMO,H9IZJ3_BOMMO,H9IZM0_BOMMO,H9J1X8_BOMMO,H9J2M6_BOMMO,H9J5A7_BOMMO,H9JD63_BOMMO,H9JD81_BOMMO,H9JDN9_BOMMO,H9JEQ0_BOMMO,H9JG59_BOMMO,H9JH88_BOMMO,H9JHS3_BOMMO,H9JIG7_BOMMO,H9JJ57_BOMMO,H9JJS8_BOMMO,H9JM06_BOMMO,H9JNH8_BOMMO,H9JRM9_BOMMO,H9JT59_BOMMO,H9JV84_BOMMO,H9JVU0_BOMMO
GO Process	GO:0035214	Eye-antennal disc development	8	41	0.62	0.024	7091.H9IZY8,7091.H9J0B0,7091.H9JC82,7091.H9JDC2,7091.H9JEQ0,7091.H9JFA5,7091.H9JH88,7091.H9JIQ4	H9IZY8_BOMMO,H9J0B0_BOMMO,H9JC82_BOMMO,H9JDC2_BOMMO,H9JEQ0_BOMMO,H9JFA5_BOMMO,H9JH88_BOMMO,H9JIQ4_BOMMO
GO Process	GO:1904396	Regulation of neuromuscular junction development	14	111	0.43	0.0244	7091.H9IU72,7091.H9IWM3,7091.H9J1L2,7091.H9J1L4,7091.H9J4C1,7091.H9J844,7091.H9J9A1,7091.H9J9R7,7091.H9JCH1,7091.H9JDI0,7091.H9JEK1,7091.H9JNW1,7091.H9JU25,7091.H9JY23	H9IU72_BOMMO,H9IWM3_BOMMO,H9J1L2_BOMMO,H9J1L4_BOMMO,H9J4C1_BOMMO,H9J844_BOMMO,H9J9A1_BOMMO,H9J9R7_BOMMO,H9JCH1_BOMMO,H9JDI0_BOMMO,H9JEK1_BOMMO,H9JNW1_BOMMO,H9JU25_BOMMO,H9JY23_BOMMO
GO Process	GO:1903311	Regulation of mRNA metabolic process	17	151	0.38	0.0247	7091.H9IWA9,7091.H9IYM9,7091.H9J060,7091.H9J1L2,7091.H9J1L4,7091.H9J476,7091.H9J5T3,7091.H9J5Z8,7091.H9JFF2,7091.H9JHU9,7091.H9JJ39,7091.H9JJC4,7091.H9JKX0,7091.H9JNW1,7091.H9JP89,7091.H9JQV8,7091.H9JU41	H9IWA9_BOMMO,H9IYM9_BOMMO,H9J060_BOMMO,H9J1L2_BOMMO,H9J1L4_BOMMO,H9J476_BOMMO,H9J5T3_BOMMO,H9J5Z8_BOMMO,H9JFF2_BOMMO,H9JHU9_BOMMO,H9JJ39_BOMMO,H9JJC4_BOMMO,H9JKX0_BOMMO,H9JNW1_BOMMO,H9JP89_BOMMO,H9JQV8_BOMMO,H9JU41_BOMMO
GO Process	GO:0070887	Cellular response to chemical stimulus	33	393	0.25	0.0267	7091.C7AQZ4,7091.F8UN44,7091.G9I6Y0,7091.H9ISF3,7091.H9ISH3,7091.H9IT63,7091.H9IVI6,7091.H9IVN3,7091.H9IVZ7,7091.H9IW29,7091.H9IWA9,7091.H9IWR6,7091.H9IX35,7091.H9IZC6,7091.H9IZF8,7091.H9IZJ3,7091.H9IZY2,7091.H9J0S0,7091.H9J2W4,7091.H9J3V9,7091.H9J6F5,7091.H9J7F0,7091.H9J844,7091.H9JB91,7091.H9JBC3,7091.H9JDI4,7091.H9JK66,7091.H9JPB6,7091.H9JQK8,7091.H9JRK8,7091.H9JSD8,7091.H9JXK3,7091.Q6T3A7	DnaJ-6,HSP70,G9I6Y0_BOMMO,H9ISF3_BOMMO,H9ISH3_BOMMO,H9IT63_BOMMO,Spry,H9IVN3_BOMMO,H9IVZ7_BOMMO,H9IW29_BOMMO,H9IWA9_BOMMO,H9IWR6_BOMMO,H9IX35_BOMMO,H9IZC6_BOMMO,H9IZF8_BOMMO,H9IZJ3_BOMMO,H9IZY2_BOMMO,H9J0S0_BOMMO,H9J2W4_BOMMO,H9J3V9_BOMMO,H9J6F5_BOMMO,UGT39C1,H9J844_BOMMO,H9JB91_BOMMO,H9JBC3_BOMMO,H9JDI4_BOMMO,H9JK66_BOMMO,H9JPB6_BOMMO,H9JQK8_BOMMO,H9JRK8_BOMMO,H9JSD8_BOMMO,H9JXK3_BOMMO,Jafrac1
GO Process	GO:0031331	Positive regulation of cellular catabolic process	16	139	0.39	0.0272	7091.G9I6Y0,7091.H9ISH3,7091.H9IWA9,7091.H9IZC6,7091.H9J1L2,7091.H9J1L4,7091.H9J6F5,7091.H9J844,7091.H9JAD1,7091.H9JD03,7091.H9JJ39,7091.H9JM06,7091.H9JM75,7091.H9JNW1,7091.H9JR26,7091.M4B149	G9I6Y0_BOMMO,H9ISH3_BOMMO,H9IWA9_BOMMO,H9IZC6_BOMMO,H9J1L2_BOMMO,H9J1L4_BOMMO,H9J6F5_BOMMO,H9J844_BOMMO,H9JAD1_BOMMO,H9JD03_BOMMO,H9JJ39_BOMMO,H9JM06_BOMMO,H9JM75_BOMMO,H9JNW1_BOMMO,H9JR26_BOMMO,M4B149_BOMMO
GO Process	GO:0046530	Photoreceptor cell differentiation	19	181	0.35	0.0279	7091.H9ISF3,7091.H9IUC3,7091.H9IZJ3,7091.H9IZM0,7091.H9J1V1,7091.H9J1X8,7091.H9J2M6,7091.H9JD63,7091.H9JEQ0,7091.H9JG59,7091.H9JHS3,7091.H9JIG7,7091.H9JJ57,7091.H9JJS8,7091.H9JM06,7091.H9JNH8,7091.H9JRM9,7091.H9JV84,7091.H9JVU0	H9ISF3_BOMMO,H9IUC3_BOMMO,H9IZJ3_BOMMO,H9IZM0_BOMMO,H9J1V1_BOMMO,H9J1X8_BOMMO,H9J2M6_BOMMO,H9JD63_BOMMO,H9JEQ0_BOMMO,H9JG59_BOMMO,H9JHS3_BOMMO,H9JIG7_BOMMO,H9JJ57_BOMMO,H9JJS8_BOMMO,H9JM06_BOMMO,H9JNH8_BOMMO,H9JRM9_BOMMO,H9JV84_BOMMO,H9JVU0_BOMMO
GO Process	GO:0048588	Developmental cell growth	9	53	0.56	0.028	7091.H9J2W4,7091.H9J549,7091.H9JAL0,7091.H9JB85,7091.H9JD81,7091.H9JRM9,7091.H9JU25,7091.H9JX00,7091.Q19N36	H9J2W4_BOMMO,H9J549_BOMMO,H9JAL0_BOMMO,H9JB85_BOMMO,H9JD81_BOMMO,H9JRM9_BOMMO,H9JU25_BOMMO,H9JX00_BOMMO,Q19N36_BOMMO
GO Process	GO:1900045	Negative regulation of protein K63-linked ubiquitination	3	3	1.33	0.028	7091.H9IT82,7091.H9JDC2,7091.H9JDE2	H9IT82_BOMMO,H9JDC2_BOMMO,H9JDE2_BOMMO
GO Process	GO:0045216	Cell-cell junction organization	11	76	0.49	0.0284	7091.H9IWB7,7091.H9IYS8,7091.H9J1V1,7091.H9JDI0,7091.H9JEG4,7091.H9JGN4,7091.H9JI12,7091.H9JRL1,7091.H9JSH1,7091.H9JSH2,7091.H9JX00	H9IWB7_BOMMO,H9IYS8_BOMMO,H9J1V1_BOMMO,H9JDI0_BOMMO,H9JEG4_BOMMO,H9JGN4_BOMMO,H9JI12_BOMMO,H9JRL1_BOMMO,H9JSH1_BOMMO,H9JSH2_BOMMO,H9JX00_BOMMO
GO Process	GO:0048608	Reproductive structure development	11	76	0.49	0.0284	7091.H9IX62,7091.H9J0B0,7091.H9J490,7091.H9J549,7091.H9JBI3,7091.H9JDC2,7091.H9JE69,7091.H9JK06,7091.H9JQ62,7091.H9JRM9,7091.Q19N36	H9IX62_BOMMO,H9J0B0_BOMMO,H9J490_BOMMO,H9J549_BOMMO,H9JBI3_BOMMO,H9JDC2_BOMMO,H9JE69_BOMMO,H9JK06_BOMMO,H9JQ62_BOMMO,H9JRM9_BOMMO,Q19N36_BOMMO
GO Process	GO:0050807	Regulation of synapse organization	17	154	0.37	0.0287	7091.H9IU72,7091.H9IWM3,7091.H9J1L2,7091.H9J1L4,7091.H9J4C1,7091.H9J844,7091.H9J9A1,7091.H9J9R7,7091.H9JBI3,7091.H9JCH1,7091.H9JDI0,7091.H9JEK1,7091.H9JJ16,7091.H9JNW1,7091.H9JRG9,7091.H9JU25,7091.H9JY23	H9IU72_BOMMO,H9IWM3_BOMMO,H9J1L2_BOMMO,H9J1L4_BOMMO,H9J4C1_BOMMO,H9J844_BOMMO,H9J9A1_BOMMO,H9J9R7_BOMMO,H9JBI3_BOMMO,H9JCH1_BOMMO,H9JDI0_BOMMO,H9JEK1_BOMMO,H9JJ16_BOMMO,H9JNW1_BOMMO,H9JRG9_BOMMO,H9JU25_BOMMO,H9JY23_BOMMO
GO Process	GO:0045944	Positive regulation of transcription by RNA polymerase II	28	317	0.28	0.029	7091.E9JEG9,7091.H9IT82,7091.H9IUC3,7091.H9IVD1,7091.H9IW29,7091.H9IWH0,7091.H9IWY2,7091.H9IX35,7091.H9IZ17,7091.H9IZF8,7091.H9IZY2,7091.H9J0P2,7091.H9J198,7091.H9J1M6,7091.H9J635,7091.H9J6F5,7091.H9J7D1,7091.H9J7N1,7091.H9J8P1,7091.H9JFR6,7091.H9JJ39,7091.H9JJG3,7091.H9JMM9,7091.H9JQK8,7091.H9JRP2,7091.H9JT59,7091.H9JXA9,7091.M4B149	E9JEG9_BOMMO,H9IT82_BOMMO,H9IUC3_BOMMO,H9IVD1_BOMMO,H9IW29_BOMMO,H9IWH0_BOMMO,H9IWY2_BOMMO,H9IX35_BOMMO,H9IZ17_BOMMO,H9IZF8_BOMMO,H9IZY2_BOMMO,H9J0P2_BOMMO,H9J198_BOMMO,H9J1M6_BOMMO,H9J635_BOMMO,H9J6F5_BOMMO,H9J7D1_BOMMO,H9J7N1_BOMMO,H9J8P1_BOMMO,H9JFR6_BOMMO,H9JJ39_BOMMO,H9JJG3_BOMMO,H9JMM9_BOMMO,H9JQK8_BOMMO,H9JRP2_BOMMO,H9JT59_BOMMO,H9JXA9_BOMMO,M4B149_BOMMO
GO Process	GO:0110053	Regulation of actin filament organization	12	89	0.46	0.0302	7091.H9IX35,7091.H9IZ24,7091.H9J759,7091.H9JAW0,7091.H9JBI3,7091.H9JD81,7091.H9JQ24,7091.H9JQD8,7091.H9JRM9,7091.H9JVF8,7091.H9JX38,7091.H9JY23	H9IX35_BOMMO,H9IZ24_BOMMO,H9J759_BOMMO,H9JAW0_BOMMO,H9JBI3_BOMMO,H9JD81_BOMMO,H9JQ24_BOMMO,H9JQD8_BOMMO,H9JRM9_BOMMO,H9JVF8_BOMMO,H9JX38_BOMMO,H9JY23_BOMMO
GO Process	GO:0001754	Eye photoreceptor cell differentiation	18	169	0.36	0.0304	7091.H9ISF3,7091.H9IUC3,7091.H9IZJ3,7091.H9IZM0,7091.H9J1X8,7091.H9J2M6,7091.H9JD63,7091.H9JEQ0,7091.H9JG59,7091.H9JHS3,7091.H9JIG7,7091.H9JJ57,7091.H9JJS8,7091.H9JM06,7091.H9JNH8,7091.H9JRM9,7091.H9JV84,7091.H9JVU0	H9ISF3_BOMMO,H9IUC3_BOMMO,H9IZJ3_BOMMO,H9IZM0_BOMMO,H9J1X8_BOMMO,H9J2M6_BOMMO,H9JD63_BOMMO,H9JEQ0_BOMMO,H9JG59_BOMMO,H9JHS3_BOMMO,H9JIG7_BOMMO,H9JJ57_BOMMO,H9JJS8_BOMMO,H9JM06_BOMMO,H9JNH8_BOMMO,H9JRM9_BOMMO,H9JV84_BOMMO,H9JVU0_BOMMO
GO Process	GO:0048813	Dendrite morphogenesis	14	115	0.42	0.0312	7091.H9IWY2,7091.H9IXX4,7091.H9J006,7091.H9J0P2,7091.H9J1L2,7091.H9J1L4,7091.H9J4H6,7091.H9JAE7,7091.H9JES8,7091.H9JJG2,7091.H9JRP2,7091.H9JW87,7091.H9JX00,7091.Q19N36	H9IWY2_BOMMO,H9IXX4_BOMMO,H9J006_BOMMO,H9J0P2_BOMMO,H9J1L2_BOMMO,H9J1L4_BOMMO,H9J4H6_BOMMO,H9JAE7_BOMMO,H9JES8_BOMMO,H9JJG2_BOMMO,H9JRP2_BOMMO,H9JW87_BOMMO,H9JX00_BOMMO,Q19N36_BOMMO
GO Process	GO:0010564	Regulation of cell cycle process	19	184	0.34	0.0316	7091.E9JEI1,7091.H9IUC3,7091.H9IVH0,7091.H9IWS7,7091.H9IZF8,7091.H9JBZ1,7091.H9JD17,7091.H9JDI4,7091.H9JH88,7091.H9JIX0,7091.H9JJ57,7091.H9JKT7,7091.H9JM06,7091.H9JPA5,7091.H9JR94,7091.H9JRE0,7091.H9JSP7,7091.H9JTJ4,7091.H9JUF8	E9JEI1_BOMMO,H9IUC3_BOMMO,H9IVH0_BOMMO,H9IWS7_BOMMO,H9IZF8_BOMMO,H9JBZ1_BOMMO,H9JD17_BOMMO,H9JDI4_BOMMO,H9JH88_BOMMO,H9JIX0_BOMMO,H9JJ57_BOMMO,H9JKT7_BOMMO,H9JM06_BOMMO,H9JPA5_BOMMO,H9JR94_BOMMO,H9JRE0_BOMMO,H9JSP7_BOMMO,H9JTJ4_BOMMO,H9JUF8_BOMMO
GO Process	GO:0032940	Secretion by cell	16	142	0.38	0.0316	7091.H9IUC3,7091.H9IW79,7091.H9J1K5,7091.H9J630,7091.H9J6N4,7091.H9J8B7,7091.H9JAY1,7091.H9JC92,7091.H9JJC3,7091.H9JSH1,7091.H9JSH2,7091.H9JTD6,7091.H9JVM0,7091.H9JVT6,7091.H9JVZ4,7091.H9JY98	H9IUC3_BOMMO,H9IW79_BOMMO,H9J1K5_BOMMO,H9J630_BOMMO,H9J6N4_BOMMO,H9J8B7_BOMMO,H9JAY1_BOMMO,H9JC92_BOMMO,H9JJC3_BOMMO,H9JSH1_BOMMO,H9JSH2_BOMMO,H9JTD6_BOMMO,H9JVM0_BOMMO,H9JVT6_BOMMO,H9JVZ4_BOMMO,H9JY98_BOMMO
GO Process	GO:0009056	Catabolic process	65	948	0.17	0.0318	7091.C7AQZ4,7091.E9JEI1,7091.F8UN44,7091.G9I6Y0,7091.H9IS09,7091.H9ISF3,7091.H9ISH3,7091.H9ISK2,7091.H9IU23,7091.H9IV93,7091.H9IWA9,7091.H9IXH3,7091.H9IY97,7091.H9IZF8,7091.H9IZS4,7091.H9J1L2,7091.H9J1L4,7091.H9J297,7091.H9J2B1,7091.H9J2D4,7091.H9J3U0,7091.H9J3U1,7091.H9J558,7091.H9J599,7091.H9J5C0,7091.H9J5J6,7091.H9J5T3,7091.H9J673,7091.H9J7F5,7091.H9J7J9,7091.H9J971,7091.H9JAW1,7091.H9JAX4,709…	DnaJ-6,E9JEI1_BOMMO,HSP70,G9I6Y0_BOMMO,H9IS09_BOMMO,H9ISF3_BOMMO,H9ISH3_BOMMO,H9ISK2_BOMMO,H9IU23_BOMMO,H9IV93_BOMMO,H9IWA9_BOMMO,H9IXH3_BOMMO,H9IY97_BOMMO,H9IZF8_BOMMO,H9IZS4_BOMMO,H9J1L2_BOMMO,H9J1L4_BOMMO,H9J297_BOMMO,H9J2B1_BOMMO,H9J2D4_BOMMO,H9J3U0_BOMMO,H9J3U1_BOMMO,H9J558_BOMMO,H9J599_BOMMO,H9J5C0_BOMMO,H9J5J6_BOMMO,H9J5T3_BOMMO,H9J673_BOMMO,H9J7F5_BOMMO,H9J7J9_BOMMO,H9J971_BOMMO,H9JAW1_BO…
GO Process	GO:0008366	Axon ensheathment	5	16	0.83	0.0325	7091.H9IYS8,7091.H9J270,7091.H9JF35,7091.H9JGN4,7091.H9JX00	H9IYS8_BOMMO,H9J270_BOMMO,H9JF35_BOMMO,H9JGN4_BOMMO,H9JX00_BOMMO
GO Process	GO:0048646	Anatomical structure formation involved in morphogenesis	36	449	0.23	0.0328	7091.H9ISA9,7091.H9IT63,7091.H9IVY5,7091.H9IWB7,7091.H9IXX4,7091.H9IYS4,7091.H9IZ24,7091.H9IZM0,7091.H9IZU1,7091.H9IZV3,7091.H9IZY2,7091.H9J006,7091.H9J1K5,7091.H9J4H6,7091.H9J9R7,7091.H9JAW0,7091.H9JBI3,7091.H9JBZ1,7091.H9JD81,7091.H9JDI4,7091.H9JDN9,7091.H9JEK1,7091.H9JH99,7091.H9JHQ1,7091.H9JIX0,7091.H9JJS7,7091.H9JJS8,7091.H9JML3,7091.H9JNE9,7091.H9JRM9,7091.H9JSH1,7091.H9JSH2,7091.H9JW05,709…	H9ISA9_BOMMO,H9IT63_BOMMO,H9IVY5_BOMMO,H9IWB7_BOMMO,H9IXX4_BOMMO,H9IYS4_BOMMO,H9IZ24_BOMMO,H9IZM0_BOMMO,H9IZU1_BOMMO,H9IZV3_BOMMO,H9IZY2_BOMMO,H9J006_BOMMO,H9J1K5_BOMMO,H9J4H6_BOMMO,H9J9R7_BOMMO,H9JAW0_BOMMO,H9JBI3_BOMMO,H9JBZ1_BOMMO,H9JD81_BOMMO,H9JDI4_BOMMO,H9JDN9_BOMMO,H9JEK1_BOMMO,H9JH99_BOMMO,H9JHQ1_BOMMO,H9JIX0_BOMMO,Lasp,H9JJS8_BOMMO,S,H9JNE9_BOMMO,H9JRM9_BOMMO,H9JSH1_BOMMO,H9JSH2_BOMMO,H9…
GO Process	GO:0002682	Regulation of immune system process	19	185	0.34	0.033	7091.H9ISH7,7091.H9IT82,7091.H9IW79,7091.H9J3B0,7091.H9J549,7091.H9J6F5,7091.H9J7N1,7091.H9JAX4,7091.H9JBC3,7091.H9JBH4,7091.H9JD03,7091.H9JDC2,7091.H9JHS3,7091.H9JQD8,7091.H9JTQ3,7091.H9JUT4,7091.H9JVV6,7091.H9JW17,7091.H9JXK0	H9ISH7_BOMMO,H9IT82_BOMMO,H9IW79_BOMMO,PIAS1,H9J549_BOMMO,H9J6F5_BOMMO,H9J7N1_BOMMO,H9JAX4_BOMMO,H9JBC3_BOMMO,H9JBH4_BOMMO,H9JD03_BOMMO,H9JDC2_BOMMO,H9JHS3_BOMMO,H9JQD8_BOMMO,H9JTQ3_BOMMO,H9JUT4_BOMMO,H9JVV6_BOMMO,H9JW17_BOMMO,H9JXK0_BOMMO
GO Process	GO:0010498	Proteasomal protein catabolic process	19	185	0.34	0.033	7091.C7AQZ4,7091.F8UN44,7091.G9I6Y0,7091.H9ISH3,7091.H9ISK2,7091.H9IU23,7091.H9IXH3,7091.H9IY97,7091.H9IZS4,7091.H9J5C0,7091.H9J5J6,7091.H9J673,7091.H9JDE2,7091.H9JH99,7091.H9JM75,7091.H9JQJ5,7091.H9JR94,7091.H9JVV6,7091.H9JW48	DnaJ-6,HSP70,G9I6Y0_BOMMO,H9ISH3_BOMMO,H9ISK2_BOMMO,H9IU23_BOMMO,H9IXH3_BOMMO,H9IY97_BOMMO,H9IZS4_BOMMO,H9J5C0_BOMMO,H9J5J6_BOMMO,H9J673_BOMMO,H9JDE2_BOMMO,H9JH99_BOMMO,H9JM75_BOMMO,H9JQJ5_BOMMO,H9JR94_BOMMO,H9JVV6_BOMMO,H9JW48_BOMMO
GO Process	GO:0042058	Regulation of epidermal growth factor receptor signaling pathway	8	44	0.59	0.033	7091.H9IVI9,7091.H9J1L2,7091.H9J1L4,7091.H9J2M6,7091.H9JDE3,7091.H9JDN9,7091.H9JIX0,7091.H9JK78	H9IVI9_BOMMO,H9J1L2_BOMMO,H9J1L4_BOMMO,H9J2M6_BOMMO,H9JDE3_BOMMO,H9JDN9_BOMMO,H9JIX0_BOMMO,H9JK78_BOMMO
GO Process	GO:0050808	Synapse organization	18	171	0.35	0.033	7091.H9ISA9,7091.H9ITD6,7091.H9IU72,7091.H9IUC0,7091.H9IUC3,7091.H9IXX4,7091.H9J549,7091.H9JAL0,7091.H9JBE9,7091.H9JCH1,7091.H9JEK1,7091.H9JF35,7091.H9JGJ5,7091.H9JHU2,7091.H9JIG7,7091.H9JV91,7091.H9JVZ4,7091.H9JX00	H9ISA9_BOMMO,H9ITD6_BOMMO,H9IU72_BOMMO,H9IUC0_BOMMO,H9IUC3_BOMMO,H9IXX4_BOMMO,H9J549_BOMMO,H9JAL0_BOMMO,H9JBE9_BOMMO,H9JCH1_BOMMO,H9JEK1_BOMMO,H9JF35_BOMMO,H9JGJ5_BOMMO,H9JHU2_BOMMO,H9JIG7_BOMMO,H9JV91_BOMMO,H9JVZ4_BOMMO,H9JX00_BOMMO
GO Process	GO:0071695	Anatomical structure maturation	16	143	0.38	0.033	7091.H9ISA9,7091.H9ITD6,7091.H9IWY2,7091.H9IXX4,7091.H9IYS8,7091.H9J006,7091.H9J1X8,7091.H9J9R7,7091.H9JBK9,7091.H9JEK1,7091.H9JGN4,7091.H9JH99,7091.H9JJ33,7091.H9JW87,7091.H9JX00,7091.H9JY66	H9ISA9_BOMMO,H9ITD6_BOMMO,H9IWY2_BOMMO,H9IXX4_BOMMO,H9IYS8_BOMMO,H9J006_BOMMO,H9J1X8_BOMMO,H9J9R7_BOMMO,PC,H9JEK1_BOMMO,H9JGN4_BOMMO,H9JH99_BOMMO,H9JJ33_BOMMO,H9JW87_BOMMO,H9JX00_BOMMO,H9JY66_BOMMO
GO Process	GO:0090090	Negative regulation of canonical Wnt signaling pathway	7	34	0.64	0.0332	7091.H9ISH7,7091.H9IUC3,7091.H9IWS6,7091.H9J1V8,7091.H9JDI4,7091.H9JSD8,7091.H9JXF4	H9ISH7_BOMMO,H9IUC3_BOMMO,H9IWS6_BOMMO,H9J1V8_BOMMO,H9JDI4_BOMMO,H9JSD8_BOMMO,CKIalpha
GO Process	GO:0030111	Regulation of Wnt signaling pathway	12	91	0.45	0.034	7091.H9ISH7,7091.H9IUC0,7091.H9IUC3,7091.H9IWS6,7091.H9J1V8,7091.H9J844,7091.H9JD63,7091.H9JDC2,7091.H9JDI4,7091.H9JSD8,7091.H9JV52,7091.H9JXF4	H9ISH7_BOMMO,H9IUC0_BOMMO,H9IUC3_BOMMO,H9IWS6_BOMMO,H9J1V8_BOMMO,H9J844_BOMMO,H9JD63_BOMMO,H9JDC2_BOMMO,H9JDI4_BOMMO,H9JSD8_BOMMO,H9JV52_BOMMO,CKIalpha
GO Process	GO:0051093	Negative regulation of developmental process	19	186	0.34	0.034	7091.E9JEI1,7091.H9IT82,7091.H9IVI6,7091.H9IVZ7,7091.H9IWB7,7091.H9IZM0,7091.H9IZY8,7091.H9J3U0,7091.H9J4C1,7091.H9J844,7091.H9J9A1,7091.H9J9R7,7091.H9JD63,7091.H9JDE3,7091.H9JHS3,7091.H9JM06,7091.H9JNW1,7091.H9JR94,7091.H9JRG9	E9JEI1_BOMMO,H9IT82_BOMMO,Spry,H9IVZ7_BOMMO,H9IWB7_BOMMO,H9IZM0_BOMMO,H9IZY8_BOMMO,H9J3U0_BOMMO,H9J4C1_BOMMO,H9J844_BOMMO,H9J9A1_BOMMO,H9J9R7_BOMMO,H9JD63_BOMMO,H9JDE3_BOMMO,H9JHS3_BOMMO,H9JM06_BOMMO,H9JNW1_BOMMO,H9JR94_BOMMO,H9JRG9_BOMMO
GO Process	GO:0060560	Developmental growth involved in morphogenesis	11	79	0.47	0.0349	7091.H9IVI6,7091.H9J2W4,7091.H9J549,7091.H9JAL0,7091.H9JB85,7091.H9JBI3,7091.H9JD81,7091.H9JRM9,7091.H9JT59,7091.H9JX00,7091.Q19N36	Spry,H9J2W4_BOMMO,H9J549_BOMMO,H9JAL0_BOMMO,H9JB85_BOMMO,H9JBI3_BOMMO,H9JD81_BOMMO,H9JRM9_BOMMO,H9JT59_BOMMO,H9JX00_BOMMO,Q19N36_BOMMO
GO Process	GO:0071310	Cellular response to organic substance	23	247	0.3	0.0371	7091.C7AQZ4,7091.F8UN44,7091.G9I6Y0,7091.H9ISF3,7091.H9ISH3,7091.H9IT63,7091.H9IVI6,7091.H9IVN3,7091.H9IVZ7,7091.H9IW29,7091.H9IX35,7091.H9IZC6,7091.H9IZF8,7091.H9IZJ3,7091.H9J0S0,7091.H9J2W4,7091.H9J6F5,7091.H9J844,7091.H9JBC3,7091.H9JDI4,7091.H9JK66,7091.H9JPB6,7091.H9JSD8	DnaJ-6,HSP70,G9I6Y0_BOMMO,H9ISF3_BOMMO,H9ISH3_BOMMO,H9IT63_BOMMO,Spry,H9IVN3_BOMMO,H9IVZ7_BOMMO,H9IW29_BOMMO,H9IX35_BOMMO,H9IZC6_BOMMO,H9IZF8_BOMMO,H9IZJ3_BOMMO,H9J0S0_BOMMO,H9J2W4_BOMMO,H9J6F5_BOMMO,H9J844_BOMMO,H9JBC3_BOMMO,H9JDI4_BOMMO,H9JK66_BOMMO,H9JPB6_BOMMO,H9JSD8_BOMMO
GO Process	GO:0043414	Macromolecule methylation	15	132	0.39	0.0382	7091.H9IUC3,7091.H9IZ17,7091.H9IZC6,7091.H9J0S0,7091.H9JB43,7091.H9JB93,7091.H9JES8,7091.H9JHU9,7091.H9JQV8,7091.H9JTQ3,7091.H9JTW6,7091.H9JXA9,7091.H9JY58,7091.H9JY66,7091.M4B149	H9IUC3_BOMMO,H9IZ17_BOMMO,H9IZC6_BOMMO,H9J0S0_BOMMO,H9JB43_BOMMO,H9JB93_BOMMO,H9JES8_BOMMO,H9JHU9_BOMMO,H9JQV8_BOMMO,H9JTQ3_BOMMO,H9JTW6_BOMMO,H9JXA9_BOMMO,E(Z),H9JY66_BOMMO,M4B149_BOMMO
GO Process	GO:0021700	Developmental maturation	17	160	0.36	0.0388	7091.H9ISA9,7091.H9ITD6,7091.H9IWY2,7091.H9IXX4,7091.H9IYS8,7091.H9J006,7091.H9J1X8,7091.H9J9R7,7091.H9JBK9,7091.H9JEK1,7091.H9JGN4,7091.H9JH99,7091.H9JJ33,7091.H9JNY1,7091.H9JW87,7091.H9JX00,7091.H9JY66	H9ISA9_BOMMO,H9ITD6_BOMMO,H9IWY2_BOMMO,H9IXX4_BOMMO,H9IYS8_BOMMO,H9J006_BOMMO,H9J1X8_BOMMO,H9J9R7_BOMMO,PC,H9JEK1_BOMMO,H9JGN4_BOMMO,H9JH99_BOMMO,H9JJ33_BOMMO,H9JNY1_BOMMO,H9JW87_BOMMO,H9JX00_BOMMO,H9JY66_BOMMO
GO Process	GO:0008582	Regulation of synaptic assembly at neuromuscular junction	13	106	0.42	0.0398	7091.H9IU72,7091.H9IWM3,7091.H9J1L2,7091.H9J1L4,7091.H9J4C1,7091.H9J844,7091.H9J9A1,7091.H9J9R7,7091.H9JDI0,7091.H9JEK1,7091.H9JNW1,7091.H9JU25,7091.H9JY23	H9IU72_BOMMO,H9IWM3_BOMMO,H9J1L2_BOMMO,H9J1L4_BOMMO,H9J4C1_BOMMO,H9J844_BOMMO,H9J9A1_BOMMO,H9J9R7_BOMMO,H9JDI0_BOMMO,H9JEK1_BOMMO,H9JNW1_BOMMO,H9JU25_BOMMO,H9JY23_BOMMO
GO Process	GO:0022411	Cellular component disassembly	13	106	0.42	0.0398	7091.H9ISA2,7091.H9IU72,7091.H9IV93,7091.H9IXX4,7091.H9J060,7091.H9J7J9,7091.H9JC92,7091.H9JD03,7091.H9JJ19,7091.H9JJC3,7091.H9JL82,7091.H9JRB8,7091.H9JX15	H9ISA2_BOMMO,H9IU72_BOMMO,H9IV93_BOMMO,H9IXX4_BOMMO,H9J060_BOMMO,H9J7J9_BOMMO,H9JC92_BOMMO,H9JD03_BOMMO,H9JJ19_BOMMO,H9JJC3_BOMMO,H9JL82_BOMMO,H9JRB8_BOMMO,H9JX15_BOMMO
GO Process	GO:0043244	Regulation of protein-containing complex disassembly	9	57	0.53	0.0399	7091.H9IU72,7091.H9IZ24,7091.H9J0N4,7091.H9J4H6,7091.H9JEK1,7091.H9JQ24,7091.H9JQD8,7091.H9JU43,7091.M4B149	H9IU72_BOMMO,H9IZ24_BOMMO,H9J0N4_BOMMO,H9J4H6_BOMMO,H9JEK1_BOMMO,H9JQ24_BOMMO,H9JQD8_BOMMO,H9JU43_BOMMO,M4B149_BOMMO
GO Process	GO:0043087	Regulation of GTPase activity	15	133	0.38	0.0402	7091.H9IVI6,7091.H9IW79,7091.H9IZV3,7091.H9J844,7091.H9J9D6,7091.H9JDE3,7091.H9JDI4,7091.H9JDN9,7091.H9JED8,7091.H9JEX2,7091.H9JFG2,7091.H9JH61,7091.H9JNU4,7091.H9JVF8,7091.H9JY23	Spry,H9IW79_BOMMO,H9IZV3_BOMMO,H9J844_BOMMO,H9J9D6_BOMMO,H9JDE3_BOMMO,H9JDI4_BOMMO,H9JDN9_BOMMO,H9JED8_BOMMO,H9JEX2_BOMMO,H9JFG2_BOMMO,H9JH61_BOMMO,H9JNU4_BOMMO,H9JVF8_BOMMO,H9JY23_BOMMO
GO Process	GO:0007167	Enzyme-linked receptor protein signaling pathway	17	161	0.35	0.0406	7091.H9IT63,7091.H9IVI6,7091.H9IZJ3,7091.H9J375,7091.H9J490,7091.H9J6F5,7091.H9JBJ6,7091.H9JC63,7091.H9JD63,7091.H9JDI4,7091.H9JDN9,7091.H9JE17,7091.H9JET7,7091.H9JET9,7091.H9JK66,7091.H9JPB6,7091.H9JSD8	H9IT63_BOMMO,Spry,H9IZJ3_BOMMO,H9J375_BOMMO,H9J490_BOMMO,H9J6F5_BOMMO,H9JBJ6_BOMMO,H9JC63_BOMMO,H9JD63_BOMMO,H9JDI4_BOMMO,H9JDN9_BOMMO,H9JE17_BOMMO,H9JET7_BOMMO,H9JET9_BOMMO,H9JK66_BOMMO,H9JPB6_BOMMO,H9JSD8_BOMMO
GO Process	GO:0050803	Regulation of synapse structure or activity	19	190	0.33	0.0411	7091.H9IU72,7091.H9IWM3,7091.H9J1L2,7091.H9J1L4,7091.H9J2W4,7091.H9J4C1,7091.H9J844,7091.H9J9A1,7091.H9J9R7,7091.H9JBI3,7091.H9JCH1,7091.H9JDI0,7091.H9JEK1,7091.H9JJ16,7091.H9JNW1,7091.H9JRG9,7091.H9JU25,7091.H9JY23,7091.Q19N36	H9IU72_BOMMO,H9IWM3_BOMMO,H9J1L2_BOMMO,H9J1L4_BOMMO,H9J2W4_BOMMO,H9J4C1_BOMMO,H9J844_BOMMO,H9J9A1_BOMMO,H9J9R7_BOMMO,H9JBI3_BOMMO,H9JCH1_BOMMO,H9JDI0_BOMMO,H9JEK1_BOMMO,H9JJ16_BOMMO,H9JNW1_BOMMO,H9JRG9_BOMMO,H9JU25_BOMMO,H9JY23_BOMMO,Q19N36_BOMMO
GO Process	GO:0032101	Regulation of response to external stimulus	20	205	0.32	0.0416	7091.H9IT82,7091.H9ITD6,7091.H9IU72,7091.H9IW79,7091.H9IX35,7091.H9IZJ3,7091.H9J375,7091.H9J3B0,7091.H9J6F5,7091.H9J7N1,7091.H9JAX4,7091.H9JBC3,7091.H9JD03,7091.H9JDC2,7091.H9JHS3,7091.H9JRM9,7091.H9JTQ3,7091.H9JVV6,7091.H9JW17,7091.H9JXK0	H9IT82_BOMMO,H9ITD6_BOMMO,H9IU72_BOMMO,H9IW79_BOMMO,H9IX35_BOMMO,H9IZJ3_BOMMO,H9J375_BOMMO,PIAS1,H9J6F5_BOMMO,H9J7N1_BOMMO,H9JAX4_BOMMO,H9JBC3_BOMMO,H9JD03_BOMMO,H9JDC2_BOMMO,H9JHS3_BOMMO,H9JRM9_BOMMO,H9JTQ3_BOMMO,H9JVV6_BOMMO,H9JW17_BOMMO,H9JXK0_BOMMO
GO Process	GO:0034058	Endosomal vesicle fusion	4	10	0.93	0.0427	7091.H9JC92,7091.H9JQ82,7091.H9JTD6,7091.Q19N36	H9JC92_BOMMO,H9JQ82_BOMMO,H9JTD6_BOMMO,Q19N36_BOMMO
GO Process	GO:2001020	Regulation of response to DNA damage stimulus	8	47	0.56	0.0445	7091.H9IU23,7091.H9IWS7,7091.H9IZF8,7091.H9J3V9,7091.H9JAX4,7091.H9JDC2,7091.H9JDE2,7091.H9JDH6	H9IU23_BOMMO,H9IWS7_BOMMO,H9IZF8_BOMMO,H9J3V9_BOMMO,H9JAX4_BOMMO,H9JDC2_BOMMO,H9JDE2_BOMMO,H9JDH6_BOMMO
GO Process	GO:0051094	Positive regulation of developmental process	21	222	0.31	0.0458	7091.H9ITD6,7091.H9IU36,7091.H9IU72,7091.H9IWM3,7091.H9IWR0,7091.H9IYZ8,7091.H9IZM0,7091.H9J006,7091.H9J061,7091.H9J4H6,7091.H9JBI3,7091.H9JDE3,7091.H9JDI0,7091.H9JG59,7091.H9JJ16,7091.H9JP09,7091.H9JRM9,7091.H9JSH1,7091.H9JSH2,7091.H9JXK3,7091.H9JY23	H9ITD6_BOMMO,H9IU36_BOMMO,H9IU72_BOMMO,H9IWM3_BOMMO,H9IWR0_BOMMO,H9IYZ8_BOMMO,H9IZM0_BOMMO,H9J006_BOMMO,H9J061_BOMMO,H9J4H6_BOMMO,H9JBI3_BOMMO,H9JDE3_BOMMO,H9JDI0_BOMMO,H9JG59_BOMMO,H9JJ16_BOMMO,H9JP09_BOMMO,H9JRM9_BOMMO,H9JSH1_BOMMO,H9JSH2_BOMMO,H9JXK3_BOMMO,H9JY23_BOMMO
GO Process	GO:0009953	Dorsal/ventral pattern formation	14	122	0.39	0.0466	7091.H9IWY2,7091.H9IYS7,7091.H9IZJ3,7091.H9J0P2,7091.H9J0X0,7091.H9J1X8,7091.H9J3B2,7091.H9J9R7,7091.H9JD63,7091.H9JGN4,7091.H9JT59,7091.H9JU25,7091.H9JV84,7091.H9JW05	H9IWY2_BOMMO,H9IYS7_BOMMO,H9IZJ3_BOMMO,H9J0P2_BOMMO,H9J0X0_BOMMO,H9J1X8_BOMMO,H9J3B2_BOMMO,H9J9R7_BOMMO,H9JD63_BOMMO,H9JGN4_BOMMO,H9JT59_BOMMO,H9JU25_BOMMO,H9JV84_BOMMO,H9JW05_BOMMO
GO Process	GO:0040012	Regulation of locomotion	16	150	0.36	0.0475	7091.H9ISA9,7091.H9ISH7,7091.H9IVI6,7091.H9IWS6,7091.H9IXI6,7091.H9IYS4,7091.H9IYZ5,7091.H9IZJ3,7091.H9J375,7091.H9J6F5,7091.H9JBI3,7091.H9JDI4,7091.H9JHS3,7091.H9JQD8,7091.H9JQV8,7091.H9JRM9	H9ISA9_BOMMO,H9ISH7_BOMMO,Spry,H9IWS6_BOMMO,H9IXI6_BOMMO,H9IYS4_BOMMO,H9IYZ5_BOMMO,H9IZJ3_BOMMO,H9J375_BOMMO,H9J6F5_BOMMO,H9JBI3_BOMMO,H9JDI4_BOMMO,H9JHS3_BOMMO,H9JQD8_BOMMO,H9JQV8_BOMMO,H9JRM9_BOMMO
GO Process	GO:0140029	Exocytic process	7	37	0.61	0.0475	7091.H9J1K5,7091.H9J630,7091.H9J6N4,7091.H9JC92,7091.H9JJC3,7091.H9JTD6,7091.H9JVZ4	H9J1K5_BOMMO,H9J630_BOMMO,H9J6N4_BOMMO,H9JC92_BOMMO,H9JJC3_BOMMO,H9JTD6_BOMMO,H9JVZ4_BOMMO
GO Process	GO:0051179	Localization	130	2196	0.1	0.0483	7091.B3VBE3,7091.H9ISA9,7091.H9IU23,7091.H9IU87,7091.H9IUC3,7091.H9IUZ4,7091.H9IVI6,7091.H9IVL3,7091.H9IVN1,7091.H9IVN3,7091.H9IW00,7091.H9IW79,7091.H9IWM3,7091.H9IWR0,7091.H9IWS6,7091.H9IWY2,7091.H9IX28,7091.H9IX35,7091.H9IX62,7091.H9IXH3,7091.H9IY87,7091.H9IYD3,7091.H9IYY4,7091.H9IZ71,7091.H9IZM3,7091.H9IZY8,7091.H9J087,7091.H9J0K9,7091.H9J0P2,7091.H9J1K5,7091.H9J1V1,7091.H9J270,7091.H9J297,709…	B3VBE3_BOMMO,H9ISA9_BOMMO,H9IU23_BOMMO,H9IU87_BOMMO,H9IUC3_BOMMO,H9IUZ4_BOMMO,Spry,H9IVL3_BOMMO,H9IVN1_BOMMO,H9IVN3_BOMMO,H9IW00_BOMMO,H9IW79_BOMMO,H9IWM3_BOMMO,H9IWR0_BOMMO,H9IWS6_BOMMO,H9IWY2_BOMMO,H9IX28_BOMMO,H9IX35_BOMMO,H9IX62_BOMMO,H9IXH3_BOMMO,H9IY87_BOMMO,H9IYD3_BOMMO,H9IYY4_BOMMO,H9IZ71_BOMMO,H9IZM3_BOMMO,H9IZY8_BOMMO,Wh3,H9J0K9_BOMMO,H9J0P2_BOMMO,H9J1K5_BOMMO,H9J1V1_BOMMO,H9J270_BOMMO,…
GO Process	GO:1901879	Regulation of protein depolymerization	8	48	0.55	0.049	7091.H9IU72,7091.H9IZ24,7091.H9J0N4,7091.H9J4H6,7091.H9JEK1,7091.H9JQ24,7091.H9JQD8,7091.H9JU43	H9IU72_BOMMO,H9IZ24_BOMMO,H9J0N4_BOMMO,H9J4H6_BOMMO,H9JEK1_BOMMO,H9JQ24_BOMMO,H9JQD8_BOMMO,H9JU43_BOMMO
GO Function	GO:0005488	Binding	446	6535	0.16	9.34e-23	7091.B3VBE3,7091.C7AQZ4,7091.E9JEG9,7091.E9JEH2,7091.F8UN44,7091.G5EI84,7091.G9I6Y0,7091.H9IS34,7091.H9ISA2,7091.H9ISA9,7091.H9ISF3,7091.H9ISG2,7091.H9ISH3,7091.H9ISH7,7091.H9ISK2,7091.H9IT28,7091.H9IT82,7091.H9ITD6,7091.H9ITE6,7091.H9ITQ9,7091.H9IU11,7091.H9IU23,7091.H9IU72,7091.H9IU85,7091.H9IU87,7091.H9IUC0,7091.H9IUC3,7091.H9IUZ4,7091.H9IUZ7,7091.H9IV02,7091.H9IV41,7091.H9IV93,7091.H9IVA2,709…	B3VBE3_BOMMO,DnaJ-6,E9JEG9_BOMMO,Dapk,HSP70,croc,G9I6Y0_BOMMO,H9IS34_BOMMO,H9ISA2_BOMMO,H9ISA9_BOMMO,H9ISF3_BOMMO,H9ISG2_BOMMO,H9ISH3_BOMMO,H9ISH7_BOMMO,H9ISK2_BOMMO,H9IT28_BOMMO,H9IT82_BOMMO,H9ITD6_BOMMO,Ybp,H9ITQ9_BOMMO,H9IU11_BOMMO,H9IU23_BOMMO,H9IU72_BOMMO,H9IU85_BOMMO,H9IU87_BOMMO,H9IUC0_BOMMO,H9IUC3_BOMMO,H9IUZ4_BOMMO,H9IUZ7_BOMMO,H9IV02_BOMMO,H9IV41_BOMMO,H9IV93_BOMMO,H9IVA2_BOMMO,H9IVD1_B…
GO Function	GO:0005515	Protein binding	223	2622	0.26	1.67e-16	7091.C7AQZ4,7091.E9JEG9,7091.F8UN44,7091.G9I6Y0,7091.H9ISA2,7091.H9ISF3,7091.H9ISG2,7091.H9ISH3,7091.H9ISH7,7091.H9ISK2,7091.H9IT28,7091.H9IT82,7091.H9ITE6,7091.H9IU11,7091.H9IU72,7091.H9IU87,7091.H9IUC0,7091.H9IUC3,7091.H9IUZ7,7091.H9IVD1,7091.H9IVH0,7091.H9IVI6,7091.H9IVI9,7091.H9IVY5,7091.H9IW00,7091.H9IW29,7091.H9IW79,7091.H9IWM3,7091.H9IWR0,7091.H9IWS7,7091.H9IWY2,7091.H9IX35,7091.H9IX62,709…	DnaJ-6,E9JEG9_BOMMO,HSP70,G9I6Y0_BOMMO,H9ISA2_BOMMO,H9ISF3_BOMMO,H9ISG2_BOMMO,H9ISH3_BOMMO,H9ISH7_BOMMO,H9ISK2_BOMMO,H9IT28_BOMMO,H9IT82_BOMMO,Ybp,H9IU11_BOMMO,H9IU72_BOMMO,H9IU87_BOMMO,H9IUC0_BOMMO,H9IUC3_BOMMO,H9IUZ7_BOMMO,H9IVD1_BOMMO,H9IVH0_BOMMO,Spry,H9IVI9_BOMMO,H9IVY5_BOMMO,H9IW00_BOMMO,H9IW29_BOMMO,H9IW79_BOMMO,H9IWM3_BOMMO,H9IWR0_BOMMO,H9IWS7_BOMMO,H9IWY2_BOMMO,H9IX35_BOMMO,H9IX62_BOMMO,…
GO Function	GO:0097159	Organic cyclic compound binding	216	3215	0.16	5.63e-06	7091.B3VBE3,7091.E9JEG9,7091.E9JEH2,7091.F8UN44,7091.G5EI84,7091.H9ISA9,7091.H9ISF3,7091.H9ITD6,7091.H9ITE6,7091.H9ITQ9,7091.H9IU11,7091.H9IU23,7091.H9IU72,7091.H9IU85,7091.H9IU87,7091.H9IUC3,7091.H9IUZ4,7091.H9IUZ7,7091.H9IV93,7091.H9IVD1,7091.H9IW29,7091.H9IWA9,7091.H9IWB7,7091.H9IWF9,7091.H9IWH0,7091.H9IWI9,7091.H9IWR0,7091.H9IWS1,7091.H9IWS3,7091.H9IWV6,7091.H9IWY0,7091.H9IWY2,7091.H9IX16,709…	B3VBE3_BOMMO,E9JEG9_BOMMO,Dapk,HSP70,croc,H9ISA9_BOMMO,H9ISF3_BOMMO,H9ITD6_BOMMO,Ybp,H9ITQ9_BOMMO,H9IU11_BOMMO,H9IU23_BOMMO,H9IU72_BOMMO,H9IU85_BOMMO,H9IU87_BOMMO,H9IUC3_BOMMO,H9IUZ4_BOMMO,H9IUZ7_BOMMO,H9IV93_BOMMO,H9IVD1_BOMMO,H9IW29_BOMMO,H9IWA9_BOMMO,H9IWB7_BOMMO,H9IWF9_BOMMO,H9IWH0_BOMMO,H9IWI9_BOMMO,H9IWR0_BOMMO,H9IWS1_BOMMO,H9IWS3_BOMMO,H9IWV6_BOMMO,H9IWY0_BOMMO,H9IWY2_BOMMO,H9IX16_BOMMO,Rp…
GO Function	GO:1901363	Heterocyclic compound binding	212	3192	0.15	1.57e-05	7091.B3VBE3,7091.E9JEG9,7091.E9JEH2,7091.F8UN44,7091.G5EI84,7091.H9ISA9,7091.H9ISF3,7091.H9ITD6,7091.H9ITE6,7091.H9ITQ9,7091.H9IU11,7091.H9IU23,7091.H9IU72,7091.H9IU85,7091.H9IU87,7091.H9IUC3,7091.H9IUZ4,7091.H9IUZ7,7091.H9IV93,7091.H9IVD1,7091.H9IW29,7091.H9IWA9,7091.H9IWB7,7091.H9IWF9,7091.H9IWH0,7091.H9IWI9,7091.H9IWR0,7091.H9IWS1,7091.H9IWS3,7091.H9IWV6,7091.H9IWY0,7091.H9IWY2,7091.H9IX16,709…	B3VBE3_BOMMO,E9JEG9_BOMMO,Dapk,HSP70,croc,H9ISA9_BOMMO,H9ISF3_BOMMO,H9ITD6_BOMMO,Ybp,H9ITQ9_BOMMO,H9IU11_BOMMO,H9IU23_BOMMO,H9IU72_BOMMO,H9IU85_BOMMO,H9IU87_BOMMO,H9IUC3_BOMMO,H9IUZ4_BOMMO,H9IUZ7_BOMMO,H9IV93_BOMMO,H9IVD1_BOMMO,H9IW29_BOMMO,H9IWA9_BOMMO,H9IWB7_BOMMO,H9IWF9_BOMMO,H9IWH0_BOMMO,H9IWI9_BOMMO,H9IWR0_BOMMO,H9IWS1_BOMMO,H9IWS3_BOMMO,H9IWV6_BOMMO,H9IWY0_BOMMO,H9IWY2_BOMMO,H9IX16_BOMMO,Rp…
GO Function	GO:0003676	Nucleic acid binding	143	1980	0.19	5.82e-05	7091.E9JEG9,7091.G5EI84,7091.H9ITD6,7091.H9ITE6,7091.H9ITQ9,7091.H9IU23,7091.H9IUC3,7091.H9IUZ7,7091.H9IV93,7091.H9IVD1,7091.H9IW29,7091.H9IWA9,7091.H9IWF9,7091.H9IWH0,7091.H9IWI9,7091.H9IWR0,7091.H9IWS1,7091.H9IWS3,7091.H9IWV6,7091.H9IWY0,7091.H9IWY2,7091.H9IX16,7091.H9IX17,7091.H9IX21,7091.H9IX35,7091.H9IYL7,7091.H9IYM9,7091.H9IZC6,7091.H9IZY2,7091.H9IZY8,7091.H9J060,7091.H9J0B0,7091.H9J0I3,709…	E9JEG9_BOMMO,croc,H9ITD6_BOMMO,Ybp,H9ITQ9_BOMMO,H9IU23_BOMMO,H9IUC3_BOMMO,H9IUZ7_BOMMO,H9IV93_BOMMO,H9IVD1_BOMMO,H9IW29_BOMMO,H9IWA9_BOMMO,H9IWF9_BOMMO,H9IWH0_BOMMO,H9IWI9_BOMMO,H9IWR0_BOMMO,H9IWS1_BOMMO,H9IWS3_BOMMO,H9IWV6_BOMMO,H9IWY0_BOMMO,H9IWY2_BOMMO,H9IX16_BOMMO,RpL4,H9IX21_BOMMO,H9IX35_BOMMO,H9IYL7_BOMMO,H9IYM9_BOMMO,H9IZC6_BOMMO,H9IZY2_BOMMO,H9IZY8_BOMMO,H9J060_BOMMO,H9J0B0_BOMMO,H9J0I3_B…
GO Function	GO:0140096	Catalytic activity, acting on a protein	101	1261	0.23	6.23e-05	7091.E9JEH2,7091.E9JEI1,7091.G9I6Y0,7091.H9ISA9,7091.H9ISF3,7091.H9ISH3,7091.H9ITT1,7091.H9IUC3,7091.H9IVZ7,7091.H9IWB7,7091.H9IWS7,7091.H9IXI6,7091.H9IY97,7091.H9IYS0,7091.H9IYZ5,7091.H9IZ17,7091.H9IZC6,7091.H9IZM3,7091.H9IZS4,7091.H9J006,7091.H9J061,7091.H9J0S0,7091.H9J270,7091.H9J297,7091.H9J2B1,7091.H9J2E2,7091.H9J2S8,7091.H9J3B0,7091.H9J3S6,7091.H9J3U0,7091.H9J4A3,7091.H9J4C1,7091.H9J521,709…	Dapk,E9JEI1_BOMMO,G9I6Y0_BOMMO,H9ISA9_BOMMO,H9ISF3_BOMMO,H9ISH3_BOMMO,H9ITT1_BOMMO,H9IUC3_BOMMO,H9IVZ7_BOMMO,H9IWB7_BOMMO,H9IWS7_BOMMO,H9IXI6_BOMMO,H9IY97_BOMMO,H9IYS0_BOMMO,H9IYZ5_BOMMO,H9IZ17_BOMMO,H9IZC6_BOMMO,H9IZM3_BOMMO,H9IZS4_BOMMO,H9J006_BOMMO,H9J061_BOMMO,H9J0S0_BOMMO,H9J270_BOMMO,H9J297_BOMMO,H9J2B1_BOMMO,H9J2E2_BOMMO,H9J2S8_BOMMO,PIAS1,H9J3S6_BOMMO,H9J3U0_BOMMO,H9J4A3_BOMMO,H9J4C1_BOMM…
GO Function	GO:0044877	Protein-containing complex binding	41	369	0.38	0.00031	7091.H9ISA2,7091.H9IU23,7091.H9IX62,7091.H9IXF4,7091.H9IXH3,7091.H9IYD1,7091.H9IZS4,7091.H9J0K9,7091.H9J0N4,7091.H9J1L2,7091.H9J1L4,7091.H9J2D4,7091.H9J2N8,7091.H9J375,7091.H9J430,7091.H9J673,7091.H9J6G3,7091.H9J7M9,7091.H9J7N1,7091.H9J7V9,7091.H9JAW0,7091.H9JBI3,7091.H9JCT9,7091.H9JD81,7091.H9JEK1,7091.H9JGJ5,7091.H9JJ39,7091.H9JJC3,7091.H9JJS7,7091.H9JJS8,7091.H9JK06,7091.H9JNU4,7091.H9JQ24,709…	H9ISA2_BOMMO,H9IU23_BOMMO,H9IX62_BOMMO,H9IXF4_BOMMO,H9IXH3_BOMMO,H9IYD1_BOMMO,H9IZS4_BOMMO,H9J0K9_BOMMO,H9J0N4_BOMMO,H9J1L2_BOMMO,H9J1L4_BOMMO,H9J2D4_BOMMO,H9J2N8_BOMMO,H9J375_BOMMO,Gs2,H9J673_BOMMO,H9J6G3_BOMMO,H9J7M9_BOMMO,H9J7N1_BOMMO,H9J7V9_BOMMO,H9JAW0_BOMMO,H9JBI3_BOMMO,H9JCT9_BOMMO,H9JD81_BOMMO,H9JEK1_BOMMO,H9JGJ5_BOMMO,H9JJ39_BOMMO,H9JJC3_BOMMO,Lasp,H9JJS8_BOMMO,H9JK06_BOMMO,H9JNU4_BOMMO,…
GO Function	GO:0019787	Ubiquitin-like protein transferase activity	26	187	0.47	0.00074	7091.E9JEI1,7091.G9I6Y0,7091.H9ISH3,7091.H9IWS7,7091.H9IY97,7091.H9J061,7091.H9J297,7091.H9J2B1,7091.H9J3B0,7091.H9J3U0,7091.H9J5C0,7091.H9J5J6,7091.H9J7U6,7091.H9J7V9,7091.H9J7Z2,7091.H9J892,7091.H9JC07,7091.H9JC92,7091.H9JDC2,7091.H9JDE2,7091.H9JIW5,7091.H9JK66,7091.H9JM75,7091.H9JS97,7091.H9JVV6,7091.H9JW48	E9JEI1_BOMMO,G9I6Y0_BOMMO,H9ISH3_BOMMO,H9IWS7_BOMMO,H9IY97_BOMMO,H9J061_BOMMO,H9J297_BOMMO,H9J2B1_BOMMO,PIAS1,H9J3U0_BOMMO,H9J5C0_BOMMO,H9J5J6_BOMMO,H9J7U6_BOMMO,H9J7V9_BOMMO,H9J7Z2_BOMMO,H9J892_BOMMO,H9JC07_BOMMO,H9JC92_BOMMO,H9JDC2_BOMMO,H9JDE2_BOMMO,H9JIW5_BOMMO,H9JK66_BOMMO,H9JM75_BOMMO,H9JS97_BOMMO,H9JVV6_BOMMO,H9JW48_BOMMO
GO Function	GO:0019899	Enzyme binding	48	488	0.32	0.00074	7091.E9JEG9,7091.H9IUC3,7091.H9IVI6,7091.H9IVI9,7091.H9IVY5,7091.H9IW00,7091.H9IW79,7091.H9IYZ8,7091.H9IZJ3,7091.H9IZY1,7091.H9IZY8,7091.H9J0X0,7091.H9J1K5,7091.H9J1V1,7091.H9J1X8,7091.H9J2B1,7091.H9J2M6,7091.H9J5A7,7091.H9J5C0,7091.H9J714,7091.H9J7N1,7091.H9J844,7091.H9J971,7091.H9JC63,7091.H9JDI0,7091.H9JDI4,7091.H9JDK7,7091.H9JEG4,7091.H9JES8,7091.H9JEX2,7091.H9JG59,7091.H9JH28,7091.H9JH88,709…	E9JEG9_BOMMO,H9IUC3_BOMMO,Spry,H9IVI9_BOMMO,H9IVY5_BOMMO,H9IW00_BOMMO,H9IW79_BOMMO,H9IYZ8_BOMMO,H9IZJ3_BOMMO,H9IZY1_BOMMO,H9IZY8_BOMMO,H9J0X0_BOMMO,H9J1K5_BOMMO,H9J1V1_BOMMO,H9J1X8_BOMMO,H9J2B1_BOMMO,H9J2M6_BOMMO,H9J5A7_BOMMO,H9J5C0_BOMMO,H9J714_BOMMO,H9J7N1_BOMMO,H9J844_BOMMO,H9J971_BOMMO,H9JC63_BOMMO,H9JDI0_BOMMO,H9JDI4_BOMMO,H9JDK7_BOMMO,H9JEG4_BOMMO,H9JES8_BOMMO,H9JEX2_BOMMO,H9JG59_BOMMO,H9JH…
GO Function	GO:0004672	Protein kinase activity	30	248	0.41	0.0014	7091.E9JEH2,7091.H9ISA9,7091.H9ISF3,7091.H9IWB7,7091.H9J270,7091.H9J4C1,7091.H9J521,7091.H9J7J9,7091.H9J7R9,7091.H9JAK7,7091.H9JBZ1,7091.H9JC07,7091.H9JDI0,7091.H9JE17,7091.H9JET7,7091.H9JET9,7091.H9JFN9,7091.H9JG59,7091.H9JHI2,7091.H9JIQ4,7091.H9JIW5,7091.H9JJ57,7091.H9JPB9,7091.H9JR26,7091.H9JRU4,7091.H9JTJ4,7091.H9JU81,7091.H9JUF8,7091.H9JV52,7091.H9JXF4	Dapk,H9ISA9_BOMMO,H9ISF3_BOMMO,H9IWB7_BOMMO,H9J270_BOMMO,H9J4C1_BOMMO,H9J521_BOMMO,H9J7J9_BOMMO,H9J7R9_BOMMO,H9JAK7_BOMMO,H9JBZ1_BOMMO,H9JC07_BOMMO,H9JDI0_BOMMO,H9JE17_BOMMO,H9JET7_BOMMO,H9JET9_BOMMO,H9JFN9_BOMMO,H9JG59_BOMMO,H9JHI2_BOMMO,H9JIQ4_BOMMO,H9JIW5_BOMMO,H9JJ57_BOMMO,H9JPB9_BOMMO,H9JR26_BOMMO,H9JRU4_BOMMO,H9JTJ4_BOMMO,H9JU81_BOMMO,H9JUF8_BOMMO,H9JV52_BOMMO,CKIalpha
GO Function	GO:0051020	GTPase binding	21	138	0.51	0.0014	7091.H9IVI9,7091.H9IVY5,7091.H9IW79,7091.H9IZY1,7091.H9IZY8,7091.H9J1K5,7091.H9J2M6,7091.H9J5A7,7091.H9J714,7091.H9JDI0,7091.H9JDI4,7091.H9JDK7,7091.H9JEX2,7091.H9JG59,7091.H9JH28,7091.H9JNU4,7091.H9JQ82,7091.H9JSD3,7091.H9JSH1,7091.H9JSH2,7091.M4B149	H9IVI9_BOMMO,H9IVY5_BOMMO,H9IW79_BOMMO,H9IZY1_BOMMO,H9IZY8_BOMMO,H9J1K5_BOMMO,H9J2M6_BOMMO,H9J5A7_BOMMO,H9J714_BOMMO,H9JDI0_BOMMO,H9JDI4_BOMMO,H9JDK7_BOMMO,H9JEX2_BOMMO,H9JG59_BOMMO,H9JH28_BOMMO,H9JNU4_BOMMO,H9JQ82_BOMMO,H9JSD3_BOMMO,H9JSH1_BOMMO,H9JSH2_BOMMO,M4B149_BOMMO
GO Function	GO:0004842	Ubiquitin-protein transferase activity	24	176	0.47	0.0016	7091.E9JEI1,7091.G9I6Y0,7091.H9ISH3,7091.H9IWS7,7091.H9IY97,7091.H9J061,7091.H9J297,7091.H9J2B1,7091.H9J3U0,7091.H9J5C0,7091.H9J5J6,7091.H9J7U6,7091.H9J7V9,7091.H9J7Z2,7091.H9J892,7091.H9JC07,7091.H9JC92,7091.H9JDC2,7091.H9JDE2,7091.H9JIW5,7091.H9JM75,7091.H9JS97,7091.H9JVV6,7091.H9JW48	E9JEI1_BOMMO,G9I6Y0_BOMMO,H9ISH3_BOMMO,H9IWS7_BOMMO,H9IY97_BOMMO,H9J061_BOMMO,H9J297_BOMMO,H9J2B1_BOMMO,H9J3U0_BOMMO,H9J5C0_BOMMO,H9J5J6_BOMMO,H9J7U6_BOMMO,H9J7V9_BOMMO,H9J7Z2_BOMMO,H9J892_BOMMO,H9JC07_BOMMO,H9JC92_BOMMO,H9JDC2_BOMMO,H9JDE2_BOMMO,H9JIW5_BOMMO,H9JM75_BOMMO,H9JS97_BOMMO,H9JVV6_BOMMO,H9JW48_BOMMO
GO Function	GO:0003682	Chromatin binding	25	191	0.45	0.0018	7091.H9ISH7,7091.H9IUC3,7091.H9IX35,7091.H9IYY4,7091.H9IZC6,7091.H9J1M6,7091.H9J5G7,7091.H9J635,7091.H9J7N1,7091.H9J803,7091.H9J8C8,7091.H9JAY3,7091.H9JB06,7091.H9JBK9,7091.H9JBS2,7091.H9JFR6,7091.H9JIA7,7091.H9JIW5,7091.H9JJ39,7091.H9JPW7,7091.H9JRE0,7091.H9JU43,7091.H9JXU5,7091.H9JY58,7091.M4B149	H9ISH7_BOMMO,H9IUC3_BOMMO,H9IX35_BOMMO,H9IYY4_BOMMO,H9IZC6_BOMMO,H9J1M6_BOMMO,H9J5G7_BOMMO,H9J635_BOMMO,H9J7N1_BOMMO,H9J803_BOMMO,H9J8C8_BOMMO,H9JAY3_BOMMO,H9JB06_BOMMO,PC,H9JBS2_BOMMO,H9JFR6_BOMMO,H9JIA7_BOMMO,H9JIW5_BOMMO,H9JJ39_BOMMO,H9JPW7_BOMMO,H9JRE0_BOMMO,H9JU43_BOMMO,H9JXU5_BOMMO,E(Z),M4B149_BOMMO
GO Function	GO:0003779	Actin binding	26	207	0.43	0.0021	7091.H9ISA2,7091.H9IXX4,7091.H9IYD1,7091.H9IZ24,7091.H9J1X8,7091.H9J4H6,7091.H9J7M9,7091.H9J9A1,7091.H9JBX3,7091.H9JC82,7091.H9JCS1,7091.H9JCT9,7091.H9JD81,7091.H9JEK1,7091.H9JGJ5,7091.H9JI12,7091.H9JJS7,7091.H9JJS8,7091.H9JK06,7091.H9JQ24,7091.H9JRG9,7091.H9JRL1,7091.H9JSH8,7091.H9JTQ9,7091.H9JV53,7091.H9JX38	H9ISA2_BOMMO,H9IXX4_BOMMO,H9IYD1_BOMMO,H9IZ24_BOMMO,H9J1X8_BOMMO,H9J4H6_BOMMO,H9J7M9_BOMMO,H9J9A1_BOMMO,H9JBX3_BOMMO,H9JC82_BOMMO,H9JCS1_BOMMO,H9JCT9_BOMMO,H9JD81_BOMMO,H9JEK1_BOMMO,H9JGJ5_BOMMO,H9JI12_BOMMO,Lasp,H9JJS8_BOMMO,H9JK06_BOMMO,H9JQ24_BOMMO,H9JRG9_BOMMO,H9JRL1_BOMMO,H9JSH8_BOMMO,H9JTQ9_BOMMO,H9JV53_BOMMO,H9JX38_BOMMO
GO Function	GO:0031267	Small GTPase binding	20	133	0.51	0.0021	7091.H9IVI9,7091.H9IVY5,7091.H9IW79,7091.H9IZY1,7091.H9IZY8,7091.H9J1K5,7091.H9J2M6,7091.H9J5A7,7091.H9J714,7091.H9JDI0,7091.H9JDI4,7091.H9JDK7,7091.H9JEX2,7091.H9JG59,7091.H9JH28,7091.H9JNU4,7091.H9JSD3,7091.H9JSH1,7091.H9JSH2,7091.M4B149	H9IVI9_BOMMO,H9IVY5_BOMMO,H9IW79_BOMMO,H9IZY1_BOMMO,H9IZY8_BOMMO,H9J1K5_BOMMO,H9J2M6_BOMMO,H9J5A7_BOMMO,H9J714_BOMMO,H9JDI0_BOMMO,H9JDI4_BOMMO,H9JDK7_BOMMO,H9JEX2_BOMMO,H9JG59_BOMMO,H9JH28_BOMMO,H9JNU4_BOMMO,H9JSD3_BOMMO,H9JSH1_BOMMO,H9JSH2_BOMMO,M4B149_BOMMO
GO Function	GO:0043167	Ion binding	162	2518	0.14	0.0021	7091.B3VBE3,7091.E9JEH2,7091.F8UN44,7091.G9I6Y0,7091.H9IS34,7091.H9ISA9,7091.H9ISF3,7091.H9ISH3,7091.H9IU11,7091.H9IU72,7091.H9IU85,7091.H9IU87,7091.H9IUC3,7091.H9IUZ4,7091.H9IV41,7091.H9IV93,7091.H9IVA2,7091.H9IVN7,7091.H9IWA9,7091.H9IWB7,7091.H9IWR0,7091.H9IWR6,7091.H9IWS7,7091.H9IWW8,7091.H9IX16,7091.H9IX21,7091.H9IX91,7091.H9IX93,7091.H9IXI6,7091.H9IXX4,7091.H9IYD4,7091.H9IYM9,7091.H9IYS0,709…	B3VBE3_BOMMO,Dapk,HSP70,G9I6Y0_BOMMO,H9IS34_BOMMO,H9ISA9_BOMMO,H9ISF3_BOMMO,H9ISH3_BOMMO,H9IU11_BOMMO,H9IU72_BOMMO,H9IU85_BOMMO,H9IU87_BOMMO,H9IUC3_BOMMO,H9IUZ4_BOMMO,H9IV41_BOMMO,H9IV93_BOMMO,H9IVA2_BOMMO,H9IVN7_BOMMO,H9IWA9_BOMMO,H9IWB7_BOMMO,H9IWR0_BOMMO,H9IWR6_BOMMO,H9IWS7_BOMMO,H9IWW8_BOMMO,H9IX16_BOMMO,H9IX21_BOMMO,H9IX91_BOMMO,H9IX93_BOMMO,H9IXI6_BOMMO,H9IXX4_BOMMO,H9IYD4_BOMMO,H9IYM9_BOMM…
GO Function	GO:0140110	Transcription regulator activity	63	755	0.25	0.0021	7091.E9JEG9,7091.G5EI84,7091.H9ISH7,7091.H9IT82,7091.H9ITQ9,7091.H9IUC3,7091.H9IVD1,7091.H9IW29,7091.H9IWH0,7091.H9IWI9,7091.H9IWS3,7091.H9IWV6,7091.H9IWY0,7091.H9IWY2,7091.H9IX21,7091.H9IYL7,7091.H9IYS7,7091.H9IZ17,7091.H9IZF8,7091.H9IZV3,7091.H9IZY2,7091.H9J0B0,7091.H9J0N2,7091.H9J0P2,7091.H9J0Q0,7091.H9J127,7091.H9J198,7091.H9J3B0,7091.H9J3B2,7091.H9J3Q4,7091.H9J4C9,7091.H9J5U6,7091.H9J6F5,709…	E9JEG9_BOMMO,croc,H9ISH7_BOMMO,H9IT82_BOMMO,H9ITQ9_BOMMO,H9IUC3_BOMMO,H9IVD1_BOMMO,H9IW29_BOMMO,H9IWH0_BOMMO,H9IWI9_BOMMO,H9IWS3_BOMMO,H9IWV6_BOMMO,H9IWY0_BOMMO,H9IWY2_BOMMO,H9IX21_BOMMO,H9IYL7_BOMMO,H9IYS7_BOMMO,H9IZ17_BOMMO,H9IZF8_BOMMO,H9IZV3_BOMMO,H9IZY2_BOMMO,H9J0B0_BOMMO,H9J0N2_BOMMO,H9J0P2_BOMMO,H9J0Q0_BOMMO,H9J127_BOMMO,H9J198_BOMMO,PIAS1,H9J3B2_BOMMO,H9J3Q4_BOMMO,H9J4C9_BOMMO,Hth,H9J6F5_…
GO Function	GO:0003723	RNA binding	59	706	0.25	0.0029	7091.H9ITD6,7091.H9ITE6,7091.H9IU23,7091.H9IUZ7,7091.H9IWA9,7091.H9IWF9,7091.H9IX16,7091.H9IX17,7091.H9IYM9,7091.H9J060,7091.H9J0I3,7091.H9J0P2,7091.H9J1L2,7091.H9J1L4,7091.H9J476,7091.H9J4B4,7091.H9J5T3,7091.H9J5T7,7091.H9J5Z8,7091.H9J621,7091.H9J6S1,7091.H9J7V9,7091.H9J892,7091.H9J8K7,7091.H9J9K8,7091.H9J9R7,7091.H9JAD1,7091.H9JB09,7091.H9JB93,7091.H9JBE9,7091.H9JD43,7091.H9JDC2,7091.H9JDN4,709…	H9ITD6_BOMMO,Ybp,H9IU23_BOMMO,H9IUZ7_BOMMO,H9IWA9_BOMMO,H9IWF9_BOMMO,H9IX16_BOMMO,RpL4,H9IYM9_BOMMO,H9J060_BOMMO,H9J0I3_BOMMO,H9J0P2_BOMMO,H9J1L2_BOMMO,H9J1L4_BOMMO,H9J476_BOMMO,H9J4B4_BOMMO,H9J5T3_BOMMO,H9J5T7_BOMMO,H9J5Z8_BOMMO,H9J621_BOMMO,H9J6S1_BOMMO,H9J7V9_BOMMO,H9J892_BOMMO,Sir-3,H9J9K8_BOMMO,H9J9R7_BOMMO,H9JAD1_BOMMO,VIG,H9JB93_BOMMO,H9JBE9_BOMMO,H9JD43_BOMMO,H9JDC2_BOMMO,H9JDN4_BOMMO,H9J…
GO Function	GO:0003712	Transcription coregulator activity	23	181	0.43	0.0041	7091.H9ISH7,7091.H9IT82,7091.H9IUC3,7091.H9IYS7,7091.H9IZ17,7091.H9IZF8,7091.H9IZV3,7091.H9J127,7091.H9J3B0,7091.H9J3B2,7091.H9J6Q5,7091.H9J7D1,7091.H9J8C8,7091.H9J8P1,7091.H9JFR6,7091.H9JK78,7091.H9JPW7,7091.H9JQK8,7091.H9JRJ6,7091.H9JRL7,7091.H9JRP2,7091.H9JSD8,7091.H9JT59	H9ISH7_BOMMO,H9IT82_BOMMO,H9IUC3_BOMMO,H9IYS7_BOMMO,H9IZ17_BOMMO,H9IZF8_BOMMO,H9IZV3_BOMMO,H9J127_BOMMO,PIAS1,H9J3B2_BOMMO,H9J6Q5_BOMMO,H9J7D1_BOMMO,H9J8C8_BOMMO,H9J8P1_BOMMO,H9JFR6_BOMMO,H9JK78_BOMMO,H9JPW7_BOMMO,H9JQK8_BOMMO,H9JRJ6_BOMMO,H9JRL7_BOMMO,H9JRP2_BOMMO,H9JSD8_BOMMO,H9JT59_BOMMO
GO Function	GO:0004674	Protein serine/threonine kinase activity	23	183	0.43	0.0044	7091.E9JEH2,7091.H9ISA9,7091.H9ISF3,7091.H9J270,7091.H9J521,7091.H9J7J9,7091.H9JAK7,7091.H9JBZ1,7091.H9JC07,7091.H9JDI0,7091.H9JFN9,7091.H9JG59,7091.H9JHI2,7091.H9JIQ4,7091.H9JJ57,7091.H9JPB9,7091.H9JR26,7091.H9JRU4,7091.H9JTJ4,7091.H9JU81,7091.H9JUF8,7091.H9JV52,7091.H9JXF4	Dapk,H9ISA9_BOMMO,H9ISF3_BOMMO,H9J270_BOMMO,H9J521_BOMMO,H9J7J9_BOMMO,H9JAK7_BOMMO,H9JBZ1_BOMMO,H9JC07_BOMMO,H9JDI0_BOMMO,H9JFN9_BOMMO,H9JG59_BOMMO,H9JHI2_BOMMO,H9JIQ4_BOMMO,H9JJ57_BOMMO,H9JPB9_BOMMO,H9JR26_BOMMO,H9JRU4_BOMMO,H9JTJ4_BOMMO,H9JU81_BOMMO,H9JUF8_BOMMO,H9JV52_BOMMO,CKIalpha
GO Function	GO:0061659	Ubiquitin-like protein ligase activity	19	133	0.49	0.0044	7091.G9I6Y0,7091.H9ISH3,7091.H9IWS7,7091.H9IY97,7091.H9J061,7091.H9J297,7091.H9J2B1,7091.H9J3B0,7091.H9J3U0,7091.H9J5C0,7091.H9J7V9,7091.H9J7Z2,7091.H9JC92,7091.H9JDC2,7091.H9JDE2,7091.H9JIW5,7091.H9JM75,7091.H9JS97,7091.H9JVV6	G9I6Y0_BOMMO,H9ISH3_BOMMO,H9IWS7_BOMMO,H9IY97_BOMMO,H9J061_BOMMO,H9J297_BOMMO,H9J2B1_BOMMO,PIAS1,H9J3U0_BOMMO,H9J5C0_BOMMO,H9J7V9_BOMMO,H9J7Z2_BOMMO,H9JC92_BOMMO,H9JDC2_BOMMO,H9JDE2_BOMMO,H9JIW5_BOMMO,H9JM75_BOMMO,H9JS97_BOMMO,H9JVV6_BOMMO
GO Function	GO:0008134	Transcription factor binding	18	124	0.49	0.0052	7091.E9JEG9,7091.H9IT28,7091.H9IUC3,7091.H9IZC6,7091.H9J0P2,7091.H9J198,7091.H9J3B0,7091.H9J635,7091.H9JBB3,7091.H9JBC3,7091.H9JBS2,7091.H9JC07,7091.H9JI79,7091.H9JK78,7091.H9JM06,7091.H9JQK8,7091.H9JRP2,7091.H9JSD8	E9JEG9_BOMMO,H9IT28_BOMMO,H9IUC3_BOMMO,H9IZC6_BOMMO,H9J0P2_BOMMO,H9J198_BOMMO,PIAS1,H9J635_BOMMO,H9JBB3_BOMMO,H9JBC3_BOMMO,H9JBS2_BOMMO,H9JC07_BOMMO,H9JI79_BOMMO,H9JK78_BOMMO,H9JM06_BOMMO,H9JQK8_BOMMO,H9JRP2_BOMMO,H9JSD8_BOMMO
GO Function	GO:0008270	Zinc ion binding	40	427	0.3	0.0052	7091.G9I6Y0,7091.H9ISH3,7091.H9IUC3,7091.H9IVA2,7091.H9IWA9,7091.H9IX16,7091.H9IX91,7091.H9IXI6,7091.H9IYS0,7091.H9IZY8,7091.H9J061,7091.H9J1V8,7091.H9J297,7091.H9J2I4,7091.H9J3B0,7091.H9J3U0,7091.H9J5C0,7091.H9J7V9,7091.H9J7Z2,7091.H9J818,7091.H9J8B7,7091.H9JBS2,7091.H9JC92,7091.H9JDC2,7091.H9JDE2,7091.H9JEK2,7091.H9JGJ5,7091.H9JGK1,7091.H9JHF1,7091.H9JIW5,7091.H9JKN7,7091.H9JKX9,7091.H9JMM9,709…	G9I6Y0_BOMMO,H9ISH3_BOMMO,H9IUC3_BOMMO,H9IVA2_BOMMO,H9IWA9_BOMMO,H9IX16_BOMMO,H9IX91_BOMMO,H9IXI6_BOMMO,H9IYS0_BOMMO,H9IZY8_BOMMO,H9J061_BOMMO,H9J1V8_BOMMO,H9J297_BOMMO,H9J2I4_BOMMO,PIAS1,H9J3U0_BOMMO,H9J5C0_BOMMO,H9J7V9_BOMMO,H9J7Z2_BOMMO,H9J818_BOMMO,H9J8B7_BOMMO,H9JBS2_BOMMO,H9JC92_BOMMO,H9JDC2_BOMMO,H9JDE2_BOMMO,H9JEK2_BOMMO,H9JGJ5_BOMMO,H9JGK1_BOMMO,H9JHF1_BOMMO,H9JIW5_BOMMO,H9JKN7_BOMMO,H9J…
GO Function	GO:0005524	ATP binding	64	814	0.23	0.0054	7091.B3VBE3,7091.E9JEH2,7091.F8UN44,7091.H9ISA9,7091.H9ISF3,7091.H9IU11,7091.H9IU87,7091.H9IUZ4,7091.H9IWA9,7091.H9IWB7,7091.H9IX16,7091.H9J060,7091.H9J087,7091.H9J270,7091.H9J2N8,7091.H9J4C1,7091.H9J521,7091.H9J5T7,7091.H9J7J9,7091.H9J7R9,7091.H9J9K8,7091.H9JAK7,7091.H9JAY1,7091.H9JBJ6,7091.H9JBX3,7091.H9JC82,7091.H9JDI0,7091.H9JE17,7091.H9JET7,7091.H9JET9,7091.H9JEV9,7091.H9JFJ8,7091.H9JFN9,709…	B3VBE3_BOMMO,Dapk,HSP70,H9ISA9_BOMMO,H9ISF3_BOMMO,H9IU11_BOMMO,H9IU87_BOMMO,H9IUZ4_BOMMO,H9IWA9_BOMMO,H9IWB7_BOMMO,H9IX16_BOMMO,H9J060_BOMMO,Wh3,H9J270_BOMMO,H9J2N8_BOMMO,H9J4C1_BOMMO,H9J521_BOMMO,H9J5T7_BOMMO,H9J7J9_BOMMO,H9J7R9_BOMMO,H9J9K8_BOMMO,H9JAK7_BOMMO,H9JAY1_BOMMO,H9JBJ6_BOMMO,H9JBX3_BOMMO,H9JC82_BOMMO,H9JDI0_BOMMO,H9JE17_BOMMO,H9JET7_BOMMO,H9JET9_BOMMO,H9JEV9_BOMMO,H9JFJ8_BOMMO,H9JFN9_…
GO Function	GO:0032559	Adenyl ribonucleotide binding	65	832	0.22	0.0054	7091.B3VBE3,7091.E9JEH2,7091.F8UN44,7091.H9ISA9,7091.H9ISF3,7091.H9IU11,7091.H9IU87,7091.H9IUZ4,7091.H9IWA9,7091.H9IWB7,7091.H9IX16,7091.H9J060,7091.H9J087,7091.H9J270,7091.H9J2N8,7091.H9J4C1,7091.H9J521,7091.H9J5T7,7091.H9J7J9,7091.H9J7R9,7091.H9J9K8,7091.H9JAK7,7091.H9JAY1,7091.H9JBJ6,7091.H9JBX3,7091.H9JC82,7091.H9JD03,7091.H9JDI0,7091.H9JE17,7091.H9JET7,7091.H9JET9,7091.H9JEV9,7091.H9JFJ8,709…	B3VBE3_BOMMO,Dapk,HSP70,H9ISA9_BOMMO,H9ISF3_BOMMO,H9IU11_BOMMO,H9IU87_BOMMO,H9IUZ4_BOMMO,H9IWA9_BOMMO,H9IWB7_BOMMO,H9IX16_BOMMO,H9J060_BOMMO,Wh3,H9J270_BOMMO,H9J2N8_BOMMO,H9J4C1_BOMMO,H9J521_BOMMO,H9J5T7_BOMMO,H9J7J9_BOMMO,H9J7R9_BOMMO,H9J9K8_BOMMO,H9JAK7_BOMMO,H9JAY1_BOMMO,H9JBJ6_BOMMO,H9JBX3_BOMMO,H9JC82_BOMMO,H9JD03_BOMMO,H9JDI0_BOMMO,H9JE17_BOMMO,H9JET7_BOMMO,H9JET9_BOMMO,H9JEV9_BOMMO,H9JFJ8_…
GO Function	GO:0019904	Protein domain specific binding	14	81	0.57	0.0056	7091.H9IVI9,7091.H9IX62,7091.H9J006,7091.H9J549,7091.H9J5A7,7091.H9J971,7091.H9JDI0,7091.H9JGJ5,7091.H9JHS3,7091.H9JRM9,7091.H9JRP2,7091.H9JSD8,7091.H9JTQ3,7091.H9JY23	H9IVI9_BOMMO,H9IX62_BOMMO,H9J006_BOMMO,H9J549_BOMMO,H9J5A7_BOMMO,H9J971_BOMMO,H9JDI0_BOMMO,H9JGJ5_BOMMO,H9JHS3_BOMMO,H9JRM9_BOMMO,H9JRP2_BOMMO,H9JSD8_BOMMO,H9JTQ3_BOMMO,H9JY23_BOMMO
GO Function	GO:0061630	Ubiquitin protein ligase activity	18	130	0.47	0.0071	7091.G9I6Y0,7091.H9ISH3,7091.H9IWS7,7091.H9IY97,7091.H9J061,7091.H9J297,7091.H9J2B1,7091.H9J3U0,7091.H9J5C0,7091.H9J7V9,7091.H9J7Z2,7091.H9JC92,7091.H9JDC2,7091.H9JDE2,7091.H9JIW5,7091.H9JM75,7091.H9JS97,7091.H9JVV6	G9I6Y0_BOMMO,H9ISH3_BOMMO,H9IWS7_BOMMO,H9IY97_BOMMO,H9J061_BOMMO,H9J297_BOMMO,H9J2B1_BOMMO,H9J3U0_BOMMO,H9J5C0_BOMMO,H9J7V9_BOMMO,H9J7Z2_BOMMO,H9JC92_BOMMO,H9JDC2_BOMMO,H9JDE2_BOMMO,H9JIW5_BOMMO,H9JM75_BOMMO,H9JS97_BOMMO,H9JVV6_BOMMO
GO Function	GO:0003677	DNA binding	80	1107	0.19	0.008	7091.E9JEG9,7091.G5EI84,7091.H9ITQ9,7091.H9IUC3,7091.H9IVD1,7091.H9IW29,7091.H9IWA9,7091.H9IWH0,7091.H9IWI9,7091.H9IWS1,7091.H9IWS3,7091.H9IWV6,7091.H9IWY0,7091.H9IWY2,7091.H9IX21,7091.H9IX35,7091.H9IYL7,7091.H9IZC6,7091.H9IZY2,7091.H9IZY8,7091.H9J0B0,7091.H9J0N2,7091.H9J0P2,7091.H9J0Q0,7091.H9J0S0,7091.H9J0T4,7091.H9J198,7091.H9J1M6,7091.H9J1N8,7091.H9J2I4,7091.H9J392,7091.H9J3Q4,7091.H9J3V9,709…	E9JEG9_BOMMO,croc,H9ITQ9_BOMMO,H9IUC3_BOMMO,H9IVD1_BOMMO,H9IW29_BOMMO,H9IWA9_BOMMO,H9IWH0_BOMMO,H9IWI9_BOMMO,H9IWS1_BOMMO,H9IWS3_BOMMO,H9IWV6_BOMMO,H9IWY0_BOMMO,H9IWY2_BOMMO,H9IX21_BOMMO,H9IX35_BOMMO,H9IYL7_BOMMO,H9IZC6_BOMMO,H9IZY2_BOMMO,H9IZY8_BOMMO,H9J0B0_BOMMO,H9J0N2_BOMMO,H9J0P2_BOMMO,H9J0Q0_BOMMO,H9J0S0_BOMMO,H9J0T4_BOMMO,H9J198_BOMMO,H9J1M6_BOMMO,H9J1N8_BOMMO,H9J2I4_BOMMO,H9J392_BOMMO,H9J3…
GO Function	GO:0008092	Cytoskeletal protein binding	38	419	0.29	0.0107	7091.H9ISA2,7091.H9IU87,7091.H9IXX4,7091.H9IYD1,7091.H9IYS0,7091.H9IZ24,7091.H9J0N4,7091.H9J1N8,7091.H9J1V1,7091.H9J1X8,7091.H9J251,7091.H9J4H6,7091.H9J7M9,7091.H9J8P2,7091.H9J9A1,7091.H9JBX3,7091.H9JC82,7091.H9JCS1,7091.H9JCT9,7091.H9JD81,7091.H9JDI7,7091.H9JEK1,7091.H9JEV9,7091.H9JGJ5,7091.H9JI12,7091.H9JJ33,7091.H9JJS7,7091.H9JJS8,7091.H9JK06,7091.H9JL70,7091.H9JM29,7091.H9JQ24,7091.H9JRG9,709…	H9ISA2_BOMMO,H9IU87_BOMMO,H9IXX4_BOMMO,H9IYD1_BOMMO,H9IYS0_BOMMO,H9IZ24_BOMMO,H9J0N4_BOMMO,H9J1N8_BOMMO,H9J1V1_BOMMO,H9J1X8_BOMMO,H9J251_BOMMO,H9J4H6_BOMMO,H9J7M9_BOMMO,H9J8P2_BOMMO,H9J9A1_BOMMO,H9JBX3_BOMMO,H9JC82_BOMMO,H9JCS1_BOMMO,H9JCT9_BOMMO,H9JD81_BOMMO,H9JDI7_BOMMO,H9JEK1_BOMMO,H9JEV9_BOMMO,H9JGJ5_BOMMO,H9JI12_BOMMO,H9JJ33_BOMMO,Lasp,H9JJS8_BOMMO,H9JK06_BOMMO,KATNA1,H9JM29_BOMMO,H9JQ24_BOM…
GO Function	GO:0016740	Transferase activity	86	1233	0.17	0.0127	7091.E9JEH2,7091.E9JEI1,7091.G9I6Y0,7091.H9ISA9,7091.H9ISF3,7091.H9ISH3,7091.H9IT63,7091.H9IUC3,7091.H9IUZ3,7091.H9IVI9,7091.H9IWB7,7091.H9IWS7,7091.H9IY97,7091.H9IZ17,7091.H9IZM3,7091.H9J061,7091.H9J0S0,7091.H9J270,7091.H9J297,7091.H9J2B1,7091.H9J2J0,7091.H9J2S8,7091.H9J3B0,7091.H9J3U0,7091.H9J4C1,7091.H9J521,7091.H9J5C0,7091.H9J5J6,7091.H9J5T3,7091.H9J618,7091.H9J700,7091.H9J7F0,7091.H9J7J9,709…	Dapk,E9JEI1_BOMMO,G9I6Y0_BOMMO,H9ISA9_BOMMO,H9ISF3_BOMMO,H9ISH3_BOMMO,H9IT63_BOMMO,H9IUC3_BOMMO,H9IUZ3_BOMMO,H9IVI9_BOMMO,H9IWB7_BOMMO,H9IWS7_BOMMO,H9IY97_BOMMO,H9IZ17_BOMMO,H9IZM3_BOMMO,H9J061_BOMMO,H9J0S0_BOMMO,H9J270_BOMMO,H9J297_BOMMO,H9J2B1_BOMMO,H9J2J0_BOMMO,H9J2S8_BOMMO,PIAS1,H9J3U0_BOMMO,H9J4C1_BOMMO,H9J521_BOMMO,H9J5C0_BOMMO,H9J5J6_BOMMO,H9J5T3_BOMMO,H9J618_BOMMO,H9J700_BOMMO,UGT39C1,H9J…
GO Function	GO:0032555	Purine ribonucleotide binding	73	1011	0.19	0.015	7091.B3VBE3,7091.E9JEH2,7091.F8UN44,7091.H9ISA9,7091.H9ISF3,7091.H9IU11,7091.H9IU72,7091.H9IU87,7091.H9IUZ4,7091.H9IWA9,7091.H9IWB7,7091.H9IX16,7091.H9IZ57,7091.H9J060,7091.H9J087,7091.H9J0K9,7091.H9J270,7091.H9J2N8,7091.H9J430,7091.H9J4C1,7091.H9J521,7091.H9J5T7,7091.H9J7J9,7091.H9J7R9,7091.H9J9K8,7091.H9JAK7,7091.H9JAY1,7091.H9JBJ6,7091.H9JBX3,7091.H9JC82,7091.H9JD03,7091.H9JDI0,7091.H9JE17,709…	B3VBE3_BOMMO,Dapk,HSP70,H9ISA9_BOMMO,H9ISF3_BOMMO,H9IU11_BOMMO,H9IU72_BOMMO,H9IU87_BOMMO,H9IUZ4_BOMMO,H9IWA9_BOMMO,H9IWB7_BOMMO,H9IX16_BOMMO,Tua2,H9J060_BOMMO,Wh3,H9J0K9_BOMMO,H9J270_BOMMO,H9J2N8_BOMMO,Gs2,H9J4C1_BOMMO,H9J521_BOMMO,H9J5T7_BOMMO,H9J7J9_BOMMO,H9J7R9_BOMMO,H9J9K8_BOMMO,H9JAK7_BOMMO,H9JAY1_BOMMO,H9JBJ6_BOMMO,H9JBX3_BOMMO,H9JC82_BOMMO,H9JD03_BOMMO,H9JDI0_BOMMO,H9JE17_BOMMO,H9JEK7_BOMM…
GO Function	GO:0035639	Purine ribonucleoside triphosphate binding	71	986	0.19	0.0186	7091.B3VBE3,7091.E9JEH2,7091.F8UN44,7091.H9ISA9,7091.H9ISF3,7091.H9IU11,7091.H9IU72,7091.H9IU87,7091.H9IUZ4,7091.H9IWA9,7091.H9IWB7,7091.H9IX16,7091.H9IZ57,7091.H9J060,7091.H9J087,7091.H9J270,7091.H9J2N8,7091.H9J430,7091.H9J4C1,7091.H9J521,7091.H9J5T7,7091.H9J7J9,7091.H9J7R9,7091.H9J9K8,7091.H9JAK7,7091.H9JAY1,7091.H9JBJ6,7091.H9JBX3,7091.H9JC82,7091.H9JDI0,7091.H9JE17,7091.H9JEK7,7091.H9JET7,709…	B3VBE3_BOMMO,Dapk,HSP70,H9ISA9_BOMMO,H9ISF3_BOMMO,H9IU11_BOMMO,H9IU72_BOMMO,H9IU87_BOMMO,H9IUZ4_BOMMO,H9IWA9_BOMMO,H9IWB7_BOMMO,H9IX16_BOMMO,Tua2,H9J060_BOMMO,Wh3,H9J270_BOMMO,H9J2N8_BOMMO,Gs2,H9J4C1_BOMMO,H9J521_BOMMO,H9J5T7_BOMMO,H9J7J9_BOMMO,H9J7R9_BOMMO,H9J9K8_BOMMO,H9JAK7_BOMMO,H9JAY1_BOMMO,H9JBJ6_BOMMO,H9JBX3_BOMMO,H9JC82_BOMMO,H9JDI0_BOMMO,H9JE17_BOMMO,H9JEK7_BOMMO,H9JET7_BOMMO,H9JET9_BOMM…
GO Function	GO:0016773	Phosphotransferase activity, alcohol group as acceptor	31	329	0.3	0.0192	7091.E9JEH2,7091.H9ISA9,7091.H9ISF3,7091.H9IVI9,7091.H9IWB7,7091.H9J270,7091.H9J4C1,7091.H9J521,7091.H9J7J9,7091.H9J7R9,7091.H9JAK7,7091.H9JBZ1,7091.H9JC07,7091.H9JDI0,7091.H9JE17,7091.H9JET7,7091.H9JET9,7091.H9JFN9,7091.H9JG59,7091.H9JHI2,7091.H9JIQ4,7091.H9JIW5,7091.H9JJ57,7091.H9JPB9,7091.H9JR26,7091.H9JRU4,7091.H9JTJ4,7091.H9JU81,7091.H9JUF8,7091.H9JV52,7091.H9JXF4	Dapk,H9ISA9_BOMMO,H9ISF3_BOMMO,H9IVI9_BOMMO,H9IWB7_BOMMO,H9J270_BOMMO,H9J4C1_BOMMO,H9J521_BOMMO,H9J7J9_BOMMO,H9J7R9_BOMMO,H9JAK7_BOMMO,H9JBZ1_BOMMO,H9JC07_BOMMO,H9JDI0_BOMMO,H9JE17_BOMMO,H9JET7_BOMMO,H9JET9_BOMMO,H9JFN9_BOMMO,H9JG59_BOMMO,H9JHI2_BOMMO,H9JIQ4_BOMMO,H9JIW5_BOMMO,H9JJ57_BOMMO,H9JPB9_BOMMO,H9JR26_BOMMO,H9JRU4_BOMMO,H9JTJ4_BOMMO,H9JU81_BOMMO,H9JUF8_BOMMO,H9JV52_BOMMO,CKIalpha
GO Function	GO:0140297	DNA-binding transcription factor binding	11	64	0.57	0.0237	7091.H9IUC3,7091.H9IZC6,7091.H9J3B0,7091.H9J635,7091.H9JBC3,7091.H9JI79,7091.H9JK78,7091.H9JM06,7091.H9JQK8,7091.H9JRP2,7091.H9JSD8	H9IUC3_BOMMO,H9IZC6_BOMMO,PIAS1,H9J635_BOMMO,H9JBC3_BOMMO,H9JI79_BOMMO,H9JK78_BOMMO,H9JM06_BOMMO,H9JQK8_BOMMO,H9JRP2_BOMMO,H9JSD8_BOMMO
GO Function	GO:0051015	Actin filament binding	15	113	0.45	0.0287	7091.H9ISA2,7091.H9IYD1,7091.H9J7M9,7091.H9JCT9,7091.H9JEK1,7091.H9JGJ5,7091.H9JJS7,7091.H9JJS8,7091.H9JK06,7091.H9JQ24,7091.H9JRG9,7091.H9JSH8,7091.H9JTQ9,7091.H9JV53,7091.H9JX38	H9ISA2_BOMMO,H9IYD1_BOMMO,H9J7M9_BOMMO,H9JCT9_BOMMO,H9JEK1_BOMMO,H9JGJ5_BOMMO,Lasp,H9JJS8_BOMMO,H9JK06_BOMMO,H9JQ24_BOMMO,H9JRG9_BOMMO,H9JSH8_BOMMO,H9JTQ9_BOMMO,H9JV53_BOMMO,H9JX38_BOMMO
GO Function	GO:0030234	Enzyme regulator activity	37	434	0.26	0.0299	7091.E9JEI1,7091.H9IVH0,7091.H9IVI6,7091.H9IVN7,7091.H9IW79,7091.H9IZY8,7091.H9J091,7091.H9J1N8,7091.H9J2D4,7091.H9J5E5,7091.H9J673,7091.H9J6I7,7091.H9J759,7091.H9J844,7091.H9J9D6,7091.H9JD63,7091.H9JDE3,7091.H9JDI4,7091.H9JDN9,7091.H9JED8,7091.H9JEJ5,7091.H9JEX2,7091.H9JFG2,7091.H9JGN4,7091.H9JH61,7091.H9JIX0,7091.H9JJG3,7091.H9JL64,7091.H9JNU4,7091.H9JP11,7091.H9JP99,7091.H9JRU4,7091.H9JUX6,709…	E9JEI1_BOMMO,H9IVH0_BOMMO,Spry,H9IVN7_BOMMO,H9IW79_BOMMO,H9IZY8_BOMMO,H9J091_BOMMO,H9J1N8_BOMMO,H9J2D4_BOMMO,Serpin-19,H9J673_BOMMO,H9J6I7_BOMMO,H9J759_BOMMO,H9J844_BOMMO,H9J9D6_BOMMO,H9JD63_BOMMO,H9JDE3_BOMMO,H9JDI4_BOMMO,H9JDN9_BOMMO,H9JED8_BOMMO,H9JEJ5_BOMMO,H9JEX2_BOMMO,H9JFG2_BOMMO,H9JGN4_BOMMO,H9JH61_BOMMO,H9JIX0_BOMMO,H9JJG3_BOMMO,H9JL64_BOMMO,H9JNU4_BOMMO,H9JP11_BOMMO,H9JP99_BOMMO,H9JRU4_…
GO Function	GO:0005096	GTPase activator activity	15	115	0.45	0.0322	7091.H9J091,7091.H9J844,7091.H9J9D6,7091.H9JDE3,7091.H9JDI4,7091.H9JED8,7091.H9JEX2,7091.H9JFG2,7091.H9JGN4,7091.H9JH61,7091.H9JIX0,7091.H9JNU4,7091.H9JP99,7091.H9JVF8,7091.H9JY23	H9J091_BOMMO,H9J844_BOMMO,H9J9D6_BOMMO,H9JDE3_BOMMO,H9JDI4_BOMMO,H9JED8_BOMMO,H9JEX2_BOMMO,H9JFG2_BOMMO,H9JGN4_BOMMO,H9JH61_BOMMO,H9JIX0_BOMMO,H9JNU4_BOMMO,H9JP99_BOMMO,H9JVF8_BOMMO,H9JY23_BOMMO
GO Function	GO:0016301	Kinase activity	32	359	0.28	0.0329	7091.E9JEH2,7091.H9ISA9,7091.H9ISF3,7091.H9IVI9,7091.H9IWB7,7091.H9J270,7091.H9J4C1,7091.H9J521,7091.H9J700,7091.H9J7J9,7091.H9J7R9,7091.H9JAK7,7091.H9JBZ1,7091.H9JC07,7091.H9JDI0,7091.H9JE17,7091.H9JET7,7091.H9JET9,7091.H9JFN9,7091.H9JG59,7091.H9JHI2,7091.H9JIQ4,7091.H9JIW5,7091.H9JJ57,7091.H9JPB9,7091.H9JR26,7091.H9JRU4,7091.H9JTJ4,7091.H9JU81,7091.H9JUF8,7091.H9JV52,7091.H9JXF4	Dapk,H9ISA9_BOMMO,H9ISF3_BOMMO,H9IVI9_BOMMO,H9IWB7_BOMMO,H9J270_BOMMO,H9J4C1_BOMMO,H9J521_BOMMO,H9J700_BOMMO,H9J7J9_BOMMO,H9J7R9_BOMMO,H9JAK7_BOMMO,H9JBZ1_BOMMO,H9JC07_BOMMO,H9JDI0_BOMMO,H9JE17_BOMMO,H9JET7_BOMMO,H9JET9_BOMMO,H9JFN9_BOMMO,H9JG59_BOMMO,H9JHI2_BOMMO,H9JIQ4_BOMMO,H9JIW5_BOMMO,H9JJ57_BOMMO,H9JPB9_BOMMO,H9JR26_BOMMO,H9JRU4_BOMMO,H9JTJ4_BOMMO,H9JU81_BOMMO,H9JUF8_BOMMO,H9JV52_BOMMO,CKIa…
GO Function	GO:0016772	Transferase activity, transferring phosphorus-containing groups	37	438	0.26	0.0329	7091.E9JEH2,7091.H9ISA9,7091.H9ISF3,7091.H9IUZ3,7091.H9IVI9,7091.H9IWB7,7091.H9J270,7091.H9J4C1,7091.H9J521,7091.H9J5T3,7091.H9J700,7091.H9J7J9,7091.H9J7R9,7091.H9JAK7,7091.H9JBZ1,7091.H9JC07,7091.H9JDI0,7091.H9JE17,7091.H9JET7,7091.H9JET9,7091.H9JFN9,7091.H9JG59,7091.H9JHI2,7091.H9JI25,7091.H9JIK9,7091.H9JIQ4,7091.H9JIW5,7091.H9JJ57,7091.H9JPB9,7091.H9JR26,7091.H9JRU4,7091.H9JS67,7091.H9JTJ4,709…	Dapk,H9ISA9_BOMMO,H9ISF3_BOMMO,H9IUZ3_BOMMO,H9IVI9_BOMMO,H9IWB7_BOMMO,H9J270_BOMMO,H9J4C1_BOMMO,H9J521_BOMMO,H9J5T3_BOMMO,H9J700_BOMMO,H9J7J9_BOMMO,H9J7R9_BOMMO,H9JAK7_BOMMO,H9JBZ1_BOMMO,H9JC07_BOMMO,H9JDI0_BOMMO,H9JE17_BOMMO,H9JET7_BOMMO,H9JET9_BOMMO,H9JFN9_BOMMO,H9JG59_BOMMO,H9JHI2_BOMMO,H9JI25_BOMMO,H9JIK9_BOMMO,H9JIQ4_BOMMO,H9JIW5_BOMMO,H9JJ57_BOMMO,H9JPB9_BOMMO,H9JR26_BOMMO,H9JRU4_BOMMO,H9JS…
GO Function	GO:0030695	GTPase regulator activity	22	211	0.35	0.0334	7091.H9IW79,7091.H9IZY8,7091.H9J091,7091.H9J1N8,7091.H9J759,7091.H9J844,7091.H9J9D6,7091.H9JDE3,7091.H9JDI4,7091.H9JDN9,7091.H9JED8,7091.H9JEX2,7091.H9JFG2,7091.H9JGN4,7091.H9JH61,7091.H9JIX0,7091.H9JNU4,7091.H9JP99,7091.H9JRU4,7091.H9JVF8,7091.H9JY23,7091.M4B149	H9IW79_BOMMO,H9IZY8_BOMMO,H9J091_BOMMO,H9J1N8_BOMMO,H9J759_BOMMO,H9J844_BOMMO,H9J9D6_BOMMO,H9JDE3_BOMMO,H9JDI4_BOMMO,H9JDN9_BOMMO,H9JED8_BOMMO,H9JEX2_BOMMO,H9JFG2_BOMMO,H9JGN4_BOMMO,H9JH61_BOMMO,H9JIX0_BOMMO,H9JNU4_BOMMO,H9JP99_BOMMO,H9JRU4_BOMMO,H9JVF8_BOMMO,H9JY23_BOMMO,M4B149_BOMMO
GO Function	GO:0008289	Lipid binding	25	256	0.32	0.0346	7091.H9IU87,7091.H9IVI9,7091.H9IWM3,7091.H9IX28,7091.H9IZT8,7091.H9J7M9,7091.H9JAW1,7091.H9JDI4,7091.H9JFD0,7091.H9JH88,7091.H9JHF9,7091.H9JHQ1,7091.H9JHU2,7091.H9JHY9,7091.H9JIX0,7091.H9JJ19,7091.H9JK06,7091.H9JQ24,7091.H9JRB8,7091.H9JRL1,7091.H9JRM9,7091.H9JVZ4,7091.H9JX15,7091.H9JXX9,7091.H9JY23	H9IU87_BOMMO,H9IVI9_BOMMO,H9IWM3_BOMMO,H9IX28_BOMMO,Anxb13,H9J7M9_BOMMO,H9JAW1_BOMMO,H9JDI4_BOMMO,H9JFD0_BOMMO,H9JH88_BOMMO,H9JHF9_BOMMO,H9JHQ1_BOMMO,H9JHU2_BOMMO,H9JHY9_BOMMO,H9JIX0_BOMMO,H9JJ19_BOMMO,H9JK06_BOMMO,H9JQ24_BOMMO,H9JRB8_BOMMO,H9JRL1_BOMMO,H9JRM9_BOMMO,H9JVZ4_BOMMO,H9JX15_BOMMO,H9JXX9_BOMMO,H9JY23_BOMMO
GO Function	GO:0042803	Protein homodimerization activity	16	133	0.41	0.0414	7091.H9IW29,7091.H9IX62,7091.H9IZM0,7091.H9J006,7091.H9J198,7091.H9J2M6,7091.H9J375,7091.H9J5A9,7091.H9J5G7,7091.H9J9A1,7091.H9JAY1,7091.H9JH88,7091.H9JM29,7091.H9JVT6,7091.H9JVZ1,7091.Q1HPN2	H9IW29_BOMMO,H9IX62_BOMMO,H9IZM0_BOMMO,H9J006_BOMMO,H9J198_BOMMO,H9J2M6_BOMMO,H9J375_BOMMO,H9J5A9_BOMMO,H9J5G7_BOMMO,H9J9A1_BOMMO,H9JAY1_BOMMO,H9JH88_BOMMO,H9JM29_BOMMO,H9JVT6_BOMMO,H9JVZ1_BOMMO,Q1HPN2_BOMMO
GO Function	GO:0097367	Carbohydrate derivative binding	76	1124	0.16	0.0457	7091.B3VBE3,7091.E9JEH2,7091.F8UN44,7091.H9ISA9,7091.H9ISF3,7091.H9IU11,7091.H9IU72,7091.H9IU87,7091.H9IUZ4,7091.H9IWA9,7091.H9IWB7,7091.H9IX16,7091.H9IZ57,7091.H9J060,7091.H9J087,7091.H9J0K9,7091.H9J270,7091.H9J2N8,7091.H9J430,7091.H9J4C1,7091.H9J521,7091.H9J5T7,7091.H9J6G3,7091.H9J7J9,7091.H9J7R9,7091.H9J890,7091.H9J9K8,7091.H9JAK7,7091.H9JAY1,7091.H9JBJ6,7091.H9JBX3,7091.H9JC82,7091.H9JD03,709…	B3VBE3_BOMMO,Dapk,HSP70,H9ISA9_BOMMO,H9ISF3_BOMMO,H9IU11_BOMMO,H9IU72_BOMMO,H9IU87_BOMMO,H9IUZ4_BOMMO,H9IWA9_BOMMO,H9IWB7_BOMMO,H9IX16_BOMMO,Tua2,H9J060_BOMMO,Wh3,H9J0K9_BOMMO,H9J270_BOMMO,H9J2N8_BOMMO,Gs2,H9J4C1_BOMMO,H9J521_BOMMO,H9J5T7_BOMMO,H9J6G3_BOMMO,H9J7J9_BOMMO,H9J7R9_BOMMO,H9J890_BOMMO,H9J9K8_BOMMO,H9JAK7_BOMMO,H9JAY1_BOMMO,H9JBJ6_BOMMO,H9JBX3_BOMMO,H9JC82_BOMMO,H9JD03_BOMMO,H9JDI0_BOMM…
GO Function	GO:0043168	Anion binding	84	1272	0.15	0.0474	7091.B3VBE3,7091.E9JEH2,7091.F8UN44,7091.H9ISA9,7091.H9ISF3,7091.H9IU11,7091.H9IU72,7091.H9IU87,7091.H9IUZ4,7091.H9IWA9,7091.H9IWB7,7091.H9IX16,7091.H9IXX4,7091.H9IZ57,7091.H9J060,7091.H9J087,7091.H9J0K9,7091.H9J270,7091.H9J2N8,7091.H9J430,7091.H9J4C1,7091.H9J521,7091.H9J5T7,7091.H9J7J9,7091.H9J7M9,7091.H9J7R9,7091.H9J8K3,7091.H9J9K8,7091.H9JAK7,7091.H9JAW1,7091.H9JAY1,7091.H9JBJ6,7091.H9JBX3,709…	B3VBE3_BOMMO,Dapk,HSP70,H9ISA9_BOMMO,H9ISF3_BOMMO,H9IU11_BOMMO,H9IU72_BOMMO,H9IU87_BOMMO,H9IUZ4_BOMMO,H9IWA9_BOMMO,H9IWB7_BOMMO,H9IX16_BOMMO,H9IXX4_BOMMO,Tua2,H9J060_BOMMO,Wh3,H9J0K9_BOMMO,H9J270_BOMMO,H9J2N8_BOMMO,Gs2,H9J4C1_BOMMO,H9J521_BOMMO,H9J5T7_BOMMO,H9J7J9_BOMMO,H9J7M9_BOMMO,H9J7R9_BOMMO,H9J8K3_BOMMO,H9J9K8_BOMMO,H9JAK7_BOMMO,H9JAW1_BOMMO,H9JAY1_BOMMO,H9JBJ6_BOMMO,H9JBX3_BOMMO,H9JC82_BOMM…
GO Function	GO:0008047	Enzyme activator activity	19	177	0.36	0.0479	7091.H9IVI6,7091.H9J091,7091.H9J2D4,7091.H9J673,7091.H9J844,7091.H9J9D6,7091.H9JDE3,7091.H9JDI4,7091.H9JED8,7091.H9JEX2,7091.H9JFG2,7091.H9JGN4,7091.H9JH61,7091.H9JIX0,7091.H9JJG3,7091.H9JNU4,7091.H9JP99,7091.H9JVF8,7091.H9JY23	Spry,H9J091_BOMMO,H9J2D4_BOMMO,H9J673_BOMMO,H9J844_BOMMO,H9J9D6_BOMMO,H9JDE3_BOMMO,H9JDI4_BOMMO,H9JED8_BOMMO,H9JEX2_BOMMO,H9JFG2_BOMMO,H9JGN4_BOMMO,H9JH61_BOMMO,H9JIX0_BOMMO,H9JJG3_BOMMO,H9JNU4_BOMMO,H9JP99_BOMMO,H9JVF8_BOMMO,H9JY23_BOMMO
GO Function	GO:0061629	RNA polymerase II-specific DNA-binding transcription factor binding	7	31	0.68	0.0483	7091.H9IUC3,7091.H9IZC6,7091.H9J3B0,7091.H9JBC3,7091.H9JI79,7091.H9JK78,7091.H9JRP2	H9IUC3_BOMMO,H9IZC6_BOMMO,PIAS1,H9JBC3_BOMMO,H9JI79_BOMMO,H9JK78_BOMMO,H9JRP2_BOMMO
GO Component	GO:0043226	Organelle	425	6161	0.17	8.26e-22	7091.B3VBE3,7091.C7AQZ4,7091.D3GGI9,7091.E9JEG9,7091.E9JEH2,7091.E9JEI1,7091.F8UN44,7091.G5EI84,7091.G9I6Y0,7091.H9ISA2,7091.H9ISF3,7091.H9ISG2,7091.H9ISG9,7091.H9ISH3,7091.H9ISH7,7091.H9ISK2,7091.H9IT28,7091.H9IT63,7091.H9IT82,7091.H9ITD6,7091.H9ITE6,7091.H9ITQ9,7091.H9ITT1,7091.H9IU11,7091.H9IU23,7091.H9IU36,7091.H9IU72,7091.H9IU85,7091.H9IU87,7091.H9IUC0,7091.H9IUC3,7091.H9IUZ3,7091.H9IUZ4,709…	B3VBE3_BOMMO,DnaJ-6,FDL,E9JEG9_BOMMO,Dapk,E9JEI1_BOMMO,HSP70,croc,G9I6Y0_BOMMO,H9ISA2_BOMMO,H9ISF3_BOMMO,H9ISG2_BOMMO,H9ISG9_BOMMO,H9ISH3_BOMMO,H9ISH7_BOMMO,H9ISK2_BOMMO,H9IT28_BOMMO,H9IT63_BOMMO,H9IT82_BOMMO,H9ITD6_BOMMO,Ybp,H9ITQ9_BOMMO,H9ITT1_BOMMO,H9IU11_BOMMO,H9IU23_BOMMO,H9IU36_BOMMO,H9IU72_BOMMO,H9IU85_BOMMO,H9IU87_BOMMO,H9IUC0_BOMMO,H9IUC3_BOMMO,H9IUZ3_BOMMO,H9IUZ4_BOMMO,H9IUZ7_BOMMO,H9IV…
GO Component	GO:0005634	Nucleus	260	3021	0.27	1.52e-21	7091.E9JEG9,7091.E9JEH2,7091.E9JEI1,7091.F8UN44,7091.G5EI84,7091.H9ISH7,7091.H9ISK2,7091.H9IT28,7091.H9IT82,7091.H9ITD6,7091.H9ITE6,7091.H9ITQ9,7091.H9IU36,7091.H9IU85,7091.H9IUC3,7091.H9IUZ7,7091.H9IV02,7091.H9IV93,7091.H9IVD1,7091.H9IVH0,7091.H9IVI6,7091.H9IVN7,7091.H9IW29,7091.H9IWF9,7091.H9IWH0,7091.H9IWI9,7091.H9IWS1,7091.H9IWS3,7091.H9IWS6,7091.H9IWS7,7091.H9IWV6,7091.H9IWY0,7091.H9IWY2,709…	E9JEG9_BOMMO,Dapk,E9JEI1_BOMMO,HSP70,croc,H9ISH7_BOMMO,H9ISK2_BOMMO,H9IT28_BOMMO,H9IT82_BOMMO,H9ITD6_BOMMO,Ybp,H9ITQ9_BOMMO,H9IU36_BOMMO,H9IU85_BOMMO,H9IUC3_BOMMO,H9IUZ7_BOMMO,H9IV02_BOMMO,H9IV93_BOMMO,H9IVD1_BOMMO,H9IVH0_BOMMO,Spry,H9IVN7_BOMMO,H9IW29_BOMMO,H9IWF9_BOMMO,H9IWH0_BOMMO,H9IWI9_BOMMO,H9IWS1_BOMMO,H9IWS3_BOMMO,H9IWS6_BOMMO,H9IWS7_BOMMO,H9IWV6_BOMMO,H9IWY0_BOMMO,H9IWY2_BOMMO,H9IX16_BOM…
GO Component	GO:0043229	Intracellular organelle	417	6028	0.17	1.52e-21	7091.B3VBE3,7091.C7AQZ4,7091.D3GGI9,7091.E9JEG9,7091.E9JEH2,7091.E9JEI1,7091.F8UN44,7091.G5EI84,7091.G9I6Y0,7091.H9ISA2,7091.H9ISF3,7091.H9ISG2,7091.H9ISG9,7091.H9ISH3,7091.H9ISH7,7091.H9ISK2,7091.H9IT28,7091.H9IT63,7091.H9IT82,7091.H9ITD6,7091.H9ITE6,7091.H9ITQ9,7091.H9ITT1,7091.H9IU11,7091.H9IU23,7091.H9IU36,7091.H9IU72,7091.H9IU85,7091.H9IU87,7091.H9IUC3,7091.H9IUZ3,7091.H9IUZ4,7091.H9IUZ7,709…	B3VBE3_BOMMO,DnaJ-6,FDL,E9JEG9_BOMMO,Dapk,E9JEI1_BOMMO,HSP70,croc,G9I6Y0_BOMMO,H9ISA2_BOMMO,H9ISF3_BOMMO,H9ISG2_BOMMO,H9ISG9_BOMMO,H9ISH3_BOMMO,H9ISH7_BOMMO,H9ISK2_BOMMO,H9IT28_BOMMO,H9IT63_BOMMO,H9IT82_BOMMO,H9ITD6_BOMMO,Ybp,H9ITQ9_BOMMO,H9ITT1_BOMMO,H9IU11_BOMMO,H9IU23_BOMMO,H9IU36_BOMMO,H9IU72_BOMMO,H9IU85_BOMMO,H9IU87_BOMMO,H9IUC3_BOMMO,H9IUZ3_BOMMO,H9IUZ4_BOMMO,H9IUZ7_BOMMO,H9IV02_BOMMO,H9IV…
GO Component	GO:0110165	Cellular anatomical entity	604	10495	0.09	1.52e-21	7091.B3VBE3,7091.C0H6L2,7091.C0H6N5,7091.C0H6Z3,7091.C7AQZ4,7091.D3GGI9,7091.E9JEG9,7091.E9JEH2,7091.E9JEI1,7091.F8UN44,7091.G5EI84,7091.G9I6Y0,7091.H9IS05,7091.H9IS09,7091.H9IS34,7091.H9ISA2,7091.H9ISA9,7091.H9ISF3,7091.H9ISG2,7091.H9ISG9,7091.H9ISH3,7091.H9ISH7,7091.H9ISK2,7091.H9IT28,7091.H9IT63,7091.H9IT82,7091.H9ITD6,7091.H9ITE6,7091.H9ITQ9,7091.H9ITT1,7091.H9IU11,7091.H9IU23,7091.H9IU36,709…	B3VBE3_BOMMO,BmorCPR21,BmorCPR43,BmorCPT3,DnaJ-6,FDL,E9JEG9_BOMMO,Dapk,E9JEI1_BOMMO,HSP70,croc,G9I6Y0_BOMMO,H9IS05_BOMMO,H9IS09_BOMMO,H9IS34_BOMMO,H9ISA2_BOMMO,H9ISA9_BOMMO,H9ISF3_BOMMO,H9ISG2_BOMMO,H9ISG9_BOMMO,H9ISH3_BOMMO,H9ISH7_BOMMO,H9ISK2_BOMMO,H9IT28_BOMMO,H9IT63_BOMMO,H9IT82_BOMMO,H9ITD6_BOMMO,Ybp,H9ITQ9_BOMMO,H9ITT1_BOMMO,H9IU11_BOMMO,H9IU23_BOMMO,H9IU36_BOMMO,H9IU72_BOMMO,H9IU85_BOMMO,H…
GO Component	GO:0005622	Intracellular anatomical structure	478	7414	0.14	4.49e-21	7091.B3VBE3,7091.C7AQZ4,7091.D3GGI9,7091.E9JEG9,7091.E9JEH2,7091.E9JEI1,7091.F8UN44,7091.G5EI84,7091.G9I6Y0,7091.H9ISA2,7091.H9ISA9,7091.H9ISF3,7091.H9ISG2,7091.H9ISG9,7091.H9ISH3,7091.H9ISH7,7091.H9ISK2,7091.H9IT28,7091.H9IT63,7091.H9IT82,7091.H9ITD6,7091.H9ITE6,7091.H9ITQ9,7091.H9ITT1,7091.H9IU11,7091.H9IU23,7091.H9IU36,7091.H9IU72,7091.H9IU85,7091.H9IU87,7091.H9IUC3,7091.H9IUZ3,7091.H9IUZ4,709…	B3VBE3_BOMMO,DnaJ-6,FDL,E9JEG9_BOMMO,Dapk,E9JEI1_BOMMO,HSP70,croc,G9I6Y0_BOMMO,H9ISA2_BOMMO,H9ISA9_BOMMO,H9ISF3_BOMMO,H9ISG2_BOMMO,H9ISG9_BOMMO,H9ISH3_BOMMO,H9ISH7_BOMMO,H9ISK2_BOMMO,H9IT28_BOMMO,H9IT63_BOMMO,H9IT82_BOMMO,H9ITD6_BOMMO,Ybp,H9ITQ9_BOMMO,H9ITT1_BOMMO,H9IU11_BOMMO,H9IU23_BOMMO,H9IU36_BOMMO,H9IU72_BOMMO,H9IU85_BOMMO,H9IU87_BOMMO,H9IUC3_BOMMO,H9IUZ3_BOMMO,H9IUZ4_BOMMO,H9IUZ7_BOMMO,H9IV…
GO Component	GO:0043231	Intracellular membrane-bounded organelle	365	5293	0.17	5.79e-17	7091.B3VBE3,7091.C7AQZ4,7091.D3GGI9,7091.E9JEG9,7091.E9JEH2,7091.E9JEI1,7091.F8UN44,7091.G5EI84,7091.G9I6Y0,7091.H9ISF3,7091.H9ISG2,7091.H9ISG9,7091.H9ISH3,7091.H9ISH7,7091.H9ISK2,7091.H9IT28,7091.H9IT63,7091.H9IT82,7091.H9ITD6,7091.H9ITE6,7091.H9ITQ9,7091.H9ITT1,7091.H9IU11,7091.H9IU23,7091.H9IU36,7091.H9IU72,7091.H9IU85,7091.H9IUC3,7091.H9IUZ3,7091.H9IUZ4,7091.H9IUZ7,7091.H9IV02,7091.H9IV93,709…	B3VBE3_BOMMO,DnaJ-6,FDL,E9JEG9_BOMMO,Dapk,E9JEI1_BOMMO,HSP70,croc,G9I6Y0_BOMMO,H9ISF3_BOMMO,H9ISG2_BOMMO,H9ISG9_BOMMO,H9ISH3_BOMMO,H9ISH7_BOMMO,H9ISK2_BOMMO,H9IT28_BOMMO,H9IT63_BOMMO,H9IT82_BOMMO,H9ITD6_BOMMO,Ybp,H9ITQ9_BOMMO,H9ITT1_BOMMO,H9IU11_BOMMO,H9IU23_BOMMO,H9IU36_BOMMO,H9IU72_BOMMO,H9IU85_BOMMO,H9IUC3_BOMMO,H9IUZ3_BOMMO,H9IUZ4_BOMMO,H9IUZ7_BOMMO,H9IV02_BOMMO,H9IV93_BOMMO,H9IVD1_BOMMO,H9IV…
GO Component	GO:0043227	Membrane-bounded organelle	371	5538	0.16	2.62e-15	7091.B3VBE3,7091.C7AQZ4,7091.D3GGI9,7091.E9JEG9,7091.E9JEH2,7091.E9JEI1,7091.F8UN44,7091.G5EI84,7091.G9I6Y0,7091.H9ISF3,7091.H9ISG2,7091.H9ISG9,7091.H9ISH3,7091.H9ISH7,7091.H9ISK2,7091.H9IT28,7091.H9IT63,7091.H9IT82,7091.H9ITD6,7091.H9ITE6,7091.H9ITQ9,7091.H9ITT1,7091.H9IU11,7091.H9IU23,7091.H9IU36,7091.H9IU72,7091.H9IU85,7091.H9IUC3,7091.H9IUZ3,7091.H9IUZ4,7091.H9IUZ7,7091.H9IV02,7091.H9IV93,709…	B3VBE3_BOMMO,DnaJ-6,FDL,E9JEG9_BOMMO,Dapk,E9JEI1_BOMMO,HSP70,croc,G9I6Y0_BOMMO,H9ISF3_BOMMO,H9ISG2_BOMMO,H9ISG9_BOMMO,H9ISH3_BOMMO,H9ISH7_BOMMO,H9ISK2_BOMMO,H9IT28_BOMMO,H9IT63_BOMMO,H9IT82_BOMMO,H9ITD6_BOMMO,Ybp,H9ITQ9_BOMMO,H9ITT1_BOMMO,H9IU11_BOMMO,H9IU23_BOMMO,H9IU36_BOMMO,H9IU72_BOMMO,H9IU85_BOMMO,H9IUC3_BOMMO,H9IUZ3_BOMMO,H9IUZ4_BOMMO,H9IUZ7_BOMMO,H9IV02_BOMMO,H9IV93_BOMMO,H9IVD1_BOMMO,H9IV…
GO Component	GO:0032991	Protein-containing complex	200	2599	0.22	7.18e-11	7091.B3VBE3,7091.E9JEG9,7091.F8UN44,7091.G9I6Y0,7091.H9ISF3,7091.H9ISG2,7091.H9ISH3,7091.H9ISH7,7091.H9IT82,7091.H9ITD6,7091.H9ITE6,7091.H9IU23,7091.H9IU36,7091.H9IU87,7091.H9IUC3,7091.H9IUZ7,7091.H9IVH0,7091.H9IVI9,7091.H9IVL3,7091.H9IVN7,7091.H9IVY5,7091.H9IWA9,7091.H9IWY0,7091.H9IX16,7091.H9IX17,7091.H9IX35,7091.H9IX62,7091.H9IX88,7091.H9IXX4,7091.H9IY97,7091.H9IYM9,7091.H9IYY4,7091.H9IZ17,709…	B3VBE3_BOMMO,E9JEG9_BOMMO,HSP70,G9I6Y0_BOMMO,H9ISF3_BOMMO,H9ISG2_BOMMO,H9ISH3_BOMMO,H9ISH7_BOMMO,H9IT82_BOMMO,H9ITD6_BOMMO,Ybp,H9IU23_BOMMO,H9IU36_BOMMO,H9IU87_BOMMO,H9IUC3_BOMMO,H9IUZ7_BOMMO,H9IVH0_BOMMO,H9IVI9_BOMMO,H9IVL3_BOMMO,H9IVN7_BOMMO,H9IVY5_BOMMO,H9IWA9_BOMMO,H9IWY0_BOMMO,H9IX16_BOMMO,RpL4,H9IX35_BOMMO,H9IX62_BOMMO,H9IX88_BOMMO,H9IXX4_BOMMO,H9IY97_BOMMO,H9IYM9_BOMMO,H9IYY4_BOMMO,H9IZ17_…
GO Component	GO:0140513	Nuclear protein-containing complex	81	755	0.36	2.94e-09	7091.E9JEG9,7091.H9ISH7,7091.H9ITD6,7091.H9ITE6,7091.H9IU36,7091.H9IUC3,7091.H9IWY0,7091.H9IX16,7091.H9IX35,7091.H9IX88,7091.H9IYM9,7091.H9IZ17,7091.H9IZC6,7091.H9J060,7091.H9J127,7091.H9J191,7091.H9J1H8,7091.H9J1M6,7091.H9J1Q9,7091.H9J392,7091.H9J3S6,7091.H9J5G7,7091.H9J5Z8,7091.H9J621,7091.H9J635,7091.H9J6F5,7091.H9J6Q5,7091.H9J6S1,7091.H9J6T9,7091.H9J7D1,7091.H9J7N1,7091.H9J8B7,7091.H9J8P1,709…	E9JEG9_BOMMO,H9ISH7_BOMMO,H9ITD6_BOMMO,Ybp,H9IU36_BOMMO,H9IUC3_BOMMO,H9IWY0_BOMMO,H9IX16_BOMMO,H9IX35_BOMMO,H9IX88_BOMMO,H9IYM9_BOMMO,H9IZ17_BOMMO,H9IZC6_BOMMO,H9J060_BOMMO,H9J127_BOMMO,H9J191_BOMMO,H9J1H8_BOMMO,H9J1M6_BOMMO,H9J1Q9_BOMMO,H9J392_BOMMO,H9J3S6_BOMMO,H9J5G7_BOMMO,H9J5Z8_BOMMO,H9J621_BOMMO,H9J635_BOMMO,H9J6F5_BOMMO,H9J6Q5_BOMMO,H9J6S1_BOMMO,H9J6T9_BOMMO,H9J7D1_BOMMO,H9J7N1_BOMMO,H9J8B…
GO Component	GO:0043232	Intracellular non-membrane-bounded organelle	135	1597	0.26	3.58e-09	7091.H9ISA2,7091.H9ISH7,7091.H9ITE6,7091.H9IU87,7091.H9IUC3,7091.H9IVA2,7091.H9IVI6,7091.H9IVN7,7091.H9IWA9,7091.H9IWS7,7091.H9IWY2,7091.H9IX17,7091.H9IX35,7091.H9IXX4,7091.H9IY87,7091.H9IYD1,7091.H9IYS0,7091.H9IZ17,7091.H9IZ24,7091.H9IZ57,7091.H9IZC6,7091.H9IZV3,7091.H9J0N4,7091.H9J0S0,7091.H9J191,7091.H9J1L2,7091.H9J1L4,7091.H9J1M6,7091.H9J1N8,7091.H9J251,7091.H9J297,7091.H9J2N2,7091.H9J392,709…	H9ISA2_BOMMO,H9ISH7_BOMMO,Ybp,H9IU87_BOMMO,H9IUC3_BOMMO,H9IVA2_BOMMO,Spry,H9IVN7_BOMMO,H9IWA9_BOMMO,H9IWS7_BOMMO,H9IWY2_BOMMO,RpL4,H9IX35_BOMMO,H9IXX4_BOMMO,H9IY87_BOMMO,H9IYD1_BOMMO,H9IYS0_BOMMO,H9IZ17_BOMMO,H9IZ24_BOMMO,Tua2,H9IZC6_BOMMO,H9IZV3_BOMMO,H9J0N4_BOMMO,H9J0S0_BOMMO,H9J191_BOMMO,H9J1L2_BOMMO,H9J1L4_BOMMO,H9J1M6_BOMMO,H9J1N8_BOMMO,H9J251_BOMMO,H9J297_BOMMO,H9J2N2_BOMMO,H9J392_BOMMO,PIA…
GO Component	GO:0005654	Nucleoplasm	57	515	0.37	8.88e-07	7091.E9JEG9,7091.H9ISH7,7091.H9IUC3,7091.H9IWS7,7091.H9IX88,7091.H9IYD1,7091.H9IZ17,7091.H9IZC6,7091.H9J191,7091.H9J1M6,7091.H9J392,7091.H9J3B0,7091.H9J4B4,7091.H9J5G7,7091.H9J635,7091.H9J673,7091.H9J6T9,7091.H9J7N1,7091.H9J803,7091.H9J8B7,7091.H9J8C8,7091.H9JAK7,7091.H9JBS2,7091.H9JBX3,7091.H9JC07,7091.H9JCY2,7091.H9JD63,7091.H9JDE2,7091.H9JDI4,7091.H9JES8,7091.H9JFV2,7091.H9JGH8,7091.H9JH99,709…	E9JEG9_BOMMO,H9ISH7_BOMMO,H9IUC3_BOMMO,H9IWS7_BOMMO,H9IX88_BOMMO,H9IYD1_BOMMO,H9IZ17_BOMMO,H9IZC6_BOMMO,H9J191_BOMMO,H9J1M6_BOMMO,H9J392_BOMMO,PIAS1,H9J4B4_BOMMO,H9J5G7_BOMMO,H9J635_BOMMO,H9J673_BOMMO,H9J6T9_BOMMO,H9J7N1_BOMMO,H9J803_BOMMO,H9J8B7_BOMMO,H9J8C8_BOMMO,H9JAK7_BOMMO,H9JBS2_BOMMO,H9JBX3_BOMMO,H9JC07_BOMMO,H9JCY2_BOMMO,H9JD63_BOMMO,H9JDE2_BOMMO,H9JDI4_BOMMO,H9JES8_BOMMO,H9JFV2_BOMMO,H9J…
GO Component	GO:0031981	Nuclear lumen	72	776	0.3	7.27e-06	7091.E9JEG9,7091.H9ISH7,7091.H9IUC3,7091.H9IWS7,7091.H9IX88,7091.H9IYD1,7091.H9IZ17,7091.H9IZC6,7091.H9J191,7091.H9J1M6,7091.H9J297,7091.H9J392,7091.H9J3B0,7091.H9J4A3,7091.H9J4B4,7091.H9J5G7,7091.H9J635,7091.H9J673,7091.H9J6T9,7091.H9J7N1,7091.H9J803,7091.H9J8B7,7091.H9J8C8,7091.H9J9K8,7091.H9JAK7,7091.H9JBK9,7091.H9JBS2,7091.H9JBX3,7091.H9JC07,7091.H9JCY2,7091.H9JD63,7091.H9JDE2,7091.H9JDI4,709…	E9JEG9_BOMMO,H9ISH7_BOMMO,H9IUC3_BOMMO,H9IWS7_BOMMO,H9IX88_BOMMO,H9IYD1_BOMMO,H9IZ17_BOMMO,H9IZC6_BOMMO,H9J191_BOMMO,H9J1M6_BOMMO,H9J297_BOMMO,H9J392_BOMMO,PIAS1,H9J4A3_BOMMO,H9J4B4_BOMMO,H9J5G7_BOMMO,H9J635_BOMMO,H9J673_BOMMO,H9J6T9_BOMMO,H9J7N1_BOMMO,H9J803_BOMMO,H9J8B7_BOMMO,H9J8C8_BOMMO,H9J9K8_BOMMO,H9JAK7_BOMMO,PC,H9JBS2_BOMMO,H9JBX3_BOMMO,H9JC07_BOMMO,H9JCY2_BOMMO,H9JD63_BOMMO,H9JDE2_BOMMO,…
GO Component	GO:1902494	Catalytic complex	79	884	0.28	7.27e-06	7091.G9I6Y0,7091.H9ISG2,7091.H9ISH3,7091.H9ISH7,7091.H9ITD6,7091.H9ITE6,7091.H9IUC3,7091.H9IUZ7,7091.H9IVH0,7091.H9IVI9,7091.H9IX16,7091.H9IX88,7091.H9IYM9,7091.H9IZ17,7091.H9IZC6,7091.H9IZS4,7091.H9J060,7091.H9J0H1,7091.H9J191,7091.H9J1M6,7091.H9J2D4,7091.H9J2S8,7091.H9J3S6,7091.H9J3U0,7091.H9J5G7,7091.H9J5P6,7091.H9J5Q9,7091.H9J621,7091.H9J635,7091.H9J673,7091.H9J6S1,7091.H9J8B7,7091.H9J8K3,709…	G9I6Y0_BOMMO,H9ISG2_BOMMO,H9ISH3_BOMMO,H9ISH7_BOMMO,H9ITD6_BOMMO,Ybp,H9IUC3_BOMMO,H9IUZ7_BOMMO,H9IVH0_BOMMO,H9IVI9_BOMMO,H9IX16_BOMMO,H9IX88_BOMMO,H9IYM9_BOMMO,H9IZ17_BOMMO,H9IZC6_BOMMO,H9IZS4_BOMMO,H9J060_BOMMO,H9J0H1_BOMMO,H9J191_BOMMO,H9J1M6_BOMMO,H9J2D4_BOMMO,H9J2S8_BOMMO,H9J3S6_BOMMO,H9J3U0_BOMMO,H9J5G7_BOMMO,H9J5P6_BOMMO,H9J5Q9_BOMMO,H9J621_BOMMO,H9J635_BOMMO,H9J673_BOMMO,H9J6S1_BOMMO,H9J8B…
GO Component	GO:0030054	Cell junction	55	530	0.35	9.32e-06	7091.H9ISA9,7091.H9IUC0,7091.H9IWB7,7091.H9IWM3,7091.H9IWR0,7091.H9IXX4,7091.H9IYS4,7091.H9IYS8,7091.H9IYZ8,7091.H9IZ71,7091.H9IZV3,7091.H9J1K5,7091.H9J1L2,7091.H9J1L4,7091.H9J1V1,7091.H9J4C1,7091.H9J4H6,7091.H9J5A7,7091.H9J7E8,7091.H9J7E9,7091.H9J7X5,7091.H9J9D6,7091.H9J9R7,7091.H9JAW0,7091.H9JB85,7091.H9JBI3,7091.H9JC63,7091.H9JC92,7091.H9JDI0,7091.H9JEG4,7091.H9JEK1,7091.H9JES3,7091.H9JFV2,709…	H9ISA9_BOMMO,H9IUC0_BOMMO,H9IWB7_BOMMO,H9IWM3_BOMMO,H9IWR0_BOMMO,H9IXX4_BOMMO,H9IYS4_BOMMO,H9IYS8_BOMMO,H9IYZ8_BOMMO,H9IZ71_BOMMO,H9IZV3_BOMMO,H9J1K5_BOMMO,H9J1L2_BOMMO,H9J1L4_BOMMO,H9J1V1_BOMMO,H9J4C1_BOMMO,H9J4H6_BOMMO,H9J5A7_BOMMO,H9J7E8_BOMMO,H9J7E9_BOMMO,H9J7X5_BOMMO,H9J9D6_BOMMO,H9J9R7_BOMMO,H9JAW0_BOMMO,H9JB85_BOMMO,H9JBI3_BOMMO,H9JC63_BOMMO,H9JC92_BOMMO,H9JDI0_BOMMO,H9JEG4_BOMMO,H9JEK1_BO…
GO Component	GO:0005938	Cell cortex	29	195	0.5	1.6e-05	7091.H9ISA9,7091.H9IW79,7091.H9IWR0,7091.H9J1K5,7091.H9J1V1,7091.H9J4H6,7091.H9J5A7,7091.H9J630,7091.H9J6C6,7091.H9J7X5,7091.H9J9R7,7091.H9JDI4,7091.H9JEA0,7091.H9JED8,7091.H9JEK1,7091.H9JGJ5,7091.H9JGN4,7091.H9JH99,7091.H9JIX0,7091.H9JJ57,7091.H9JK06,7091.H9JRG9,7091.H9JRM9,7091.H9JTJ4,7091.H9JV53,7091.H9JVF8,7091.H9JVZ4,7091.M4B149,7091.Q19N36	H9ISA9_BOMMO,H9IW79_BOMMO,H9IWR0_BOMMO,H9J1K5_BOMMO,H9J1V1_BOMMO,H9J4H6_BOMMO,H9J5A7_BOMMO,H9J630_BOMMO,H9J6C6_BOMMO,H9J7X5_BOMMO,H9J9R7_BOMMO,H9JDI4_BOMMO,H9JEA0_BOMMO,H9JED8_BOMMO,H9JEK1_BOMMO,H9JGJ5_BOMMO,H9JGN4_BOMMO,H9JH99_BOMMO,H9JIX0_BOMMO,H9JJ57_BOMMO,H9JK06_BOMMO,H9JRG9_BOMMO,H9JRM9_BOMMO,H9JTJ4_BOMMO,H9JV53_BOMMO,H9JVF8_BOMMO,H9JVZ4_BOMMO,M4B149_BOMMO,Q19N36_BOMMO
GO Component	GO:0070161	Anchoring junction	28	194	0.49	4.16e-05	7091.H9IWB7,7091.H9IYS4,7091.H9IYS8,7091.H9IYZ8,7091.H9IZV3,7091.H9J1K5,7091.H9J1V1,7091.H9J4C1,7091.H9J4H6,7091.H9J5A7,7091.H9J7E8,7091.H9J7E9,7091.H9J7X5,7091.H9JAW0,7091.H9JBI3,7091.H9JC63,7091.H9JEG4,7091.H9JES3,7091.H9JFV2,7091.H9JG59,7091.H9JHU2,7091.H9JI12,7091.H9JJS7,7091.H9JM39,7091.H9JQD8,7091.H9JVK0,7091.H9JW17,7091.H9JX00	H9IWB7_BOMMO,H9IYS4_BOMMO,H9IYS8_BOMMO,H9IYZ8_BOMMO,H9IZV3_BOMMO,H9J1K5_BOMMO,H9J1V1_BOMMO,H9J4C1_BOMMO,H9J4H6_BOMMO,H9J5A7_BOMMO,H9J7E8_BOMMO,H9J7E9_BOMMO,H9J7X5_BOMMO,H9JAW0_BOMMO,H9JBI3_BOMMO,H9JC63_BOMMO,H9JEG4_BOMMO,H9JES3_BOMMO,H9JFV2_BOMMO,H9JG59_BOMMO,H9JHU2_BOMMO,H9JI12_BOMMO,Lasp,H9JM39_BOMMO,H9JQD8_BOMMO,H9JVK0_BOMMO,H9JW17_BOMMO,H9JX00_BOMMO
GO Component	GO:0070013	Intracellular organelle lumen	80	962	0.25	6.51e-05	7091.E9JEG9,7091.F8UN44,7091.H9ISH7,7091.H9IUC3,7091.H9IWS7,7091.H9IX88,7091.H9IYD1,7091.H9IZ17,7091.H9IZC6,7091.H9J191,7091.H9J1M6,7091.H9J297,7091.H9J392,7091.H9J3B0,7091.H9J4A3,7091.H9J4B4,7091.H9J5G7,7091.H9J5G8,7091.H9J635,7091.H9J673,7091.H9J6T9,7091.H9J7N1,7091.H9J803,7091.H9J8B7,7091.H9J8C8,7091.H9J9K8,7091.H9JAK7,7091.H9JBK9,7091.H9JBS2,7091.H9JBX3,7091.H9JC07,7091.H9JCY2,7091.H9JD63,709…	E9JEG9_BOMMO,HSP70,H9ISH7_BOMMO,H9IUC3_BOMMO,H9IWS7_BOMMO,H9IX88_BOMMO,H9IYD1_BOMMO,H9IZ17_BOMMO,H9IZC6_BOMMO,H9J191_BOMMO,H9J1M6_BOMMO,H9J297_BOMMO,H9J392_BOMMO,PIAS1,H9J4A3_BOMMO,H9J4B4_BOMMO,H9J5G7_BOMMO,H9J5G8_BOMMO,H9J635_BOMMO,H9J673_BOMMO,H9J6T9_BOMMO,H9J7N1_BOMMO,H9J803_BOMMO,H9J8B7_BOMMO,H9J8C8_BOMMO,H9J9K8_BOMMO,H9JAK7_BOMMO,PC,H9JBS2_BOMMO,H9JBX3_BOMMO,H9JC07_BOMMO,H9JCY2_BOMMO,H9JD63_…
GO Component	GO:0005694	Chromosome	45	434	0.35	9.67e-05	7091.H9ISH7,7091.H9IUC3,7091.H9IWS7,7091.H9IWY2,7091.H9IX35,7091.H9IZ17,7091.H9IZC6,7091.H9J0S0,7091.H9J191,7091.H9J1M6,7091.H9J297,7091.H9J392,7091.H9J3B0,7091.H9J558,7091.H9J5A9,7091.H9J5G7,7091.H9J635,7091.H9J7N1,7091.H9J8P1,7091.H9J9R5,7091.H9JAK7,7091.H9JBC3,7091.H9JBK9,7091.H9JBX3,7091.H9JCY2,7091.H9JEQ0,7091.H9JES8,7091.H9JFR6,7091.H9JGH8,7091.H9JHZ6,7091.H9JI79,7091.H9JIA7,7091.H9JJ33,709…	H9ISH7_BOMMO,H9IUC3_BOMMO,H9IWS7_BOMMO,H9IWY2_BOMMO,H9IX35_BOMMO,H9IZ17_BOMMO,H9IZC6_BOMMO,H9J0S0_BOMMO,H9J191_BOMMO,H9J1M6_BOMMO,H9J297_BOMMO,H9J392_BOMMO,PIAS1,H9J558_BOMMO,H9J5A9_BOMMO,H9J5G7_BOMMO,H9J635_BOMMO,H9J7N1_BOMMO,H9J8P1_BOMMO,H9J9R5_BOMMO,H9JAK7_BOMMO,H9JBC3_BOMMO,PC,H9JBX3_BOMMO,H9JCY2_BOMMO,H9JEQ0_BOMMO,H9JES8_BOMMO,H9JFR6_BOMMO,H9JGH8_BOMMO,H9JHZ6_BOMMO,H9JI79_BOMMO,H9JIA7_BOMMO,…
GO Component	GO:0071944	Cell periphery	134	1930	0.17	0.00015	7091.B3VBE3,7091.C0H6Z3,7091.D3GGI9,7091.H9IS09,7091.H9IS34,7091.H9ISA9,7091.H9IUZ4,7091.H9IV41,7091.H9IVI6,7091.H9IVI9,7091.H9IVN1,7091.H9IVN3,7091.H9IVZ7,7091.H9IW79,7091.H9IWR0,7091.H9IWS6,7091.H9IXI6,7091.H9IY07,7091.H9IYS4,7091.H9IYS8,7091.H9IYZ5,7091.H9IZ71,7091.H9IZJ3,7091.H9IZS4,7091.H9IZV3,7091.H9J006,7091.H9J097,7091.H9J0K9,7091.H9J1K5,7091.H9J1V1,7091.H9J1V8,7091.H9J2W4,7091.H9J3Z9,709…	B3VBE3_BOMMO,BmorCPT3,FDL,H9IS09_BOMMO,H9IS34_BOMMO,H9ISA9_BOMMO,H9IUZ4_BOMMO,H9IV41_BOMMO,Spry,H9IVI9_BOMMO,H9IVN1_BOMMO,H9IVN3_BOMMO,H9IVZ7_BOMMO,H9IW79_BOMMO,H9IWR0_BOMMO,H9IWS6_BOMMO,H9IXI6_BOMMO,H9IY07_BOMMO,H9IYS4_BOMMO,H9IYS8_BOMMO,H9IYZ5_BOMMO,H9IZ71_BOMMO,H9IZJ3_BOMMO,H9IZS4_BOMMO,H9IZV3_BOMMO,H9J006_BOMMO,H9J097_BOMMO,H9J0K9_BOMMO,H9J1K5_BOMMO,H9J1V1_BOMMO,H9J1V8_BOMMO,H9J2W4_BOMMO,H9J3…
GO Component	GO:0005700	Polytene chromosome	21	134	0.53	0.00024	7091.H9ISH7,7091.H9IUC3,7091.H9IWY2,7091.H9IX35,7091.H9IZ17,7091.H9IZC6,7091.H9J191,7091.H9J1M6,7091.H9J297,7091.H9J5A9,7091.H9J5G7,7091.H9J7N1,7091.H9JBK9,7091.H9JES8,7091.H9JFR6,7091.H9JJG2,7091.H9JJG3,7091.H9JK78,7091.H9JKX9,7091.H9JTW6,7091.M4B149	H9ISH7_BOMMO,H9IUC3_BOMMO,H9IWY2_BOMMO,H9IX35_BOMMO,H9IZ17_BOMMO,H9IZC6_BOMMO,H9J191_BOMMO,H9J1M6_BOMMO,H9J297_BOMMO,H9J5A9_BOMMO,H9J5G7_BOMMO,H9J7N1_BOMMO,PC,H9JES8_BOMMO,H9JFR6_BOMMO,H9JJG2_BOMMO,H9JJG3_BOMMO,H9JK78_BOMMO,H9JKX9_BOMMO,H9JTW6_BOMMO,M4B149_BOMMO
GO Component	GO:0005737	Cytoplasm	295	5083	0.09	0.00024	7091.B3VBE3,7091.C7AQZ4,7091.D3GGI9,7091.F8UN44,7091.G9I6Y0,7091.H9ISA2,7091.H9ISA9,7091.H9ISF3,7091.H9ISG2,7091.H9ISG9,7091.H9ISH3,7091.H9ISK2,7091.H9IT63,7091.H9IT82,7091.H9ITD6,7091.H9ITE6,7091.H9ITT1,7091.H9IU11,7091.H9IU23,7091.H9IU72,7091.H9IUZ3,7091.H9IUZ4,7091.H9IUZ7,7091.H9IV02,7091.H9IV93,7091.H9IVD1,7091.H9IVH0,7091.H9IVI6,7091.H9IVI9,7091.H9IVM8,7091.H9IVN7,7091.H9IVY5,7091.H9IW00,709…	B3VBE3_BOMMO,DnaJ-6,FDL,HSP70,G9I6Y0_BOMMO,H9ISA2_BOMMO,H9ISA9_BOMMO,H9ISF3_BOMMO,H9ISG2_BOMMO,H9ISG9_BOMMO,H9ISH3_BOMMO,H9ISK2_BOMMO,H9IT63_BOMMO,H9IT82_BOMMO,H9ITD6_BOMMO,Ybp,H9ITT1_BOMMO,H9IU11_BOMMO,H9IU23_BOMMO,H9IU72_BOMMO,H9IUZ3_BOMMO,H9IUZ4_BOMMO,H9IUZ7_BOMMO,H9IV02_BOMMO,H9IV93_BOMMO,H9IVD1_BOMMO,H9IVH0_BOMMO,Spry,H9IVI9_BOMMO,H9IVM8_BOMMO,H9IVN7_BOMMO,H9IVY5_BOMMO,H9IW00_BOMMO,H9IW29_BO…
GO Component	GO:0005681	Spliceosomal complex	24	170	0.48	0.00025	7091.H9ITD6,7091.H9ITE6,7091.H9IX16,7091.H9IYM9,7091.H9J060,7091.H9J3S6,7091.H9J5Z8,7091.H9J621,7091.H9J6S1,7091.H9J9R7,7091.H9JEJ8,7091.H9JEK7,7091.H9JEX6,7091.H9JFA5,7091.H9JJC4,7091.H9JL82,7091.H9JP62,7091.H9JR74,7091.H9JRB1,7091.H9JRL7,7091.H9JTU5,7091.H9JUD6,7091.H9JV84,7091.H9JV91	H9ITD6_BOMMO,Ybp,H9IX16_BOMMO,H9IYM9_BOMMO,H9J060_BOMMO,H9J3S6_BOMMO,H9J5Z8_BOMMO,H9J621_BOMMO,H9J6S1_BOMMO,H9J9R7_BOMMO,H9JEJ8_BOMMO,H9JEK7_BOMMO,H9JEX6_BOMMO,H9JFA5_BOMMO,H9JJC4_BOMMO,H9JL82_BOMMO,H9JP62_BOMMO,H9JR74_BOMMO,H9JRB1_BOMMO,H9JRL7_BOMMO,H9JTU5_BOMMO,H9JUD6_BOMMO,H9JV84_BOMMO,H9JV91_BOMMO
GO Component	GO:0045177	Apical part of cell	23	159	0.49	0.00026	7091.H9IW79,7091.H9IWR0,7091.H9IZY8,7091.H9J1V1,7091.H9J6G3,7091.H9J7E8,7091.H9J7E9,7091.H9J7X5,7091.H9J8D7,7091.H9J934,7091.H9JD81,7091.H9JDQ2,7091.H9JED8,7091.H9JEK1,7091.H9JGN4,7091.H9JM06,7091.H9JRG9,7091.H9JRL1,7091.H9JRM9,7091.H9JSH1,7091.H9JSH2,7091.H9JV53,7091.H9JVF8	H9IW79_BOMMO,H9IWR0_BOMMO,H9IZY8_BOMMO,H9J1V1_BOMMO,H9J6G3_BOMMO,H9J7E8_BOMMO,H9J7E9_BOMMO,H9J7X5_BOMMO,H9J8D7_BOMMO,H9J934_BOMMO,H9JD81_BOMMO,H9JDQ2_BOMMO,H9JED8_BOMMO,H9JEK1_BOMMO,H9JGN4_BOMMO,H9JM06_BOMMO,H9JRG9_BOMMO,H9JRL1_BOMMO,H9JRM9_BOMMO,H9JSH1_BOMMO,H9JSH2_BOMMO,H9JV53_BOMMO,H9JVF8_BOMMO
GO Component	GO:0030055	Cell-substrate junction	13	59	0.67	0.00059	7091.H9IZV3,7091.H9J4C1,7091.H9J4H6,7091.H9J7E8,7091.H9J7E9,7091.H9JAW0,7091.H9JBI3,7091.H9JC63,7091.H9JES3,7091.H9JJS7,7091.H9JQD8,7091.H9JVK0,7091.H9JW17	H9IZV3_BOMMO,H9J4C1_BOMMO,H9J4H6_BOMMO,H9J7E8_BOMMO,H9J7E9_BOMMO,H9JAW0_BOMMO,H9JBI3_BOMMO,H9JC63_BOMMO,H9JES3_BOMMO,Lasp,H9JQD8_BOMMO,H9JVK0_BOMMO,H9JW17_BOMMO
GO Component	GO:0005886	Plasma membrane	114	1639	0.17	0.0007	7091.B3VBE3,7091.D3GGI9,7091.H9IS09,7091.H9IS34,7091.H9ISA9,7091.H9IUZ4,7091.H9IVI6,7091.H9IVI9,7091.H9IVN1,7091.H9IVN3,7091.H9IVZ7,7091.H9IW79,7091.H9IWR0,7091.H9IWS6,7091.H9IY07,7091.H9IYS4,7091.H9IYS8,7091.H9IYZ5,7091.H9IZ71,7091.H9IZJ3,7091.H9IZS4,7091.H9IZV3,7091.H9J006,7091.H9J097,7091.H9J0K9,7091.H9J1K5,7091.H9J1V1,7091.H9J1V8,7091.H9J2W4,7091.H9J3Z9,7091.H9J430,7091.H9J475,7091.H9J549,709…	B3VBE3_BOMMO,FDL,H9IS09_BOMMO,H9IS34_BOMMO,H9ISA9_BOMMO,H9IUZ4_BOMMO,Spry,H9IVI9_BOMMO,H9IVN1_BOMMO,H9IVN3_BOMMO,H9IVZ7_BOMMO,H9IW79_BOMMO,H9IWR0_BOMMO,H9IWS6_BOMMO,H9IY07_BOMMO,H9IYS4_BOMMO,H9IYS8_BOMMO,H9IYZ5_BOMMO,H9IZ71_BOMMO,H9IZJ3_BOMMO,H9IZS4_BOMMO,H9IZV3_BOMMO,H9J006_BOMMO,H9J097_BOMMO,H9J0K9_BOMMO,H9J1K5_BOMMO,H9J1V1_BOMMO,H9J1V8_BOMMO,H9J2W4_BOMMO,H9J3Z9_BOMMO,Gs2,H9J475_BOMMO,H9J549_BO…
GO Component	GO:0034708	Methyltransferase complex	11	43	0.74	0.00075	7091.H9IUC3,7091.H9IZ17,7091.H9IZC6,7091.H9J5G7,7091.H9JES8,7091.H9JHU9,7091.H9JQV8,7091.H9JTQ3,7091.H9JTW6,7091.H9JY58,7091.M4B149	H9IUC3_BOMMO,H9IZ17_BOMMO,H9IZC6_BOMMO,H9J5G7_BOMMO,H9JES8_BOMMO,H9JHU9_BOMMO,H9JQV8_BOMMO,H9JTQ3_BOMMO,H9JTW6_BOMMO,E(Z),M4B149_BOMMO
GO Component	GO:1990234	Transferase complex	42	435	0.32	0.00075	7091.G9I6Y0,7091.H9ISG2,7091.H9ISH3,7091.H9IUC3,7091.H9IVH0,7091.H9IVI9,7091.H9IX88,7091.H9IZ17,7091.H9IZC6,7091.H9J0H1,7091.H9J191,7091.H9J1M6,7091.H9J2S8,7091.H9J3U0,7091.H9J5G7,7091.H9J5P6,7091.H9J5Q9,7091.H9J8K3,7091.H9J9A1,7091.H9JBK9,7091.H9JBS2,7091.H9JC07,7091.H9JES8,7091.H9JH99,7091.H9JHU9,7091.H9JIA7,7091.H9JIK9,7091.H9JJG2,7091.H9JJG3,7091.H9JKC3,7091.H9JLR1,7091.H9JQJ1,7091.H9JQJ5,709…	G9I6Y0_BOMMO,H9ISG2_BOMMO,H9ISH3_BOMMO,H9IUC3_BOMMO,H9IVH0_BOMMO,H9IVI9_BOMMO,H9IX88_BOMMO,H9IZ17_BOMMO,H9IZC6_BOMMO,H9J0H1_BOMMO,H9J191_BOMMO,H9J1M6_BOMMO,H9J2S8_BOMMO,H9J3U0_BOMMO,H9J5G7_BOMMO,H9J5P6_BOMMO,H9J5Q9_BOMMO,H9J8K3_BOMMO,H9J9A1_BOMMO,PC,H9JBS2_BOMMO,H9JC07_BOMMO,H9JES8_BOMMO,H9JH99_BOMMO,H9JHU9_BOMMO,H9JIA7_BOMMO,H9JIK9_BOMMO,H9JJG2_BOMMO,H9JJG3_BOMMO,H9JKC3_BOMMO,H9JLR1_BOMMO,H9JQJ1…
GO Component	GO:0071013	Catalytic step 2 spliceosome	17	107	0.53	0.0012	7091.H9ITD6,7091.H9ITE6,7091.H9IX16,7091.H9IYM9,7091.H9J060,7091.H9J3S6,7091.H9J621,7091.H9J6S1,7091.H9JEK7,7091.H9JEX6,7091.H9JFA5,7091.H9JL82,7091.H9JR74,7091.H9JRL7,7091.H9JUD6,7091.H9JV84,7091.H9JV91	H9ITD6_BOMMO,Ybp,H9IX16_BOMMO,H9IYM9_BOMMO,H9J060_BOMMO,H9J3S6_BOMMO,H9J621_BOMMO,H9J6S1_BOMMO,H9JEK7_BOMMO,H9JEX6_BOMMO,H9JFA5_BOMMO,H9JL82_BOMMO,H9JR74_BOMMO,H9JRL7_BOMMO,H9JUD6_BOMMO,H9JV84_BOMMO,H9JV91_BOMMO
GO Component	GO:0071011	Precatalytic spliceosome	18	121	0.5	0.0015	7091.H9ITD6,7091.H9ITE6,7091.H9IX16,7091.H9IYM9,7091.H9J060,7091.H9J6S1,7091.H9J9R7,7091.H9JEJ8,7091.H9JEK7,7091.H9JEX6,7091.H9JFA5,7091.H9JJC4,7091.H9JL82,7091.H9JR74,7091.H9JRL7,7091.H9JTU5,7091.H9JV84,7091.H9JV91	H9ITD6_BOMMO,Ybp,H9IX16_BOMMO,H9IYM9_BOMMO,H9J060_BOMMO,H9J6S1_BOMMO,H9J9R7_BOMMO,H9JEJ8_BOMMO,H9JEK7_BOMMO,H9JEX6_BOMMO,H9JFA5_BOMMO,H9JJC4_BOMMO,H9JL82_BOMMO,H9JR74_BOMMO,H9JRL7_BOMMO,H9JTU5_BOMMO,H9JV84_BOMMO,H9JV91_BOMMO
GO Component	GO:0035097	Histone methyltransferase complex	9	31	0.79	0.0016	7091.H9IUC3,7091.H9IZ17,7091.H9IZC6,7091.H9J5G7,7091.H9JES8,7091.H9JTQ3,7091.H9JTW6,7091.H9JY58,7091.M4B149	H9IUC3_BOMMO,H9IZ17_BOMMO,H9IZC6_BOMMO,H9J5G7_BOMMO,H9JES8_BOMMO,H9JTQ3_BOMMO,H9JTW6_BOMMO,E(Z),M4B149_BOMMO
GO Component	GO:0005856	Cytoskeleton	54	661	0.24	0.0032	7091.H9ISA2,7091.H9IU87,7091.H9IVA2,7091.H9IVI6,7091.H9IVN7,7091.H9IXX4,7091.H9IY87,7091.H9IYD1,7091.H9IYS0,7091.H9IZ24,7091.H9IZ57,7091.H9IZV3,7091.H9J0N4,7091.H9J1N8,7091.H9J251,7091.H9J2N2,7091.H9J4C1,7091.H9J4H6,7091.H9J521,7091.H9J5G7,7091.H9J714,7091.H9J803,7091.H9J8P2,7091.H9JC82,7091.H9JD81,7091.H9JDI0,7091.H9JDI7,7091.H9JEK1,7091.H9JEV9,7091.H9JEY1,7091.H9JGJ5,7091.H9JI12,7091.H9JIX0,709…	H9ISA2_BOMMO,H9IU87_BOMMO,H9IVA2_BOMMO,Spry,H9IVN7_BOMMO,H9IXX4_BOMMO,H9IY87_BOMMO,H9IYD1_BOMMO,H9IYS0_BOMMO,H9IZ24_BOMMO,Tua2,H9IZV3_BOMMO,H9J0N4_BOMMO,H9J1N8_BOMMO,H9J251_BOMMO,H9J2N2_BOMMO,H9J4C1_BOMMO,H9J4H6_BOMMO,H9J521_BOMMO,H9J5G7_BOMMO,H9J714_BOMMO,H9J803_BOMMO,H9J8P2_BOMMO,H9JC82_BOMMO,H9JD81_BOMMO,H9JDI0_BOMMO,H9JDI7_BOMMO,H9JEK1_BOMMO,H9JEV9_BOMMO,H9JEY1_BOMMO,H9JGJ5_BOMMO,H9JI12_BOMMO…
GO Component	GO:0000785	Chromatin	22	189	0.4	0.0057	7091.H9ISH7,7091.H9IX35,7091.H9J0S0,7091.H9J1M6,7091.H9J392,7091.H9J635,7091.H9J7N1,7091.H9J8P1,7091.H9J9R5,7091.H9JAK7,7091.H9JBC3,7091.H9JBK9,7091.H9JBX3,7091.H9JFR6,7091.H9JI79,7091.H9JIA7,7091.H9JKX9,7091.H9JPW7,7091.H9JTW6,7091.H9JWT3,7091.H9JX02,7091.H9JY58	H9ISH7_BOMMO,H9IX35_BOMMO,H9J0S0_BOMMO,H9J1M6_BOMMO,H9J392_BOMMO,H9J635_BOMMO,H9J7N1_BOMMO,H9J8P1_BOMMO,H9J9R5_BOMMO,H9JAK7_BOMMO,H9JBC3_BOMMO,PC,H9JBX3_BOMMO,H9JFR6_BOMMO,H9JI79_BOMMO,H9JIA7_BOMMO,H9JKX9_BOMMO,H9JPW7_BOMMO,H9JTW6_BOMMO,H9JWT3_BOMMO,H9JX02_BOMMO,E(Z)
GO Component	GO:0099080	Supramolecular complex	35	377	0.3	0.0059	7091.H9ITE6,7091.H9IU87,7091.H9IWA9,7091.H9IXX4,7091.H9IZ24,7091.H9IZ57,7091.H9J0N4,7091.H9J1L2,7091.H9J1L4,7091.H9J490,7091.H9J4H6,7091.H9J8P2,7091.H9J9R7,7091.H9JBI3,7091.H9JBT1,7091.H9JDK7,7091.H9JEV9,7091.H9JEY1,7091.H9JGJ5,7091.H9JHH0,7091.H9JIX0,7091.H9JJ33,7091.H9JJS7,7091.H9JL70,7091.H9JM29,7091.H9JNW1,7091.H9JSU9,7091.H9JTQ9,7091.H9JU25,7091.H9JUT4,7091.H9JV50,7091.H9JV53,7091.H9JV84,709…	Ybp,H9IU87_BOMMO,H9IWA9_BOMMO,H9IXX4_BOMMO,H9IZ24_BOMMO,Tua2,H9J0N4_BOMMO,H9J1L2_BOMMO,H9J1L4_BOMMO,H9J490_BOMMO,H9J4H6_BOMMO,H9J8P2_BOMMO,H9J9R7_BOMMO,H9JBI3_BOMMO,H9JBT1_BOMMO,H9JDK7_BOMMO,H9JEV9_BOMMO,H9JEY1_BOMMO,H9JGJ5_BOMMO,H9JHH0_BOMMO,H9JIX0_BOMMO,H9JJ33_BOMMO,Lasp,KATNA1,H9JM29_BOMMO,H9JNW1_BOMMO,H9JSU9_BOMMO,H9JTQ9_BOMMO,H9JU25_BOMMO,H9JUT4_BOMMO,H9JV50_BOMMO,H9JV53_BOMMO,H9JV84_BOMMO,H…
GO Component	GO:0005925	Focal adhesion	9	41	0.67	0.009	7091.H9IZV3,7091.H9J4C1,7091.H9JAW0,7091.H9JBI3,7091.H9JC63,7091.H9JES3,7091.H9JJS7,7091.H9JVK0,7091.H9JW17	H9IZV3_BOMMO,H9J4C1_BOMMO,H9JAW0_BOMMO,H9JBI3_BOMMO,H9JC63_BOMMO,H9JES3_BOMMO,Lasp,H9JVK0_BOMMO,H9JW17_BOMMO
GO Component	GO:0000118	Histone deacetylase complex	7	27	0.74	0.0174	7091.H9ISH7,7091.H9J635,7091.H9J8B7,7091.H9JBX3,7091.H9JK66,7091.H9JPW7,7091.H9JWT3	H9ISH7_BOMMO,H9J635_BOMMO,H9J8B7_BOMMO,H9JBX3_BOMMO,H9JK66_BOMMO,H9JPW7_BOMMO,H9JWT3_BOMMO
GO Component	GO:0045179	Apical cortex	10	57	0.57	0.0193	7091.H9IW79,7091.H9IWR0,7091.H9J1V1,7091.H9J7X5,7091.H9JED8,7091.H9JGN4,7091.H9JRG9,7091.H9JRM9,7091.H9JV53,7091.H9JVF8	H9IW79_BOMMO,H9IWR0_BOMMO,H9J1V1_BOMMO,H9J7X5_BOMMO,H9JED8_BOMMO,H9JGN4_BOMMO,H9JRG9_BOMMO,H9JRM9_BOMMO,H9JV53_BOMMO,H9JVF8_BOMMO
GO Component	GO:0005927	Muscle tendon junction	6	22	0.77	0.0323	7091.H9IZV3,7091.H9J4H6,7091.H9J7E8,7091.H9J7E9,7091.H9JBI3,7091.H9JQD8	H9IZV3_BOMMO,H9J4H6_BOMMO,H9J7E8_BOMMO,H9J7E9_BOMMO,H9JBI3_BOMMO,H9JQD8_BOMMO
GO Component	GO:0099572	Postsynaptic specialization	7	31	0.68	0.0324	7091.H9IUC0,7091.H9J1L2,7091.H9J1L4,7091.H9JDI0,7091.H9JI43,7091.H9JJG0,7091.H9JRG9	H9IUC0_BOMMO,H9J1L2_BOMMO,H9J1L4_BOMMO,H9JDI0_BOMMO,H9JI43_BOMMO,H9JJG0_BOMMO,H9JRG9_BOMMO
GO Component	GO:1990904	Ribonucleoprotein complex	41	524	0.22	0.0374	7091.H9ITD6,7091.H9ITE6,7091.H9IUZ7,7091.H9IWA9,7091.H9IX16,7091.H9IX17,7091.H9IYM9,7091.H9J060,7091.H9J1L2,7091.H9J1L4,7091.H9J3S6,7091.H9J4B4,7091.H9J5Z8,7091.H9J621,7091.H9J6S1,7091.H9J9R7,7091.H9JBE9,7091.H9JCR4,7091.H9JD43,7091.H9JDN4,7091.H9JEJ8,7091.H9JEK7,7091.H9JEX6,7091.H9JFA5,7091.H9JJC4,7091.H9JKX0,7091.H9JL82,7091.H9JP62,7091.H9JR74,7091.H9JRB1,7091.H9JRL7,7091.H9JSW3,7091.H9JTU5,709…	H9ITD6_BOMMO,Ybp,H9IUZ7_BOMMO,H9IWA9_BOMMO,H9IX16_BOMMO,RpL4,H9IYM9_BOMMO,H9J060_BOMMO,H9J1L2_BOMMO,H9J1L4_BOMMO,H9J3S6_BOMMO,H9J4B4_BOMMO,H9J5Z8_BOMMO,H9J621_BOMMO,H9J6S1_BOMMO,H9J9R7_BOMMO,H9JBE9_BOMMO,H9JCR4_BOMMO,H9JD43_BOMMO,H9JDN4_BOMMO,H9JEJ8_BOMMO,H9JEK7_BOMMO,H9JEX6_BOMMO,H9JFA5_BOMMO,H9JJC4_BOMMO,H9JKX0_BOMMO,H9JL82_BOMMO,H9JP62_BOMMO,H9JR74_BOMMO,H9JRB1_BOMMO,H9JRL7_BOMMO,H9JSW3_BOMMO,…
GO Component	GO:0031594	Neuromuscular junction	13	100	0.44	0.0377	7091.H9ISA9,7091.H9IUC0,7091.H9IWM3,7091.H9J1L2,7091.H9J1L4,7091.H9J9D6,7091.H9J9R7,7091.H9JDI0,7091.H9JEK1,7091.H9JGJ5,7091.H9JJG0,7091.H9JU25,7091.H9JY23	H9ISA9_BOMMO,H9IUC0_BOMMO,H9IWM3_BOMMO,H9J1L2_BOMMO,H9J1L4_BOMMO,H9J9D6_BOMMO,H9J9R7_BOMMO,H9JDI0_BOMMO,H9JEK1_BOMMO,H9JGJ5_BOMMO,H9JJG0_BOMMO,H9JU25_BOMMO,H9JY23_BOMMO
GO Component	GO:0099738	Cell cortex region	12	88	0.47	0.0383	7091.H9IW79,7091.H9IWR0,7091.H9J1V1,7091.H9J4H6,7091.H9J7X5,7091.H9J9R7,7091.H9JED8,7091.H9JGN4,7091.H9JRG9,7091.H9JRM9,7091.H9JV53,7091.H9JVF8	H9IW79_BOMMO,H9IWR0_BOMMO,H9J1V1_BOMMO,H9J4H6_BOMMO,H9J7X5_BOMMO,H9J9R7_BOMMO,H9JED8_BOMMO,H9JGN4_BOMMO,H9JRG9_BOMMO,H9JRM9_BOMMO,H9JV53_BOMMO,H9JVF8_BOMMO
GO Component	GO:0015629	Actin cytoskeleton	17	154	0.37	0.0386	7091.H9ISA2,7091.H9IVN7,7091.H9IXX4,7091.H9IYD1,7091.H9IZ24,7091.H9JC82,7091.H9JEK1,7091.H9JGJ5,7091.H9JIX0,7091.H9JJS8,7091.H9JK06,7091.H9JQ24,7091.H9JRG9,7091.H9JTJ4,7091.H9JTQ9,7091.H9JV53,7091.Q1HPS0	H9ISA2_BOMMO,H9IVN7_BOMMO,H9IXX4_BOMMO,H9IYD1_BOMMO,H9IZ24_BOMMO,H9JC82_BOMMO,H9JEK1_BOMMO,H9JGJ5_BOMMO,H9JIX0_BOMMO,H9JJS8_BOMMO,H9JK06_BOMMO,H9JQ24_BOMMO,H9JRG9_BOMMO,H9JTJ4_BOMMO,H9JTQ9_BOMMO,H9JV53_BOMMO,MLC-2
GO Component	GO:0016020	Membrane	194	3422	0.08	0.0412	7091.B3VBE3,7091.C7AQZ4,7091.D3GGI9,7091.F8UN44,7091.G9I6Y0,7091.H9IS09,7091.H9IS34,7091.H9ISA9,7091.H9ISF3,7091.H9ISG2,7091.H9ISH3,7091.H9IU23,7091.H9IU72,7091.H9IUZ3,7091.H9IUZ4,7091.H9IV93,7091.H9IVD1,7091.H9IVI6,7091.H9IVI9,7091.H9IVM8,7091.H9IVN1,7091.H9IVN3,7091.H9IVZ7,7091.H9IW29,7091.H9IW79,7091.H9IWM3,7091.H9IWR0,7091.H9IWS6,7091.H9IX28,7091.H9IX62,7091.H9IXQ1,7091.H9IY07,7091.H9IYD3,709…	B3VBE3_BOMMO,DnaJ-6,FDL,HSP70,G9I6Y0_BOMMO,H9IS09_BOMMO,H9IS34_BOMMO,H9ISA9_BOMMO,H9ISF3_BOMMO,H9ISG2_BOMMO,H9ISH3_BOMMO,H9IU23_BOMMO,H9IU72_BOMMO,H9IUZ3_BOMMO,H9IUZ4_BOMMO,H9IV93_BOMMO,H9IVD1_BOMMO,Spry,H9IVI9_BOMMO,H9IVM8_BOMMO,H9IVN1_BOMMO,H9IVN3_BOMMO,H9IVZ7_BOMMO,H9IW29_BOMMO,H9IW79_BOMMO,H9IWM3_BOMMO,H9IWR0_BOMMO,H9IWS6_BOMMO,H9IX28_BOMMO,H9IX62_BOMMO,H9IXQ1_BOMMO,H9IY07_BOMMO,H9IYD3_BOMMO,…
GO Component	GO:0035770	Ribonucleoprotein granule	12	90	0.46	0.0425	7091.H9ITE6,7091.H9IWA9,7091.H9J1L2,7091.H9J1L4,7091.H9J9R7,7091.H9JDK7,7091.H9JHH0,7091.H9JNW1,7091.H9JSU9,7091.H9JU25,7091.H9JV84,7091.H9JY66	Ybp,H9IWA9_BOMMO,H9J1L2_BOMMO,H9J1L4_BOMMO,H9J9R7_BOMMO,H9JDK7_BOMMO,H9JHH0_BOMMO,H9JNW1_BOMMO,H9JSU9_BOMMO,H9JU25_BOMMO,H9JV84_BOMMO,H9JY66_BOMMO
GO Component	GO:0044666	MLL3/4 complex	4	9	0.98	0.0438	7091.H9IZ17,7091.H9IZC6,7091.H9JES8,7091.H9JTQ3	H9IZ17_BOMMO,H9IZC6_BOMMO,H9JES8_BOMMO,H9JTQ3_BOMMO
GO Component	GO:0016324	Apical plasma membrane	11	79	0.47	0.0457	7091.H9J1V1,7091.H9J6G3,7091.H9J7E8,7091.H9J7E9,7091.H9J8D7,7091.H9J934,7091.H9JEK1,7091.H9JM06,7091.H9JRL1,7091.H9JSH1,7091.H9JSH2	H9J1V1_BOMMO,H9J6G3_BOMMO,H9J7E8_BOMMO,H9J7E9_BOMMO,H9J8D7_BOMMO,H9J934_BOMMO,H9JEK1_BOMMO,H9JM06_BOMMO,H9JRL1_BOMMO,H9JSH1_BOMMO,H9JSH2_BOMMO
STRING clusters	CL:1986	mRNA Splicing	22	142	0.52	0.0097	7091.H9IX16,7091.H9IYM9,7091.H9J060,7091.H9J3S6,7091.H9J476,7091.H9J621,7091.H9J9K8,7091.H9JCU9,7091.H9JEK7,7091.H9JEX6,7091.H9JFA5,7091.H9JHZ6,7091.H9JKX0,7091.H9JL82,7091.H9JP62,7091.H9JR74,7091.H9JRB1,7091.H9JRL7,7091.H9JTU5,7091.H9JV67,7091.H9JV91,7091.H9JWD7	H9IX16_BOMMO,H9IYM9_BOMMO,H9J060_BOMMO,H9J3S6_BOMMO,H9J476_BOMMO,H9J621_BOMMO,H9J9K8_BOMMO,H9JCU9_BOMMO,H9JEK7_BOMMO,H9JEX6_BOMMO,H9JFA5_BOMMO,H9JHZ6_BOMMO,H9JKX0_BOMMO,H9JL82_BOMMO,H9JP62_BOMMO,H9JR74_BOMMO,H9JRB1_BOMMO,H9JRL7_BOMMO,H9JTU5_BOMMO,H9JV67_BOMMO,H9JV91_BOMMO,H9JWD7_BOMMO
STRING clusters	CL:1987	mRNA Splicing	21	136	0.52	0.0097	7091.H9IX16,7091.H9IYM9,7091.H9J060,7091.H9J3S6,7091.H9J621,7091.H9J9K8,7091.H9JCU9,7091.H9JEK7,7091.H9JEX6,7091.H9JFA5,7091.H9JHZ6,7091.H9JKX0,7091.H9JL82,7091.H9JP62,7091.H9JR74,7091.H9JRB1,7091.H9JRL7,7091.H9JTU5,7091.H9JV67,7091.H9JV91,7091.H9JWD7	H9IX16_BOMMO,H9IYM9_BOMMO,H9J060_BOMMO,H9J3S6_BOMMO,H9J621_BOMMO,H9J9K8_BOMMO,H9JCU9_BOMMO,H9JEK7_BOMMO,H9JEX6_BOMMO,H9JFA5_BOMMO,H9JHZ6_BOMMO,H9JKX0_BOMMO,H9JL82_BOMMO,H9JP62_BOMMO,H9JR74_BOMMO,H9JRB1_BOMMO,H9JRL7_BOMMO,H9JTU5_BOMMO,H9JV67_BOMMO,H9JV91_BOMMO,H9JWD7_BOMMO
STRING clusters	CL:1988	Spliceosomal complex, and Helicase associated domain (HA2) Add an annotation	19	121	0.53	0.0124	7091.H9IYM9,7091.H9J060,7091.H9J3S6,7091.H9J621,7091.H9J9K8,7091.H9JCU9,7091.H9JEK7,7091.H9JEX6,7091.H9JFA5,7091.H9JHZ6,7091.H9JKX0,7091.H9JL82,7091.H9JP62,7091.H9JR74,7091.H9JRB1,7091.H9JRL7,7091.H9JTU5,7091.H9JV91,7091.H9JWD7	H9IYM9_BOMMO,H9J060_BOMMO,H9J3S6_BOMMO,H9J621_BOMMO,H9J9K8_BOMMO,H9JCU9_BOMMO,H9JEK7_BOMMO,H9JEX6_BOMMO,H9JFA5_BOMMO,H9JHZ6_BOMMO,H9JKX0_BOMMO,H9JL82_BOMMO,H9JP62_BOMMO,H9JR74_BOMMO,H9JRB1_BOMMO,H9JRL7_BOMMO,H9JTU5_BOMMO,H9JV91_BOMMO,H9JWD7_BOMMO
STRING clusters	CL:2111	Prp19 complex, and mRNA Splicing - Major Pathway	11	43	0.74	0.0135	7091.H9IYM9,7091.H9J060,7091.H9J3S6,7091.H9J621,7091.H9J9K8,7091.H9JEX6,7091.H9JFA5,7091.H9JHZ6,7091.H9JL82,7091.H9JP62,7091.H9JRB1	H9IYM9_BOMMO,H9J060_BOMMO,H9J3S6_BOMMO,H9J621_BOMMO,H9J9K8_BOMMO,H9JEX6_BOMMO,H9JFA5_BOMMO,H9JHZ6_BOMMO,H9JL82_BOMMO,H9JP62_BOMMO,H9JRB1_BOMMO
STRING clusters	CL:4356	Mixed, incl. Chromatin organization, and PKMTs methylate histone lysines	23	184	0.43	0.0266	7091.H9ISH7,7091.H9IU85,7091.H9IZ17,7091.H9J0S0,7091.H9J1M6,7091.H9J2R6,7091.H9J5L8,7091.H9J8B7,7091.H9J8C8,7091.H9J8P1,7091.H9JBC3,7091.H9JBK9,7091.H9JEJ5,7091.H9JES8,7091.H9JJG2,7091.H9JK66,7091.H9JTW6,7091.H9JU25,7091.H9JVK2,7091.H9JVU2,7091.H9JWT3,7091.H9JX94,7091.H9JY58	H9ISH7_BOMMO,H9IU85_BOMMO,H9IZ17_BOMMO,H9J0S0_BOMMO,H9J1M6_BOMMO,H9J2R6_BOMMO,H9J5L8_BOMMO,H9J8B7_BOMMO,H9J8C8_BOMMO,H9J8P1_BOMMO,H9JBC3_BOMMO,PC,H9JEJ5_BOMMO,H9JES8_BOMMO,H9JJG2_BOMMO,H9JK66_BOMMO,H9JTW6_BOMMO,H9JU25_BOMMO,H9JVK2_BOMMO,H9JVU2_BOMMO,H9JWT3_BOMMO,H9JX94_BOMMO,E(Z)
STRING clusters	CL:4357	Chromatin remodeling, and Histone modification	19	135	0.48	0.0266	7091.H9ISH7,7091.H9IU85,7091.H9IZ17,7091.H9J0S0,7091.H9J1M6,7091.H9J2R6,7091.H9J5L8,7091.H9J8B7,7091.H9J8P1,7091.H9JBC3,7091.H9JEJ5,7091.H9JES8,7091.H9JJG2,7091.H9JK66,7091.H9JTW6,7091.H9JU25,7091.H9JVU2,7091.H9JWT3,7091.H9JX94	H9ISH7_BOMMO,H9IU85_BOMMO,H9IZ17_BOMMO,H9J0S0_BOMMO,H9J1M6_BOMMO,H9J2R6_BOMMO,H9J5L8_BOMMO,H9J8B7_BOMMO,H9J8P1_BOMMO,H9JBC3_BOMMO,H9JEJ5_BOMMO,H9JES8_BOMMO,H9JJG2_BOMMO,H9JK66_BOMMO,H9JTW6_BOMMO,H9JU25_BOMMO,H9JVU2_BOMMO,H9JWT3_BOMMO,H9JX94_BOMMO
STRING clusters	CL:1989	Spliceosomal complex	17	115	0.5	0.029	7091.H9IYM9,7091.H9J060,7091.H9J3S6,7091.H9J621,7091.H9J9K8,7091.H9JEK7,7091.H9JEX6,7091.H9JFA5,7091.H9JHZ6,7091.H9JL82,7091.H9JP62,7091.H9JR74,7091.H9JRB1,7091.H9JRL7,7091.H9JTU5,7091.H9JV91,7091.H9JWD7	H9IYM9_BOMMO,H9J060_BOMMO,H9J3S6_BOMMO,H9J621_BOMMO,H9J9K8_BOMMO,H9JEK7_BOMMO,H9JEX6_BOMMO,H9JFA5_BOMMO,H9JHZ6_BOMMO,H9JL82_BOMMO,H9JP62_BOMMO,H9JR74_BOMMO,H9JRB1_BOMMO,H9JRL7_BOMMO,H9JTU5_BOMMO,H9JV91_BOMMO,H9JWD7_BOMMO
STRING clusters	CL:1994	Spliceosomal complex	16	110	0.49	0.0482	7091.H9IYM9,7091.H9J060,7091.H9J3S6,7091.H9J621,7091.H9J9K8,7091.H9JEK7,7091.H9JEX6,7091.H9JFA5,7091.H9JHZ6,7091.H9JL82,7091.H9JP62,7091.H9JR74,7091.H9JRB1,7091.H9JRL7,7091.H9JTU5,7091.H9JV91	H9IYM9_BOMMO,H9J060_BOMMO,H9J3S6_BOMMO,H9J621_BOMMO,H9J9K8_BOMMO,H9JEK7_BOMMO,H9JEX6_BOMMO,H9JFA5_BOMMO,H9JHZ6_BOMMO,H9JL82_BOMMO,H9JP62_BOMMO,H9JR74_BOMMO,H9JRB1_BOMMO,H9JRL7_BOMMO,H9JTU5_BOMMO,H9JV91_BOMMO
Reactome	MAP-162582	Signal Transduction	120	1481	0.24	8.11e-06	7091.B3VBE3,7091.G9I6Y0,7091.H9IS34,7091.H9ISA2,7091.H9ISH3,7091.H9IT82,7091.H9ITJ3,7091.H9ITJ4,7091.H9ITQ9,7091.H9IUC3,7091.H9IV02,7091.H9IVI6,7091.H9IVL3,7091.H9IVZ7,7091.H9IWB7,7091.H9IWR0,7091.H9IWV6,7091.H9IXF4,7091.H9IYS4,7091.H9IYY4,7091.H9IZ17,7091.H9IZ57,7091.H9IZJ3,7091.H9IZV3,7091.H9J091,7091.H9J0B0,7091.H9J0P2,7091.H9J0T4,7091.H9J127,7091.H9J1N8,7091.H9J270,7091.H9J375,7091.H9J3U1,709…	B3VBE3_BOMMO,G9I6Y0_BOMMO,H9IS34_BOMMO,H9ISA2_BOMMO,H9ISH3_BOMMO,H9IT82_BOMMO,H9ITJ3_BOMMO,H9ITJ4_BOMMO,H9ITQ9_BOMMO,H9IUC3_BOMMO,H9IV02_BOMMO,Spry,H9IVL3_BOMMO,H9IVZ7_BOMMO,H9IWB7_BOMMO,H9IWR0_BOMMO,H9IWV6_BOMMO,H9IXF4_BOMMO,H9IYS4_BOMMO,H9IYY4_BOMMO,H9IZ17_BOMMO,Tua2,H9IZJ3_BOMMO,H9IZV3_BOMMO,H9J091_BOMMO,H9J0B0_BOMMO,H9J0P2_BOMMO,H9J0T4_BOMMO,H9J127_BOMMO,H9J1N8_BOMMO,H9J270_BOMMO,H9J375_BOMMO…
Reactome	MAP-73857	RNA Polymerase II Transcription	79	877	0.29	3.61e-05	7091.H9ISH7,7091.H9ITQ9,7091.H9IU36,7091.H9IUC3,7091.H9IVH0,7091.H9IWI9,7091.H9IWS3,7091.H9IX21,7091.H9IX91,7091.H9IYL7,7091.H9IZ17,7091.H9J0Q0,7091.H9J0T4,7091.H9J198,7091.H9J1H8,7091.H9J1M6,7091.H9J1Q9,7091.H9J2I4,7091.H9J3Z9,7091.H9J521,7091.H9J5U6,7091.H9J673,7091.H9J6Q5,7091.H9J6T9,7091.H9J7D1,7091.H9J7N1,7091.H9J7T3,7091.H9J844,7091.H9J892,7091.H9J8B7,7091.H9J8C8,7091.H9J965,7091.H9J966,709…	H9ISH7_BOMMO,H9ITQ9_BOMMO,H9IU36_BOMMO,H9IUC3_BOMMO,H9IVH0_BOMMO,H9IWI9_BOMMO,H9IWS3_BOMMO,H9IX21_BOMMO,H9IX91_BOMMO,H9IYL7_BOMMO,H9IZ17_BOMMO,H9J0Q0_BOMMO,H9J0T4_BOMMO,H9J198_BOMMO,H9J1H8_BOMMO,H9J1M6_BOMMO,H9J1Q9_BOMMO,H9J2I4_BOMMO,H9J3Z9_BOMMO,H9J521_BOMMO,Hth,H9J673_BOMMO,H9J6Q5_BOMMO,H9J6T9_BOMMO,H9J7D1_BOMMO,H9J7N1_BOMMO,H9J7T3_BOMMO,H9J844_BOMMO,H9J892_BOMMO,H9J8B7_BOMMO,H9J8C8_BOMMO,H9J96…
Reactome	MAP-74160	Gene expression (Transcription)	94	1110	0.26	3.61e-05	7091.H9ISH7,7091.H9ITQ9,7091.H9IU36,7091.H9IU85,7091.H9IUC3,7091.H9IUZ7,7091.H9IVH0,7091.H9IWI9,7091.H9IWS1,7091.H9IWS3,7091.H9IX21,7091.H9IX35,7091.H9IX91,7091.H9IYL7,7091.H9IZ17,7091.H9IZY2,7091.H9J0N2,7091.H9J0Q0,7091.H9J0T4,7091.H9J198,7091.H9J1H8,7091.H9J1M6,7091.H9J1Q9,7091.H9J2I4,7091.H9J3Z9,7091.H9J521,7091.H9J5U6,7091.H9J673,7091.H9J6Q5,7091.H9J6T9,7091.H9J7D1,7091.H9J7F8,7091.H9J7N1,709…	H9ISH7_BOMMO,H9ITQ9_BOMMO,H9IU36_BOMMO,H9IU85_BOMMO,H9IUC3_BOMMO,H9IUZ7_BOMMO,H9IVH0_BOMMO,H9IWI9_BOMMO,H9IWS1_BOMMO,H9IWS3_BOMMO,H9IX21_BOMMO,H9IX35_BOMMO,H9IX91_BOMMO,H9IYL7_BOMMO,H9IZ17_BOMMO,H9IZY2_BOMMO,H9J0N2_BOMMO,H9J0Q0_BOMMO,H9J0T4_BOMMO,H9J198_BOMMO,H9J1H8_BOMMO,H9J1M6_BOMMO,H9J1Q9_BOMMO,H9J2I4_BOMMO,H9J3Z9_BOMMO,H9J521_BOMMO,Hth,H9J673_BOMMO,H9J6Q5_BOMMO,H9J6T9_BOMMO,H9J7D1_BOMMO,H9J7F…
Reactome	MAP-212436	Generic Transcription Pathway	64	756	0.26	0.003	7091.H9ISH7,7091.H9ITQ9,7091.H9IUC3,7091.H9IVH0,7091.H9IWI9,7091.H9IWS3,7091.H9IX21,7091.H9IX91,7091.H9IYL7,7091.H9IZ17,7091.H9J0Q0,7091.H9J0T4,7091.H9J198,7091.H9J1M6,7091.H9J2I4,7091.H9J3Z9,7091.H9J521,7091.H9J5U6,7091.H9J673,7091.H9J6Q5,7091.H9J7D1,7091.H9J7T3,7091.H9J844,7091.H9J892,7091.H9J8B7,7091.H9J8C8,7091.H9J965,7091.H9J966,7091.H9J9H8,7091.H9JAJ9,7091.H9JAY1,7091.H9JBK9,7091.H9JBS2,709…	H9ISH7_BOMMO,H9ITQ9_BOMMO,H9IUC3_BOMMO,H9IVH0_BOMMO,H9IWI9_BOMMO,H9IWS3_BOMMO,H9IX21_BOMMO,H9IX91_BOMMO,H9IYL7_BOMMO,H9IZ17_BOMMO,H9J0Q0_BOMMO,H9J0T4_BOMMO,H9J198_BOMMO,H9J1M6_BOMMO,H9J2I4_BOMMO,H9J3Z9_BOMMO,H9J521_BOMMO,Hth,H9J673_BOMMO,H9J6Q5_BOMMO,H9J7D1_BOMMO,H9J7T3_BOMMO,H9J844_BOMMO,H9J892_BOMMO,H9J8B7_BOMMO,H9J8C8_BOMMO,H9J965_BOMMO,H9J966_BOMMO,H9J9H8_BOMMO,NGR-A13,H9JAY1_BOMMO,PC,H9JBS2_…
Reactome	MAP-194315	Signaling by Rho GTPases	41	443	0.3	0.0175	7091.H9IS34,7091.H9ISA2,7091.H9ITJ3,7091.H9ITJ4,7091.H9IWB7,7091.H9IWR0,7091.H9IZ57,7091.H9J091,7091.H9J1N8,7091.H9J4C1,7091.H9J4H6,7091.H9J5B4,7091.H9J6N4,7091.H9J759,7091.H9J9H8,7091.H9JBI3,7091.H9JD81,7091.H9JDI0,7091.H9JDI4,7091.H9JDN9,7091.H9JEA0,7091.H9JEK1,7091.H9JG59,7091.H9JGJ5,7091.H9JIX0,7091.H9JJ33,7091.H9JJ57,7091.H9JK06,7091.H9JM29,7091.H9JP99,7091.H9JQK8,7091.H9JRM9,7091.H9JRU4,709…	H9IS34_BOMMO,H9ISA2_BOMMO,H9ITJ3_BOMMO,H9ITJ4_BOMMO,H9IWB7_BOMMO,H9IWR0_BOMMO,Tua2,H9J091_BOMMO,H9J1N8_BOMMO,H9J4C1_BOMMO,H9J4H6_BOMMO,H9J5B4_BOMMO,H9J6N4_BOMMO,H9J759_BOMMO,H9J9H8_BOMMO,H9JBI3_BOMMO,H9JD81_BOMMO,H9JDI0_BOMMO,H9JDI4_BOMMO,H9JDN9_BOMMO,H9JEA0_BOMMO,H9JEK1_BOMMO,H9JG59_BOMMO,H9JGJ5_BOMMO,H9JIX0_BOMMO,H9JJ33_BOMMO,H9JJ57_BOMMO,H9JK06_BOMMO,H9JM29_BOMMO,H9JP99_BOMMO,H9JQK8_BOMMO,H9JR…
Reactome	MAP-9716542	Signaling by Rho GTPases, Miro GTPases and RHOBTB3	41	450	0.29	0.02	7091.H9IS34,7091.H9ISA2,7091.H9ITJ3,7091.H9ITJ4,7091.H9IWB7,7091.H9IWR0,7091.H9IZ57,7091.H9J091,7091.H9J1N8,7091.H9J4C1,7091.H9J4H6,7091.H9J5B4,7091.H9J6N4,7091.H9J759,7091.H9J9H8,7091.H9JBI3,7091.H9JD81,7091.H9JDI0,7091.H9JDI4,7091.H9JDN9,7091.H9JEA0,7091.H9JEK1,7091.H9JG59,7091.H9JGJ5,7091.H9JIX0,7091.H9JJ33,7091.H9JJ57,7091.H9JK06,7091.H9JM29,7091.H9JP99,7091.H9JQK8,7091.H9JRM9,7091.H9JRU4,709…	H9IS34_BOMMO,H9ISA2_BOMMO,H9ITJ3_BOMMO,H9ITJ4_BOMMO,H9IWB7_BOMMO,H9IWR0_BOMMO,Tua2,H9J091_BOMMO,H9J1N8_BOMMO,H9J4C1_BOMMO,H9J4H6_BOMMO,H9J5B4_BOMMO,H9J6N4_BOMMO,H9J759_BOMMO,H9J9H8_BOMMO,H9JBI3_BOMMO,H9JD81_BOMMO,H9JDI0_BOMMO,H9JDI4_BOMMO,H9JDN9_BOMMO,H9JEA0_BOMMO,H9JEK1_BOMMO,H9JG59_BOMMO,H9JGJ5_BOMMO,H9JIX0_BOMMO,H9JJ33_BOMMO,H9JJ57_BOMMO,H9JK06_BOMMO,H9JM29_BOMMO,H9JP99_BOMMO,H9JQK8_BOMMO,H9JR…
COMPARTMENTS	GOCC:0110165	Cellular anatomical entity	573	9712	0.1	2.82e-20	7091.B3VBE3,7091.C0H6L2,7091.C0H6N5,7091.C0H6Z3,7091.C7AQZ4,7091.D3GGI9,7091.E9JEG9,7091.E9JEH2,7091.E9JEI1,7091.F8UN44,7091.G5EI84,7091.G9I6Y0,7091.H9IS09,7091.H9IS34,7091.H9ISA2,7091.H9ISA9,7091.H9ISF3,7091.H9ISG2,7091.H9ISG9,7091.H9ISH3,7091.H9ISH7,7091.H9ISK2,7091.H9IT28,7091.H9IT63,7091.H9IT82,7091.H9ITD6,7091.H9ITE6,7091.H9ITJ3,7091.H9ITJ4,7091.H9ITQ9,7091.H9IU11,7091.H9IU23,7091.H9IU36,709…	B3VBE3_BOMMO,BmorCPR21,BmorCPR43,BmorCPT3,DnaJ-6,FDL,E9JEG9_BOMMO,Dapk,E9JEI1_BOMMO,HSP70,croc,G9I6Y0_BOMMO,H9IS09_BOMMO,H9IS34_BOMMO,H9ISA2_BOMMO,H9ISA9_BOMMO,H9ISF3_BOMMO,H9ISG2_BOMMO,H9ISG9_BOMMO,H9ISH3_BOMMO,H9ISH7_BOMMO,H9ISK2_BOMMO,H9IT28_BOMMO,H9IT63_BOMMO,H9IT82_BOMMO,H9ITD6_BOMMO,Ybp,H9ITJ3_BOMMO,H9ITJ4_BOMMO,H9ITQ9_BOMMO,H9IU11_BOMMO,H9IU23_BOMMO,H9IU36_BOMMO,H9IU72_BOMMO,H9IU85_BOMMO,H…
COMPARTMENTS	GOCC:0005634	Nucleus	179	1898	0.31	1.36e-16	7091.E9JEG9,7091.G5EI84,7091.H9ISH7,7091.H9IT28,7091.H9IT82,7091.H9ITD6,7091.H9ITE6,7091.H9ITQ9,7091.H9IU36,7091.H9IU85,7091.H9IUC3,7091.H9IVD1,7091.H9IW29,7091.H9IWA9,7091.H9IWF9,7091.H9IWH0,7091.H9IWI9,7091.H9IWS3,7091.H9IWV6,7091.H9IWY0,7091.H9IWY2,7091.H9IX16,7091.H9IX35,7091.H9IX88,7091.H9IY97,7091.H9IYL7,7091.H9IYM9,7091.H9IYS7,7091.H9IZ17,7091.H9IZC6,7091.H9IZU1,7091.H9IZY2,7091.H9J0B0,709…	E9JEG9_BOMMO,croc,H9ISH7_BOMMO,H9IT28_BOMMO,H9IT82_BOMMO,H9ITD6_BOMMO,Ybp,H9ITQ9_BOMMO,H9IU36_BOMMO,H9IU85_BOMMO,H9IUC3_BOMMO,H9IVD1_BOMMO,H9IW29_BOMMO,H9IWA9_BOMMO,H9IWF9_BOMMO,H9IWH0_BOMMO,H9IWI9_BOMMO,H9IWS3_BOMMO,H9IWV6_BOMMO,H9IWY0_BOMMO,H9IWY2_BOMMO,H9IX16_BOMMO,H9IX35_BOMMO,H9IX88_BOMMO,H9IY97_BOMMO,H9IYL7_BOMMO,H9IYM9_BOMMO,H9IYS7_BOMMO,H9IZ17_BOMMO,H9IZC6_BOMMO,H9IZU1_BOMMO,H9IZY2_BOMMO,…
COMPARTMENTS	GOCC:0005622	Intracellular	445	6978	0.14	1.65e-16	7091.B3VBE3,7091.C7AQZ4,7091.D3GGI9,7091.E9JEG9,7091.E9JEH2,7091.E9JEI1,7091.F8UN44,7091.G5EI84,7091.G9I6Y0,7091.H9ISA2,7091.H9ISA9,7091.H9ISG2,7091.H9ISH3,7091.H9ISH7,7091.H9ISK2,7091.H9IT28,7091.H9IT63,7091.H9IT82,7091.H9ITD6,7091.H9ITE6,7091.H9ITQ9,7091.H9ITT1,7091.H9IU11,7091.H9IU23,7091.H9IU36,7091.H9IU72,7091.H9IU85,7091.H9IU87,7091.H9IUC3,7091.H9IUZ3,7091.H9IUZ7,7091.H9IV02,7091.H9IV93,709…	B3VBE3_BOMMO,DnaJ-6,FDL,E9JEG9_BOMMO,Dapk,E9JEI1_BOMMO,HSP70,croc,G9I6Y0_BOMMO,H9ISA2_BOMMO,H9ISA9_BOMMO,H9ISG2_BOMMO,H9ISH3_BOMMO,H9ISH7_BOMMO,H9ISK2_BOMMO,H9IT28_BOMMO,H9IT63_BOMMO,H9IT82_BOMMO,H9ITD6_BOMMO,Ybp,H9ITQ9_BOMMO,H9ITT1_BOMMO,H9IU11_BOMMO,H9IU23_BOMMO,H9IU36_BOMMO,H9IU72_BOMMO,H9IU85_BOMMO,H9IU87_BOMMO,H9IUC3_BOMMO,H9IUZ3_BOMMO,H9IUZ7_BOMMO,H9IV02_BOMMO,H9IV93_BOMMO,H9IVA2_BOMMO,H9IV…
COMPARTMENTS	GOCC:0043229	Intracellular organelle	329	4938	0.15	9.95e-12	7091.B3VBE3,7091.C7AQZ4,7091.D3GGI9,7091.E9JEG9,7091.F8UN44,7091.G5EI84,7091.G9I6Y0,7091.H9ISA2,7091.H9ISG2,7091.H9ISH3,7091.H9ISH7,7091.H9IT28,7091.H9IT63,7091.H9IT82,7091.H9ITD6,7091.H9ITE6,7091.H9ITQ9,7091.H9IU11,7091.H9IU23,7091.H9IU36,7091.H9IU72,7091.H9IU85,7091.H9IU87,7091.H9IUC3,7091.H9IUZ3,7091.H9IVA2,7091.H9IVD1,7091.H9IVM8,7091.H9IVZ7,7091.H9IW29,7091.H9IWA9,7091.H9IWF9,7091.H9IWH0,709…	B3VBE3_BOMMO,DnaJ-6,FDL,E9JEG9_BOMMO,HSP70,croc,G9I6Y0_BOMMO,H9ISA2_BOMMO,H9ISG2_BOMMO,H9ISH3_BOMMO,H9ISH7_BOMMO,H9IT28_BOMMO,H9IT63_BOMMO,H9IT82_BOMMO,H9ITD6_BOMMO,Ybp,H9ITQ9_BOMMO,H9IU11_BOMMO,H9IU23_BOMMO,H9IU36_BOMMO,H9IU72_BOMMO,H9IU85_BOMMO,H9IU87_BOMMO,H9IUC3_BOMMO,H9IUZ3_BOMMO,H9IVA2_BOMMO,H9IVD1_BOMMO,H9IVM8_BOMMO,H9IVZ7_BOMMO,H9IW29_BOMMO,H9IWA9_BOMMO,H9IWF9_BOMMO,H9IWH0_BOMMO,H9IWI9_BO…
COMPARTMENTS	GOCC:0043231	Intracellular membrane-bounded organelle	259	3596	0.19	1.12e-11	7091.B3VBE3,7091.C7AQZ4,7091.D3GGI9,7091.E9JEG9,7091.F8UN44,7091.G5EI84,7091.G9I6Y0,7091.H9ISG2,7091.H9ISH3,7091.H9ISH7,7091.H9IT28,7091.H9IT63,7091.H9IT82,7091.H9ITD6,7091.H9ITE6,7091.H9ITQ9,7091.H9IU11,7091.H9IU23,7091.H9IU36,7091.H9IU72,7091.H9IU85,7091.H9IUC3,7091.H9IUZ3,7091.H9IVD1,7091.H9IVM8,7091.H9IW29,7091.H9IWA9,7091.H9IWF9,7091.H9IWH0,7091.H9IWI9,7091.H9IWR6,7091.H9IWS3,7091.H9IWV6,709…	B3VBE3_BOMMO,DnaJ-6,FDL,E9JEG9_BOMMO,HSP70,croc,G9I6Y0_BOMMO,H9ISG2_BOMMO,H9ISH3_BOMMO,H9ISH7_BOMMO,H9IT28_BOMMO,H9IT63_BOMMO,H9IT82_BOMMO,H9ITD6_BOMMO,Ybp,H9ITQ9_BOMMO,H9IU11_BOMMO,H9IU23_BOMMO,H9IU36_BOMMO,H9IU72_BOMMO,H9IU85_BOMMO,H9IUC3_BOMMO,H9IUZ3_BOMMO,H9IVD1_BOMMO,H9IVM8_BOMMO,H9IW29_BOMMO,H9IWA9_BOMMO,H9IWF9_BOMMO,H9IWH0_BOMMO,H9IWI9_BOMMO,H9IWR6_BOMMO,H9IWS3_BOMMO,H9IWV6_BOMMO,H9IWY0_BO…
COMPARTMENTS	GOCC:0043226	Organelle	342	5234	0.15	1.78e-11	7091.B3VBE3,7091.C7AQZ4,7091.D3GGI9,7091.E9JEG9,7091.F8UN44,7091.G5EI84,7091.G9I6Y0,7091.H9ISA2,7091.H9ISF3,7091.H9ISG2,7091.H9ISH3,7091.H9ISH7,7091.H9ISK2,7091.H9IT28,7091.H9IT63,7091.H9IT82,7091.H9ITD6,7091.H9ITE6,7091.H9ITQ9,7091.H9IU11,7091.H9IU23,7091.H9IU36,7091.H9IU72,7091.H9IU85,7091.H9IU87,7091.H9IUC3,7091.H9IUZ3,7091.H9IVA2,7091.H9IVD1,7091.H9IVM8,7091.H9IVZ7,7091.H9IW00,7091.H9IW29,709…	B3VBE3_BOMMO,DnaJ-6,FDL,E9JEG9_BOMMO,HSP70,croc,G9I6Y0_BOMMO,H9ISA2_BOMMO,H9ISF3_BOMMO,H9ISG2_BOMMO,H9ISH3_BOMMO,H9ISH7_BOMMO,H9ISK2_BOMMO,H9IT28_BOMMO,H9IT63_BOMMO,H9IT82_BOMMO,H9ITD6_BOMMO,Ybp,H9ITQ9_BOMMO,H9IU11_BOMMO,H9IU23_BOMMO,H9IU36_BOMMO,H9IU72_BOMMO,H9IU85_BOMMO,H9IU87_BOMMO,H9IUC3_BOMMO,H9IUZ3_BOMMO,H9IVA2_BOMMO,H9IVD1_BOMMO,H9IVM8_BOMMO,H9IVZ7_BOMMO,H9IW00_BOMMO,H9IW29_BOMMO,H9IWA9_BO…
COMPARTMENTS	GOCC:0043227	Membrane-bounded organelle	280	4050	0.17	4.51e-11	7091.B3VBE3,7091.C7AQZ4,7091.D3GGI9,7091.E9JEG9,7091.F8UN44,7091.G5EI84,7091.G9I6Y0,7091.H9ISF3,7091.H9ISG2,7091.H9ISH3,7091.H9ISH7,7091.H9ISK2,7091.H9IT28,7091.H9IT63,7091.H9IT82,7091.H9ITD6,7091.H9ITE6,7091.H9ITQ9,7091.H9IU11,7091.H9IU23,7091.H9IU36,7091.H9IU72,7091.H9IU85,7091.H9IUC3,7091.H9IUZ3,7091.H9IVD1,7091.H9IVM8,7091.H9IVZ7,7091.H9IW00,7091.H9IW29,7091.H9IWA9,7091.H9IWF9,7091.H9IWH0,709…	B3VBE3_BOMMO,DnaJ-6,FDL,E9JEG9_BOMMO,HSP70,croc,G9I6Y0_BOMMO,H9ISF3_BOMMO,H9ISG2_BOMMO,H9ISH3_BOMMO,H9ISH7_BOMMO,H9ISK2_BOMMO,H9IT28_BOMMO,H9IT63_BOMMO,H9IT82_BOMMO,H9ITD6_BOMMO,Ybp,H9ITQ9_BOMMO,H9IU11_BOMMO,H9IU23_BOMMO,H9IU36_BOMMO,H9IU72_BOMMO,H9IU85_BOMMO,H9IUC3_BOMMO,H9IUZ3_BOMMO,H9IVD1_BOMMO,H9IVM8_BOMMO,H9IVZ7_BOMMO,H9IW00_BOMMO,H9IW29_BOMMO,H9IWA9_BOMMO,H9IWF9_BOMMO,H9IWH0_BOMMO,H9IWI9_BO…
COMPARTMENTS	GOCC:0032991	Protein-containing complex	211	2860	0.2	8e-10	7091.B3VBE3,7091.G9I6Y0,7091.H9ISA2,7091.H9ISF3,7091.H9ISG2,7091.H9ISH3,7091.H9ISH7,7091.H9IT82,7091.H9ITD6,7091.H9ITE6,7091.H9ITT1,7091.H9IU36,7091.H9IU85,7091.H9IU87,7091.H9IUC3,7091.H9IUZ7,7091.H9IVD1,7091.H9IVH0,7091.H9IVL3,7091.H9IVM8,7091.H9IVN7,7091.H9IVP0,7091.H9IVY5,7091.H9IWA9,7091.H9IWB7,7091.H9IX16,7091.H9IX17,7091.H9IX35,7091.H9IX62,7091.H9IX88,7091.H9IXX4,7091.H9IYM9,7091.H9IYS7,709…	B3VBE3_BOMMO,G9I6Y0_BOMMO,H9ISA2_BOMMO,H9ISF3_BOMMO,H9ISG2_BOMMO,H9ISH3_BOMMO,H9ISH7_BOMMO,H9IT82_BOMMO,H9ITD6_BOMMO,Ybp,H9ITT1_BOMMO,H9IU36_BOMMO,H9IU85_BOMMO,H9IU87_BOMMO,H9IUC3_BOMMO,H9IUZ7_BOMMO,H9IVD1_BOMMO,H9IVH0_BOMMO,H9IVL3_BOMMO,H9IVM8_BOMMO,H9IVN7_BOMMO,H9IVP0_BOMMO,H9IVY5_BOMMO,H9IWA9_BOMMO,H9IWB7_BOMMO,H9IX16_BOMMO,RpL4,H9IX35_BOMMO,H9IX62_BOMMO,H9IX88_BOMMO,H9IXX4_BOMMO,H9IYM9_BOMMO,…
COMPARTMENTS	GOCC:1902494	Catalytic complex	92	987	0.3	1.48e-07	7091.G9I6Y0,7091.H9ISG2,7091.H9ISH3,7091.H9ISH7,7091.H9ITD6,7091.H9ITE6,7091.H9ITT1,7091.H9IU85,7091.H9IUC3,7091.H9IUZ7,7091.H9IVH0,7091.H9IX16,7091.H9IX88,7091.H9IYM9,7091.H9IYS7,7091.H9IZ17,7091.H9IZC6,7091.H9IZS4,7091.H9J023,7091.H9J0H1,7091.H9J0S0,7091.H9J191,7091.H9J1M6,7091.H9J1V1,7091.H9J2D4,7091.H9J2R6,7091.H9J2S8,7091.H9J3S6,7091.H9J3U0,7091.H9J5A9,7091.H9J5J6,7091.H9J5P6,7091.H9J5Q9,709…	G9I6Y0_BOMMO,H9ISG2_BOMMO,H9ISH3_BOMMO,H9ISH7_BOMMO,H9ITD6_BOMMO,Ybp,H9ITT1_BOMMO,H9IU85_BOMMO,H9IUC3_BOMMO,H9IUZ7_BOMMO,H9IVH0_BOMMO,H9IX16_BOMMO,H9IX88_BOMMO,H9IYM9_BOMMO,H9IYS7_BOMMO,H9IZ17_BOMMO,H9IZC6_BOMMO,H9IZS4_BOMMO,H9J023_BOMMO,H9J0H1_BOMMO,H9J0S0_BOMMO,H9J191_BOMMO,H9J1M6_BOMMO,H9J1V1_BOMMO,H9J2D4_BOMMO,H9J2R6_BOMMO,H9J2S8_BOMMO,H9J3S6_BOMMO,H9J3U0_BOMMO,H9J5A9_BOMMO,H9J5J6_BOMMO,H9J5P…
COMPARTMENTS	GOCC:0043232	Intracellular non-membrane-bounded organelle	108	1347	0.23	8.83e-06	7091.H9ISA2,7091.H9ISH7,7091.H9ITE6,7091.H9IU85,7091.H9IU87,7091.H9IUC3,7091.H9IVA2,7091.H9IWA9,7091.H9IWS7,7091.H9IWY2,7091.H9IX17,7091.H9IXX4,7091.H9IY87,7091.H9IYS0,7091.H9IZ24,7091.H9IZ57,7091.H9J0N4,7091.H9J0S0,7091.H9J191,7091.H9J1L2,7091.H9J1L4,7091.H9J297,7091.H9J2N2,7091.H9J392,7091.H9J3B0,7091.H9J3V9,7091.H9J4A3,7091.H9J558,7091.H9J635,7091.H9J7N1,7091.H9J7U6,7091.H9J803,7091.H9J8B7,709…	H9ISA2_BOMMO,H9ISH7_BOMMO,Ybp,H9IU85_BOMMO,H9IU87_BOMMO,H9IUC3_BOMMO,H9IVA2_BOMMO,H9IWA9_BOMMO,H9IWS7_BOMMO,H9IWY2_BOMMO,RpL4,H9IXX4_BOMMO,H9IY87_BOMMO,H9IYS0_BOMMO,H9IZ24_BOMMO,Tua2,H9J0N4_BOMMO,H9J0S0_BOMMO,H9J191_BOMMO,H9J1L2_BOMMO,H9J1L4_BOMMO,H9J297_BOMMO,H9J2N2_BOMMO,H9J392_BOMMO,PIAS1,H9J3V9_BOMMO,H9J4A3_BOMMO,H9J558_BOMMO,H9J635_BOMMO,H9J7N1_BOMMO,H9J7U6_BOMMO,H9J803_BOMMO,H9J8B7_BOMMO,H9…
COMPARTMENTS	GOCC:0031981	Nuclear lumen	60	599	0.33	1.23e-05	7091.H9ISH7,7091.H9IU85,7091.H9IUC3,7091.H9IX88,7091.H9IY97,7091.H9IZ17,7091.H9IZC6,7091.H9J0S0,7091.H9J127,7091.H9J191,7091.H9J1M6,7091.H9J297,7091.H9J2R6,7091.H9J392,7091.H9J3B0,7091.H9J635,7091.H9J6T9,7091.H9J7D1,7091.H9J7N1,7091.H9J8B7,7091.H9J8M5,7091.H9J8P1,7091.H9J9K8,7091.H9J9R5,7091.H9JAD1,7091.H9JBC3,7091.H9JBS2,7091.H9JBX3,7091.H9JC07,7091.H9JDE2,7091.H9JEQ0,7091.H9JES8,7091.H9JFN9,709…	H9ISH7_BOMMO,H9IU85_BOMMO,H9IUC3_BOMMO,H9IX88_BOMMO,H9IY97_BOMMO,H9IZ17_BOMMO,H9IZC6_BOMMO,H9J0S0_BOMMO,H9J127_BOMMO,H9J191_BOMMO,H9J1M6_BOMMO,H9J297_BOMMO,H9J2R6_BOMMO,H9J392_BOMMO,PIAS1,H9J635_BOMMO,H9J6T9_BOMMO,H9J7D1_BOMMO,H9J7N1_BOMMO,H9J8B7_BOMMO,H9J8M5_BOMMO,H9J8P1_BOMMO,H9J9K8_BOMMO,H9J9R5_BOMMO,H9JAD1_BOMMO,H9JBC3_BOMMO,H9JBS2_BOMMO,H9JBX3_BOMMO,H9JC07_BOMMO,H9JDE2_BOMMO,H9JEQ0_BOMMO,H9J…
COMPARTMENTS	GOCC:0005654	Nucleoplasm	40	332	0.41	2.49e-05	7091.H9ISH7,7091.H9IUC3,7091.H9IX88,7091.H9IZ17,7091.H9IZC6,7091.H9J0S0,7091.H9J127,7091.H9J191,7091.H9J1M6,7091.H9J392,7091.H9J3B0,7091.H9J635,7091.H9J6T9,7091.H9J7D1,7091.H9J7N1,7091.H9J8B7,7091.H9J8M5,7091.H9JAD1,7091.H9JBS2,7091.H9JBX3,7091.H9JC07,7091.H9JDE2,7091.H9JES8,7091.H9JFN9,7091.H9JFV2,7091.H9JH99,7091.H9JIA7,7091.H9JJG2,7091.H9JJG3,7091.H9JK66,7091.H9JPW7,7091.H9JQJ1,7091.H9JSE4,709…	H9ISH7_BOMMO,H9IUC3_BOMMO,H9IX88_BOMMO,H9IZ17_BOMMO,H9IZC6_BOMMO,H9J0S0_BOMMO,H9J127_BOMMO,H9J191_BOMMO,H9J1M6_BOMMO,H9J392_BOMMO,PIAS1,H9J635_BOMMO,H9J6T9_BOMMO,H9J7D1_BOMMO,H9J7N1_BOMMO,H9J8B7_BOMMO,H9J8M5_BOMMO,H9JAD1_BOMMO,H9JBS2_BOMMO,H9JBX3_BOMMO,H9JC07_BOMMO,H9JDE2_BOMMO,H9JES8_BOMMO,H9JFN9_BOMMO,H9JFV2_BOMMO,H9JH99_BOMMO,H9JIA7_BOMMO,H9JJG2_BOMMO,H9JJG3_BOMMO,H9JK66_BOMMO,H9JPW7_BOMMO,H9J…
COMPARTMENTS	GOCC:0005938	Cell cortex	26	163	0.53	3e-05	7091.H9ISA9,7091.H9IW79,7091.H9IZT8,7091.H9IZV3,7091.H9J1V1,7091.H9J5A7,7091.H9J630,7091.H9J6C6,7091.H9J7X5,7091.H9J9R7,7091.H9JDI4,7091.H9JEA0,7091.H9JED8,7091.H9JEK1,7091.H9JGN4,7091.H9JH99,7091.H9JIC6,7091.H9JIX0,7091.H9JJ57,7091.H9JRL1,7091.H9JRM9,7091.H9JTJ4,7091.H9JVF8,7091.H9JVZ4,7091.M4B149,7091.Q19N36	H9ISA9_BOMMO,H9IW79_BOMMO,Anxb13,H9IZV3_BOMMO,H9J1V1_BOMMO,H9J5A7_BOMMO,H9J630_BOMMO,H9J6C6_BOMMO,H9J7X5_BOMMO,H9J9R7_BOMMO,H9JDI4_BOMMO,H9JEA0_BOMMO,H9JED8_BOMMO,H9JEK1_BOMMO,H9JGN4_BOMMO,H9JH99_BOMMO,H9JIC6_BOMMO,H9JIX0_BOMMO,H9JJ57_BOMMO,H9JRL1_BOMMO,H9JRM9_BOMMO,H9JTJ4_BOMMO,H9JVF8_BOMMO,H9JVZ4_BOMMO,M4B149_BOMMO,Q19N36_BOMMO
COMPARTMENTS	GOCC:0070161	Anchoring junction	24	145	0.55	4.18e-05	7091.H9IV93,7091.H9IWB7,7091.H9IYS4,7091.H9IYS8,7091.H9IZV3,7091.H9J1N8,7091.H9J1V1,7091.H9J251,7091.H9J4C1,7091.H9J4H6,7091.H9J5A7,7091.H9J7E8,7091.H9J7E9,7091.H9J7X5,7091.H9JBI3,7091.H9JC63,7091.H9JDM9,7091.H9JES3,7091.H9JG59,7091.H9JI12,7091.H9JJS7,7091.H9JVK0,7091.H9JVK2,7091.H9JX00	H9IV93_BOMMO,H9IWB7_BOMMO,H9IYS4_BOMMO,H9IYS8_BOMMO,H9IZV3_BOMMO,H9J1N8_BOMMO,H9J1V1_BOMMO,H9J251_BOMMO,H9J4C1_BOMMO,H9J4H6_BOMMO,H9J5A7_BOMMO,H9J7E8_BOMMO,H9J7E9_BOMMO,H9J7X5_BOMMO,H9JBI3_BOMMO,H9JC63_BOMMO,inx-5,H9JES3_BOMMO,H9JG59_BOMMO,H9JI12_BOMMO,Lasp,H9JVK0_BOMMO,H9JVK2_BOMMO,H9JX00_BOMMO
COMPARTMENTS	GOCC:1990234	Transferase complex	49	466	0.35	4.18e-05	7091.G9I6Y0,7091.H9ISG2,7091.H9ISH3,7091.H9IUC3,7091.H9IVH0,7091.H9IX88,7091.H9IYS7,7091.H9IZ17,7091.H9IZC6,7091.H9J023,7091.H9J0H1,7091.H9J191,7091.H9J1M6,7091.H9J1V1,7091.H9J2S8,7091.H9J3U0,7091.H9J5A9,7091.H9J5J6,7091.H9J5P6,7091.H9J5Q9,7091.H9J7U6,7091.H9J8K3,7091.H9J8M5,7091.H9J9A1,7091.H9JBK9,7091.H9JBS2,7091.H9JC07,7091.H9JEA0,7091.H9JES8,7091.H9JH99,7091.H9JHS3,7091.H9JHU9,7091.H9JIA7,709…	G9I6Y0_BOMMO,H9ISG2_BOMMO,H9ISH3_BOMMO,H9IUC3_BOMMO,H9IVH0_BOMMO,H9IX88_BOMMO,H9IYS7_BOMMO,H9IZ17_BOMMO,H9IZC6_BOMMO,H9J023_BOMMO,H9J0H1_BOMMO,H9J191_BOMMO,H9J1M6_BOMMO,H9J1V1_BOMMO,H9J2S8_BOMMO,H9J3U0_BOMMO,H9J5A9_BOMMO,H9J5J6_BOMMO,H9J5P6_BOMMO,H9J5Q9_BOMMO,H9J7U6_BOMMO,H9J8K3_BOMMO,H9J8M5_BOMMO,H9J9A1_BOMMO,PC,H9JBS2_BOMMO,H9JC07_BOMMO,H9JEA0_BOMMO,H9JES8_BOMMO,H9JH99_BOMMO,H9JHS3_BOMMO,H9JHU9…
COMPARTMENTS	GOCC:0070013	Intracellular organelle lumen	69	796	0.27	0.00014	7091.F8UN44,7091.H9ISH7,7091.H9IU85,7091.H9IUC3,7091.H9IX88,7091.H9IY97,7091.H9IZ17,7091.H9IZC6,7091.H9J0S0,7091.H9J127,7091.H9J191,7091.H9J1M6,7091.H9J297,7091.H9J2R6,7091.H9J392,7091.H9J3B0,7091.H9J5G8,7091.H9J635,7091.H9J6T9,7091.H9J7D1,7091.H9J7N1,7091.H9J8B7,7091.H9J8M5,7091.H9J8P1,7091.H9J9K8,7091.H9J9R5,7091.H9JAD1,7091.H9JBC3,7091.H9JBS2,7091.H9JBX3,7091.H9JC07,7091.H9JDE2,7091.H9JEQ0,709…	HSP70,H9ISH7_BOMMO,H9IU85_BOMMO,H9IUC3_BOMMO,H9IX88_BOMMO,H9IY97_BOMMO,H9IZ17_BOMMO,H9IZC6_BOMMO,H9J0S0_BOMMO,H9J127_BOMMO,H9J191_BOMMO,H9J1M6_BOMMO,H9J297_BOMMO,H9J2R6_BOMMO,H9J392_BOMMO,PIAS1,H9J5G8_BOMMO,H9J635_BOMMO,H9J6T9_BOMMO,H9J7D1_BOMMO,H9J7N1_BOMMO,H9J8B7_BOMMO,H9J8M5_BOMMO,H9J8P1_BOMMO,H9J9K8_BOMMO,H9J9R5_BOMMO,H9JAD1_BOMMO,H9JBC3_BOMMO,H9JBS2_BOMMO,H9JBX3_BOMMO,H9JC07_BOMMO,H9JDE2_BOM…
COMPARTMENTS	GOCC:0030054	Cell junction	44	432	0.34	0.00026	7091.H9ISA9,7091.H9IUC0,7091.H9IV93,7091.H9IWB7,7091.H9IXX4,7091.H9IYS4,7091.H9IYS8,7091.H9IZ71,7091.H9IZV3,7091.H9J1L2,7091.H9J1L4,7091.H9J1N8,7091.H9J1V1,7091.H9J251,7091.H9J4C1,7091.H9J4H6,7091.H9J5A7,7091.H9J7E8,7091.H9J7E9,7091.H9J7X5,7091.H9J9D6,7091.H9J9R7,7091.H9JBI3,7091.H9JC63,7091.H9JDI0,7091.H9JDM9,7091.H9JES3,7091.H9JFN9,7091.H9JG59,7091.H9JGT2,7091.H9JI12,7091.H9JI43,7091.H9JJG0,709…	H9ISA9_BOMMO,H9IUC0_BOMMO,H9IV93_BOMMO,H9IWB7_BOMMO,H9IXX4_BOMMO,H9IYS4_BOMMO,H9IYS8_BOMMO,H9IZ71_BOMMO,H9IZV3_BOMMO,H9J1L2_BOMMO,H9J1L4_BOMMO,H9J1N8_BOMMO,H9J1V1_BOMMO,H9J251_BOMMO,H9J4C1_BOMMO,H9J4H6_BOMMO,H9J5A7_BOMMO,H9J7E8_BOMMO,H9J7E9_BOMMO,H9J7X5_BOMMO,H9J9D6_BOMMO,H9J9R7_BOMMO,H9JBI3_BOMMO,H9JC63_BOMMO,H9JDI0_BOMMO,inx-5,H9JES3_BOMMO,H9JFN9_BOMMO,H9JG59_BOMMO,H9JGT2_BOMMO,H9JI12_BOMMO,H9J…
COMPARTMENTS	GOCC:0045177	Apical part of cell	19	112	0.56	0.00035	7091.H9IWV6,7091.H9IZY8,7091.H9J1V1,7091.H9J6G3,7091.H9J7E8,7091.H9J7E9,7091.H9J7X5,7091.H9J8D7,7091.H9J934,7091.H9JDQ2,7091.H9JED8,7091.H9JGN4,7091.H9JM06,7091.H9JRL1,7091.H9JRM9,7091.H9JSH1,7091.H9JSH2,7091.H9JVF8,7091.H9JVK2	H9IWV6_BOMMO,H9IZY8_BOMMO,H9J1V1_BOMMO,H9J6G3_BOMMO,H9J7E8_BOMMO,H9J7E9_BOMMO,H9J7X5_BOMMO,H9J8D7_BOMMO,H9J934_BOMMO,H9JDQ2_BOMMO,H9JED8_BOMMO,H9JGN4_BOMMO,H9JM06_BOMMO,H9JRL1_BOMMO,H9JRM9_BOMMO,H9JSH1_BOMMO,H9JSH2_BOMMO,H9JVF8_BOMMO,H9JVK2_BOMMO
COMPARTMENTS	GOCC:0071944	Cell periphery	93	1226	0.21	0.00035	7091.C0H6Z3,7091.D3GGI9,7091.H9ISA9,7091.H9IVI6,7091.H9IW79,7091.H9IWB7,7091.H9IWR0,7091.H9IWV6,7091.H9IY07,7091.H9IYS8,7091.H9IYZ5,7091.H9IZ71,7091.H9IZJ3,7091.H9IZT8,7091.H9IZV3,7091.H9J097,7091.H9J1V1,7091.H9J2W4,7091.H9J430,7091.H9J475,7091.H9J490,7091.H9J549,7091.H9J5A7,7091.H9J630,7091.H9J6C6,7091.H9J6G3,7091.H9J6I7,7091.H9J7E8,7091.H9J7E9,7091.H9J7X5,7091.H9J8D7,7091.H9J8K7,7091.H9J934,709…	BmorCPT3,FDL,H9ISA9_BOMMO,Spry,H9IW79_BOMMO,H9IWB7_BOMMO,H9IWR0_BOMMO,H9IWV6_BOMMO,H9IY07_BOMMO,H9IYS8_BOMMO,H9IYZ5_BOMMO,H9IZ71_BOMMO,H9IZJ3_BOMMO,Anxb13,H9IZV3_BOMMO,H9J097_BOMMO,H9J1V1_BOMMO,H9J2W4_BOMMO,Gs2,H9J475_BOMMO,H9J490_BOMMO,H9J549_BOMMO,H9J5A7_BOMMO,H9J630_BOMMO,H9J6C6_BOMMO,H9J6G3_BOMMO,H9J6I7_BOMMO,H9J7E8_BOMMO,H9J7E9_BOMMO,H9J7X5_BOMMO,H9J8D7_BOMMO,Sir-3,H9J934_BOMMO,H9J965_BOMMO,…
COMPARTMENTS	GOCC:0016324	Apical plasma membrane	12	55	0.67	0.0021	7091.H9IWV6,7091.H9J1V1,7091.H9J6G3,7091.H9J7E8,7091.H9J7E9,7091.H9J8D7,7091.H9J934,7091.H9JM06,7091.H9JRL1,7091.H9JSH1,7091.H9JSH2,7091.H9JVK2	H9IWV6_BOMMO,H9J1V1_BOMMO,H9J6G3_BOMMO,H9J7E8_BOMMO,H9J7E9_BOMMO,H9J8D7_BOMMO,H9J934_BOMMO,H9JM06_BOMMO,H9JRL1_BOMMO,H9JSH1_BOMMO,H9JSH2_BOMMO,H9JVK2_BOMMO
COMPARTMENTS	GOCC:0030055	Cell-substrate junction	10	39	0.74	0.0028	7091.H9IZV3,7091.H9J4C1,7091.H9J4H6,7091.H9J7E8,7091.H9J7E9,7091.H9JBI3,7091.H9JC63,7091.H9JES3,7091.H9JJS7,7091.H9JVK0	H9IZV3_BOMMO,H9J4C1_BOMMO,H9J4H6_BOMMO,H9J7E8_BOMMO,H9J7E9_BOMMO,H9JBI3_BOMMO,H9JC63_BOMMO,H9JES3_BOMMO,Lasp,H9JVK0_BOMMO
COMPARTMENTS	GOCC:0005681	Spliceosomal complex	20	148	0.46	0.0032	7091.H9ITD6,7091.H9ITE6,7091.H9IX16,7091.H9IYM9,7091.H9J3S6,7091.H9J5Z8,7091.H9J621,7091.H9J6S1,7091.H9J9R7,7091.H9JEJ8,7091.H9JEK7,7091.H9JEX6,7091.H9JFA5,7091.H9JJC4,7091.H9JL82,7091.H9JP62,7091.H9JR74,7091.H9JRB1,7091.H9JRL7,7091.H9JUD6	H9ITD6_BOMMO,Ybp,H9IX16_BOMMO,H9IYM9_BOMMO,H9J3S6_BOMMO,H9J5Z8_BOMMO,H9J621_BOMMO,H9J6S1_BOMMO,H9J9R7_BOMMO,H9JEJ8_BOMMO,H9JEK7_BOMMO,H9JEX6_BOMMO,H9JFA5_BOMMO,H9JJC4_BOMMO,H9JL82_BOMMO,H9JP62_BOMMO,H9JR74_BOMMO,H9JRB1_BOMMO,H9JRL7_BOMMO,H9JUD6_BOMMO
COMPARTMENTS	GOCC:0035097	Histone methyltransferase complex	9	32	0.78	0.0033	7091.H9IUC3,7091.H9IZ17,7091.H9IZC6,7091.H9J8M5,7091.H9JES8,7091.H9JTQ3,7091.H9JTW6,7091.H9JY58,7091.M4B149	H9IUC3_BOMMO,H9IZ17_BOMMO,H9IZC6_BOMMO,H9J8M5_BOMMO,H9JES8_BOMMO,H9JTQ3_BOMMO,H9JTW6_BOMMO,E(Z),M4B149_BOMMO
COMPARTMENTS	GOCC:0098590	Plasma membrane region	27	249	0.37	0.0056	7091.H9ISA9,7091.H9IVI6,7091.H9IWR0,7091.H9IWV6,7091.H9IYS8,7091.H9IZ71,7091.H9J1V1,7091.H9J6G3,7091.H9J7E8,7091.H9J7E9,7091.H9J8D7,7091.H9J934,7091.H9JBI3,7091.H9JCH1,7091.H9JD94,7091.H9JDI4,7091.H9JH88,7091.H9JI43,7091.H9JIA8,7091.H9JIX0,7091.H9JJ57,7091.H9JM06,7091.H9JQ24,7091.H9JRL1,7091.H9JSH1,7091.H9JSH2,7091.H9JVK2	H9ISA9_BOMMO,Spry,H9IWR0_BOMMO,H9IWV6_BOMMO,H9IYS8_BOMMO,H9IZ71_BOMMO,H9J1V1_BOMMO,H9J6G3_BOMMO,H9J7E8_BOMMO,H9J7E9_BOMMO,H9J8D7_BOMMO,H9J934_BOMMO,H9JBI3_BOMMO,H9JCH1_BOMMO,H9JD94_BOMMO,H9JDI4_BOMMO,H9JH88_BOMMO,H9JI43_BOMMO,H9JIA8_BOMMO,H9JIX0_BOMMO,H9JJ57_BOMMO,H9JM06_BOMMO,H9JQ24_BOMMO,H9JRL1_BOMMO,H9JSH1_BOMMO,H9JSH2_BOMMO,H9JVK2_BOMMO
COMPARTMENTS	GOCC:0034708	Methyltransferase complex	10	46	0.67	0.0077	7091.H9IUC3,7091.H9IZ17,7091.H9IZC6,7091.H9J8M5,7091.H9JES8,7091.H9JHU9,7091.H9JTQ3,7091.H9JTW6,7091.H9JY58,7091.M4B149	H9IUC3_BOMMO,H9IZ17_BOMMO,H9IZC6_BOMMO,H9J8M5_BOMMO,H9JES8_BOMMO,H9JHU9_BOMMO,H9JTQ3_BOMMO,H9JTW6_BOMMO,E(Z),M4B149_BOMMO
COMPARTMENTS	GOCC:0005886	Plasma membrane	75	1038	0.19	0.0095	7091.D3GGI9,7091.H9ISA9,7091.H9IVI6,7091.H9IWB7,7091.H9IWR0,7091.H9IWV6,7091.H9IY07,7091.H9IYS8,7091.H9IYZ5,7091.H9IZ71,7091.H9IZJ3,7091.H9J097,7091.H9J1V1,7091.H9J2W4,7091.H9J430,7091.H9J475,7091.H9J549,7091.H9J5A7,7091.H9J6C6,7091.H9J6G3,7091.H9J7E8,7091.H9J7E9,7091.H9J8D7,7091.H9J8K7,7091.H9J934,7091.H9J965,7091.H9J966,7091.H9J971,7091.H9J9I8,7091.H9JA22,7091.H9JAJ9,7091.H9JAW0,7091.H9JBI3,709…	FDL,H9ISA9_BOMMO,Spry,H9IWB7_BOMMO,H9IWR0_BOMMO,H9IWV6_BOMMO,H9IY07_BOMMO,H9IYS8_BOMMO,H9IYZ5_BOMMO,H9IZ71_BOMMO,H9IZJ3_BOMMO,H9J097_BOMMO,H9J1V1_BOMMO,H9J2W4_BOMMO,Gs2,H9J475_BOMMO,H9J549_BOMMO,H9J5A7_BOMMO,H9J6C6_BOMMO,H9J6G3_BOMMO,H9J7E8_BOMMO,H9J7E9_BOMMO,H9J8D7_BOMMO,Sir-3,H9J934_BOMMO,H9J965_BOMMO,H9J966_BOMMO,H9J971_BOMMO,H9J9I8_BOMMO,H9JA22_BOMMO,NGR-A13,H9JAW0_BOMMO,H9JBI3_BOMMO,H9JBJ6_B…
COMPARTMENTS	GOCC:0000785	Chromatin	21	179	0.4	0.0108	7091.H9ISH7,7091.H9IU85,7091.H9J0S0,7091.H9J392,7091.H9J635,7091.H9J7N1,7091.H9J7U6,7091.H9J8B7,7091.H9J8P1,7091.H9J9R5,7091.H9JAK7,7091.H9JBC3,7091.H9JBX3,7091.H9JFR6,7091.H9JI79,7091.H9JK66,7091.H9JKX9,7091.H9JNT0,7091.H9JPW7,7091.H9JWT3,7091.H9JX94	H9ISH7_BOMMO,H9IU85_BOMMO,H9J0S0_BOMMO,H9J392_BOMMO,H9J635_BOMMO,H9J7N1_BOMMO,H9J7U6_BOMMO,H9J8B7_BOMMO,H9J8P1_BOMMO,H9J9R5_BOMMO,H9JAK7_BOMMO,H9JBC3_BOMMO,H9JBX3_BOMMO,H9JFR6_BOMMO,H9JI79_BOMMO,H9JK66_BOMMO,H9JKX9_BOMMO,H9JNT0_BOMMO,H9JPW7_BOMMO,H9JWT3_BOMMO,H9JX94_BOMMO
COMPARTMENTS	GOCC:0071598	Neuronal ribonucleoprotein granule	5	9	1.08	0.0108	7091.H9ITE6,7091.H9IWA9,7091.H9J1L2,7091.H9J1L4,7091.H9JU25	Ybp,H9IWA9_BOMMO,H9J1L2_BOMMO,H9J1L4_BOMMO,H9JU25_BOMMO
COMPARTMENTS	GOCC:0005694	Chromosome	37	419	0.28	0.014	7091.H9ISH7,7091.H9IU85,7091.H9IUC3,7091.H9IWS7,7091.H9IWY2,7091.H9J0S0,7091.H9J191,7091.H9J297,7091.H9J392,7091.H9J3B0,7091.H9J3V9,7091.H9J558,7091.H9J635,7091.H9J7N1,7091.H9J7U6,7091.H9J8B7,7091.H9J8P1,7091.H9J9R5,7091.H9JAK7,7091.H9JB09,7091.H9JBC3,7091.H9JBX3,7091.H9JCY2,7091.H9JEQ0,7091.H9JFR6,7091.H9JHZ6,7091.H9JI79,7091.H9JJ16,7091.H9JK66,7091.H9JK78,7091.H9JKX9,7091.H9JNT0,7091.H9JPW7,709…	H9ISH7_BOMMO,H9IU85_BOMMO,H9IUC3_BOMMO,H9IWS7_BOMMO,H9IWY2_BOMMO,H9J0S0_BOMMO,H9J191_BOMMO,H9J297_BOMMO,H9J392_BOMMO,PIAS1,H9J3V9_BOMMO,H9J558_BOMMO,H9J635_BOMMO,H9J7N1_BOMMO,H9J7U6_BOMMO,H9J8B7_BOMMO,H9J8P1_BOMMO,H9J9R5_BOMMO,H9JAK7_BOMMO,VIG,H9JBC3_BOMMO,H9JBX3_BOMMO,H9JCY2_BOMMO,H9JEQ0_BOMMO,H9JFR6_BOMMO,H9JHZ6_BOMMO,H9JI79_BOMMO,H9JJ16_BOMMO,H9JK66_BOMMO,H9JK78_BOMMO,H9JKX9_BOMMO,H9JNT0_BOMMO…
COMPARTMENTS	GOCC:0000118	Histone deacetylase complex	8	34	0.7	0.0187	7091.H9ISH7,7091.H9J0S0,7091.H9J635,7091.H9J8B7,7091.H9JBX3,7091.H9JK66,7091.H9JPW7,7091.H9JWT3	H9ISH7_BOMMO,H9J0S0_BOMMO,H9J635_BOMMO,H9J8B7_BOMMO,H9JBX3_BOMMO,H9JK66_BOMMO,H9JPW7_BOMMO,H9JWT3_BOMMO
COMPARTMENTS	GOCC:0071013	Catalytic step 2 spliceosome	12	77	0.52	0.0219	7091.H9ITD6,7091.H9ITE6,7091.H9IX16,7091.H9IYM9,7091.H9J3S6,7091.H9J6S1,7091.H9JEK7,7091.H9JEX6,7091.H9JFA5,7091.H9JR74,7091.H9JRL7,7091.H9JUD6	H9ITD6_BOMMO,Ybp,H9IX16_BOMMO,H9IYM9_BOMMO,H9J3S6_BOMMO,H9J6S1_BOMMO,H9JEK7_BOMMO,H9JEX6_BOMMO,H9JFA5_BOMMO,H9JR74_BOMMO,H9JRL7_BOMMO,H9JUD6_BOMMO
COMPARTMENTS	GOCC:0005737	Cytoplasm	212	3704	0.09	0.0225	7091.B3VBE3,7091.C7AQZ4,7091.D3GGI9,7091.F8UN44,7091.G9I6Y0,7091.H9ISA9,7091.H9ISG2,7091.H9ISH3,7091.H9ISK2,7091.H9IT63,7091.H9IT82,7091.H9ITD6,7091.H9ITE6,7091.H9IU11,7091.H9IU23,7091.H9IU72,7091.H9IUZ3,7091.H9IV02,7091.H9IV93,7091.H9IVD1,7091.H9IVM8,7091.H9IVN1,7091.H9IVY5,7091.H9IVZ7,7091.H9IW29,7091.H9IW79,7091.H9IWA9,7091.H9IWM3,7091.H9IWR6,7091.H9IWV6,7091.H9IX17,7091.H9IXX4,7091.H9IYD3,709…	B3VBE3_BOMMO,DnaJ-6,FDL,HSP70,G9I6Y0_BOMMO,H9ISA9_BOMMO,H9ISG2_BOMMO,H9ISH3_BOMMO,H9ISK2_BOMMO,H9IT63_BOMMO,H9IT82_BOMMO,H9ITD6_BOMMO,Ybp,H9IU11_BOMMO,H9IU23_BOMMO,H9IU72_BOMMO,H9IUZ3_BOMMO,H9IV02_BOMMO,H9IV93_BOMMO,H9IVD1_BOMMO,H9IVM8_BOMMO,H9IVN1_BOMMO,H9IVY5_BOMMO,H9IVZ7_BOMMO,H9IW29_BOMMO,H9IW79_BOMMO,H9IWA9_BOMMO,H9IWM3_BOMMO,H9IWR6_BOMMO,H9IWV6_BOMMO,RpL4,H9IXX4_BOMMO,H9IYD3_BOMMO,H9IYP6_BO…
COMPARTMENTS	GOCC:0005925	Focal adhesion	7	27	0.74	0.0225	7091.H9IZV3,7091.H9J4C1,7091.H9JBI3,7091.H9JC63,7091.H9JES3,7091.H9JJS7,7091.H9JVK0	H9IZV3_BOMMO,H9J4C1_BOMMO,H9JBI3_BOMMO,H9JC63_BOMMO,H9JES3_BOMMO,Lasp,H9JVK0_BOMMO
COMPARTMENTS	GOCC:0043005	Neuron projection	25	250	0.33	0.0225	7091.H9IS09,7091.H9ISA9,7091.H9ITD6,7091.H9ITE6,7091.H9IUC0,7091.H9IWA9,7091.H9IXX4,7091.H9IYD1,7091.H9IYS8,7091.H9J1L2,7091.H9J1L4,7091.H9J6N4,7091.H9JB85,7091.H9JBI3,7091.H9JC63,7091.H9JCH1,7091.H9JCT9,7091.H9JFN9,7091.H9JGT2,7091.H9JH88,7091.H9JIA8,7091.H9JQ65,7091.H9JU25,7091.H9JVX5,7091.H9JX00	H9IS09_BOMMO,H9ISA9_BOMMO,H9ITD6_BOMMO,Ybp,H9IUC0_BOMMO,H9IWA9_BOMMO,H9IXX4_BOMMO,H9IYD1_BOMMO,H9IYS8_BOMMO,H9J1L2_BOMMO,H9J1L4_BOMMO,H9J6N4_BOMMO,H9JB85_BOMMO,H9JBI3_BOMMO,H9JC63_BOMMO,H9JCH1_BOMMO,H9JCT9_BOMMO,H9JFN9_BOMMO,H9JGT2_BOMMO,H9JH88_BOMMO,H9JIA8_BOMMO,H9JQ65_BOMMO,H9JU25_BOMMO,H9JVX5_BOMMO,H9JX00_BOMMO
COMPARTMENTS	GOCC:0031010	ISWI-type complex	6	20	0.81	0.0279	7091.H9IU85,7091.H9J8P1,7091.H9JBC3,7091.H9JFR6,7091.H9JNT0,7091.H9JX94	H9IU85_BOMMO,H9J8P1_BOMMO,H9JBC3_BOMMO,H9JFR6_BOMMO,H9JNT0_BOMMO,H9JX94_BOMMO
COMPARTMENTS	GOCC:0035770	Ribonucleoprotein granule	10	58	0.57	0.0279	7091.H9ITE6,7091.H9IWA9,7091.H9J1L2,7091.H9J1L4,7091.H9J9R7,7091.H9JNW1,7091.H9JSU9,7091.H9JU25,7091.H9JV84,7091.H9JY66	Ybp,H9IWA9_BOMMO,H9J1L2_BOMMO,H9J1L4_BOMMO,H9J9R7_BOMMO,H9JNW1_BOMMO,H9JSU9_BOMMO,H9JU25_BOMMO,H9JV84_BOMMO,H9JY66_BOMMO
COMPARTMENTS	GOCC:1990904	Ribonucleoprotein complex	37	441	0.25	0.0279	7091.H9ITD6,7091.H9ITE6,7091.H9IUZ7,7091.H9IWA9,7091.H9IX16,7091.H9IX17,7091.H9IYM9,7091.H9J1L2,7091.H9J1L4,7091.H9J3S6,7091.H9J5Z8,7091.H9J621,7091.H9J6S1,7091.H9J9R7,7091.H9JBE9,7091.H9JCR4,7091.H9JD43,7091.H9JDN4,7091.H9JEJ8,7091.H9JEK7,7091.H9JEX6,7091.H9JFA5,7091.H9JJC4,7091.H9JKX0,7091.H9JL82,7091.H9JP62,7091.H9JR74,7091.H9JRB1,7091.H9JRL7,7091.H9JSW3,7091.H9JTU5,7091.H9JU25,7091.H9JUD6,709…	H9ITD6_BOMMO,Ybp,H9IUZ7_BOMMO,H9IWA9_BOMMO,H9IX16_BOMMO,RpL4,H9IYM9_BOMMO,H9J1L2_BOMMO,H9J1L4_BOMMO,H9J3S6_BOMMO,H9J5Z8_BOMMO,H9J621_BOMMO,H9J6S1_BOMMO,H9J9R7_BOMMO,H9JBE9_BOMMO,H9JCR4_BOMMO,H9JD43_BOMMO,H9JDN4_BOMMO,H9JEJ8_BOMMO,H9JEK7_BOMMO,H9JEX6_BOMMO,H9JFA5_BOMMO,H9JJC4_BOMMO,H9JKX0_BOMMO,H9JL82_BOMMO,H9JP62_BOMMO,H9JR74_BOMMO,H9JRB1_BOMMO,H9JRL7_BOMMO,H9JSW3_BOMMO,H9JTU5_BOMMO,H9JU25_BOMMO,…
COMPARTMENTS	GOCC:0005911	Cell-cell junction	14	106	0.45	0.0291	7091.H9IV93,7091.H9IWB7,7091.H9IYS4,7091.H9IYS8,7091.H9J1N8,7091.H9J1V1,7091.H9J251,7091.H9J5A7,7091.H9J7X5,7091.H9JDM9,7091.H9JG59,7091.H9JI12,7091.H9JVK2,7091.H9JX00	H9IV93_BOMMO,H9IWB7_BOMMO,H9IYS4_BOMMO,H9IYS8_BOMMO,H9J1N8_BOMMO,H9J1V1_BOMMO,H9J251_BOMMO,H9J5A7_BOMMO,H9J7X5_BOMMO,inx-5,H9JG59_BOMMO,H9JI12_BOMMO,H9JVK2_BOMMO,H9JX00_BOMMO
COMPARTMENTS	GOCC:0016020	Membrane	144	2392	0.11	0.0297	7091.B3VBE3,7091.D3GGI9,7091.E9JEI1,7091.G9I6Y0,7091.H9IS34,7091.H9ISA9,7091.H9ISF3,7091.H9ISG2,7091.H9ISH3,7091.H9IU23,7091.H9IU72,7091.H9IUZ4,7091.H9IV93,7091.H9IVD1,7091.H9IVI6,7091.H9IVI9,7091.H9IVM8,7091.H9IVN3,7091.H9IVZ7,7091.H9IWB7,7091.H9IWM3,7091.H9IWR0,7091.H9IWV6,7091.H9IX35,7091.H9IXQ1,7091.H9IY07,7091.H9IYD3,7091.H9IYS8,7091.H9IYZ5,7091.H9IZ71,7091.H9IZJ3,7091.H9J020,7091.H9J029,709…	B3VBE3_BOMMO,FDL,E9JEI1_BOMMO,G9I6Y0_BOMMO,H9IS34_BOMMO,H9ISA9_BOMMO,H9ISF3_BOMMO,H9ISG2_BOMMO,H9ISH3_BOMMO,H9IU23_BOMMO,H9IU72_BOMMO,H9IUZ4_BOMMO,H9IV93_BOMMO,H9IVD1_BOMMO,Spry,H9IVI9_BOMMO,H9IVM8_BOMMO,H9IVN3_BOMMO,H9IVZ7_BOMMO,H9IWB7_BOMMO,H9IWM3_BOMMO,H9IWR0_BOMMO,H9IWV6_BOMMO,H9IX35_BOMMO,H9IXQ1_BOMMO,H9IY07_BOMMO,H9IYD3_BOMMO,H9IYS8_BOMMO,H9IYZ5_BOMMO,H9IZ71_BOMMO,H9IZJ3_BOMMO,H9J020_BOMMO,…
COMPARTMENTS	GOCC:1990124	Messenger ribonucleoprotein complex	5	15	0.85	0.0469	7091.H9ITE6,7091.H9IWA9,7091.H9J1L2,7091.H9J1L4,7091.H9JU25	Ybp,H9IWA9_BOMMO,H9J1L2_BOMMO,H9J1L4_BOMMO,H9JU25_BOMMO
COMPARTMENTS	GOCC:0036464	Cytoplasmic ribonucleoprotein granule	9	53	0.56	0.0481	7091.H9ITE6,7091.H9IWA9,7091.H9J1L2,7091.H9J1L4,7091.H9JNW1,7091.H9JSU9,7091.H9JU25,7091.H9JV84,7091.H9JY66	Ybp,H9IWA9_BOMMO,H9J1L2_BOMMO,H9J1L4_BOMMO,H9JNW1_BOMMO,H9JSU9_BOMMO,H9JU25_BOMMO,H9JV84_BOMMO,H9JY66_BOMMO
COMPARTMENTS	GOCC:0000151	Ubiquitin ligase complex	14	114	0.42	0.0499	7091.G9I6Y0,7091.H9ISH3,7091.H9IYS7,7091.H9J3U0,7091.H9J5A9,7091.H9J5J6,7091.H9J5P6,7091.H9J5Q9,7091.H9J7U6,7091.H9J9A1,7091.H9JBK9,7091.H9JH99,7091.H9JQJ5,7091.H9JW48	G9I6Y0_BOMMO,H9ISH3_BOMMO,H9IYS7_BOMMO,H9J3U0_BOMMO,H9J5A9_BOMMO,H9J5J6_BOMMO,H9J5P6_BOMMO,H9J5Q9_BOMMO,H9J7U6_BOMMO,H9J9A1_BOMMO,PC,H9JH99_BOMMO,H9JQJ5_BOMMO,H9JW48_BOMMO
UniProt Keywords	KW-0175	Coiled coil	146	1915	0.21	1.21e-06	7091.C0H6L2,7091.E9JEI1,7091.F8UN44,7091.G5EI84,7091.H9IU23,7091.H9IU72,7091.H9IU85,7091.H9IU87,7091.H9IUC3,7091.H9IVN1,7091.H9IW29,7091.H9IW79,7091.H9IWR0,7091.H9IWS7,7091.H9IWT5,7091.H9IWV6,7091.H9IWY0,7091.H9IX35,7091.H9IX62,7091.H9IXQ1,7091.H9IY87,7091.H9IYL7,7091.H9IYP8,7091.H9IYS4,7091.H9IYZ8,7091.H9IZ15,7091.H9IZ17,7091.H9IZM3,7091.H9IZY1,7091.H9IZY8,7091.H9J020,7091.H9J0K9,7091.H9J0S0,709…	BmorCPR21,E9JEI1_BOMMO,HSP70,croc,H9IU23_BOMMO,H9IU72_BOMMO,H9IU85_BOMMO,H9IU87_BOMMO,H9IUC3_BOMMO,H9IVN1_BOMMO,H9IW29_BOMMO,H9IW79_BOMMO,H9IWR0_BOMMO,H9IWS7_BOMMO,H9IWT5_BOMMO,H9IWV6_BOMMO,H9IWY0_BOMMO,H9IX35_BOMMO,H9IX62_BOMMO,H9IXQ1_BOMMO,H9IY87_BOMMO,H9IYL7_BOMMO,H9IYP8_BOMMO,H9IYS4_BOMMO,H9IYZ8_BOMMO,H9IZ15_BOMMO,H9IZ17_BOMMO,H9IZM3_BOMMO,H9IZY1_BOMMO,H9IZY8_BOMMO,H9J020_BOMMO,H9J0K9_BOMMO,H…
UniProt Keywords	KW-0863	Zinc-finger	49	605	0.24	0.0384	7091.E9JEG9,7091.H9ISH3,7091.H9IUC3,7091.H9IWH0,7091.H9IWI9,7091.H9IWS1,7091.H9IWS3,7091.H9IWS7,7091.H9IX21,7091.H9IYL7,7091.H9IYM9,7091.H9IZ17,7091.H9IZY2,7091.H9J061,7091.H9J0B0,7091.H9J0N2,7091.H9J0Q0,7091.H9J1M6,7091.H9J297,7091.H9J2I4,7091.H9J2R6,7091.H9J3B0,7091.H9J3B2,7091.H9J3U0,7091.H9J5C0,7091.H9J7F8,7091.H9J7T3,7091.H9J7V9,7091.H9J7Z2,7091.H9J818,7091.H9J8P1,7091.H9JAY3,7091.H9JBC3,709…	E9JEG9_BOMMO,H9ISH3_BOMMO,H9IUC3_BOMMO,H9IWH0_BOMMO,H9IWI9_BOMMO,H9IWS1_BOMMO,H9IWS3_BOMMO,H9IWS7_BOMMO,H9IX21_BOMMO,H9IYL7_BOMMO,H9IYM9_BOMMO,H9IZ17_BOMMO,H9IZY2_BOMMO,H9J061_BOMMO,H9J0B0_BOMMO,H9J0N2_BOMMO,H9J0Q0_BOMMO,H9J1M6_BOMMO,H9J297_BOMMO,H9J2I4_BOMMO,H9J2R6_BOMMO,PIAS1,H9J3B2_BOMMO,H9J3U0_BOMMO,H9J5C0_BOMMO,H9J7F8_BOMMO,H9J7T3_BOMMO,H9J7V9_BOMMO,H9J7Z2_BOMMO,H9J818_BOMMO,H9J8P1_BOMMO,H9J…
SMART	SM00184	Ring finger	15	81	0.6	0.0109	7091.H9ISH3,7091.H9IWS7,7091.H9IZ17,7091.H9J061,7091.H9J297,7091.H9J3U0,7091.H9J5C0,7091.H9J7V9,7091.H9J7Z2,7091.H9JC92,7091.H9JIW5,7091.H9JP89,7091.H9JS97,7091.H9JSE4,7091.H9JVV6	H9ISH3_BOMMO,H9IWS7_BOMMO,H9IZ17_BOMMO,H9J061_BOMMO,H9J297_BOMMO,H9J3U0_BOMMO,H9J5C0_BOMMO,H9J7V9_BOMMO,H9J7Z2_BOMMO,H9JC92_BOMMO,H9JIW5_BOMMO,H9JP89_BOMMO,H9JS97_BOMMO,H9JSE4_BOMMO,H9JVV6_BOMMO
SMART	SM00249	PHD zinc finger	9	38	0.71	0.0498	7091.H9IU85,7091.H9IZ17,7091.H9IZY2,7091.H9J1M6,7091.H9J8P1,7091.H9JBC3,7091.H9JES8,7091.H9JFR6,7091.H9JSE4	H9IU85_BOMMO,H9IZ17_BOMMO,H9IZY2_BOMMO,H9J1M6_BOMMO,H9J8P1_BOMMO,H9JBC3_BOMMO,H9JES8_BOMMO,H9JFR6_BOMMO,H9JSE4_BOMMO

## Sheet: Evo_non-PG_down-regulated
#category	term ID	term description	observed gene count	background gene count	strength	false discovery rate	matching proteins in your network (IDs)	matching proteins in your network (labels)
GO Component	GO:0012505	Endomembrane system	44	1268	0.31	0.0061	7091.D0FH76,7091.H9ISE6,7091.H9IT04,7091.H9IV22,7091.H9IV58,7091.H9IVA8,7091.H9IWE7,7091.H9IZD4,7091.H9IZV8,7091.H9J063,7091.H9J0C9,7091.H9J0U4,7091.H9J109,7091.H9J2A7,7091.H9J2K0,7091.H9J4D9,7091.H9J643,7091.H9J768,7091.H9J7H3,7091.H9J7H4,7091.H9J7N3,7091.H9J8F6,7091.H9J8T7,7091.H9J9N5,7091.H9JAF2,7091.H9JCC5,7091.H9JE61,7091.H9JKR6,7091.H9JKZ6,7091.H9JL24,7091.H9JM34,7091.H9JM72,7091.H9JMT6,709…	VPS4,H9ISE6_BOMMO,H9IT04_BOMMO,H9IV22_BOMMO,H9IV58_BOMMO,H9IVA8_BOMMO,H9IWE7_BOMMO,H9IZD4_BOMMO,Ero1,H9J063_BOMMO,H9J0C9_BOMMO,H9J0U4_BOMMO,H9J109_BOMMO,H9J2A7_BOMMO,H9J2K0_BOMMO,H9J4D9_BOMMO,H9J643_BOMMO,H9J768_BOMMO,H9J7H3_BOMMO,H9J7H4_BOMMO,H9J7N3_BOMMO,H9J8F6_BOMMO,Pofut1,H9J9N5_BOMMO,H9JAF2_BOMMO,H9JCC5_BOMMO,DnaJ-7,H9JKR6_BOMMO,H9JKZ6_BOMMO,H9JL24_BOMMO,H9JM34_BOMMO,H9JM72_BOMMO,H9JMT6_BOMM…
GO Component	GO:0031984	Organelle subcompartment	20	385	0.49	0.0082	7091.H9IV22,7091.H9IWE7,7091.H9IZV8,7091.H9J0C9,7091.H9J2K0,7091.H9J643,7091.H9J7H3,7091.H9J7N3,7091.H9J8F6,7091.H9JAF2,7091.H9JM72,7091.H9JMT6,7091.H9JN42,7091.H9JNA6,7091.H9JQ50,7091.H9JR07,7091.H9JS65,7091.H9JWX7,7091.H9JWX9,7091.H9JX58	H9IV22_BOMMO,H9IWE7_BOMMO,Ero1,H9J0C9_BOMMO,H9J2K0_BOMMO,H9J643_BOMMO,H9J7H3_BOMMO,H9J7N3_BOMMO,H9J8F6_BOMMO,H9JAF2_BOMMO,H9JM72_BOMMO,H9JMT6_BOMMO,H9JN42_BOMMO,H9JNA6_BOMMO,H9JQ50_BOMMO,H9JR07_BOMMO,H9JS65_BOMMO,H9JWX7_BOMMO,H9JWX9_BOMMO,H9JX58_BOMMO
GO Component	GO:0005737	Cytoplasm	117	5083	0.13	0.0174	7091.D0FH76,7091.D2CZY1,7091.E9JEH3,7091.E9JEI8,7091.H9ISA9,7091.H9ISE0,7091.H9ISE6,7091.H9ISS3,7091.H9IT07,7091.H9IT19,7091.H9ITY2,7091.H9IV22,7091.H9IV58,7091.H9IV76,7091.H9IVH7,7091.H9IW65,7091.H9IWA5,7091.H9IWE7,7091.H9IYF9,7091.H9IZD4,7091.H9IZV8,7091.H9J063,7091.H9J0C2,7091.H9J0C9,7091.H9J0U4,7091.H9J0W9,7091.H9J0Z5,7091.H9J0Z7,7091.H9J109,7091.H9J1B3,7091.H9J1K0,7091.H9J295,7091.H9J2A7,709…	VPS4,Rad23,E9JEH3_BOMMO,Raf,H9ISA9_BOMMO,H9ISE0_BOMMO,H9ISE6_BOMMO,H9ISS3_BOMMO,H9IT07_BOMMO,H9IT19_BOMMO,H9ITY2_BOMMO,H9IV22_BOMMO,H9IV58_BOMMO,H9IV76_BOMMO,H9IVH7_BOMMO,H9IW65_BOMMO,H9IWA5_BOMMO,H9IWE7_BOMMO,H9IYF9_BOMMO,H9IZD4_BOMMO,Ero1,H9J063_BOMMO,H9J0C2_BOMMO,H9J0C9_BOMMO,H9J0U4_BOMMO,H9J0W9_BOMMO,H9J0Z5_BOMMO,H9J0Z7_BOMMO,H9J109_BOMMO,H9J1B3_BOMMO,CTL17,H9J295_BOMMO,H9J2A7_BOMMO,H9J2D8_BO…
GO Component	GO:0005783	Endoplasmic reticulum	22	516	0.4	0.0248	7091.H9IV22,7091.H9IV58,7091.H9IWE7,7091.H9IZV8,7091.H9J063,7091.H9J2K0,7091.H9J7H3,7091.H9J8T7,7091.H9JAF2,7091.H9JCC5,7091.H9JL24,7091.H9JM34,7091.H9JMT6,7091.H9JN42,7091.H9JNA6,7091.H9JQ50,7091.H9JR07,7091.H9JS65,7091.H9JVS0,7091.H9JWX7,7091.H9JWX9,7091.H9JX58	H9IV22_BOMMO,H9IV58_BOMMO,H9IWE7_BOMMO,Ero1,H9J063_BOMMO,H9J2K0_BOMMO,H9J7H3_BOMMO,Pofut1,H9JAF2_BOMMO,H9JCC5_BOMMO,H9JL24_BOMMO,H9JM34_BOMMO,H9JMT6_BOMMO,H9JN42_BOMMO,H9JNA6_BOMMO,H9JQ50_BOMMO,H9JR07_BOMMO,H9JS65_BOMMO,H9JVS0_BOMMO,H9JWX7_BOMMO,H9JWX9_BOMMO,H9JX58_BOMMO
GO Component	GO:0042175	Nuclear outer membrane-endoplasmic reticulum membrane network	15	271	0.51	0.0248	7091.H9IV22,7091.H9IWE7,7091.H9IZV8,7091.H9J2K0,7091.H9J7H3,7091.H9JAF2,7091.H9JMT6,7091.H9JN42,7091.H9JNA6,7091.H9JQ50,7091.H9JR07,7091.H9JS65,7091.H9JWX7,7091.H9JWX9,7091.H9JX58	H9IV22_BOMMO,H9IWE7_BOMMO,Ero1,H9J2K0_BOMMO,H9J7H3_BOMMO,H9JAF2_BOMMO,H9JMT6_BOMMO,H9JN42_BOMMO,H9JNA6_BOMMO,H9JQ50_BOMMO,H9JR07_BOMMO,H9JS65_BOMMO,H9JWX7_BOMMO,H9JWX9_BOMMO,H9JX58_BOMMO
GO Component	GO:0005789	Endoplasmic reticulum membrane	14	266	0.49	0.0397	7091.H9IV22,7091.H9IWE7,7091.H9IZV8,7091.H9J2K0,7091.H9J7H3,7091.H9JAF2,7091.H9JMT6,7091.H9JN42,7091.H9JNA6,7091.H9JQ50,7091.H9JR07,7091.H9JS65,7091.H9JWX7,7091.H9JX58	H9IV22_BOMMO,H9IWE7_BOMMO,Ero1,H9J2K0_BOMMO,H9J7H3_BOMMO,H9JAF2_BOMMO,H9JMT6_BOMMO,H9JN42_BOMMO,H9JNA6_BOMMO,H9JQ50_BOMMO,H9JR07_BOMMO,H9JS65_BOMMO,H9JWX7_BOMMO,H9JX58_BOMMO
GO Component	GO:0043226	Organelle	133	6161	0.1	0.0397	7091.D0FH76,7091.D2CZY1,7091.D3JSV9,7091.E9JEH3,7091.G8GE15,7091.H9ISE0,7091.H9ISE6,7091.H9IT19,7091.H9ITB4,7091.H9ITF2,7091.H9ITY2,7091.H9IV22,7091.H9IV58,7091.H9IV76,7091.H9IVH7,7091.H9IW65,7091.H9IWE7,7091.H9IXA3,7091.H9IXG8,7091.H9IYF9,7091.H9IYV8,7091.H9IZD4,7091.H9IZV8,7091.H9J063,7091.H9J0C9,7091.H9J0U4,7091.H9J0W9,7091.H9J0Z5,7091.H9J0Z7,7091.H9J109,7091.H9J1B3,7091.H9J1K0,7091.H9J295,709…	VPS4,Rad23,RPA43_N,E9JEH3_BOMMO,G8GE15_BOMMO,H9ISE0_BOMMO,H9ISE6_BOMMO,H9IT19_BOMMO,H9ITB4_BOMMO,H9ITF2_BOMMO,H9ITY2_BOMMO,H9IV22_BOMMO,H9IV58_BOMMO,H9IV76_BOMMO,H9IVH7_BOMMO,H9IW65_BOMMO,H9IWE7_BOMMO,H9IXA3_BOMMO,H9IXG8_BOMMO,H9IYF9_BOMMO,H9IYV8_BOMMO,H9IZD4_BOMMO,Ero1,H9J063_BOMMO,H9J0C9_BOMMO,H9J0U4_BOMMO,H9J0W9_BOMMO,H9J0Z5_BOMMO,H9J0Z7_BOMMO,H9J109_BOMMO,H9J1B3_BOMMO,CTL17,H9J295_BOMMO,H9J2A…
GO Component	GO:0005622	Intracellular anatomical structure	153	7414	0.08	0.0414	7091.D0FH76,7091.D2CZY1,7091.D3JSV9,7091.E9JEH3,7091.E9JEI8,7091.G8GE15,7091.H9ISA9,7091.H9ISE0,7091.H9ISE6,7091.H9ISS3,7091.H9IT07,7091.H9IT19,7091.H9ITB4,7091.H9ITF2,7091.H9ITY2,7091.H9IV22,7091.H9IV58,7091.H9IV76,7091.H9IVH7,7091.H9IW65,7091.H9IWA5,7091.H9IWE7,7091.H9IXA3,7091.H9IXG8,7091.H9IYF9,7091.H9IYV8,7091.H9IZD4,7091.H9IZV8,7091.H9J063,7091.H9J0C2,7091.H9J0C9,7091.H9J0L6,7091.H9J0U4,709…	VPS4,Rad23,RPA43_N,E9JEH3_BOMMO,Raf,G8GE15_BOMMO,H9ISA9_BOMMO,H9ISE0_BOMMO,H9ISE6_BOMMO,H9ISS3_BOMMO,H9IT07_BOMMO,H9IT19_BOMMO,H9ITB4_BOMMO,H9ITF2_BOMMO,H9ITY2_BOMMO,H9IV22_BOMMO,H9IV58_BOMMO,H9IV76_BOMMO,H9IVH7_BOMMO,H9IW65_BOMMO,H9IWA5_BOMMO,H9IWE7_BOMMO,H9IXA3_BOMMO,H9IXG8_BOMMO,H9IYF9_BOMMO,H9IYV8_BOMMO,H9IZD4_BOMMO,Ero1,H9J063_BOMMO,H9J0C2_BOMMO,H9J0C9_BOMMO,H9J0L6_BOMMO,H9J0U4_BOMMO,H9J0W9_…
GO Component	GO:0016471	Vacuolar proton-transporting V-type ATPase complex	4	17	1.14	0.0414	7091.H9J109,7091.H9JAF2,7091.H9JH82,7091.H9JXY5	H9J109_BOMMO,H9JAF2_BOMMO,H9JH82_BOMMO,H9JXY5_BOMMO
GO Component	GO:0031090	Organelle membrane	30	892	0.3	0.0414	7091.D0FH76,7091.H9ISE6,7091.H9IV22,7091.H9IW65,7091.H9IWE7,7091.H9IZV8,7091.H9J109,7091.H9J2K0,7091.H9J643,7091.H9J768,7091.H9J7H3,7091.H9J7H4,7091.H9J7N3,7091.H9JAF2,7091.H9JF57,7091.H9JH82,7091.H9JKZ6,7091.H9JL24,7091.H9JMT6,7091.H9JN42,7091.H9JNA6,7091.H9JPT9,7091.H9JQ50,7091.H9JQI0,7091.H9JR07,7091.H9JS65,7091.H9JWX7,7091.H9JWX9,7091.H9JX58,7091.H9JXY5	VPS4,H9ISE6_BOMMO,H9IV22_BOMMO,H9IW65_BOMMO,H9IWE7_BOMMO,Ero1,H9J109_BOMMO,H9J2K0_BOMMO,H9J643_BOMMO,H9J768_BOMMO,H9J7H3_BOMMO,H9J7H4_BOMMO,H9J7N3_BOMMO,H9JAF2_BOMMO,H9JF57_BOMMO,H9JH82_BOMMO,H9JKZ6_BOMMO,H9JL24_BOMMO,H9JMT6_BOMMO,H9JN42_BOMMO,H9JNA6_BOMMO,H9JPT9_BOMMO,H9JQ50_BOMMO,GDAP1,H9JR07_BOMMO,H9JS65_BOMMO,H9JWX7_BOMMO,H9JWX9_BOMMO,H9JX58_BOMMO,H9JXY5_BOMMO
GO Component	GO:0043227	Membrane-bounded organelle	121	5538	0.11	0.0414	7091.D0FH76,7091.D2CZY1,7091.D3JSV9,7091.E9JEH3,7091.G8GE15,7091.H9ISE0,7091.H9ISE6,7091.H9IT19,7091.H9ITF2,7091.H9ITY2,7091.H9IV22,7091.H9IV58,7091.H9IV76,7091.H9IVH7,7091.H9IW65,7091.H9IWE7,7091.H9IXG8,7091.H9IYF9,7091.H9IYV8,7091.H9IZD4,7091.H9IZV8,7091.H9J063,7091.H9J0C9,7091.H9J0U4,7091.H9J0W9,7091.H9J0Z5,7091.H9J0Z7,7091.H9J109,7091.H9J1B3,7091.H9J1K0,7091.H9J295,7091.H9J2A7,7091.H9J2D8,709…	VPS4,Rad23,RPA43_N,E9JEH3_BOMMO,G8GE15_BOMMO,H9ISE0_BOMMO,H9ISE6_BOMMO,H9IT19_BOMMO,H9ITF2_BOMMO,H9ITY2_BOMMO,H9IV22_BOMMO,H9IV58_BOMMO,H9IV76_BOMMO,H9IVH7_BOMMO,H9IW65_BOMMO,H9IWE7_BOMMO,H9IXG8_BOMMO,H9IYF9_BOMMO,H9IYV8_BOMMO,H9IZD4_BOMMO,Ero1,H9J063_BOMMO,H9J0C9_BOMMO,H9J0U4_BOMMO,H9J0W9_BOMMO,H9J0Z5_BOMMO,H9J0Z7_BOMMO,H9J109_BOMMO,H9J1B3_BOMMO,CTL17,H9J295_BOMMO,H9J2A7_BOMMO,H9J2D8_BOMMO,H9J2K…
GO Component	GO:0043231	Intracellular membrane-bounded organelle	116	5293	0.11	0.0414	7091.D0FH76,7091.D2CZY1,7091.D3JSV9,7091.E9JEH3,7091.G8GE15,7091.H9ISE0,7091.H9ISE6,7091.H9IT19,7091.H9ITF2,7091.H9ITY2,7091.H9IV22,7091.H9IV58,7091.H9IV76,7091.H9IVH7,7091.H9IW65,7091.H9IWE7,7091.H9IXG8,7091.H9IYF9,7091.H9IYV8,7091.H9IZD4,7091.H9IZV8,7091.H9J063,7091.H9J0C9,7091.H9J0U4,7091.H9J0W9,7091.H9J0Z5,7091.H9J0Z7,7091.H9J109,7091.H9J1B3,7091.H9J1K0,7091.H9J295,7091.H9J2A7,7091.H9J2D8,709…	VPS4,Rad23,RPA43_N,E9JEH3_BOMMO,G8GE15_BOMMO,H9ISE0_BOMMO,H9ISE6_BOMMO,H9IT19_BOMMO,H9ITF2_BOMMO,H9ITY2_BOMMO,H9IV22_BOMMO,H9IV58_BOMMO,H9IV76_BOMMO,H9IVH7_BOMMO,H9IW65_BOMMO,H9IWE7_BOMMO,H9IXG8_BOMMO,H9IYF9_BOMMO,H9IYV8_BOMMO,H9IZD4_BOMMO,Ero1,H9J063_BOMMO,H9J0C9_BOMMO,H9J0U4_BOMMO,H9J0W9_BOMMO,H9J0Z5_BOMMO,H9J0Z7_BOMMO,H9J109_BOMMO,H9J1B3_BOMMO,CTL17,H9J295_BOMMO,H9J2A7_BOMMO,H9J2D8_BOMMO,H9J2K…
COMPARTMENTS	GOCC:0005737	Cytoplasm	95	3704	0.18	0.0085	7091.D0FH76,7091.E9JEI8,7091.H9ISA9,7091.H9ISE0,7091.H9ISE6,7091.H9ISS3,7091.H9IT07,7091.H9IT19,7091.H9ITY2,7091.H9IV76,7091.H9IVH7,7091.H9IW65,7091.H9IWE7,7091.H9IZD4,7091.H9IZV8,7091.H9IZY6,7091.H9J019,7091.H9J063,7091.H9J0C2,7091.H9J0C9,7091.H9J0U4,7091.H9J0W9,7091.H9J0Z5,7091.H9J0Z7,7091.H9J109,7091.H9J1K0,7091.H9J295,7091.H9J2A7,7091.H9J2D8,7091.H9J2K0,7091.H9J4D9,7091.H9J5W6,7091.H9J5Y5,709…	VPS4,Raf,H9ISA9_BOMMO,H9ISE0_BOMMO,H9ISE6_BOMMO,H9ISS3_BOMMO,H9IT07_BOMMO,H9IT19_BOMMO,H9ITY2_BOMMO,H9IV76_BOMMO,H9IVH7_BOMMO,H9IW65_BOMMO,H9IWE7_BOMMO,H9IZD4_BOMMO,Ero1,H9IZY6_BOMMO,UGT48C1,H9J063_BOMMO,H9J0C2_BOMMO,H9J0C9_BOMMO,H9J0U4_BOMMO,H9J0W9_BOMMO,H9J0Z5_BOMMO,H9J0Z7_BOMMO,H9J109_BOMMO,CTL17,H9J295_BOMMO,H9J2A7_BOMMO,H9J2D8_BOMMO,H9J2K0_BOMMO,H9J4D9_BOMMO,H9J5W6_BOMMO,H9J5Y5_BOMMO,H9J5Y8_…
COMPARTMENTS	GOCC:0005622	Intracellular	151	6978	0.11	0.0193	7091.D0FH76,7091.D2CZY1,7091.D3JSV9,7091.E9JEH3,7091.E9JEI8,7091.G8GE15,7091.H9ISA9,7091.H9ISE0,7091.H9ISE6,7091.H9ISS3,7091.H9ISS8,7091.H9IT04,7091.H9IT07,7091.H9IT19,7091.H9ITB4,7091.H9ITF2,7091.H9ITY2,7091.H9IV76,7091.H9IVH7,7091.H9IW65,7091.H9IWA5,7091.H9IWE7,7091.H9IXA3,7091.H9IXG8,7091.H9IYV8,7091.H9IZD4,7091.H9IZV8,7091.H9IZY6,7091.H9J019,7091.H9J063,7091.H9J0C2,7091.H9J0C9,7091.H9J0I5,709…	VPS4,Rad23,RPA43_N,E9JEH3_BOMMO,Raf,G8GE15_BOMMO,H9ISA9_BOMMO,H9ISE0_BOMMO,H9ISE6_BOMMO,H9ISS3_BOMMO,H9ISS8_BOMMO,H9IT04_BOMMO,H9IT07_BOMMO,H9IT19_BOMMO,H9ITB4_BOMMO,H9ITF2_BOMMO,H9ITY2_BOMMO,H9IV76_BOMMO,H9IVH7_BOMMO,H9IW65_BOMMO,H9IWA5_BOMMO,H9IWE7_BOMMO,H9IXA3_BOMMO,H9IXG8_BOMMO,H9IYV8_BOMMO,H9IZD4_BOMMO,Ero1,H9IZY6_BOMMO,UGT48C1,H9J063_BOMMO,H9J0C2_BOMMO,H9J0C9_BOMMO,H9J0I5_BOMMO,H9J0U4_BOMMO…
COMPARTMENTS	GOCC:0043227	Membrane-bounded organelle	99	4050	0.16	0.0193	7091.D0FH76,7091.D2CZY1,7091.D3JSV9,7091.E9JEH3,7091.G8GE15,7091.H9ISE6,7091.H9ISS8,7091.H9IT04,7091.H9IT19,7091.H9ITF2,7091.H9ITY2,7091.H9IV22,7091.H9IV76,7091.H9IW65,7091.H9IWE7,7091.H9IYF9,7091.H9IYV8,7091.H9IZV8,7091.H9IZY6,7091.H9J019,7091.H9J063,7091.H9J0C9,7091.H9J0U4,7091.H9J0W9,7091.H9J0Z5,7091.H9J0Z7,7091.H9J109,7091.H9J123,7091.H9J1B3,7091.H9J1K0,7091.H9J295,7091.H9J2A7,7091.H9J2K0,709…	VPS4,Rad23,RPA43_N,E9JEH3_BOMMO,G8GE15_BOMMO,H9ISE6_BOMMO,H9ISS8_BOMMO,H9IT04_BOMMO,H9IT19_BOMMO,H9ITF2_BOMMO,H9ITY2_BOMMO,H9IV22_BOMMO,H9IV76_BOMMO,H9IW65_BOMMO,H9IWE7_BOMMO,H9IYF9_BOMMO,H9IYV8_BOMMO,Ero1,H9IZY6_BOMMO,UGT48C1,H9J063_BOMMO,H9J0C9_BOMMO,H9J0U4_BOMMO,H9J0W9_BOMMO,H9J0Z5_BOMMO,H9J0Z7_BOMMO,H9J109_BOMMO,H9J123_BOMMO,H9J1B3_BOMMO,CTL17,H9J295_BOMMO,H9J2A7_BOMMO,H9J2K0_BOMMO,ORC6,H9J5W…

## Sheet: Evo_non-PG_geneID
geneID	stringID	identity	bitscore	preferredName	annotation
MSTRG.11175	7091.H9JJM7	100	206.5	ETH	Uncharacterized protein.
MSTRG.12659	7091.H9IW65	100	399.1	H9IW65_BOMMO	Uncharacterized protein.
MSTRG.13694	7091.H9IST8	100	270	H9IST8_BOMMO	Uncharacterized protein.
MSTRG.14143	7091.H9JNQ9	54.1	127.9	H9JNQ9_BOMMO	Uncharacterized protein.
MSTRG.14569	7091.H9JNC2	100	1523.8	H9JNC2_BOMMO	TIR domain-containing protein.
MSTRG.14581	7091.H9JLQ4	49.1	60.1	H9JLQ4_BOMMO	DUF5641 domain-containing protein.
MSTRG.15416	7091.H9JSR5	32.9	96.7	H9JSR5_BOMMO	Uncharacterized protein.
MSTRG.16225	7091.H9JIA8	53.4	320.1	H9JIA8_BOMMO	Uncharacterized protein.
MSTRG.16643	7091.M4B151	95.4	236.9	M4B151_BOMMO	Protein Wnt; Ligand for members of the frizzled family of seven transmembrane receptors; Belongs to the Wnt family.
MSTRG.17660	7091.H9J123	24.3	134	H9J123_BOMMO	Uncharacterized protein.
MSTRG.17674	7091.H9IYF9	100	645.6	H9IYF9_BOMMO	Uncharacterized protein.
MSTRG.18221	7091.M4B151	87.1	148.3	M4B151_BOMMO	Protein Wnt; Ligand for members of the frizzled family of seven transmembrane receptors; Belongs to the Wnt family.
MSTRG.19869	7091.H9JHW5	92.9	343.6	H9JHW5_BOMMO	Nudix hydrolase domain-containing protein.
MSTRG.2096	7091.H9IWQ5	94.4	73.9	H9IWQ5_BOMMO	Uncharacterized protein.
MSTRG.21172	7091.H9J9C1	57.5	344.4	H9J9C1_BOMMO	Uncharacterized protein.
MSTRG.21847	7091.H9J9T3	30.9	104.8	H9J9T3_BOMMO	Endo/exonuclease/phosphatase domain-containing protein.
MSTRG.22336	7091.H9JV98	100	229.2	H9JV98_BOMMO	Uncharacterized protein.
MSTRG.22394	7091.H9JVS0	99.5	352.1	H9JVS0_BOMMO	PRKCSH-like domain-containing protein.
MSTRG.23422	7091.H9JLQ4	49.1	60.1	H9JLQ4_BOMMO	DUF5641 domain-containing protein.
MSTRG.25277	7091.H9JSR4	100	304.7	H9JSR4_BOMMO	Uncharacterized protein.
MSTRG.3688	7091.Q2F5Y9	79.9	288.5	Q2F5Y9_BOMMO	Mitochondrial aldehyde dehydrogenase; Belongs to the aldehyde dehydrogenase family.
MSTRG.4437	7091.H9J7N3	45.1	66.6	H9J7N3_BOMMO	Uncharacterized protein.
MSTRG.5113	7091.M4B151	95.9	139	M4B151_BOMMO	Protein Wnt; Ligand for members of the frizzled family of seven transmembrane receptors; Belongs to the Wnt family.
MSTRG.5316	7091.H9JW92	74.1	161	H9JW92_BOMMO	Uncharacterized protein.
MSTRG.5443	7091.H9JF57	32.6	104.4	H9JF57_BOMMO	Dynamin-type G domain-containing protein; Belongs to the TRAFAC class dynamin-like GTPase superfamily. Dynamin/Fzo/YdjA family.
MSTRG.559	7091.H9ITY2	70.1	213	H9ITY2_BOMMO	Uncharacterized protein.
MSTRG.6851	7091.M4B151	97.2	73.2	M4B151_BOMMO	Protein Wnt; Ligand for members of the frizzled family of seven transmembrane receptors; Belongs to the Wnt family.
MSTRG.7304	7091.H9JUE9	26	109.4	H9JUE9_BOMMO	Peptidase A2 domain-containing protein.
MSTRG.8439	7091.H9ISG9	30.2	57.4	H9ISG9_BOMMO	Reverse transcriptase domain-containing protein.
MSTRG.8874	7091.M4B151	88.8	159.1	M4B151_BOMMO	Protein Wnt; Ligand for members of the frizzled family of seven transmembrane receptors; Belongs to the Wnt family.
MSTRG.9366	7091.H9JUJ4	31.3	101.3	H9JUJ4_BOMMO	RNase H domain-containing protein.
KWMTBOMO00055	7091.H9IXQ1	95.1	5058.4	H9IXQ1_BOMMO	Uncharacterized protein.
KWMTBOMO00080	7091.H9IXX4	88.8	1254.2	H9IXX4_BOMMO	Uncharacterized protein.
KWMTBOMO00131	7091.H9IY07	100	1464.9	H9IY07_BOMMO	Uncharacterized protein.
KWMTBOMO00141	7091.H9IXM3	100	230.7	H9IXM3_BOMMO	Uncharacterized protein.
KWMTBOMO00142	7091.H9IY13	100	131	H9IY13_BOMMO	Uncharacterized protein.
KWMTBOMO00217	7091.H9ITJ4	100	444.9	H9ITJ4_BOMMO	ANK_REP_REGION domain-containing protein.
KWMTBOMO00219	7091.H9ITJ3	100	439.9	H9ITJ3_BOMMO	Uncharacterized protein.
KWMTBOMO00221	7091.H9ITQ9	100	389	H9ITQ9_BOMMO	Homeobox domain-containing protein.
KWMTBOMO00256	7091.H9ITT1	98.4	1236.1	H9ITT1_BOMMO	Uncharacterized protein.
KWMTBOMO00327	7091.H9ITF2	99.5	3127.8	H9ITF2_BOMMO	Bromo domain-containing protein.
KWMTBOMO00339	7091.H9ITE6	100	406	Ybp	CSD_1 domain-containing protein.
KWMTBOMO00366	7091.H9ITD6	99.8	814.7	H9ITD6_BOMMO	Uncharacterized protein.
KWMTBOMO00407	7091.H9ITB4	86.7	1909.8	H9ITB4_BOMMO	Uncharacterized protein.
KWMTBOMO00520	7091.H9JUA0	56.3	182.2	H9JUA0_BOMMO	UBIQUITIN_CONJUGAT_2 domain-containing protein; Belongs to the ubiquitin-conjugating enzyme family.
KWMTBOMO00546	7091.H9JRU4	93.5	1011.5	H9JRU4_BOMMO	DH domain-containing protein.
KWMTBOMO00614	7091.H9J2W4	96.4	793.9	H9J2W4_BOMMO	Uncharacterized protein; Belongs to the potassium channel family.
KWMTBOMO00676	7091.H9J127	71.5	1110.9	H9J127_BOMMO	Uncharacterized protein.
KWMTBOMO00678	7091.H9J198	68.1	306.6	H9J198_BOMMO	BHLH domain-containing protein.
KWMTBOMO00680	7091.H9JKN7	45.2	365.2	H9JKN7_BOMMO	AAA domain-containing protein.
KWMTBOMO00688	7091.H9J191	98.8	1657.1	H9J191_BOMMO	Uncharacterized protein.
KWMTBOMO00695	7091.H9J136	92.1	1629.4	H9J136_BOMMO	DUF4210 domain-containing protein.
KWMTBOMO00712	7091.H9ISH7	82.1	1728.8	H9ISH7_BOMMO	HDAC_interact domain-containing protein.
KWMTBOMO00751	7091.H9JUX6	100	175.6	Oaz	Uncharacterized protein.
KWMTBOMO00785	7091.H9JJM6	85.8	725.7	H9JJM6_BOMMO	Uncharacterized protein.
KWMTBOMO00792	7091.H9JJN1	100	756.1	H9JJN1_BOMMO	Uncharacterized protein; Belongs to the actin family.
KWMTBOMO00864	7091.H9J8R1	35	92	H9J8R1_BOMMO	Uncharacterized protein.
KWMTBOMO00883	7091.H9JJG3	86.7	768.1	H9JJG3_BOMMO	Cyclin N-terminal domain-containing protein.
KWMTBOMO00886	7091.H9JJG2	78.8	1661.4	H9JJG2_BOMMO	Uncharacterized protein.
KWMTBOMO00888	7091.H9JJG0	100	64.3	H9JJG0_BOMMO	Uncharacterized protein.
KWMTBOMO00889	7091.H9JJG0	99.8	1904	H9JJG0_BOMMO	Uncharacterized protein.
KWMTBOMO00906	7091.H9JJS8	93.4	767.3	H9JJS8_BOMMO	Myosin motor domain-containing protein; Belongs to the TRAFAC class myosin-kinesin ATPase superfamily. Myosin family.
KWMTBOMO00954	7091.H9JJV7	95.6	957.2	H9JJV7_BOMMO	AdoHcyase_NAD domain-containing protein.
KWMTBOMO00992	7091.E9JEG9	99.5	699.5	E9JEG9_BOMMO	Atf2.
KWMTBOMO01009	7091.H9JY52	99	1552.7	H9JY52_BOMMO	SEA domain-containing protein.
KWMTBOMO01010	7091.H9JY53	79.5	197.2	H9JY53_BOMMO	Uncharacterized protein.
KWMTBOMO01020	7091.H9JCY2	89.9	431.8	H9JCY2_BOMMO	Uncharacterized protein.
KWMTBOMO01045	7091.H9JD01	100	613.2	H9JD01_BOMMO	Enkurin domain-containing protein.
KWMTBOMO01048	7091.H9JCW9	100	474.6	H9JCW9_BOMMO	C3H1-type domain-containing protein.
KWMTBOMO01049	7091.H9JD03	100	664.8	H9JD03_BOMMO	Uncharacterized protein.
KWMTBOMO01055	7091.Q5UAL7	100	231.5	RpS26	40S ribosomal protein S26; Belongs to the eukaryotic ribosomal protein eS26 family.
KWMTBOMO01072	7091.H9JD17	99.7	610.1	H9JD17_BOMMO	Uncharacterized protein.
KWMTBOMO01084	7091.H9JCU9	100	1210.3	H9JCU9_BOMMO	CUE domain-containing protein.
KWMTBOMO01109	7091.H9JCT9	94.8	305.8	H9JCT9_BOMMO	Uncharacterized protein.
KWMTBOMO01121	7091.H9JD43	99.5	650.2	H9JD43_BOMMO	Uncharacterized protein.
KWMTBOMO01123	7091.H9JD44	100	1073.9	H9JD44_BOMMO	Inos-1-P_synth domain-containing protein.
KWMTBOMO01130	7091.E9JEH3	99.8	923.7	E9JEH3_BOMMO	Daxx.
KWMTBOMO01147	7091.H9JD63	100	658.7	H9JD63_BOMMO	Serine/threonine-protein phosphatase.
KWMTBOMO01150	7091.H9JD81	98.6	554.7	H9JD81_BOMMO	WH2 domain-containing protein.
KWMTBOMO01151	7091.H9JD81	100	196.1	H9JD81_BOMMO	WH2 domain-containing protein.
KWMTBOMO01152	7091.H9JD82	100	691	H9JD82_BOMMO	Uncharacterized protein.
KWMTBOMO01164	7091.H9JKX4	88.1	105.1	H9JKX4_BOMMO	Uncharacterized protein.
KWMTBOMO01183	7091.H9JD94	99.9	1244.6	H9JD94_BOMMO	Uncharacterized protein.
KWMTBOMO01184	7091.H9J549	30.3	123.6	H9J549_BOMMO	Uncharacterized protein; Belongs to the G-protein coupled receptor Fz/Smo family.
KWMTBOMO01237	7091.H9JHN4	98.4	122.1	H9JHN4_BOMMO	Uncharacterized protein.
KWMTBOMO01255	7091.H9JH61	99.4	909.1	H9JH61_BOMMO	Rap-GAP domain-containing protein.
KWMTBOMO01312	7091.H9JHL2	69.8	387.1	H9JHL2_BOMMO	MPN domain-containing protein.
KWMTBOMO01315	7091.H9JH82	86.8	905.6	H9JH82_BOMMO	V-ATPase_H_C domain-containing protein.
KWMTBOMO01332	7091.H9JH88	100	880.2	H9JH88_BOMMO	G_PROTEIN_RECEP_F2_4 domain-containing protein; Belongs to the G-protein coupled receptor Fz/Smo family.
KWMTBOMO01359	7091.H9JH99	100	455.7	H9JH99_BOMMO	Uncharacterized protein.
KWMTBOMO01384	7091.H9JHA7	82.2	769.2	H9JHA7_BOMMO	Polypeptide N-acetylgalactosaminyltransferase.
KWMTBOMO01385	7091.H9JHI2	100	1176.4	H9JHI2_BOMMO	Protein kinase domain-containing protein.
KWMTBOMO01403	7091.H9JHH0	100	696.8	H9JHH0_BOMMO	C3H1-type domain-containing protein.
KWMTBOMO01423	7091.H9JHG0	98.5	1437.6	H9JHG0_BOMMO	Uncharacterized protein; Belongs to the complex I 75 kDa subunit family.
KWMTBOMO01428	7091.H9JHF9	95.4	478	H9JHF9_BOMMO	CRC domain-containing protein.
KWMTBOMO01444	7091.H9JHF1	100	794.3	H9JHF1_BOMMO	Uncharacterized protein.
KWMTBOMO01455	7091.H9JHE7	89.3	400.6	H9JHE7_BOMMO	Uncharacterized protein.
KWMTBOMO01489	7091.H9JHQ1	97.3	924.9	H9JHQ1_BOMMO	SSD domain-containing protein.
KWMTBOMO01491	7091.H9JHQ3	100	536.2	H9JHQ3_BOMMO	Thioredoxin domain-containing protein.
KWMTBOMO01533	7091.H9JHS3	100	531.9	H9JHS3_BOMMO	Uncharacterized protein.
KWMTBOMO01534	7091.H9JHU9	99.7	749.6	H9JHU9_BOMMO	Uncharacterized protein; Belongs to the MT-A70-like family.
KWMTBOMO01545	7091.H9JHU3	98.9	186	H9JHU3_BOMMO	TIL domain-containing protein.
KWMTBOMO01547	7091.H9JHU2	85.2	823.5	H9JHU2_BOMMO	Uncharacterized protein.
KWMTBOMO01549	7091.H9JHU1	96.9	257.3	H9JHU1_BOMMO	Peptidase_S8 domain-containing protein.
KWMTBOMO01604	7091.H9JXN7	100	1033.1	Alps	Uncharacterized protein; Belongs to the alkaline phosphatase family.
KWMTBOMO01623	7091.H9J980	95.1	327.4	H9J980_BOMMO	Cog4 domain-containing protein.
KWMTBOMO01625	7091.H9J9A1	100	660.2	H9J9A1_BOMMO	BTB domain-containing protein.
KWMTBOMO01637	7091.H9J971	100	419.9	H9J971_BOMMO	Uncharacterized protein.
KWMTBOMO01643	7091.H9J966	100	473	H9J966_BOMMO	Uncharacterized protein.
KWMTBOMO01644	7091.H9J965	100	549.7	H9J965_BOMMO	Uncharacterized protein.
KWMTBOMO01662	7091.Q19N36	100	420.6	Q19N36_BOMMO	Small GTP binding protein RAB5.
KWMTBOMO01668	7091.H9J9B4	99	820.1	H9J9B4_BOMMO	BTB domain-containing protein.
KWMTBOMO01685	7091.H9J944	99.9	1471.1	H9J944_BOMMO	SUN domain-containing protein.
KWMTBOMO01707	7091.H9J934	97.7	1350.1	H9J934_BOMMO	Uncharacterized protein.
KWMTBOMO01718	7091.H9J9D6	96.2	783.5	H9J9D6_BOMMO	TLDc domain-containing protein.
KWMTBOMO01787	7091.H9J9G0	98.8	362.8	H9J9G0_BOMMO	Uncharacterized protein.
KWMTBOMO01797	7091.H9J904	82.3	198.7	H9J904_BOMMO	Peptidylprolyl isomerase.
KWMTBOMO01821	7091.H9J9H8	99.2	1897.1	H9J9H8_BOMMO	Uncharacterized protein.
KWMTBOMO01848	7091.H9J9I8	93	1498	H9J9I8_BOMMO	Uncharacterized protein; Belongs to the peptidase S9B family.
KWMTBOMO01856	7091.H9J8X3	94.8	1861.7	H9J8X3_BOMMO	Peptidase_M16 domain-containing protein.
KWMTBOMO01866	7091.H9J8W7	100	496.9	H9J8W7_BOMMO	Uncharacterized protein.
KWMTBOMO01897	7091.H9J9K8	85.4	950.3	H9J9K8_BOMMO	Helicase ATP-binding domain-containing protein.
KWMTBOMO01921	7091.H9J8U2	100	2180.6	H9J8U2_BOMMO	Uncharacterized protein.
KWMTBOMO01934	7091.H9IWT5	77.4	169.5	H9IWT5_BOMMO	Uncharacterized protein.
KWMTBOMO01938	7091.Q2F5U4	100	660.2	Q2F5U4_BOMMO	WD40 protein.
KWMTBOMO01940	7091.H9J8T7	99.6	486.9	Pofut1	Uncharacterized protein.
KWMTBOMO01953	7091.H9J9N5	98.5	240	H9J9N5_BOMMO	Uncharacterized protein.
KWMTBOMO01963	7091.H9JF18	40.5	290.4	H9JF18_BOMMO	Reverse transcriptase Ty1/copia-type domain-containing protein.
KWMTBOMO01971	7091.H9JWX7	93.7	185.3	H9JWX7_BOMMO	Uncharacterized protein.
KWMTBOMO01991	7091.H9JBZ1	24.2	206.5	H9JBZ1_BOMMO	Uncharacterized protein; Belongs to the PI3/PI4-kinase family.
KWMTBOMO01992	7091.H9JVJ6	94.3	1056.6	H9JVJ6_BOMMO	Pyruvate kinase; Belongs to the pyruvate kinase family.
KWMTBOMO01996	7091.H9JVK0	92	1167.1	H9JVK0_BOMMO	SH2 domain-containing protein.
KWMTBOMO01997	7091.H9JVK2	89.1	1972.6	H9JVK2_BOMMO	Uncharacterized protein.
KWMTBOMO02012	7091.H9J0B0	74	1288.1	H9J0B0_BOMMO	Uncharacterized protein.
KWMTBOMO02034	7091.H9J0C2	100	1030.4	H9J0C2_BOMMO	Uncharacterized protein.
KWMTBOMO02044	7091.H9JUE9	29.5	169.1	H9JUE9_BOMMO	Peptidase A2 domain-containing protein.
KWMTBOMO02047	7091.H9J0C9	99.8	1278.1	H9J0C9_BOMMO	Uncharacterized protein.
KWMTBOMO02064	7091.H9J109	100	711.4	H9J109_BOMMO	V-type proton ATPase subunit; Subunit of the integral membrane V0 complex of vacuolar ATPase. Vacuolar ATPase is responsible for acidifying a variety of intracellular compartments in eukaryotic cells, thus providing most of the energy required for transport processes in the vacuolar system. Belongs to the V-ATPase V0D/AC39 subunit family.
KWMTBOMO02084	7091.H9J0Z8	99.8	1754.6	H9J0Z8_BOMMO	Uncharacterized protein.
KWMTBOMO02087	7091.H9J0Z7	73.1	432.6	H9J0Z7_BOMMO	Uncharacterized protein.
KWMTBOMO02091	7091.H9J0Z5	100	413.7	H9J0Z5_BOMMO	Uncharacterized protein.
KWMTBOMO02137	7091.H9J0X0	99.2	1304.7	H9J0X0_BOMMO	WW domain-containing protein.
KWMTBOMO02138	7091.H9J0W9	96.4	755	H9J0W9_BOMMO	Uncharacterized protein.
KWMTBOMO02146	7091.H9J0H1	95	2009.6	H9J0H1_BOMMO	Phosphorylase b kinase regulatory subunit; Phosphorylase b kinase catalyzes the phosphorylation of serine in certain substrates, including troponin I.
KWMTBOMO02165	7091.H9J0I3	100	914.1	H9J0I3_BOMMO	KH domain-containing protein.
KWMTBOMO02169	7091.H9J0I5	98.5	674.9	H9J0I5_BOMMO	Uncharacterized protein.
KWMTBOMO02194	7091.H9J0U4	100	322.4	H9J0U4_BOMMO	CRAL-TRIO domain-containing protein.
KWMTBOMO02210	7091.H9J0T4	100	528.5	H9J0T4_BOMMO	Uncharacterized protein.
KWMTBOMO02237	7091.H9J0K9	95.8	1148.3	H9J0K9_BOMMO	Cyclic nucleotide-binding domain-containing protein.
KWMTBOMO02239	7091.H9J0S0	100	416.4	H9J0S0_BOMMO	WW domain-containing protein.
KWMTBOMO02252	7091.H9J0L6	99.8	897.5	H9J0L6_BOMMO	Uncharacterized protein; Belongs to the class I-like SAM-binding methyltransferase superfamily. Protein arginine N-methyltransferase family.
KWMTBOMO02273	7091.H9J0N2	89.1	1397.5	H9J0N2_BOMMO	C2H2-type domain-containing protein.
KWMTBOMO02276	7091.H9J0N4	91.4	565.8	H9J0N4_BOMMO	Uncharacterized protein.
KWMTBOMO02277	7091.H9J0Q0	92.9	792.7	H9J0Q0_BOMMO	Uncharacterized protein.
KWMTBOMO02288	7091.H9J0N8	97.1	207.2	H9J0N8_BOMMO	Uncharacterized protein.
KWMTBOMO02291	7091.H9J0P2	100	496.1	H9J0P2_BOMMO	Sox gene family transcription factor.
KWMTBOMO02294	7091.H9J2N8	100	924.5	H9J2N8_BOMMO	PEX-1N domain-containing protein.
KWMTBOMO02305	7091.H9J2N2	99.8	848.2	H9J2N2_BOMMO	Uncharacterized protein.
KWMTBOMO02318	7091.H9J2M6	100	390.2	H9J2M6_BOMMO	Uncharacterized protein.
KWMTBOMO02342	7091.H9J2R2	100	142.5	H9J2R2_BOMMO	Uncharacterized protein.
KWMTBOMO02355	7091.H9JXZ5	100	622.5	H9JXZ5_BOMMO	AB hydrolase-1 domain-containing protein.
KWMTBOMO02416	7091.H9JVF8	88.5	666.4	H9JVF8_BOMMO	Rho-GAP domain-containing protein.
KWMTBOMO02438	7091.H9JVE5	100	224.2	H9JVE5_BOMMO	Uncharacterized protein; Protein phosphatase inhibitor that specifically inhibits protein phosphatase 2A (PP2A) during mitosis. Belongs to the endosulfine family.
KWMTBOMO02501	7091.H9IZM3	95.3	1510.4	H9IZM3_BOMMO	Uncharacterized protein.
KWMTBOMO02504	7091.H9IZM0	99.5	816.2	H9IZM0_BOMMO	Uncharacterized protein.
KWMTBOMO02567	7091.H9IZC6	97.3	1520	H9IZC6_BOMMO	Uncharacterized protein.
KWMTBOMO02569	7091.H9IZJ3	98.4	474.6	H9IZJ3_BOMMO	Uncharacterized protein.
KWMTBOMO02582	7091.H9IZD4	100	282	H9IZD4_BOMMO	Uncharacterized protein.
KWMTBOMO02636	7091.H9IZF8	99.8	1519.2	H9IZF8_BOMMO	LNS2 domain-containing protein.
KWMTBOMO02659	7091.H9J1Q9	97	1692.6	H9J1Q9_BOMMO	VWFA domain-containing protein.
KWMTBOMO02676	7091.H9J2K9	100	828.9	H9J2K9_BOMMO	Uncharacterized protein.
KWMTBOMO02700	7091.H9J2K0	100	305.1	H9J2K0_BOMMO	Uncharacterized protein.
KWMTBOMO02722	7091.H9J2J0	90.8	1216.4	H9J2J0_BOMMO	Uncharacterized protein; Belongs to the glycosyltransferase 47 family.
KWMTBOMO02738	7091.H9J2I4	78.3	670.2	H9J2I4_BOMMO	Uncharacterized protein.
KWMTBOMO02759	7091.H9J2H7	96.6	118.6	H9J2H7_BOMMO	PDZ domain-containing protein.
KWMTBOMO02762	7091.H9J2H5	76.5	335.5	H9J2H5_BOMMO	Uncharacterized protein.
KWMTBOMO02766	7091.H9J1V1	99.8	1115.9	H9J1V1_BOMMO	Uncharacterized protein.
KWMTBOMO02779	7091.H9J1V8	87	439.9	H9J1V8_BOMMO	EF-hand domain-containing protein.
KWMTBOMO02824	7091.H9J1X8	99.4	608.2	H9J1X8_BOMMO	Adenylyl cyclase-associated protein; Belongs to the CAP family.
KWMTBOMO02825	7091.H9J2E2	100	476.1	H9J2E2_BOMMO	Uncharacterized protein; Belongs to the peptidase S1 family.
KWMTBOMO02831	7091.H9J2D8	100	513.5	H9J2D8_BOMMO	Uncharacterized protein; Belongs to the NDK family.
KWMTBOMO02835	7091.H9J2D4	96.9	452.2	H9J2D4_BOMMO	RPN13_C domain-containing protein.
KWMTBOMO02900	7091.H9J2B1	95.4	954.1	H9J2B1_BOMMO	HECT domain-containing protein.
KWMTBOMO02908	7091.H9J2A7	95.2	931.8	H9J2A7_BOMMO	PX domain-containing protein.
KWMTBOMO02939	7091.H9J297	88.4	856.7	H9J297_BOMMO	RING-type domain-containing protein.
KWMTBOMO02942	7091.H9J295	100	256.1	H9J295_BOMMO	PDZ domain-containing protein.
KWMTBOMO03006	7091.H9J251	100	1052.7	H9J251_BOMMO	FERM domain-containing protein.
KWMTBOMO03007	7091.H9J270	100	966.8	H9J270_BOMMO	Protein kinase domain-containing protein.
KWMTBOMO03082	7091.H9J8B7	100	594	H9J8B7_BOMMO	UBP-type domain-containing protein.
KWMTBOMO03112	7091.H9J8F6	99.3	1560.8	H9J8F6_BOMMO	Uncharacterized protein.
KWMTBOMO03115	7091.H9J8C8	100	1136.7	H9J8C8_BOMMO	SLED domain-containing protein.
KWMTBOMO03116	7091.H9JX00	86.5	1435.2	H9JX00_BOMMO	Uncharacterized protein.
KWMTBOMO03127	7091.H9J8D7	99	524.6	H9J8D7_BOMMO	Uncharacterized protein.
KWMTBOMO03147	7091.H9JV67	54.9	349.4	H9JV67_BOMMO	PPIase cyclophilin-type domain-containing protein.
KWMTBOMO03170	7091.H9JV84	97.6	201.1	H9JV84_BOMMO	NTF2 domain-containing protein.
KWMTBOMO03183	7091.H9JV91	99	840.9	H9JV91_BOMMO	Uncharacterized protein.
KWMTBOMO03185	7091.H9JV94	100	1531.9	H9JV94_BOMMO	Uncharacterized protein.
KWMTBOMO03217	7091.H9JVM0	89.1	912.5	H9JVM0_BOMMO	BTB domain-containing protein.
KWMTBOMO03221	7091.H9JVR6	32.9	127.9	H9JVR6_BOMMO	MFS domain-containing protein.
KWMTBOMO03235	7091.H9JVM7	100	1550	H9JVM7_BOMMO	DNA helicase; Belongs to the MCM family.
KWMTBOMO03261	7091.H9JVP0	97.2	1014.6	H9JVP0_BOMMO	Uncharacterized protein.
KWMTBOMO03348	7091.H9JAD1	94.6	625.2	H9JAD1_BOMMO	RRM domain-containing protein.
KWMTBOMO03354	7091.H9J4J3	43.8	145.2	H9J4J3_BOMMO	Uncharacterized protein.
KWMTBOMO03391	7091.H9JAE7	44.6	280	H9JAE7_BOMMO	BTB domain-containing protein.
KWMTBOMO03401	7091.H9JAF2	100	639.8	H9JAF2_BOMMO	Uncharacterized protein.
KWMTBOMO03430	7091.Q2F5R4	100	1115.5	Q2F5R4_BOMMO	Glutamate dehydrogenase; Belongs to the Glu/Leu/Phe/Val dehydrogenases family.
KWMTBOMO03433	7091.H9JA22	80.4	3095.8	H9JA22_BOMMO	UNC80 domain-containing protein.
KWMTBOMO03445	7091.H9JAG8	100	340.1	FaMeT7	DUF3421 domain-containing protein.
KWMTBOMO03513	7091.D0FH76	100	716.8	VPS4	Vacuolar protein sorting 4; Belongs to the AAA ATPase family.
KWMTBOMO03601	7091.H9J9X3	79.2	256.9	H9J9X3_BOMMO	DUF3421 domain-containing protein.
KWMTBOMO03629	7091.H9J9Y7	99.4	1419.4	H9J9Y7_BOMMO	Uncharacterized protein.
KWMTBOMO03630	7091.H9J9R7	70.6	526.9	H9J9R7_BOMMO	Uncharacterized protein.
KWMTBOMO03632	7091.H9J9Y8	100	464.2	H9J9Y8_BOMMO	EMC1_C domain-containing protein.
KWMTBOMO03633	7091.H9J9R5	99.6	1622.1	H9J9R5_BOMMO	Uncharacterized protein.
KWMTBOMO03675	7091.H9IY87	99.5	1055	H9IY87_BOMMO	Uncharacterized protein.
KWMTBOMO03717	7091.H9IU11	100	256.1	H9IU11_BOMMO	Uncharacterized protein.
KWMTBOMO03734	7091.H9JY93	100	536.2	H9JY93_BOMMO	Uncharacterized protein.
KWMTBOMO03735	7091.H9JY94	99.6	538.9	H9JY94_BOMMO	Uncharacterized protein.
KWMTBOMO03784	7091.H9JKM2	99	197.6	MS	Uncharacterized protein.
KWMTBOMO03814	7091.H9JKN2	100	760.8	H9JKN2_BOMMO	Uncharacterized protein.
KWMTBOMO03847	7091.H9JDI4	31.8	100.9	H9JDI4_BOMMO	Uncharacterized protein.
KWMTBOMO03849	7091.H9JKY9	100	132.9	H9JKY9_BOMMO	Uncharacterized protein.
KWMTBOMO03854	7091.H9JKX9	83.7	2177.5	H9JKX9_BOMMO	Uncharacterized protein.
KWMTBOMO03861	7091.H9JKX6	100	661.8	H9JKX6_BOMMO	KASH domain-containing protein.
KWMTBOMO03869	7091.H9JKZ6	100	256.9	H9JKZ6_BOMMO	Uncharacterized protein.
KWMTBOMO03875	7091.H9JKX0	97.8	4039.6	H9JKX0_BOMMO	Uncharacterized protein.
KWMTBOMO03892	7091.H9JL08	100	567.8	Rcd1	Uncharacterized protein.
KWMTBOMO03924	7091.H9JL24	100	714.9	H9JL24_BOMMO	Uncharacterized protein.
KWMTBOMO03956	7091.H9JKT7	79.9	1352	H9JKT7_BOMMO	Uncharacterized protein.
KWMTBOMO04014	7091.H9JL64	100	923.3	H9JL64_BOMMO	Uncharacterized protein.
KWMTBOMO04026	7091.H9JL70	100	710.3	KATNA1	Katanin p60 ATPase-containing subunit A1; Catalytic subunit of a complex which severs microtubules in an ATP-dependent manner. Microtubule severing may promote rapid reorganization of cellular microtubule arrays and the release of microtubules from the centrosome following nucleation.
KWMTBOMO04039	7091.H9JKQ2	100	785.8	H9JKQ2_BOMMO	Uncharacterized protein.
KWMTBOMO04042	7091.H9JL82	90.6	392.5	H9JL82_BOMMO	G-patch domain-containing protein.
KWMTBOMO04064	7091.H9JKP2	59.5	243	H9JKP2_BOMMO	Uncharacterized protein; Belongs to the GST superfamily.
KWMTBOMO04077	7091.H9JGH7	74.2	565.8	H9JGH7_BOMMO	Uncharacterized protein.
KWMTBOMO04079	7091.H9JGH8	100	958	H9JGH8_BOMMO	DNA helicase; Belongs to the MCM family.
KWMTBOMO04080	7091.H9JGH8	99.7	661.4	H9JGH8_BOMMO	DNA helicase; Belongs to the MCM family.
KWMTBOMO04087	7091.H9J6P3	73.7	199.5	H9J6P3_BOMMO	Uncharacterized protein.
KWMTBOMO04124	7091.H9J6P3	83.3	55.1	H9J6P3_BOMMO	Uncharacterized protein.
KWMTBOMO04140	7091.H9JGR5	100	693.7	H9JGR5_BOMMO	Uncharacterized protein.
KWMTBOMO04147	7091.H9JGN4	86.4	223	H9JGN4_BOMMO	Uncharacterized protein.
KWMTBOMO04188	7091.H9JGT2	87.9	266.9	H9JGT2_BOMMO	Uncharacterized protein.
KWMTBOMO04201	7091.H9JGK1	90.1	416.4	H9JGK1_BOMMO	Uncharacterized protein.
KWMTBOMO04207	7091.H9JGJ5	100	345.5	H9JGJ5_BOMMO	Uncharacterized protein.
KWMTBOMO04235	7091.H9JXJ1	70.3	513.8	H9JXJ1_BOMMO	Uncharacterized protein.
KWMTBOMO04254	7091.H9JXK0	99.8	1009.2	H9JXK0_BOMMO	AA_permease_C domain-containing protein.
KWMTBOMO04263	7091.H9JXK3	99	362.8	H9JXK3_BOMMO	Uncharacterized protein.
KWMTBOMO04313	7091.H9JX64	99.6	479.9	H9JX64_BOMMO	Pex14_N domain-containing protein.
KWMTBOMO04314	7091.H9JX45	95.6	1106.3	H9JX45_BOMMO	Uncharacterized protein.
KWMTBOMO04328	7091.H9JX38	100	148.3	H9JX38_BOMMO	WH2 domain-containing protein.
KWMTBOMO04356	7091.C0H6Z3	100	216.1	BmorCPT3	Putative cuticle protein.
KWMTBOMO04358	7091.H9J6W6	89	270.4	H9J6W6_BOMMO	Uncharacterized protein.
KWMTBOMO04361	7091.H9J6W5	100	137.9	H9J6W5_BOMMO	Uncharacterized protein.
KWMTBOMO04453	7091.H9J7D1	98.9	1354	H9J7D1_BOMMO	Mediator of RNA polymerase II transcription subunit 1; Component of the Mediator complex, a coactivator involved in the regulated transcription of nearly all RNA polymerase II-dependent genes. Mediator functions as a bridge to convey information from gene- specific regulatory proteins to the basal RNA polymerase II transcription machinery. Mediator is recruited to promoters by direct interactions…
KWMTBOMO04454	7091.H9J786	100	235	H9J786_BOMMO	Uncharacterized protein.
KWMTBOMO04482	7091.H9J7E8	97.1	386.3	H9J7E8_BOMMO	Uncharacterized protein.
KWMTBOMO04485	7091.H9J7E9	100	1460.7	H9J7E9_BOMMO	Uncharacterized protein.
KWMTBOMO04487	7091.H9J7F0	99.7	626.7	UGT39C1	Uncharacterized protein.
KWMTBOMO04500	7091.H9J7F5	100	405.6	H9J7F5_BOMMO	Uncharacterized protein.
KWMTBOMO04501	7091.H9J7F5	100	560.8	H9J7F5_BOMMO	Uncharacterized protein.
KWMTBOMO04506	7091.H9J768	94.2	1002.3	H9J768_BOMMO	Uncharacterized protein.
KWMTBOMO04507	7091.H9J7F8	83.1	762.3	H9J7F8_BOMMO	Uncharacterized protein.
KWMTBOMO04522	7091.H9J759	98.9	2135.9	H9J759_BOMMO	DH domain-containing protein.
KWMTBOMO04538	7091.H9J752	82.8	412.9	H9J752_BOMMO	Uncharacterized protein.
KWMTBOMO04541	7091.H9J7H3	68.5	307.8	H9J7H3_BOMMO	Derlin; May be involved in the degradation of misfolded endoplasmic reticulum (ER) luminal proteins; Belongs to the derlin family.
KWMTBOMO04543	7091.H9J7H4	100	1771.9	H9J7H4_BOMMO	AP-2 complex subunit alpha; Adaptins are components of the adapter complexes which link clathrin to receptors in coated vesicles.
KWMTBOMO04592	7091.H9J7J5	65.8	543.5	H9J7J5_BOMMO	Uncharacterized protein.
KWMTBOMO04600	7091.H9J7J9	98.9	178.3	H9J7J9_BOMMO	Protein kinase domain-containing protein.
KWMTBOMO04628	7091.H9J714	97.3	496.9	H9J714_BOMMO	FHA domain-containing protein.
KWMTBOMO04667	7091.H9J700	99.8	834.3	H9J700_BOMMO	Kinase; Belongs to the inositol phosphokinase (IPK) family.
KWMTBOMO04676	7091.H9J7M9	96.9	1939.1	H9J7M9_BOMMO	Uncharacterized protein.
KWMTBOMO04681	7091.H9J7N1	83.5	1395.6	H9J7N1_BOMMO	Uncharacterized protein.
KWMTBOMO04689	7091.H9JJW4	84.9	1308.9	H9JJW4_BOMMO	DNA_MISMATCH_REPAIR_2 domain-containing protein.
KWMTBOMO04723	7091.H9JK78	85.7	1811.6	H9JK78_BOMMO	Uncharacterized protein.
KWMTBOMO04757	7091.H9JK06	86.4	1862	H9JK06_BOMMO	Uncharacterized protein; Belongs to the TRAFAC class myosin-kinesin ATPase superfamily. Myosin family.
KWMTBOMO04801	7091.H9JK56	100	524.6	Br-c	BTB domain-containing protein.
KWMTBOMO04802	7091.H9JK59	99.8	1023.1	H9JK59_BOMMO	Uncharacterized protein; Belongs to the DEAD box helicase family.
KWMTBOMO04815	7091.H9JK66	74.6	988	H9JK66_BOMMO	Hist_deacetyl domain-containing protein.
KWMTBOMO04826	7091.H9JK71	100	643.7	H9JK71_BOMMO	Uncharacterized protein.
KWMTBOMO04841	7091.H9JET9	97.6	573.2	H9JET9_BOMMO	Protein kinase domain-containing protein.
KWMTBOMO04842	7091.H9JET7	99.6	505.4	H9JET7_BOMMO	CA domain-containing protein.
KWMTBOMO04867	7091.H9JES8	97.7	1068.1	H9JES8_BOMMO	B30.2/SPRY domain-containing protein.
KWMTBOMO04880	7091.H9JES3	100	181.8	H9JES3_BOMMO	Uncharacterized protein.
KWMTBOMO04883	7091.H9JEV9	92.1	842.4	H9JEV9_BOMMO	AAA domain-containing protein; Belongs to the AAA ATPase family.
KWMTBOMO04909	7091.H9JEX2	100	277.3	H9JEX2_BOMMO	Rab-GAP TBC domain-containing protein.
KWMTBOMO04915	7091.H9JEX6	100	899.8	H9JEX6_BOMMO	WD_REPEATS_REGION domain-containing protein.
KWMTBOMO04916	7091.H9JEX6	100	171	H9JEX6_BOMMO	WD_REPEATS_REGION domain-containing protein.
KWMTBOMO04917	7091.H9JER3	100	1028.5	H9JER3_BOMMO	5-aminolevulinate synthase; Belongs to the class-II pyridoxal-phosphate-dependent aminotransferase family.
KWMTBOMO04933	7091.H9JEX9	100	646.4	H9JEX9_BOMMO	Transket_pyr domain-containing protein.
KWMTBOMO04939	7091.H9JEY1	95.4	474.6	H9JEY1_BOMMO	Uncharacterized protein.
KWMTBOMO04940	7091.H9JEY1	100	227.3	H9JEY1_BOMMO	Uncharacterized protein.
KWMTBOMO04947	7091.H9JEQ0	100	425.2	H9JEQ0_BOMMO	C2H2-type domain-containing protein.
KWMTBOMO04995	7091.H9JEZ7	90.8	618.6	H9JEZ7_BOMMO	Fork-head domain-containing protein.
KWMTBOMO05033	7091.H9JSM0	69.6	1933.7	H9JSM0_BOMMO	Uncharacterized protein.
KWMTBOMO05040	7091.H9JSQ7	100	380.6	H9JSQ7_BOMMO	BHLH domain-containing protein.
KWMTBOMO05060	7091.H9JSP7	97.7	2242.2	H9JSP7_BOMMO	Uncharacterized protein.
KWMTBOMO05099	7091.H9JSE4	81.5	1179.5	H9JSE4_BOMMO	Uncharacterized protein.
KWMTBOMO05156	7091.E9N025	98	120.6	E9N025_BOMMO	BombyxinA-2; Belongs to the insulin family.
KWMTBOMO05172	7091.H9JSH1	100	949.5	H9JSH1_BOMMO	Uncharacterized protein.
KWMTBOMO05175	7091.H9JSH2	55.5	1866.7	H9JSH2_BOMMO	Uncharacterized protein.
KWMTBOMO05195	7091.H9IYV8	100	411.4	H9IYV8_BOMMO	Uncharacterized protein.
KWMTBOMO05211	7091.H9IYU8	81.4	692.6	H9IYU8_BOMMO	MADF domain-containing protein.
KWMTBOMO05212	7091.H9IYY4	96.9	2440.6	H9IYY4_BOMMO	Uncharacterized protein.
KWMTBOMO05230	7091.H9IYZ5	95.4	1434.9	H9IYZ5_BOMMO	Uncharacterized protein.
KWMTBOMO05237	7091.H9IYZ8	99.6	2906.7	H9IYZ8_BOMMO	USP domain-containing protein.
KWMTBOMO05269	7091.H9IZ15	99.6	1005.7	H9IZ15_BOMMO	Uncharacterized protein.
KWMTBOMO05270	7091.H9IYS8	100	1051.2	H9IYS8_BOMMO	Uncharacterized protein.
KWMTBOMO05271	7091.H9IYS7	100	3359.7	H9IYS7_BOMMO	ANK_REP_REGION domain-containing protein.
KWMTBOMO05272	7091.H9IYS4	93.4	780.4	H9IYS4_BOMMO	Angiomotin_C domain-containing protein.
KWMTBOMO05279	7091.H9IZ17	80.3	3547.7	H9IZ17_BOMMO	Uncharacterized protein.
KWMTBOMO05282	7091.H9IYS0	75.9	783.9	H9IYS0_BOMMO	Uncharacterized protein.
KWMTBOMO05297	7091.H9IZ24	99.3	252.3	H9IZ24_BOMMO	Uncharacterized protein.
KWMTBOMO05351	7091.H9IYP8	90.3	240.7	H9IYP8_BOMMO	Uncharacterized protein.
KWMTBOMO05356	7091.H9IYP6	65	515.4	H9IYP6_BOMMO	Uncharacterized protein.
KWMTBOMO05362	7091.H9IZ57	100	925.2	Tua2	Tubulin alpha chain; Tubulin is the major constituent of microtubules. It binds two moles of GTP, one at an exchangeable site on the beta chain and one at a non-exchangeable site on the alpha chain.
KWMTBOMO05390	7091.H9IZ71	89.3	833.9	H9IZ71_BOMMO	Uncharacterized protein.
KWMTBOMO05399	7091.H9JAY1	87.6	782.3	H9JAY1_BOMMO	Protein kinase domain-containing protein.
KWMTBOMO05407	7091.H9JAY3	99.8	1480.7	H9JAY3_BOMMO	Uncharacterized protein.
KWMTBOMO05418	7091.H9JAW1	86	1005.7	H9JAW1_BOMMO	Acyl-coenzyme A oxidase; Belongs to the acyl-CoA oxidase family.
KWMTBOMO05421	7091.H9JAW0	97.1	1843.9	H9JAW0_BOMMO	Integrin_alpha2 domain-containing protein; Belongs to the integrin alpha chain family.
KWMTBOMO05446	7091.H9JB01	100	503.8	H9JB01_BOMMO	Uncharacterized protein.
KWMTBOMO05449	7091.H9JB03	84.6	480.3	H9JB03_BOMMO	Uncharacterized protein; Belongs to the mitochondrial carrier (TC 2.A.29) family.
KWMTBOMO05455	7091.H9JB06	86.8	1140.9	H9JB06_BOMMO	Protein HIRA; Required for replication-independent chromatin assembly and for the periodic repression of histone gene transcription during the cell cycle; Belongs to the WD repeat HIR1 family.
KWMTBOMO05456	7091.E9JEH2	97.1	713.8	Dapk	Dapk.
KWMTBOMO05464	7091.H9JB09	100	642.5	VIG	Vasa intronic protein.
KWMTBOMO05476	7091.H9JAT6	100	362.8	H9JAT6_BOMMO	Uncharacterized protein; Belongs to the peroxisomal membrane protein PXMP2/4 family.
KWMTBOMO05515	7091.H9JB33	100	1581.2	H9JB33_BOMMO	E3 ubiquitin protein ligase.
KWMTBOMO05534	7091.H9JB43	75.7	431	H9JB43_BOMMO	MTS domain-containing protein.
KWMTBOMO05559	7091.H9JAQ1	99.7	609	H9JAQ1_BOMMO	G_PROTEIN_RECEP_F1_2 domain-containing protein.
KWMTBOMO05625	7091.H9JB85	99.8	3646.7	H9JB85_BOMMO	Spatacsin_C domain-containing protein.
KWMTBOMO05630	7091.H9JAL0	100	2324.3	H9JAL0_BOMMO	Uncharacterized protein; Belongs to the adenylyl cyclase class-4/guanylyl cyclase family.
KWMTBOMO05631	7091.H9JAK7	94.7	1087	H9JAK7_BOMMO	Protein kinase domain-containing protein.
KWMTBOMO05641	7091.H9JB91	97.4	591.7	H9JB91_BOMMO	Uncharacterized protein.
KWMTBOMO05642	7091.H9JB91	100	149.1	H9JB91_BOMMO	Uncharacterized protein.
KWMTBOMO05647	7091.H9JB93	99.4	1359.7	H9JB93_BOMMO	Bin3-type SAM domain-containing protein.
KWMTBOMO05649	7091.H9JAJ9	52.1	344.4	NGR-A13	G_PROTEIN_RECEP_F1_2 domain-containing protein.
KWMTBOMO05666	7091.H9JWX9	100	279.6	H9JWX9_BOMMO	Uncharacterized protein.
KWMTBOMO05679	7091.H9JBE9	80.8	1228.8	H9JBE9_BOMMO	Uncharacterized protein.
KWMTBOMO05696	7091.H9JBG1	86.6	26753.3	H9JBG1_BOMMO	Notch-like protein.
KWMTBOMO05719	7091.D2CZY1	100	545.4	Rad23	Nuclear excision repair protein Rad23.
KWMTBOMO05720	7091.H9JBC3	99.1	4122.8	H9JBC3_BOMMO	Uncharacterized protein.
KWMTBOMO05724	7091.H9JBH4	88.5	110.5	H9JBH4_BOMMO	Uncharacterized protein.
KWMTBOMO05736	7091.H9JBI0	100	691.8	H9JBI0_BOMMO	AB hydrolase-1 domain-containing protein.
KWMTBOMO05743	7091.H9JBI3	100	1270.8	H9JBI3_BOMMO	Integrin beta; Belongs to the integrin beta chain family.
KWMTBOMO05747	7091.H9JBB3	90.5	1492.2	H9JBB3_BOMMO	BHLH domain-containing protein.
KWMTBOMO05764	7091.H9JBJ6	93.9	2372	H9JBJ6_BOMMO	Guanylate cyclase.
KWMTBOMO05812	7091.H9JBQ1	100	603.2	Caspase1	Uncharacterized protein; Belongs to the peptidase C14A family.
KWMTBOMO05835	7091.H9JBK9	99.2	323.6	PC	Chromo domain-containing protein.
KWMTBOMO05859	7091.H9JBS2	99.9	2234.9	H9JBS2_BOMMO	Peptidase_M1 domain-containing protein.
KWMTBOMO05875	7091.H9IZT8	99.6	696	Anxb13	Annexin.
KWMTBOMO05886	7091.H9J097	100	545.8	H9J097_BOMMO	FAD-binding FR-type domain-containing protein.
KWMTBOMO05889	7091.H9IZU1	100	1114	H9IZU1_BOMMO	Uncharacterized protein.
KWMTBOMO05898	7091.H9J091	89.7	975.7	H9J091_BOMMO	PDZ domain-containing protein.
KWMTBOMO05906	7091.H9J087	98.3	223.4	Wh3	ABC transporter domain-containing protein.
KWMTBOMO05932	7091.H9IZV8	99.8	990.3	Ero1	Uncharacterized protein.
KWMTBOMO05967	7091.H9J063	100	329.7	H9J063_BOMMO	GOLD domain-containing protein.
KWMTBOMO05972	7091.H9J061	100	676.4	H9J061_BOMMO	RING-type domain-containing protein.
KWMTBOMO05989	7091.H9IZY1	76.7	192.2	H9IZY1_BOMMO	Uncharacterized protein.
KWMTBOMO05991	7091.H9IZY2	99.1	2800.8	H9IZY2_BOMMO	Uncharacterized protein.
KWMTBOMO06011	7091.H9IZY8	98.1	1260	H9IZY8_BOMMO	Uncharacterized protein.
KWMTBOMO06034	7091.H9J029	78.7	375.2	H9J029_BOMMO	Post-GPI attachment to proteins factor 3; Involved in the lipid remodeling steps of GPI-anchor maturation; Belongs to the PGAP3 family.
KWMTBOMO06047	7091.H9J006	97.2	214.5	H9J006_BOMMO	Caspase; Belongs to the peptidase C14A family.
KWMTBOMO06048	7091.H9J006	100	632.1	H9J006_BOMMO	Caspase; Belongs to the peptidase C14A family.
KWMTBOMO06049	7091.H9J023	98.9	538.5	H9J023_BOMMO	Uncharacterized protein.
KWMTBOMO06064	7091.H9J020	100	597	H9J020_BOMMO	Rhomboid domain-containing protein.
KWMTBOMO06066	7091.H9J019	99.6	890.2	UGT48C1	Uncharacterized protein.
KWMTBOMO06070	7091.H9JY98	100	654.1	H9JY98_BOMMO	Protein-tyrosine sulfotransferase; Catalyzes the O-sulfation of tyrosine residues within acidic motifs of polypeptides, using 3'-phosphoadenylyl sulfate (PAPS) as cosubstrate; Belongs to the protein sulfotransferase family.
KWMTBOMO06077	7091.H9IWS7	100	1215.7	H9IWS7_BOMMO	RING-type domain-containing protein.
KWMTBOMO06081	7091.H9IWS6	82.1	1011.1	H9IWS6_BOMMO	Uncharacterized protein.
KWMTBOMO06089	7091.H9IWS3	71.5	582.4	H9IWS3_BOMMO	Uncharacterized protein.
KWMTBOMO06092	7091.H9IWS1	100	669.1	H9IWS1_BOMMO	Uncharacterized protein.
KWMTBOMO06102	7091.H9IWR6	100	460.7	H9IWR6_BOMMO	Sod_Cu domain-containing protein.
KWMTBOMO06112	7091.H9IWR0	70.3	1267.3	H9IWR0_BOMMO	Uncharacterized protein.
KWMTBOMO06125	7091.H9IWV6	81.7	1185.2	H9IWV6_BOMMO	Signal transducer and activator of transcription.
KWMTBOMO06145	7091.H9IWW8	100	278.9	H9IWW8_BOMMO	EF-hand domain-containing protein.
KWMTBOMO06166	7091.H9IWY0	100	639.8	H9IWY0_BOMMO	Uncharacterized protein.
KWMTBOMO06167	7091.H9IWY2	100	778.1	H9IWY2_BOMMO	BZIP domain-containing protein.
KWMTBOMO06204	7091.H9IWM3	100	542	H9IWM3_BOMMO	PX domain-containing protein.
KWMTBOMO06225	7091.H9IX16	100	1097	H9IX16_BOMMO	Uncharacterized protein.
KWMTBOMO06229	7091.H9IX17	100	729.9	RpL4	Ribos_L4_asso_C domain-containing protein.
KWMTBOMO06241	7091.H9IX21	100	679.9	H9IX21_BOMMO	Uncharacterized protein.
KWMTBOMO06244	7091.Q1HQ96	100	416.8	Q1HQ96_BOMMO	Cleavage and polyadenylation specificity factor subunit 5; Component of the cleavage factor Im (CFIm) complex that functions as an activator of the pre-mRNA 3'-end cleavage and polyadenylation processing required for the maturation of pre-mRNA into functional mRNAs. CFIm contributes to the recruitment of multiprotein complexes on specific sequences on the pre-mRNA 3'-end, so called cleavage and p…
KWMTBOMO06248	7091.H9IX28	93.9	1020.4	H9IX28_BOMMO	Oxysterol-binding protein; Belongs to the OSBP family.
KWMTBOMO06265	7091.H9IX35	88.3	662.1	H9IX35_BOMMO	Peptidase S59 domain-containing protein.
KWMTBOMO06276	7091.H9IWI9	48.2	402.9	H9IWI9_BOMMO	Uncharacterized protein.
KWMTBOMO06341	7091.H9JQV1	100	735.7	H9JQV1_BOMMO	OBG-type G domain-containing protein.
KWMTBOMO06347	7091.H9JR26	92	602.4	H9JR26_BOMMO	Protein kinase domain-containing protein.
KWMTBOMO06355	7091.H9JR22	90.8	6088.5	H9JR22_BOMMO	Uncharacterized protein.
KWMTBOMO06359	7091.H9JQV8	99.9	3245.7	H9JQV8_BOMMO	VIR_N domain-containing protein.
KWMTBOMO06404	7091.H9JR07	100	907.1	H9JR07_BOMMO	Aminotran_1_2 domain-containing protein.
KWMTBOMO06450	7091.H9JQ03	100	1012.7	H9JQ03_BOMMO	Beta-1,3-glucan-binding protein.
KWMTBOMO06453	7091.H9JQR6	98.9	840.1	H9JQR6_BOMMO	Cation_ATPase_C domain-containing protein; Belongs to the cation transport ATPase (P-type) (TC 3.A.3) family.
KWMTBOMO06482	7091.H9JQQ1	98	2983	H9JQQ1_BOMMO	Uncharacterized protein; Belongs to the class I-like SAM-binding methyltransferase superfamily. C5-methyltransferase family.
KWMTBOMO06501	7091.H9JQ24	99.8	2180.2	H9JQ24_BOMMO	HP domain-containing protein.
KWMTBOMO06521	7091.H9JQ33	93.4	388.3	H9JQ33_BOMMO	Uncharacterized protein.
KWMTBOMO06528	7091.H9JQN5	100	415.2	H9JQN5_BOMMO	Ubiquitin-like domain-containing protein.
KWMTBOMO06556	7091.H9JQL9	100	782.3	H9JQL9_BOMMO	BTB domain-containing protein.
KWMTBOMO06562	7091.H9JQ50	100	267.3	H9JQ50_BOMMO	Uncharacterized protein.
KWMTBOMO06573	7091.H9JQK8	100	1137.9	H9JQK8_BOMMO	SAP domain-containing protein.
KWMTBOMO06584	7091.H9JQ62	100	354.4	H9JQ62_BOMMO	HMG box domain-containing protein.
KWMTBOMO06588	7091.H9JQ65	67	1479.2	H9JQ65_BOMMO	FHA domain-containing protein.
KWMTBOMO06596	7091.H9JQJ5	90.9	493.8	H9JQJ5_BOMMO	Uncharacterized protein.
KWMTBOMO06604	7091.H9JQJ1	91.2	1355.5	H9JQJ1_BOMMO	Helicase ATP-binding domain-containing protein.
KWMTBOMO06620	7091.H9JQ82	99.9	2134.8	H9JQ82_BOMMO	Uncharacterized protein.
KWMTBOMO06622	7091.H9JQI0	100	577.4	GDAP1	Uncharacterized protein.
KWMTBOMO06644	7091.H9JQ96	100	271.2	H9JQ96_BOMMO	Uncharacterized protein.
KWMTBOMO06646	7091.H9JQ97	88.9	284.3	H9JQ97_BOMMO	Uncharacterized protein.
KWMTBOMO06662	7091.H9JQA5	77.7	1163.7	H9JQA5_BOMMO	RNB domain-containing protein; Belongs to the RNR ribonuclease family.
KWMTBOMO06679	7091.E9N022	100	81.3	E9N022_BOMMO	Neuropeptide-like 4B.
KWMTBOMO06692	7091.C0H6G9	86.4	328.2	BmorCPH13	Putative cuticle protein.
KWMTBOMO06713	7091.Q9GPH3	96.3	320.1	ATFC	Activating transcription factor of chaperone; Transcriptional activator that acts in the unfolded protein response (UPR) pathway. Acts during endoplasmic reticulum (ER) stress by activating UPR target genes via direct binding to the UPR element (UPRE) (5'-GGAACTGGACAGCGTGTCGAAA-3'). Activates expression of ER chaperones ERP72 and PDI; Belongs to the bZIP family.
KWMTBOMO06730	7091.H9JQD8	100	201.1	H9JQD8_BOMMO	CARMIL_C domain-containing protein.
KWMTBOMO06742	7091.H9JRH3	92.6	174.1	H9JRH3_BOMMO	Uncharacterized protein.
KWMTBOMO06751	7091.H9JRG9	100	2378.6	H9JRG9_BOMMO	Uncharacterized protein.
KWMTBOMO06757	7091.H9JR67	100	1713	H9JR67_BOMMO	Uncharacterized protein.
KWMTBOMO06770	7091.H9JRG2	100	977.6	H9JRG2_BOMMO	Carboxylic ester hydrolase; Belongs to the type-B carboxylesterase/lipase family.
KWMTBOMO06771	7091.Q2F622	100	1103.6	ae13	Carboxylesterase.
KWMTBOMO06775	7091.H9JR74	85.8	718	H9JR74_BOMMO	Uncharacterized protein.
KWMTBOMO06823	7091.H9JRE0	98.9	4221.4	H9JRE0_BOMMO	Uncharacterized protein.
KWMTBOMO06827	7091.H9JR94	92.3	578.2	H9JR94_BOMMO	Uncharacterized protein.
KWMTBOMO06836	7091.Q9U8L9	100	587.4	mtch	Mitochondrial carrier homolog; Belongs to the mitochondrial carrier (TC 2.A.29) family.
KWMTBOMO06865	7091.H9JRB1	99.5	242.3	H9JRB1_BOMMO	Uncharacterized protein.
KWMTBOMO06876	7091.H9JRB8	89.2	839.7	H9JRB8_BOMMO	PXA domain-containing protein.
KWMTBOMO06897	7091.H9JR49	100	752.7	H9JR49_BOMMO	ADH_N domain-containing protein.
KWMTBOMO06910	7091.H9J558	98.5	565.5	H9J558_BOMMO	Uncharacterized protein.
KWMTBOMO06915	7091.H9JY58	84.5	579.7	E(Z)	Uncharacterized protein.
KWMTBOMO06922	7091.H9J549	86.2	907.1	H9J549_BOMMO	Uncharacterized protein; Belongs to the G-protein coupled receptor Fz/Smo family.
KWMTBOMO06937	7091.H9JIA8	34	120.9	H9JIA8_BOMMO	Uncharacterized protein.
KWMTBOMO06947	7091.H9JLA2	100	615.9	H9JLA2_BOMMO	Peptidase S1 domain-containing protein; Belongs to the peptidase S1 family.
KWMTBOMO06953	7091.H9JLA5	92.8	493	H9JLA5_BOMMO	Peptidase S1 domain-containing protein; Belongs to the peptidase S1 family.
KWMTBOMO06969	7091.H9JLT8	100	394.8	H9JLT8_BOMMO	Fork-head domain-containing protein.
KWMTBOMO06976	7091.H9JH28	63.3	403.3	H9JH28_BOMMO	Uncharacterized protein.
KWMTBOMO07001	7091.H9JLS3	100	470.3	H9JLS3_BOMMO	TPR_REGION domain-containing protein.
KWMTBOMO07013	7091.H9JLV3	100	626.7	H9JLV3_BOMMO	Protein kinase domain-containing protein; Belongs to the type-B carboxylesterase/lipase family.
KWMTBOMO07020	7091.H9JLR1	94.7	1074.3	H9JLR1_BOMMO	WD_REPEATS_REGION domain-containing protein.
KWMTBOMO07052	7091.H9JLW4	98.7	941.8	H9JLW4_BOMMO	GMC_OxRdtase_N domain-containing protein.
KWMTBOMO07078	7091.H9JLX4	100	1171	H9JLX4_BOMMO	Uncharacterized protein.
KWMTBOMO07116	7091.H9JLL5	100	699.1	H9JLL5_BOMMO	Uncharacterized protein.
KWMTBOMO07169	7091.H9JM06	92.8	2039.6	H9JM06_BOMMO	FERM domain-containing protein.
KWMTBOMO07196	7091.H9JLI3	100	711.1	Dpp	TGF_BETA_2 domain-containing protein.
KWMTBOMO07213	7091.H9JLH7	100	288.5	H9JLH7_BOMMO	Uncharacterized protein.
KWMTBOMO07232	7091.H9JM29	96.3	634.8	H9JM29_BOMMO	Uncharacterized protein.
KWMTBOMO07243	7091.H9JM33	75.4	646.4	H9JM33_BOMMO	Aa_trans domain-containing protein.
KWMTBOMO07244	7091.H9JM34	93.9	814.3	H9JM34_BOMMO	Palmitoyltransferase; Belongs to the DHHC palmitoyltransferase family.
KWMTBOMO07267	7091.H9JM39	100	547.7	H9JM39_BOMMO	Uncharacterized protein.
KWMTBOMO07312	7091.H9JM75	93.9	4235.3	H9JM75_BOMMO	Uncharacterized protein.
KWMTBOMO07313	7091.H9JMB0	100	961.8	H9JMB0_BOMMO	IRS-type PTB domain-containing protein.
KWMTBOMO07317	7091.H9JM72	99.1	218.8	H9JM72_BOMMO	Uncharacterized protein.
KWMTBOMO07377	7091.H9J617	84.6	136.7	H9J617_BOMMO	Uncharacterized protein.
KWMTBOMO07383	7091.H9JLC9	95.5	2069.3	H9JLC9_BOMMO	Uncharacterized protein.
KWMTBOMO07394	7091.H9JLC5	100	592	H9JLC5_BOMMO	Uncharacterized protein; Belongs to the mitochondrial carrier (TC 2.A.29) family.
KWMTBOMO07440	7091.H9J6T9	100	479.9	H9J6T9_BOMMO	EAF domain-containing protein.
KWMTBOMO07449	7091.H9J6S5	100	157.9	H9J6S5_BOMMO	Uncharacterized protein.
KWMTBOMO07453	7091.H9J6P1	99.8	762.7	H9J6P1_BOMMO	Uncharacterized protein.
KWMTBOMO07461	7091.H9J6S1	100	210.7	H9J6S1_BOMMO	RRM domain-containing protein.
KWMTBOMO07463	7091.H9JG56	100	419.1	H9JG56_BOMMO	RRM domain-containing protein.
KWMTBOMO07474	7091.H9J6Q0	100	483.4	H9J6Q0_BOMMO	Ldh_1_C domain-containing protein.
KWMTBOMO07484	7091.H9J6Q5	100	1253.8	H9J6Q5_BOMMO	Mediator of RNA polymerase II transcription subunit 17; Component of the Mediator complex, a coactivator involved in the regulated transcription of nearly all RNA polymerase II-dependent genes. Mediator functions as a bridge to convey information from gene- specific regulatory proteins to the basal RNA polymerase II transcription machinery. Mediator is recruited to promoters by direct interaction…
KWMTBOMO07516	7091.H9J8P1	89.1	1639.8	H9J8P1_BOMMO	Uncharacterized protein.
KWMTBOMO07517	7091.H9J8P2	100	79.7	H9J8P2_BOMMO	Uncharacterized protein.
KWMTBOMO07545	7091.H9J8M5	86.5	456.8	H9J8M5_BOMMO	WD_REPEATS_REGION domain-containing protein.
KWMTBOMO07555	7091.H9J8K3	94.7	563.9	H9J8K3_BOMMO	Aminotran_1_2 domain-containing protein.
KWMTBOMO07557	7091.H9J8K7	100	263.1	Sir-3	Uncharacterized protein.
KWMTBOMO07564	7091.H9J8L1	100	276.6	H9J8L1_BOMMO	Uncharacterized protein.
KWMTBOMO07569	7091.H9JW17	89.5	3164	H9JW17_BOMMO	LAM_G_DOMAIN domain-containing protein.
KWMTBOMO07570	7091.H9JW17	83.7	3265.3	H9JW17_BOMMO	LAM_G_DOMAIN domain-containing protein.
[truncated: 518 more rows]

## Sheet: TPG_RS
#category	term ID	term description	observed gene count	background gene count	strength	false discovery rate	matching proteins in your network (IDs)	matching proteins in your network (labels)
[truncated: 40 more rows]

[truncated: 1 more sheets: TPG_RS_geneID]
