# Supplementary material for: Adaptation to Hot and Humid Climates in the Silkworm: Energy Reallocation and Cuticle Transpiration
Source: Insects. 2025 Sep 12;16(9):962. doi: 10.3390/insects16090962 (PMC12470560; doi:10.3390/insects16090962)
Supplement: Supplementary file 1 [file insects-16-00962-s001.zip › Table S6.xlsx]

## Sheet: Evo_non-PG
TF	Family	full sequence e-value	best domain e-value	domain number
KWMTBOMO00339	CSD	6.9e-26	1.3e-25	1
KWMTBOMO01625	BTB	8.4e-33	1.6e-32	1
KWMTBOMO13309	BTB	2e-30	5.3e-30	1
KWMTBOMO01668	BTB	4.8e-27	2.6e-26	2
KWMTBOMO04801	BTB	5.2e-26	8.6e-26	1
KWMTBOMO03391	BTB	2e-25	3.4e-25	1
KWMTBOMO03217	BTB	3.1e-20	6.2e-20	1
KWMTBOMO06556	BTB	1.7e-14	3.3e-14	1
KWMTBOMO08664	BTB	1.7e-14	4.4e-14	1
KWMTBOMO15178	ARID	1.1e-25	2.5e-25	1
KWMTBOMO10150	zf-NF-X1	1.5e-07	1.5e-06	9
KWMTBOMO09235	MBD	1.7e-13	4.4e-13	1
KWMTBOMO12206	MBD	5.7e-11	1.2e-10	1
KWMTBOMO09116	E2F_TDP	5.3e-37	5.8e-20	2
KWMTBOMO06125	STAT_bind	9.6e-47	2.1e-46	2
KWMTBOMO11650	zf-MIZ	1.2e-20	2e-20	1
KWMTBOMO14364	THAP	1.8e-12	3.8e-12	2
KWMTBOMO08577	THAP	5.2e-09	2.3e-08	2
KWMTBOMO04042	GCFC	5.8e-48	7e-48	1
KWMTBOMO05989	LRRFIP	2.3e-48	2.3e-48	2
KWMTBOMO14303	zf-H2C2_2	1e-43	5.5e-09	10
KWMTBOMO02277	zf-H2C2_2	4.9e-37	5.1e-09	14
KWMTBOMO12525	TF_bZIP	2.5e-18	2.5e-18	2
KWMTBOMO06167	TF_bZIP	3.3e-12	1.1e-11	1
KWMTBOMO06713	TF_bZIP	4.7e-09	1.1e-08	1
KWMTBOMO15479	Thyroid_Hormone_Receptor-like	3.3e-35	6.4e-35	1
KWMTBOMO06584	HMG_box	6.7e-28	9.9e-28	1
KWMTBOMO02291	HMG_box	2e-27	2.9e-27	1
KWMTBOMO11999	HMG_box	9.6e-26	2.6e-25	1
KWMTBOMO08361	HMG_box	3.8e-18	3.8e-18	3
KWMTBOMO15960	HMG_box	8.4e-16	1.6e-15	1
KWMTBOMO14151	HMG_box	0.00017	0.00024	1
KWMTBOMO14886	zf-C2H2	2.9e-41	3e-05	29
KWMTBOMO16572	zf-C2H2	4.9e-41	1.6e-06	10
KWMTBOMO10170	zf-C2H2	2.7e-40	1.6e-06	10
KWMTBOMO04507	zf-C2H2	4.1e-33	7.4e-05	11
KWMTBOMO02738	zf-C2H2	2.1e-31	3.5e-07	12
KWMTBOMO06092	zf-C2H2	2.5e-31	7.1e-07	10
KWMTBOMO12727	zf-C2H2	5.1e-29	1.1e-06	12
KWMTBOMO02012	zf-C2H2	1.3e-27	2.2e-06	7
KWMTBOMO06089	zf-C2H2	2.2e-26	1e-05	11
KWMTBOMO06241	zf-C2H2	3e-22	1.8e-06	10
KWMTBOMO11050	zf-C2H2	7.6e-21	1.8e-05	6
KWMTBOMO14837	zf-C2H2	1.2e-17	7.2e-07	6
KWMTBOMO01121	zf-C2H2	1.7e-17	8.4e-05	8
KWMTBOMO14594	zf-C2H2	1e-15	0.00067	7
KWMTBOMO06276	zf-C2H2	1e-15	0.00011	6
KWMTBOMO01444	zf-C2H2	2e-13	0.00015	5
KWMTBOMO12710	zf-C2H2	1.2e-12	0.00077	9
KWMTBOMO05407	zf-C2H2	7.5e-11	8.9e-05	4
KWMTBOMO10214	zf-C2H2	5.7e-06	0.00038	6
KWMTBOMO04947	zf-C2H2	2e-05	2e-05	1
KWMTBOMO09829	zf-C2H2	0.00012	0.00024	1
KWMTBOMO00992	zf-C2H2	0.00017	0.00017	2
KWMTBOMO04723	Myb_DNA-binding	3.8e-05	7.9e-05	2
KWMTBOMO06969	Forkhead	6.1e-41	8.7e-41	1
KWMTBOMO11697	Forkhead	1.5e-38	2.1e-38	1
KWMTBOMO10004	Forkhead	6.5e-38	1.1e-37	1
KWMTBOMO04995	Forkhead	1.4e-27	2.8e-27	1
KWMTBOMO07464	TRAM_LAG1_CLN8	1.5e-20	3.3e-20	2
KWMTBOMO07843	HLH	2.5e-18	4.7e-18	1
KWMTBOMO10840	HLH	5.6e-18	1.3e-17	1
KWMTBOMO05040	HLH	4e-17	8.8e-17	1
KWMTBOMO05747	HLH	1.1e-13	1.1e-13	3
KWMTBOMO00678	HLH	5.2e-12	1.4e-11	1
KWMTBOMO00221	Homeodomain	1.3e-08	2.2e-08	1
KWMTBOMO14012	Homeodomain	1.6e-08	2.8e-08	1

## Sheet: Evo_TPG
TF	Family	full sequence e-value	best domain e-value	domain number
KWMTBOMO15943	TF_bZIP	3e-16	8.4e-14	2
KWMTBOMO06968	Forkhead	1.1e-40	2.1e-40	1

## Sheet: TPG_RS
TF	Family	full sequence e-value	best domain e-value	domain number
KWMTBOMO01412	THAP	2.1e-17	4.6e-17	1
KWMTBOMO14023	zf-H2C2_2	4.6e-23	1.7e-08	8
KWMTBOMO07644	zf-C2H2	4e-05	0.0014	3
