# Supplementary material for: Adaptation to Hot and Humid Climates in the Silkworm: Energy Reallocation and Cuticle Transpiration
Source: Insects. 2025 Sep 12;16(9):962. doi: 10.3390/insects16090962 (PMC12470560; doi:10.3390/insects16090962)
Supplement: Supplementary file 1 [file insects-16-00962-s001.zip › Table S7.xlsx]

## Sheet: 932
##Databases: KEGG PATHWAY
##Statistical test method: hypergeometric test / Fisher's exact test
##FDR correction method: Benjamini and Hochberg
#Term	Database	ID	Input number	Background number	P-Value	Corrected P-Value	Input	Hyperlink
Spliceosome	KEGG PATHWAY	bmor03040	23	120	1.29168e-05	0.00144668	KWMTBOMO07331|KWMTBOMO03245|KWMTBOMO01842|KWMTBOMO07870|KWMTBOMO05973|KWMTBOMO14901|KWMTBOMO14900|KWMTBOMO12899|KWMTBOMO01407|KWMTBOMO04690|KWMTBOMO04794|KWMTBOMO15207|KWMTBOMO14703|KWMTBOMO14704|KWMTBOMO12671|KWMTBOMO07543|KWMTBOMO12966|KWMTBOMO04769|KWMTBOMO03016|KWMTBOMO14610|KWMTBOMO14899|KWMTBOMO11394|KWMTBOMO08636	http://www.genome.jp/kegg-bin/show_pathway?bmor03040/bmor:101738344%09red/bmor:101737557%09red/bmor:101745188%09red/bmor:101738204%09red/bmor:101735469%09red/bmor:100270778%09red/bmor:101736447%09red/bmor:101745390%09red/bmor:101739903%09red/bmor:101742946%09red/bmor:101743561%09red/bmor:101738023%09red/bmor:101739300%09red/bmor:101742390%09red/bmor:100146101%09red/bmor:100862772%09red/bmor:10173…
RNA transport	KEGG PATHWAY	bmor03013	22	122	4.47189e-05	0.00250426	KWMTBOMO09542|KWMTBOMO13096|KWMTBOMO08048|KWMTBOMO03687|KWMTBOMO01842|KWMTBOMO10130|KWMTBOMO07870|KWMTBOMO15160|KWMTBOMO02198|KWMTBOMO06578|KWMTBOMO07679|KWMTBOMO12671|KWMTBOMO10208|KWMTBOMO02527|KWMTBOMO03311|KWMTBOMO06168|KWMTBOMO09969|KWMTBOMO11158|KWMTBOMO06268|KWMTBOMO14482|KWMTBOMO06267|KWMTBOMO07723	http://www.genome.jp/kegg-bin/show_pathway?bmor03013/bmor:101741532%09red/bmor:101740026%09red/bmor:101735469%09red/bmor:100270778%09red/bmor:733085%09red/bmor:101743080%09red/bmor:101745390%09red/bmor:101744517%09red/bmor:101735854%09red/bmor:778479%09red/bmor:101742073%09red/bmor:101742580%09red/bmor:101737898%09red/bmor:101735812%09red/bmor:101744488%09red/bmor:101737089%09red/bmor:101745003%0…
Ubiquitin mediated proteolysis	KEGG PATHWAY	bmor04120	14	88	0.00295368	0.110271	KWMTBOMO02450|KWMTBOMO12605|KWMTBOMO14252|KWMTBOMO03080|KWMTBOMO15423|KWMTBOMO15422|KWMTBOMO05392|KWMTBOMO09125|KWMTBOMO10713|KWMTBOMO10714|KWMTBOMO10715|KWMTBOMO14693|KWMTBOMO14694|KWMTBOMO06109	http://www.genome.jp/kegg-bin/show_pathway?bmor04120/bmor:101739865%09red/bmor:101745491%09red/bmor:101741287%09red/bmor:101746476%09red/bmor:101739884%09red/bmor:101741946%09red/bmor:101741790%09red/bmor:101739449%09red/bmor:105842905%09red/bmor:101736311%09red/bmor:732928%09red
Toll and Imd signaling pathway	KEGG PATHWAY	bmor04624	8	38	0.00544799	0.152544	KWMTBOMO02450|KWMTBOMO14787|KWMTBOMO06982|KWMTBOMO11299|KWMTBOMO01738|KWMTBOMO15317|KWMTBOMO01063|KWMTBOMO02938	http://www.genome.jp/kegg-bin/show_pathway?bmor04624/bmor:692440%09red/bmor:101738751%09red/bmor:100126162%09red/bmor:101746626%09red/bmor:101743155%09red/bmor:101737520%09red/bmor:692545%09red/bmor:732928%09red
Ribosome biogenesis in eukaryotes	KEGG PATHWAY	bmor03008	11	69	0.00784331	0.17569	KWMTBOMO08048|KWMTBOMO06578|KWMTBOMO07620|KWMTBOMO11158|KWMTBOMO12372|KWMTBOMO13975|KWMTBOMO14477|KWMTBOMO04511|KWMTBOMO11160|KWMTBOMO15160|KWMTBOMO06608	http://www.genome.jp/kegg-bin/show_pathway?bmor03008/bmor:101746947%09red/bmor:100101167%09red/bmor:101736458%09red/bmor:101740002%09red/bmor:101742143%09red/bmor:100862774%09red/bmor:101745253%09red/bmor:101735374%09red/bmor:101745003%09red/bmor:101742367%09red/bmor:101739167%09red
mRNA surveillance pathway	KEGG PATHWAY	bmor03015	10	64	0.012344	0.230421	KWMTBOMO12671|KWMTBOMO01331|KWMTBOMO13096|KWMTBOMO11158|KWMTBOMO15160|KWMTBOMO01842|KWMTBOMO06366|KWMTBOMO06367|KWMTBOMO08430|KWMTBOMO09210	http://www.genome.jp/kegg-bin/show_pathway?bmor03015/bmor:101743440%09red/bmor:100101167%09red/bmor:100270778%09red/bmor:101745390%09red/bmor:101740584%09red/bmor:101739213%09red/bmor:101735812%09red/bmor:101737123%09red/bmor:101739167%09red
2-Oxocarboxylic acid metabolism	KEGG PATHWAY	bmor01210	5	21	0.0174085	0.278536	KWMTBOMO02223|KWMTBOMO12760|KWMTBOMO12761|KWMTBOMO14160|KWMTBOMO06354	http://www.genome.jp/kegg-bin/show_pathway?bmor01210/bmor:732869%09red/bmor:101746890%09red/bmor:101739299%09red/bmor:100329146%09red
MAPK signaling pathway - fly	KEGG PATHWAY	bmor04013	11	81	0.0211323	0.295852	KWMTBOMO02143|KWMTBOMO08048|KWMTBOMO02145|KWMTBOMO15317|KWMTBOMO12815|KWMTBOMO13778|KWMTBOMO10247|KWMTBOMO01063|KWMTBOMO09740|KWMTBOMO02938|KWMTBOMO07177	http://www.genome.jp/kegg-bin/show_pathway?bmor04013/bmor:101741316%09red/bmor:101742459%09red/bmor:101735390%09red/bmor:101746593%09red/bmor:101740002%09red/bmor:101741910%09red/bmor:101743155%09red/bmor:692545%09red/bmor:100862763%09red/bmor:100126162%09red
Aminoacyl-tRNA biosynthesis	KEGG PATHWAY	bmor00970	6	40	0.0548273	0.619672	KWMTBOMO00927|KWMTBOMO13586|KWMTBOMO14679|KWMTBOMO03301|KWMTBOMO14680|KWMTBOMO15357	http://www.genome.jp/kegg-bin/show_pathway?bmor00970/bmor:100499569%09red/bmor:101739247%09red/bmor:101739619%09red/bmor:101736571%09red/bmor:101741861%09red
Glycosphingolipid biosynthesis - lacto and neolacto series	KEGG PATHWAY	bmor00601	2	5	0.0613686	0.619672	KWMTBOMO10594|KWMTBOMO10593	http://www.genome.jp/kegg-bin/show_pathway?bmor00601/bmor:105841695%09red
Citrate cycle (TCA cycle)	KEGG PATHWAY	bmor00020	6	42	0.0650667	0.619672	KWMTBOMO10816|KWMTBOMO01380|KWMTBOMO01346|KWMTBOMO12760|KWMTBOMO12761|KWMTBOMO14160	http://www.genome.jp/kegg-bin/show_pathway?bmor00020/bmor:101735811%09red/bmor:100329146%09red/bmor:101739299%09red/bmor:101744429%09red/bmor:101737640%09red
Carbon metabolism	KEGG PATHWAY	bmor01200	13	126	0.0728045	0.619672	KWMTBOMO02223|KWMTBOMO10816|KWMTBOMO14160|KWMTBOMO01380|MSTRG.22875|KWMTBOMO12672|KWMTBOMO09553|KWMTBOMO01346|KWMTBOMO10946|KWMTBOMO06377|KWMTBOMO06354|KWMTBOMO12761|KWMTBOMO12760	http://www.genome.jp/kegg-bin/show_pathway?bmor01200/bmor:732869%09red/bmor:778467%09red/bmor:733095%09red/bmor:101746890%09red/bmor:101737640%09red/bmor:101738798%09red/bmor:100329146%09red/bmor:101744429%09red/bmor:101735811%09red/bmor:732915%09red/bmor:101739299%09red/bmor:101737113%09red
Phagosome	KEGG PATHWAY	bmor04145	9	78	0.0752485	0.619672	KWMTBOMO13997|KWMTBOMO05372|KWMTBOMO12602|KWMTBOMO06086|KWMTBOMO04835|KWMTBOMO11302|KWMTBOMO12282|KWMTBOMO12285|KWMTBOMO12286	http://www.genome.jp/kegg-bin/show_pathway?bmor04145/bmor:101741734%09red/bmor:692511%09red/bmor:693031%09red/bmor:101739769%09red/bmor:692431%09red/bmor:101743002%09red/bmor:100145914%09red/bmor:692432%09red/bmor:101742268%09red
Pantothenate and CoA biosynthesis	KEGG PATHWAY	bmor00770	3	14	0.077459	0.619672	KWMTBOMO12686|KWMTBOMO10489|KWMTBOMO15961	http://www.genome.jp/kegg-bin/show_pathway?bmor00770/bmor:101737414%09red/bmor:100329149%09red/bmor:101742594%09red
Drug metabolism - other enzymes	KEGG PATHWAY	bmor00983	10	93	0.0881212	0.62328	KWMTBOMO02832|KWMTBOMO15961|KWMTBOMO12686|KWMTBOMO07215|KWMTBOMO01115|KWMTBOMO10690|KWMTBOMO11260|KWMTBOMO05460|KWMTBOMO10489|KWMTBOMO12651	http://www.genome.jp/kegg-bin/show_pathway?bmor00983/bmor:101736725%09red/bmor:100329149%09red/bmor:100141445%09red/bmor:101738209%09red/bmor:100141447%09red/bmor:101737414%09red/bmor:101742594%09red/bmor:101736583%09red/bmor:101744452%09red/bmor:692751%09red
Selenocompound metabolism	KEGG PATHWAY	bmor00450	2	7	0.0972296	0.62328	KWMTBOMO12945|KWMTBOMO05993	http://www.genome.jp/kegg-bin/show_pathway?bmor00450/bmor:101738027%09red/bmor:101745840%09red
TGF-beta signaling pathway	KEGG PATHWAY	bmor04350	5	37	0.103831	0.62328	KWMTBOMO03145|KWMTBOMO12280|KWMTBOMO11747|KWMTBOMO06883|KWMTBOMO07652	http://www.genome.jp/kegg-bin/show_pathway?bmor04350/bmor:100862782%09red/bmor:101738704%09red/bmor:101744507%09red/bmor:100286758%09red/bmor:101744944%09red
Pyrimidine metabolism	KEGG PATHWAY	bmor00240	5	37	0.103831	0.62328	KWMTBOMO02832|KWMTBOMO12686|KWMTBOMO09932|KWMTBOMO10489|KWMTBOMO15961	http://www.genome.jp/kegg-bin/show_pathway?bmor00240/bmor:101736725%09red/bmor:100329149%09red/bmor:101737414%09red/bmor:101739670%09red/bmor:101742594%09red
Arginine and proline metabolism	KEGG PATHWAY	bmor00330	4	27	0.1113	0.62328	KWMTBOMO02223|KWMTBOMO12728|KWMTBOMO03092|KWMTBOMO02944	http://www.genome.jp/kegg-bin/show_pathway?bmor00330/bmor:101738901%09red/bmor:692924%09red/bmor:101737245%09red/bmor:732869%09red
ECM-receptor interaction	KEGG PATHWAY	bmor04512	4	27	0.1113	0.62328	KWMTBOMO11436|KWMTBOMO00091|KWMTBOMO02791|KWMTBOMO11302	http://www.genome.jp/kegg-bin/show_pathway?bmor04512/bmor:101739084%09red/bmor:101743002%09red/bmor:101742998%09red/bmor:101746167%09red
Peroxisome	KEGG PATHWAY	bmor04146	11	112	0.118089	0.623504	KWMTBOMO03008|KWMTBOMO02325|KWMTBOMO13022|KWMTBOMO05528|KWMTBOMO15453|KWMTBOMO07215|KWMTBOMO13428|KWMTBOMO12728|KWMTBOMO10690|KWMTBOMO14216|KWMTBOMO06613	http://www.genome.jp/kegg-bin/show_pathway?bmor04146/bmor:101742196%09red/bmor:101739774%09red/bmor:101738209%09red/bmor:101743280%09red/bmor:101735660%09red/bmor:101735916%09red/bmor:101738882%09red/bmor:101746999%09red/bmor:692751%09red/bmor:101737245%09red/bmor:101741227%09red
Biosynthesis of amino acids	KEGG PATHWAY	bmor01230	8	75	0.122474	0.623504	KWMTBOMO02223|KWMTBOMO10816|KWMTBOMO14160|KWMTBOMO06354|KWMTBOMO05463|KWMTBOMO09553|KWMTBOMO12761|KWMTBOMO12760	http://www.genome.jp/kegg-bin/show_pathway?bmor01230/bmor:778467%09red/bmor:101741446%09red/bmor:101746890%09red/bmor:101737640%09red/bmor:100329146%09red/bmor:732869%09red/bmor:101739299%09red
Sulfur metabolism	KEGG PATHWAY	bmor00920	2	9	0.137408	0.646129	KWMTBOMO06741|KWMTBOMO12945	http://www.genome.jp/kegg-bin/show_pathway?bmor00920/bmor:101735354%09red/bmor:101745840%09red
Pyruvate metabolism	KEGG PATHWAY	bmor00620	5	41	0.138456	0.646129	MSTRG.22875|KWMTBOMO10816|KWMTBOMO01477|KWMTBOMO04461|KWMTBOMO01380	http://www.genome.jp/kegg-bin/show_pathway?bmor00620/bmor:101744429%09red/bmor:101743474%09red/bmor:101744216%09red/bmor:101737640%09red/bmor:101738798%09red
beta-Alanine metabolism	KEGG PATHWAY	bmor00410	4	31	0.154411	0.670656	KWMTBOMO12686|KWMTBOMO10946|KWMTBOMO10489|KWMTBOMO15961	http://www.genome.jp/kegg-bin/show_pathway?bmor00410/bmor:101737414%09red/bmor:100329149%09red/bmor:101742594%09red/bmor:101737113%09red
Starch and sucrose metabolism	KEGG PATHWAY	bmor00500	3	20	0.155688	0.670656	KWMTBOMO02535|KWMTBOMO06880|KWMTBOMO01174	http://www.genome.jp/kegg-bin/show_pathway?bmor00500/bmor:101741984%09red/bmor:101736905%09red/bmor:101739451%09red
Purine metabolism	KEGG PATHWAY	bmor00230	10	109	0.174521	0.687166	KWMTBOMO02832|KWMTBOMO12945|KWMTBOMO05734|KWMTBOMO07215|KWMTBOMO01115|KWMTBOMO10690|KWMTBOMO01694|KWMTBOMO14942|KWMTBOMO09932|KWMTBOMO00040	http://www.genome.jp/kegg-bin/show_pathway?bmor00230/bmor:101736725%09red/bmor:101741126%09red/bmor:101738209%09red/bmor:101736367%09red/bmor:101746046%09red/bmor:101743020%09red/bmor:101744452%09red/bmor:692751%09red/bmor:101739670%09red/bmor:101745840%09red
Phenylalanine metabolism	KEGG PATHWAY	bmor00360	2	11	0.180423	0.687166	KWMTBOMO02223|KWMTBOMO04345	http://www.genome.jp/kegg-bin/show_pathway?bmor00360/bmor:101746796%09red/bmor:732869%09red
Glycosphingolipid biosynthesis - globo and isoglobo series	KEGG PATHWAY	bmor00603	2	11	0.180423	0.687166	KWMTBOMO10594|KWMTBOMO10593	http://www.genome.jp/kegg-bin/show_pathway?bmor00603/bmor:105841695%09red
Notch signaling pathway	KEGG PATHWAY	bmor04330	3	22	0.185714	0.687166	KWMTBOMO15781|KWMTBOMO12329|KWMTBOMO07652	http://www.genome.jp/kegg-bin/show_pathway?bmor04330/bmor:101736219%09red/bmor:101744944%09red/bmor:101737017%09red
Tyrosine metabolism	KEGG PATHWAY	bmor00350	4	34	0.190198	0.687166	KWMTBOMO02223|KWMTBOMO06377|KWMTBOMO04345|KWMTBOMO06152	http://www.genome.jp/kegg-bin/show_pathway?bmor00350/bmor:733095%09red/bmor:693000%09red/bmor:101746796%09red/bmor:732869%09red
Caffeine metabolism	KEGG PATHWAY	bmor00232	2	12	0.20261	0.706945	KWMTBOMO07215|KWMTBOMO10690	http://www.genome.jp/kegg-bin/show_pathway?bmor00232/bmor:692751%09red/bmor:101738209%09red
Metabolic pathways	KEGG PATHWAY	bmor01100	80	1142	0.208296	0.706945	KWMTBOMO02535|KWMTBOMO12728|KWMTBOMO15961|KWMTBOMO05734|KWMTBOMO12945|KWMTBOMO14280|KWMTBOMO11992|KWMTBOMO15047|KWMTBOMO12672|KWMTBOMO10690|KWMTBOMO09932|KWMTBOMO14942|KWMTBOMO05460|KWMTBOMO03248|KWMTBOMO14685|KWMTBOMO02223|KWMTBOMO10816|KWMTBOMO16268|KWMTBOMO09009|KWMTBOMO06152|MSTRG.22875|KWMTBOMO12375|KWMTBOMO01175|KWMTBOMO01694|KWMTBOMO01115|KWMTBOMO06880|KWMTBOMO01346|KWMTBOMO01174|KWMTBOMO0…	http://www.genome.jp/kegg-bin/show_pathway?bmor01100/bmor:100329149%09red/bmor:101736583%09red/bmor:100141445%09red/bmor:101739553%09red/bmor:100141447%09red/bmor:101743020%09red/bmor:100329146%09red/bmor:101737895%09red/bmor:101738882%09red/bmor:101744311%09red/bmor:101744216%09red/bmor:101744477%09red/bmor:101746892%09red/bmor:692631%09red/bmor:692751%09red/bmor:101744452%09red/bmor:101746631%0…
DNA replication	KEGG PATHWAY	bmor03030	4	36	0.21537	0.709453	KWMTBOMO12328|KWMTBOMO15282|KWMTBOMO09199|KWMTBOMO09629	http://www.genome.jp/kegg-bin/show_pathway?bmor03030/bmor:692463%09red/bmor:101737589%09red/bmor:101735774%09red/bmor:101739080%09red
Nucleotide excision repair	KEGG PATHWAY	bmor03420	4	37	0.228282	0.730502	KWMTBOMO03080|KWMTBOMO15423|KWMTBOMO15422|KWMTBOMO12328	http://www.genome.jp/kegg-bin/show_pathway?bmor03420/bmor:101739080%09red/bmor:101741287%09red/bmor:101741946%09red
Protein processing in endoplasmic reticulum	KEGG PATHWAY	bmor04141	11	132	0.23647	0.735684	KWMTBOMO16086|KWMTBOMO15873|KWMTBOMO05243|KWMTBOMO12899|KWMTBOMO15159|KWMTBOMO06039|KWMTBOMO00315|KWMTBOMO01063|KWMTBOMO16126|KWMTBOMO13226|KWMTBOMO09467	http://www.genome.jp/kegg-bin/show_pathway?bmor04141/bmor:100101162%09red/bmor:101743710%09red/bmor:101738661%09red/bmor:100126162%09red/bmor:101737590%09red/bmor:692487%09red/bmor:101746623%09red/bmor:100862772%09red/bmor:101744477%09red/bmor:101736224%09red/bmor:101740377%09red
Lysine degradation	KEGG PATHWAY	bmor00310	4	40	0.268056	0.753162	KWMTBOMO03585|MSTRG.1254|KWMTBOMO08645|MSTRG.2509	http://www.genome.jp/kegg-bin/show_pathway?bmor00310/bmor:101740126%09red/bmor:100101184%09red/bmor:101743644%09red
Fatty acid biosynthesis	KEGG PATHWAY	bmor00061	2	15	0.270409	0.753162	KWMTBOMO02325|KWMTBOMO02353	http://www.genome.jp/kegg-bin/show_pathway?bmor00061/bmor:101738882%09red/bmor:101743979%09red
Glutathione metabolism	KEGG PATHWAY	bmor00480	5	54	0.276819	0.753162	KWMTBOMO05460|KWMTBOMO14663|KWMTBOMO01503|KWMTBOMO12651|KWMTBOMO11260	http://www.genome.jp/kegg-bin/show_pathway?bmor00480/bmor:100141445%09red/bmor:100141447%09red/bmor:101736583%09red/bmor:692631%09red/bmor:732973%09red
Galactose metabolism	KEGG PATHWAY	bmor00052	3	28	0.282436	0.753162	KWMTBOMO10082|KWMTBOMO06880|KWMTBOMO10085	http://www.genome.jp/kegg-bin/show_pathway?bmor00052/bmor:101736905%09red/bmor:101735679%09red
Arginine biosynthesis	KEGG PATHWAY	bmor00220	3	28	0.282436	0.753162	KWMTBOMO02223|KWMTBOMO05463|KWMTBOMO06354	http://www.genome.jp/kegg-bin/show_pathway?bmor00220/bmor:101741446%09red/bmor:101746890%09red/bmor:732869%09red
Phototransduction - fly	KEGG PATHWAY	bmor04745	3	28	0.282436	0.753162	MSTRG.13618|KWMTBOMO07964|KWMTBOMO04835	http://www.genome.jp/kegg-bin/show_pathway?bmor04745/bmor:100145914%09red/bmor:100462731%09red/bmor:101742981%09red
Vitamin B6 metabolism	KEGG PATHWAY	bmor00750	1	5	0.309286	0.789289	KWMTBOMO14685	http://www.genome.jp/kegg-bin/show_pathway?bmor00750/bmor:101745817%09red
Autophagy - animal	KEGG PATHWAY	bmor04140	7	85	0.311433	0.789289	KWMTBOMO13997|KWMTBOMO01831|KWMTBOMO09918|KWMTBOMO12496|KWMTBOMO09397|KWMTBOMO01063|MSTRG.4942	http://www.genome.jp/kegg-bin/show_pathway?bmor04140/bmor:101736275%09red/bmor:693031%09red/bmor:100126162%09red/bmor:101745625%09red/bmor:101735336%09red/bmor:101745143%09red/bmor:101740354%09red
Drug metabolism - cytochrome P450	KEGG PATHWAY	bmor00982	5	58	0.324219	0.789289	KWMTBOMO05460|KWMTBOMO06377|KWMTBOMO01503|KWMTBOMO12651|KWMTBOMO11260	http://www.genome.jp/kegg-bin/show_pathway?bmor00982/bmor:100141445%09red/bmor:733095%09red/bmor:100141447%09red/bmor:101736583%09red/bmor:692631%09red
Arachidonic acid metabolism	KEGG PATHWAY	bmor00590	3	31	0.332488	0.789289	KWMTBOMO11613|KWMTBOMO01503|KWMTBOMO09762	http://www.genome.jp/kegg-bin/show_pathway?bmor00590/bmor:732953%09red/bmor:101746631%09red/bmor:692631%09red
Insect hormone biosynthesis	KEGG PATHWAY	bmor00981	3	32	0.349183	0.789289	KWMTBOMO08390|KWMTBOMO16358|KWMTBOMO05795	http://www.genome.jp/kegg-bin/show_pathway?bmor00981/bmor:100307009%09red/bmor:100036578%09red/bmor:100307011%09red
Fanconi anemia pathway	KEGG PATHWAY	bmor03460	3	32	0.349183	0.789289	KWMTBOMO11445|KWMTBOMO16409|KWMTBOMO09413	http://www.genome.jp/kegg-bin/show_pathway?bmor03460/bmor:101745354%09red/bmor:101741395%09red/bmor:101740773%09red
Glycolysis / Gluconeogenesis	KEGG PATHWAY	bmor00010	4	46	0.350349	0.789289	KWMTBOMO01380|KWMTBOMO06377|KWMTBOMO12672|KWMTBOMO09553	http://www.genome.jp/kegg-bin/show_pathway?bmor00010/bmor:733095%09red/bmor:732915%09red/bmor:778467%09red/bmor:101744429%09red
Fructose and mannose metabolism	KEGG PATHWAY	bmor00051	3	33	0.365832	0.789289	KWMTBOMO12375|KWMTBOMO12672|KWMTBOMO09553	http://www.genome.jp/kegg-bin/show_pathway?bmor00051/bmor:732915%09red/bmor:778467%09red/bmor:101738079%09red
Mitophagy - animal	KEGG PATHWAY	bmor04137	3	33	0.365832	0.789289	KWMTBOMO11804|KWMTBOMO02309|KWMTBOMO01063	http://www.genome.jp/kegg-bin/show_pathway?bmor04137/bmor:101738081%09red/bmor:101741958%09red/bmor:100126162%09red
Wnt signaling pathway	KEGG PATHWAY	bmor04310	6	76	0.366455	0.789289	KWMTBOMO15781|KWMTBOMO06883|MSTRG.13618|KWMTBOMO01063|MSTRG.4942|KWMTBOMO07652	http://www.genome.jp/kegg-bin/show_pathway?bmor04310/bmor:101736275%09red/bmor:101736219%09red/bmor:100126162%09red/bmor:101744944%09red/bmor:100862782%09red/bmor:100462731%09red
Glycosylphosphatidylinositol (GPI)-anchor biosynthesis	KEGG PATHWAY	bmor00563	2	20	0.382146	0.801829	KWMTBOMO02783|KWMTBOMO15259	http://www.genome.jp/kegg-bin/show_pathway?bmor00563/bmor:101742026%09red/bmor:101737895%09red
Sulfur relay system	KEGG PATHWAY	bmor04122	1	7	0.389456	0.801829	KWMTBOMO05971	http://www.genome.jp/kegg-bin/show_pathway?bmor04122/bmor:101740306%09red
Metabolism of xenobiotics by cytochrome P450	KEGG PATHWAY	bmor00980	5	64	0.396528	0.801829	KWMTBOMO05460|KWMTBOMO06377|KWMTBOMO01503|KWMTBOMO12651|KWMTBOMO11260	http://www.genome.jp/kegg-bin/show_pathway?bmor00980/bmor:100141445%09red/bmor:733095%09red/bmor:100141447%09red/bmor:101736583%09red/bmor:692631%09red
Amino sugar and nucleotide sugar metabolism	KEGG PATHWAY	bmor00520	4	50	0.405556	0.801829	KWMTBOMO10066|KWMTBOMO15047|KWMTBOMO10082|KWMTBOMO10085	http://www.genome.jp/kegg-bin/show_pathway?bmor00520/bmor:101736080%09red/bmor:101743965%09red/bmor:101735679%09red
N-Glycan biosynthesis	KEGG PATHWAY	bmor00510	3	36	0.415233	0.801829	MSTRG.4436|KWMTBOMO05243|KWMTBOMO13596	http://www.genome.jp/kegg-bin/show_pathway?bmor00510/bmor:101735516%09red/bmor:101744477%09red/bmor:101742931%09red
Fatty acid degradation	KEGG PATHWAY	bmor00071	3	36	0.415233	0.801829	KWMTBOMO06377|KWMTBOMO02325|KWMTBOMO06613	http://www.genome.jp/kegg-bin/show_pathway?bmor00071/bmor:101738882%09red/bmor:733095%09red/bmor:101741227%09red
Circadian rhythm - fly	KEGG PATHWAY	bmor04711	1	8	0.425984	0.808648	KWMTBOMO00660	http://www.genome.jp/kegg-bin/show_pathway?bmor04711/bmor:101742096%09red
Autophagy - other	KEGG PATHWAY	bmor04136	2	23	0.445713	0.821597	KWMTBOMO12496|KWMTBOMO01831	http://www.genome.jp/kegg-bin/show_pathway?bmor04136/bmor:101745143%09red/bmor:101745625%09red
Alanine, aspartate and glutamate metabolism	KEGG PATHWAY	bmor00250	3	38	0.447477	0.821597	KWMTBOMO02223|KWMTBOMO05463|KWMTBOMO06354	http://www.genome.jp/kegg-bin/show_pathway?bmor00250/bmor:101741446%09red/bmor:101746890%09red/bmor:732869%09red
Endocytosis	KEGG PATHWAY	bmor04144	8	115	0.455841	0.823454	KWMTBOMO10022|KWMTBOMO07333|KWMTBOMO03177|KWMTBOMO12899|KWMTBOMO12240|KWMTBOMO11261|KWMTBOMO01018|KWMTBOMO04937	http://www.genome.jp/kegg-bin/show_pathway?bmor04144/bmor:101742207%09red/bmor:101740327%09red/bmor:101737683%09red/bmor:101744291%09red/bmor:100862772%09red/bmor:101737345%09red/bmor:101740393%09red/bmor:101745658%09red
FoxO signaling pathway	KEGG PATHWAY	bmor04068	5	71	0.479753	0.834767	KWMTBOMO10247|KWMTBOMO07652|KWMTBOMO02938|KWMTBOMO06109|KWMTBOMO01063	http://www.genome.jp/kegg-bin/show_pathway?bmor04068/bmor:101744944%09red/bmor:101741790%09red/bmor:100862763%09red/bmor:692545%09red/bmor:100126162%09red
Glycerophospholipid metabolism	KEGG PATHWAY	bmor00564	5	72	0.491359	0.834767	KWMTBOMO03248|KWMTBOMO11237|KWMTBOMO02242|KWMTBOMO09762|KWMTBOMO14033	http://www.genome.jp/kegg-bin/show_pathway?bmor00564/bmor:101746631%09red/bmor:101736679%09red/bmor:101737944%09red/bmor:100037430%09red/bmor:101745523%09red
Ubiquinone and other terpenoid-quinone biosynthesis	KEGG PATHWAY	bmor00130	1	10	0.492621	0.834767	KWMTBOMO04345	http://www.genome.jp/kegg-bin/show_pathway?bmor00130/bmor:101746796%09red
Hippo signaling pathway - fly	KEGG PATHWAY	bmor04391	4	57	0.499339	0.834767	KWMTBOMO06883|KWMTBOMO04835|KWMTBOMO12815|KWMTBOMO01063	http://www.genome.jp/kegg-bin/show_pathway?bmor04391/bmor:100862782%09red/bmor:101741910%09red/bmor:100145914%09red/bmor:100126162%09red
Pentose phosphate pathway	KEGG PATHWAY	bmor00030	2	26	0.505455	0.834767	KWMTBOMO12672|KWMTBOMO09553	http://www.genome.jp/kegg-bin/show_pathway?bmor00030/bmor:732915%09red/bmor:778467%09red
Biosynthesis of unsaturated fatty acids	KEGG PATHWAY	bmor01040	3	42	0.509617	0.834767	KWMTBOMO03332|KWMTBOMO04563|KWMTBOMO14280	http://www.genome.jp/kegg-bin/show_pathway?bmor01040/bmor:101736834%09red/bmor:101739553%09red/bmor:101741176%09red
Fatty acid metabolism	KEGG PATHWAY	bmor01212	5	74	0.514276	0.834767	KWMTBOMO02353|KWMTBOMO02325|KWMTBOMO03332|KWMTBOMO04563|KWMTBOMO14280	http://www.genome.jp/kegg-bin/show_pathway?bmor01212/bmor:101738882%09red/bmor:101736834%09red/bmor:101739553%09red/bmor:101741176%09red/bmor:101743979%09red
Mucin type O-glycan biosynthesis	KEGG PATHWAY	bmor00512	1	11	0.522983	0.836773	KWMTBOMO04315	http://www.genome.jp/kegg-bin/show_pathway?bmor00512/bmor:101746328%09red
Homologous recombination	KEGG PATHWAY	bmor03440	2	30	0.578301	0.912249	KWMTBOMO09324|KWMTBOMO09413	http://www.genome.jp/kegg-bin/show_pathway?bmor03440/bmor:101741395%09red/bmor:101745991%09red
RNA degradation	KEGG PATHWAY	bmor03018	4	65	0.597807	0.914082	KWMTBOMO12325|KWMTBOMO12737|KWMTBOMO15980|KWMTBOMO05209	http://www.genome.jp/kegg-bin/show_pathway?bmor03018/bmor:101744670%09red/bmor:101737812%09red/bmor:101739826%09red/bmor:101738940%09red
Nicotinate and nicotinamide metabolism	KEGG PATHWAY	bmor00760	1	14	0.603605	0.914082	KWMTBOMO01175	http://www.genome.jp/kegg-bin/show_pathway?bmor00760/bmor:101739592%09red
AGE-RAGE signaling pathway in diabetic complications	KEGG PATHWAY	bmor04933	2	32	0.611659	0.914082	KWMTBOMO02938|KWMTBOMO01063	http://www.genome.jp/kegg-bin/show_pathway?bmor04933/bmor:692545%09red/bmor:100126162%09red
Apoptosis - fly	KEGG PATHWAY	bmor04214	3	50	0.621685	0.914082	KWMTBOMO15317|KWMTBOMO02894|KWMTBOMO01063	http://www.genome.jp/kegg-bin/show_pathway?bmor04214/bmor:101743323%09red/bmor:101743155%09red/bmor:100126162%09red
Glycosaminoglycan biosynthesis - heparan sulfate / heparin	KEGG PATHWAY	bmor00534	1	15	0.627331	0.914082	KWMTBOMO09009	http://www.genome.jp/kegg-bin/show_pathway?bmor00534/bmor:101742984%09red
Lysosome	KEGG PATHWAY	bmor04142	7	122	0.658306	0.914082	KWMTBOMO12752|KWMTBOMO13997|KWMTBOMO10042|KWMTBOMO15108|KWMTBOMO06880|KWMTBOMO09776|KWMTBOMO10895	http://www.genome.jp/kegg-bin/show_pathway?bmor04142/bmor:101740876%09red/bmor:101743168%09red/bmor:101741798%09red/bmor:693031%09red/bmor:101736905%09red/bmor:101737423%09red/bmor:101742149%09red
Phosphatidylinositol signaling system	KEGG PATHWAY	bmor04070	3	53	0.658921	0.914082	KWMTBOMO07964|KWMTBOMO09918|KWMTBOMO03248	http://www.genome.jp/kegg-bin/show_pathway?bmor04070/bmor:101740354%09red/bmor:101737944%09red/bmor:101742981%09red
Thiamine metabolism	KEGG PATHWAY	bmor00730	1	17	0.670612	0.914082	KWMTBOMO01694	http://www.genome.jp/kegg-bin/show_pathway?bmor00730/bmor:101736367%09red
Linoleic acid metabolism	KEGG PATHWAY	bmor00591	1	17	0.670612	0.914082	KWMTBOMO09762	http://www.genome.jp/kegg-bin/show_pathway?bmor00591/bmor:101746631%09red
Glycosaminoglycan degradation	KEGG PATHWAY	bmor00531	1	17	0.670612	0.914082	KWMTBOMO10042	http://www.genome.jp/kegg-bin/show_pathway?bmor00531/bmor:101737423%09red
Apoptosis - multiple species	KEGG PATHWAY	bmor04215	1	18	0.690332	0.914082	KWMTBOMO01063	http://www.genome.jp/kegg-bin/show_pathway?bmor04215/bmor:100126162%09red
Nitrogen metabolism	KEGG PATHWAY	bmor00910	1	18	0.690332	0.914082	KWMTBOMO05463	http://www.genome.jp/kegg-bin/show_pathway?bmor00910/bmor:101741446%09red
Longevity regulating pathway - multiple species	KEGG PATHWAY	bmor04213	4	75	0.703049	0.914082	KWMTBOMO12899|KWMTBOMO16086|MSTRG.4942|KWMTBOMO16126	http://www.genome.jp/kegg-bin/show_pathway?bmor04213/bmor:101743710%09red/bmor:101736275%09red/bmor:692487%09red/bmor:100862772%09red
Glyoxylate and dicarboxylate metabolism	KEGG PATHWAY	bmor00630	2	39	0.712463	0.914082	KWMTBOMO01477|KWMTBOMO05463	http://www.genome.jp/kegg-bin/show_pathway?bmor00630/bmor:101741446%09red/bmor:101744216%09red
Glycine, serine and threonine metabolism	KEGG PATHWAY	bmor00260	2	39	0.712463	0.914082	KWMTBOMO01477|KWMTBOMO12728	http://www.genome.jp/kegg-bin/show_pathway?bmor00260/bmor:101744216%09red/bmor:101737245%09red
Mismatch repair	KEGG PATHWAY	bmor03430	1	20	0.726303	0.914082	KWMTBOMO12328	http://www.genome.jp/kegg-bin/show_pathway?bmor03430/bmor:101739080%09red
mTOR signaling pathway	KEGG PATHWAY	bmor04150	5	96	0.729374	0.914082	KWMTBOMO04580|KWMTBOMO10247|KWMTBOMO06109|KWMTBOMO03311|KWMTBOMO11002	http://www.genome.jp/kegg-bin/show_pathway?bmor04150/bmor:101741790%09red/bmor:100862763%09red/bmor:101742661%09red/bmor:101736536%09red/bmor:778479%09red
Valine, leucine and isoleucine degradation	KEGG PATHWAY	bmor00280	2	41	0.736916	0.914082	KWMTBOMO10946|KWMTBOMO09050	http://www.genome.jp/kegg-bin/show_pathway?bmor00280/bmor:101737113%09red/bmor:101746892%09red
Folate biosynthesis	KEGG PATHWAY	bmor00790	2	41	0.736916	0.914082	KWMTBOMO13494|KWMTBOMO14663	http://www.genome.jp/kegg-bin/show_pathway?bmor00790/bmor:101745478%09red/bmor:732973%09red
Base excision repair	KEGG PATHWAY	bmor03410	1	21	0.742691	0.914082	KWMTBOMO12328	http://www.genome.jp/kegg-bin/show_pathway?bmor03410/bmor:101739080%09red
Dorso-ventral axis formation	KEGG PATHWAY	bmor04320	1	23	0.772586	0.930426	KWMTBOMO10247	http://www.genome.jp/kegg-bin/show_pathway?bmor04320/bmor:100862763%09red
Protein export	KEGG PATHWAY	bmor03060	1	23	0.772586	0.930426	KWMTBOMO13226	http://www.genome.jp/kegg-bin/show_pathway?bmor03060/bmor:101738661%09red
alpha-Linolenic acid metabolism	KEGG PATHWAY	bmor00592	1	24	0.786205	0.931818	KWMTBOMO09762	http://www.genome.jp/kegg-bin/show_pathway?bmor00592/bmor:101746631%09red
Inositol phosphate metabolism	KEGG PATHWAY	bmor00562	2	46	0.790382	0.931818	KWMTBOMO10946|KWMTBOMO09918	http://www.genome.jp/kegg-bin/show_pathway?bmor00562/bmor:101740354%09red/bmor:101737113%09red
Propanoate metabolism	KEGG PATHWAY	bmor00640	1	28	0.833008	0.943719	KWMTBOMO10946	http://www.genome.jp/kegg-bin/show_pathway?bmor00640/bmor:101737113%09red
Other glycan degradation	KEGG PATHWAY	bmor00511	1	29	0.843012	0.943719	KWMTBOMO15108	http://www.genome.jp/kegg-bin/show_pathway?bmor00511/bmor:101741798%09red
RNA polymerase	KEGG PATHWAY	bmor03020	1	29	0.843012	0.943719	KWMTBOMO14954	http://www.genome.jp/kegg-bin/show_pathway?bmor03020/bmor:101739499%09red
ABC transporters	KEGG PATHWAY	bmor02010	1	30	0.852418	0.943719	KWMTBOMO09024	http://www.genome.jp/kegg-bin/show_pathway?bmor02010/bmor:101736234%09red
Hedgehog signaling pathway - fly	KEGG PATHWAY	bmor04341	1	31	0.86126	0.943719	MSTRG.4942	http://www.genome.jp/kegg-bin/show_pathway?bmor04341/bmor:101736275%09red
Ether lipid metabolism	KEGG PATHWAY	bmor00565	1	31	0.86126	0.943719	KWMTBOMO09762	http://www.genome.jp/kegg-bin/show_pathway?bmor00565/bmor:101746631%09red
Porphyrin and chlorophyll metabolism	KEGG PATHWAY	bmor00860	2	56	0.869291	0.943719	KWMTBOMO16268|KWMTBOMO15357	http://www.genome.jp/kegg-bin/show_pathway?bmor00860/bmor:101739247%09red/bmor:732895%09red
Tryptophan metabolism	KEGG PATHWAY	bmor00380	1	32	0.869573	0.943719	KWMTBOMO03585	http://www.genome.jp/kegg-bin/show_pathway?bmor00380/bmor:101740126%09red
Sphingolipid metabolism	KEGG PATHWAY	bmor00600	1	34	0.884737	0.943719	KWMTBOMO02912	http://www.genome.jp/kegg-bin/show_pathway?bmor00600/bmor:101741167%09red
Basal transcription factors	KEGG PATHWAY	bmor03022	1	34	0.884737	0.943719	KWMTBOMO01347	http://www.genome.jp/kegg-bin/show_pathway?bmor03022/bmor:101735666%09red
Oxidative phosphorylation	KEGG PATHWAY	bmor00190	6	149	0.907716	0.945421	KWMTBOMO04168|KWMTBOMO11992|KWMTBOMO14186|KWMTBOMO01346|KWMTBOMO11810|MSTRG.10803	http://www.genome.jp/kegg-bin/show_pathway?bmor00190/bmor:101740624%09red/bmor:101741387%09red/bmor:692925%09red/bmor:101735811%09red/bmor:101744311%09red/bmor:732900%09red
Proteasome	KEGG PATHWAY	bmor03050	1	38	0.909984	0.945421	KWMTBOMO04610	http://www.genome.jp/kegg-bin/show_pathway?bmor03050/bmor:101736337%09red
Pentose and glucuronate interconversions	KEGG PATHWAY	bmor00040	2	64	0.911656	0.945421	KWMTBOMO12375|KWMTBOMO13037	http://www.genome.jp/kegg-bin/show_pathway?bmor00040/bmor:101740023%09red/bmor:101738079%09red
Cysteine and methionine metabolism	KEGG PATHWAY	bmor00270	1	42	0.929706	0.955294	KWMTBOMO02223	http://www.genome.jp/kegg-bin/show_pathway?bmor00270/bmor:732869%09red
Retinol metabolism	KEGG PATHWAY	bmor00830	1	47	0.948402	0.965646	KWMTBOMO06377	http://www.genome.jp/kegg-bin/show_pathway?bmor00830/bmor:733095%09red
Glycerolipid metabolism	KEGG PATHWAY	bmor00561	1	53	0.964402	0.97309	KWMTBOMO03248	http://www.genome.jp/kegg-bin/show_pathway?bmor00561/bmor:101737944%09red
Ribosome	KEGG PATHWAY	bmor03010	1	126	0.999615	0.999615	KWMTBOMO10686	http://www.genome.jp/kegg-bin/show_pathway?bmor03010/bmor:733035%09red

## Sheet: 7532
##Databases: KEGG PATHWAY
##Statistical test method: hypergeometric test / Fisher's exact test
##FDR correction method: Benjamini and Hochberg
#Term	Database	ID	Input number	Background number	P-Value	Corrected P-Value	Input	Hyperlink
Arginine and proline metabolism	KEGG PATHWAY	bmor00330	4	27	0.00632309	0.289994	KWMTBOMO07509|KWMTBOMO01086|KWMTBOMO08956|KWMTBOMO13521	http://www.genome.jp/kegg-bin/show_pathway?bmor00330/bmor:100141459%09red/bmor:101742094%09red/bmor:101742584%09red/bmor:101736010%09red
Purine metabolism	KEGG PATHWAY	bmor00230	8	109	0.00753232	0.289994	KWMTBOMO11611|KWMTBOMO08673|KWMTBOMO13770|KWMTBOMO10822|KWMTBOMO04864|KWMTBOMO13948|KWMTBOMO04862|KWMTBOMO10759	http://www.genome.jp/kegg-bin/show_pathway?bmor00230/bmor:101742965%09red/bmor:101741112%09red/bmor:101737564%09red/bmor:101742652%09red/bmor:101739179%09red/bmor:101746502%09red/bmor:101744387%09red/bmor:101744993%09red
Metabolic pathways	KEGG PATHWAY	bmor01100	41	1142	0.0124635	0.319895	KWMTBOMO13985|KWMTBOMO08007|KWMTBOMO04864|KWMTBOMO04862|KWMTBOMO06565|KWMTBOMO14967|KWMTBOMO10092|KWMTBOMO10055|KWMTBOMO05108|KWMTBOMO08673|KWMTBOMO07509|KWMTBOMO09009|KWMTBOMO13948|KWMTBOMO01031|KWMTBOMO07245|KWMTBOMO10759|KWMTBOMO02912|KWMTBOMO09750|KWMTBOMO00223|KWMTBOMO11453|KWMTBOMO11692|KWMTBOMO11861|KWMTBOMO00790|KWMTBOMO13521|KWMTBOMO07840|KWMTBOMO11611|KWMTBOMO08956|KWMTBOMO01086|KWMTBOM…	http://www.genome.jp/kegg-bin/show_pathway?bmor01100/bmor:101742965%09red/bmor:101746502%09red/bmor:101744993%09red/bmor:100141441%09red/bmor:101736010%09red/bmor:100124423%09red/bmor:101736031%09red/bmor:101744454%09red/bmor:101737440%09red/bmor:101741112%09red/bmor:101737564%09red/bmor:101738563%09red/bmor:101746583%09red/bmor:101745603%09red/bmor:692978%09red/bmor:101736784%09red/bmor:10173710…
Mismatch repair	KEGG PATHWAY	bmor03430	3	20	0.0173615	0.33421	KWMTBOMO07930|KWMTBOMO05803|KWMTBOMO04691	http://www.genome.jp/kegg-bin/show_pathway?bmor03430/bmor:692486%09red/bmor:101735729%09red/bmor:732919%09red
Caffeine metabolism	KEGG PATHWAY	bmor00232	2	12	0.0438251	0.479094	KWMTBOMO10822|KWMTBOMO10759	http://www.genome.jp/kegg-bin/show_pathway?bmor00232/bmor:101739179%09red/bmor:101741112%09red
Homologous recombination	KEGG PATHWAY	bmor03440	3	30	0.0448514	0.479094	KWMTBOMO07930|KWMTBOMO05803|KWMTBOMO04691	http://www.genome.jp/kegg-bin/show_pathway?bmor03440/bmor:692486%09red/bmor:101735729%09red/bmor:732919%09red
beta-Alanine metabolism	KEGG PATHWAY	bmor00410	3	31	0.0483396	0.479094	KWMTBOMO07509|KWMTBOMO02482|KWMTBOMO08956	http://www.genome.jp/kegg-bin/show_pathway?bmor00410/bmor:101743803%09red/bmor:101742094%09red/bmor:101736010%09red
One carbon pool by folate	KEGG PATHWAY	bmor00670	2	13	0.049776	0.479094	KWMTBOMO08007|KWMTBOMO09597	http://www.genome.jp/kegg-bin/show_pathway?bmor00670/bmor:692978%09red/bmor:101747054%09red
Sphingolipid metabolism	KEGG PATHWAY	bmor00600	3	34	0.0595699	0.509654	KWMTBOMO02740|KWMTBOMO02741|KWMTBOMO02912	http://www.genome.jp/kegg-bin/show_pathway?bmor00600/bmor:101746583%09red/bmor:101741167%09red
DNA replication	KEGG PATHWAY	bmor03030	3	36	0.0676738	0.521089	KWMTBOMO07930|KWMTBOMO05803|KWMTBOMO04691	http://www.genome.jp/kegg-bin/show_pathway?bmor03030/bmor:692486%09red/bmor:101735729%09red/bmor:732919%09red
mRNA surveillance pathway	KEGG PATHWAY	bmor03015	4	64	0.0822692	0.534396	KWMTBOMO14185|KWMTBOMO10337|KWMTBOMO15347|KWMTBOMO12401	http://www.genome.jp/kegg-bin/show_pathway?bmor03015/bmor:101740039%09red/bmor:100127018%09red/bmor:101741570%09red/bmor:692806%09red
Apoptosis - multiple species	KEGG PATHWAY	bmor04215	2	18	0.0832825	0.534396	KWMTBOMO01988|KWMTBOMO01730	http://www.genome.jp/kegg-bin/show_pathway?bmor04215/bmor:692735%09red/bmor:100533206%09red
Cysteine and methionine metabolism	KEGG PATHWAY	bmor00270	3	42	0.0947355	0.539842	KWMTBOMO07509|KWMTBOMO01086|KWMTBOMO00545	http://www.genome.jp/kegg-bin/show_pathway?bmor00270/bmor:101742094%09red/bmor:100124423%09red/bmor:101742584%09red
Steroid biosynthesis	KEGG PATHWAY	bmor00100	2	20	0.098153	0.539842	KWMTBOMO14915|KWMTBOMO05771	http://www.genome.jp/kegg-bin/show_pathway?bmor00100/bmor:101740142%09red/bmor:101737440%09red
Autophagy - other	KEGG PATHWAY	bmor04136	2	23	0.121692	0.599267	KWMTBOMO15088|KWMTBOMO12087	http://www.genome.jp/kegg-bin/show_pathway?bmor04136/bmor:101740636%09red/bmor:101738071%09red
Phosphonate and phosphinate metabolism	KEGG PATHWAY	bmor00440	1	5	0.136644	0.599267	KWMTBOMO11861	http://www.genome.jp/kegg-bin/show_pathway?bmor00440/bmor:101743623%09red
Vitamin B6 metabolism	KEGG PATHWAY	bmor00750	1	5	0.136644	0.599267	KWMTBOMO09750	http://www.genome.jp/kegg-bin/show_pathway?bmor00750/bmor:101747043%09red
Pentose phosphate pathway	KEGG PATHWAY	bmor00030	2	26	0.146426	0.599267	KWMTBOMO07840|KWMTBOMO13985	http://www.genome.jp/kegg-bin/show_pathway?bmor00030/bmor:101745537%09red/bmor:101743403%09red
Riboflavin metabolism	KEGG PATHWAY	bmor00740	1	6	0.157534	0.599267	KWMTBOMO14967	http://www.genome.jp/kegg-bin/show_pathway?bmor00740/bmor:101736226%09red
Glutathione metabolism	KEGG PATHWAY	bmor00480	3	54	0.159228	0.599267	KWMTBOMO07509|KWMTBOMO06565|KWMTBOMO13521	http://www.genome.jp/kegg-bin/show_pathway?bmor00480/bmor:100141441%09red/bmor:101742094%09red/bmor:100141459%09red
Propanoate metabolism	KEGG PATHWAY	bmor00640	2	28	0.163436	0.599267	KWMTBOMO02482|KWMTBOMO00545	http://www.genome.jp/kegg-bin/show_pathway?bmor00640/bmor:101743803%09red/bmor:100124423%09red
ABC transporters	KEGG PATHWAY	bmor02010	2	30	0.180774	0.632708	KWMTBOMO07289|KWMTBOMO11725	http://www.genome.jp/kegg-bin/show_pathway?bmor02010/bmor:101745183%09red/bmor:101736702%09red
Lysosome	KEGG PATHWAY	bmor04142	5	122	0.194266	0.636431	KWMTBOMO07621|KWMTBOMO10894|KWMTBOMO02740|KWMTBOMO02741|KWMTBOMO08248	http://www.genome.jp/kegg-bin/show_pathway?bmor04142/bmor:101742149%09red/bmor:101736031%09red/bmor:101746583%09red/bmor:101746805%09red
Insect hormone biosynthesis	KEGG PATHWAY	bmor00981	2	32	0.198368	0.636431	KWMTBOMO13914|KWMTBOMO16184	http://www.genome.jp/kegg-bin/show_pathway?bmor00981/bmor:101743457%09red/bmor:100415790%09red
Fatty acid degradation	KEGG PATHWAY	bmor00071	2	36	0.234078	0.65256	KWMTBOMO02767|KWMTBOMO02482	http://www.genome.jp/kegg-bin/show_pathway?bmor00071/bmor:101743803%09red/bmor:733062%09red
Histidine metabolism	KEGG PATHWAY	bmor00340	1	10	0.236172	0.65256	KWMTBOMO08956	http://www.genome.jp/kegg-bin/show_pathway?bmor00340/bmor:101736010%09red
Nucleotide excision repair	KEGG PATHWAY	bmor03420	2	37	0.243073	0.65256	KWMTBOMO05803|KWMTBOMO04691	http://www.genome.jp/kegg-bin/show_pathway?bmor03420/bmor:692486%09red/bmor:101735729%09red
Pyrimidine metabolism	KEGG PATHWAY	bmor00240	2	37	0.243073	0.65256	KWMTBOMO08007|KWMTBOMO13770	http://www.genome.jp/kegg-bin/show_pathway?bmor00240/bmor:692978%09red/bmor:101744387%09red
Glycosphingolipid biosynthesis - globo and isoglobo series	KEGG PATHWAY	bmor00603	1	11	0.25466	0.65256	KWMTBOMO08248	http://www.genome.jp/kegg-bin/show_pathway?bmor00603/bmor:101736031%09red
Glycine, serine and threonine metabolism	KEGG PATHWAY	bmor00260	2	39	0.261099	0.65256	KWMTBOMO01476|KWMTBOMO10055	http://www.genome.jp/kegg-bin/show_pathway?bmor00260/bmor:101736784%09red/bmor:101744454%09red
Lysine degradation	KEGG PATHWAY	bmor00310	2	40	0.270118	0.65256	MSTRG.1341|KWMTBOMO01031	http://www.genome.jp/kegg-bin/show_pathway?bmor00310/bmor:101738563%09red/bmor:100101184%09red
Pyruvate metabolism	KEGG PATHWAY	bmor00620	2	41	0.279135	0.65256	KWMTBOMO01476|KWMTBOMO00545	http://www.genome.jp/kegg-bin/show_pathway?bmor00620/bmor:100124423%09red/bmor:101744454%09red
Fatty acid metabolism	KEGG PATHWAY	bmor01212	3	74	0.285551	0.65256	KWMTBOMO02767|KWMTBOMO02482|KWMTBOMO07245	http://www.genome.jp/kegg-bin/show_pathway?bmor01212/bmor:692518%09red/bmor:101743803%09red/bmor:733062%09red
Biosynthesis of unsaturated fatty acids	KEGG PATHWAY	bmor01040	2	42	0.288143	0.65256	KWMTBOMO02482|KWMTBOMO07245	http://www.genome.jp/kegg-bin/show_pathway?bmor01040/bmor:692518%09red/bmor:101743803%09red
Nicotinate and nicotinamide metabolism	KEGG PATHWAY	bmor00760	1	14	0.307488	0.657041	KWMTBOMO13770	http://www.genome.jp/kegg-bin/show_pathway?bmor00760/bmor:101744387%09red
Peroxisome	KEGG PATHWAY	bmor04146	4	112	0.308589	0.657041	KWMTBOMO10822|KWMTBOMO01937|KWMTBOMO10759|KWMTBOMO02482	http://www.genome.jp/kegg-bin/show_pathway?bmor04146/bmor:101742645%09red/bmor:101739179%09red/bmor:101741112%09red/bmor:101743803%09red
Glycosaminoglycan biosynthesis - heparan sulfate / heparin	KEGG PATHWAY	bmor00534	1	15	0.324254	0.657041	KWMTBOMO09009	http://www.genome.jp/kegg-bin/show_pathway?bmor00534/bmor:101742984%09red
Fatty acid biosynthesis	KEGG PATHWAY	bmor00061	1	15	0.324254	0.657041	KWMTBOMO02767	http://www.genome.jp/kegg-bin/show_pathway?bmor00061/bmor:733062%09red
Autophagy - animal	KEGG PATHWAY	bmor04140	3	85	0.358535	0.691819	KWMTBOMO07940|KWMTBOMO15088|KWMTBOMO12087	http://www.genome.jp/kegg-bin/show_pathway?bmor04140/bmor:101736532%09red/bmor:101740636%09red/bmor:101738071%09red
Apoptosis - fly	KEGG PATHWAY	bmor04214	2	50	0.359387	0.691819	KWMTBOMO01988|KWMTBOMO01730	http://www.genome.jp/kegg-bin/show_pathway?bmor04214/bmor:692735%09red/bmor:100533206%09red
Glycerolipid metabolism	KEGG PATHWAY	bmor00561	2	53	0.385475	0.712988	KWMTBOMO14915|KWMTBOMO00223	http://www.genome.jp/kegg-bin/show_pathway?bmor00561/bmor:100141424%09red/bmor:101737440%09red
Glycosylphosphatidylinositol (GPI)-anchor biosynthesis	KEGG PATHWAY	bmor00563	1	20	0.402203	0.712988	KWMTBOMO11595	http://www.genome.jp/kegg-bin/show_pathway?bmor00563/bmor:101736874%09red
Starch and sucrose metabolism	KEGG PATHWAY	bmor00500	1	20	0.402203	0.712988	KWMTBOMO10092	http://www.genome.jp/kegg-bin/show_pathway?bmor00500/bmor:693027%09red
Base excision repair	KEGG PATHWAY	bmor03410	1	21	0.416682	0.712988	KWMTBOMO05803	http://www.genome.jp/kegg-bin/show_pathway?bmor03410/bmor:101735729%09red
2-Oxocarboxylic acid metabolism	KEGG PATHWAY	bmor01210	1	21	0.416682	0.712988	KWMTBOMO01031	http://www.genome.jp/kegg-bin/show_pathway?bmor01210/bmor:101738563%09red
alpha-Linolenic acid metabolism	KEGG PATHWAY	bmor00592	1	24	0.458052	0.76674	KWMTBOMO02482	http://www.genome.jp/kegg-bin/show_pathway?bmor00592/bmor:101743803%09red
Neuroactive ligand-receptor interaction	KEGG PATHWAY	bmor04080	2	68	0.507725	0.768812	KWMTBOMO02446|KWMTBOMO03772	http://www.genome.jp/kegg-bin/show_pathway?bmor04080/bmor:100862795%09red/bmor:100174928%09red
Terpenoid backbone biosynthesis	KEGG PATHWAY	bmor00900	1	28	0.508697	0.768812	KWMTBOMO11453	http://www.genome.jp/kegg-bin/show_pathway?bmor00900/bmor:692433%09red
Ribosome biogenesis in eukaryotes	KEGG PATHWAY	bmor03008	2	69	0.515305	0.768812	KWMTBOMO03470|KWMTBOMO05070	http://www.genome.jp/kegg-bin/show_pathway?bmor03008/bmor:101735526%09red/bmor:101739071%09red
RNA polymerase	KEGG PATHWAY	bmor03020	1	29	0.520602	0.768812	KWMTBOMO15151	http://www.genome.jp/kegg-bin/show_pathway?bmor03020/bmor:101737098%09red
Glycerophospholipid metabolism	KEGG PATHWAY	bmor00564	2	72	0.537578	0.768812	KWMTBOMO11861|KWMTBOMO05055	http://www.genome.jp/kegg-bin/show_pathway?bmor00564/bmor:101743623%09red/bmor:692517%09red
Hedgehog signaling pathway - fly	KEGG PATHWAY	bmor04341	1	31	0.543557	0.768812	KWMTBOMO07940	http://www.genome.jp/kegg-bin/show_pathway?bmor04341/bmor:101736532%09red
Ether lipid metabolism	KEGG PATHWAY	bmor00565	1	31	0.543557	0.768812	KWMTBOMO11861	http://www.genome.jp/kegg-bin/show_pathway?bmor00565/bmor:101743623%09red
Fanconi anemia pathway	KEGG PATHWAY	bmor03460	1	32	0.55462	0.768812	KWMTBOMO04691	http://www.genome.jp/kegg-bin/show_pathway?bmor03460/bmor:692486%09red
Tryptophan metabolism	KEGG PATHWAY	bmor00380	1	32	0.55462	0.768812	KWMTBOMO01031	http://www.genome.jp/kegg-bin/show_pathway?bmor00380/bmor:101738563%09red
Biosynthesis of amino acids	KEGG PATHWAY	bmor01230	2	75	0.559136	0.768812	KWMTBOMO07840|KWMTBOMO10055	http://www.genome.jp/kegg-bin/show_pathway?bmor01230/bmor:101736784%09red/bmor:101743403%09red
RNA transport	KEGG PATHWAY	bmor03013	3	122	0.585725	0.785759	KWMTBOMO05672|KWMTBOMO09089|KWMTBOMO05070	http://www.genome.jp/kegg-bin/show_pathway?bmor03013/bmor:101739071%09red/bmor:101743635%09red/bmor:100101157%09red
N-Glycan biosynthesis	KEGG PATHWAY	bmor00510	1	36	0.596261	0.785759	KWMTBOMO15312	http://www.genome.jp/kegg-bin/show_pathway?bmor00510/bmor:101742043%09red
Carbon metabolism	KEGG PATHWAY	bmor01200	3	126	0.607124	0.785759	KWMTBOMO07840|KWMTBOMO02482|KWMTBOMO13985	http://www.genome.jp/kegg-bin/show_pathway?bmor01200/bmor:101745537%09red/bmor:101743803%09red/bmor:101743403%09red
Alanine, aspartate and glutamate metabolism	KEGG PATHWAY	bmor00250	1	38	0.615602	0.785759	KWMTBOMO08673	http://www.genome.jp/kegg-bin/show_pathway?bmor00250/bmor:101744993%09red
Glyoxylate and dicarboxylate metabolism	KEGG PATHWAY	bmor00630	1	39	0.624923	0.785759	KWMTBOMO01476	http://www.genome.jp/kegg-bin/show_pathway?bmor00630/bmor:101744454%09red
Valine, leucine and isoleucine degradation	KEGG PATHWAY	bmor00280	1	41	0.642894	0.785759	KWMTBOMO11692	http://www.genome.jp/kegg-bin/show_pathway?bmor00280/bmor:101744540%09red
Folate biosynthesis	KEGG PATHWAY	bmor00790	1	41	0.642894	0.785759	KWMTBOMO06565	http://www.genome.jp/kegg-bin/show_pathway?bmor00790/bmor:100141441%09red
Drug metabolism - other enzymes	KEGG PATHWAY	bmor00983	2	93	0.673211	0.798179	KWMTBOMO10822|KWMTBOMO10759	http://www.genome.jp/kegg-bin/show_pathway?bmor00983/bmor:101739179%09red/bmor:101741112%09red
Glycolysis / Gluconeogenesis	KEGG PATHWAY	bmor00010	1	46	0.684154	0.798179	KWMTBOMO00545	http://www.genome.jp/kegg-bin/show_pathway?bmor00010/bmor:100124423%09red
Inositol phosphate metabolism	KEGG PATHWAY	bmor00562	1	46	0.684154	0.798179	KWMTBOMO05108	http://www.genome.jp/kegg-bin/show_pathway?bmor00562/bmor:101745603%09red
Amino sugar and nucleotide sugar metabolism	KEGG PATHWAY	bmor00520	1	50	0.71371	0.81916	KWMTBOMO07559	http://www.genome.jp/kegg-bin/show_pathway?bmor00520/bmor:101737108%09red
Ascorbate and aldarate metabolism	KEGG PATHWAY	bmor00053	1	52	0.727437	0.81916	KWMTBOMO13985	http://www.genome.jp/kegg-bin/show_pathway?bmor00053/bmor:101745537%09red
Phosphatidylinositol signaling system	KEGG PATHWAY	bmor04070	1	53	0.734052	0.81916	KWMTBOMO05108	http://www.genome.jp/kegg-bin/show_pathway?bmor04070/bmor:101745603%09red
Porphyrin and chlorophyll metabolism	KEGG PATHWAY	bmor00860	1	56	0.752952	0.828248	KWMTBOMO14967	http://www.genome.jp/kegg-bin/show_pathway?bmor00860/bmor:101736226%09red
Endocytosis	KEGG PATHWAY	bmor04144	2	115	0.778844	0.844662	KWMTBOMO07333|KWMTBOMO03722	http://www.genome.jp/kegg-bin/show_pathway?bmor04144/bmor:101737204%09red/bmor:101744291%09red
Spliceosome	KEGG PATHWAY	bmor03040	2	120	0.798241	0.845931	KWMTBOMO14687|KWMTBOMO05610	http://www.genome.jp/kegg-bin/show_pathway?bmor03040/bmor:101746103%09red/bmor:101741170%09red
RNA degradation	KEGG PATHWAY	bmor03018	1	65	0.801987	0.845931	KWMTBOMO07887	http://www.genome.jp/kegg-bin/show_pathway?bmor03018/bmor:101738613%09red
FoxO signaling pathway	KEGG PATHWAY	bmor04068	1	71	0.829154	0.8601	KWMTBOMO09170	http://www.genome.jp/kegg-bin/show_pathway?bmor04068/bmor:101740671%09red
Longevity regulating pathway - multiple species	KEGG PATHWAY	bmor04213	1	75	0.845167	0.8601	KWMTBOMO07940	http://www.genome.jp/kegg-bin/show_pathway?bmor04213/bmor:101736532%09red
Wnt signaling pathway	KEGG PATHWAY	bmor04310	1	76	0.84893	0.8601	KWMTBOMO07940	http://www.genome.jp/kegg-bin/show_pathway?bmor04310/bmor:101736532%09red
Oxidative phosphorylation	KEGG PATHWAY	bmor00190	1	149	0.975047	0.975047	KWMTBOMO00790	http://www.genome.jp/kegg-bin/show_pathway?bmor00190/bmor:101743428%09red

## Sheet: HY
##Databases: KEGG PATHWAY
##Statistical test method: hypergeometric test / Fisher's exact test
##FDR correction method: Benjamini and Hochberg
#Term	Database	ID	Input number	Background number	P-Value	Corrected P-Value	Input	Hyperlink
Lysine degradation	KEGG PATHWAY	bmor00310	5	40	0.00862861	0.570039	MSTRG.24427|KWMTBOMO03065|KWMTBOMO14150|KWMTBOMO12485|KWMTBOMO07531	http://www.genome.jp/kegg-bin/show_pathway?bmor00310/bmor:101737263%09red/bmor:101743493%09red/bmor:100101184%09red/bmor:101742950%09red
Alanine, aspartate and glutamate metabolism	KEGG PATHWAY	bmor00250	4	38	0.0306035	0.570039	KWMTBOMO06353|KWMTBOMO06428|KWMTBOMO13744|KWMTBOMO05737	http://www.genome.jp/kegg-bin/show_pathway?bmor00250/bmor:101747023%09red/bmor:101745259%09red/bmor:692995%09red/bmor:101743306%09red
Ubiquinone and other terpenoid-quinone biosynthesis	KEGG PATHWAY	bmor00130	2	10	0.0439098	0.570039	KWMTBOMO15234|KWMTBOMO06327	http://www.genome.jp/kegg-bin/show_pathway?bmor00130/bmor:101746083%09red/bmor:101740579%09red
Arginine biosynthesis	KEGG PATHWAY	bmor00220	3	28	0.0567127	0.570039	KWMTBOMO06353|KWMTBOMO13591|KWMTBOMO05737	http://www.genome.jp/kegg-bin/show_pathway?bmor00220/bmor:101747023%09red/bmor:101745900%09red/bmor:101743306%09red
Caffeine metabolism	KEGG PATHWAY	bmor00232	2	12	0.0583402	0.570039	KWMTBOMO07216|KWMTBOMO10690	http://www.genome.jp/kegg-bin/show_pathway?bmor00232/bmor:101738209%09red/bmor:692757%09red
Amino sugar and nucleotide sugar metabolism	KEGG PATHWAY	bmor00520	4	50	0.0666179	0.570039	KWMTBOMO15047|KWMTBOMO06289|KWMTBOMO02040|KWMTBOMO07559	http://www.genome.jp/kegg-bin/show_pathway?bmor00520/bmor:101743965%09red/bmor:101744621%09red/bmor:101745938%09red/bmor:101737108%09red
Pantothenate and CoA biosynthesis	KEGG PATHWAY	bmor00770	2	14	0.074148	0.570039	KWMTBOMO12686|KWMTBOMO09593	http://www.genome.jp/kegg-bin/show_pathway?bmor00770/bmor:100329149%09red/bmor:101740685%09red
Longevity regulating pathway - multiple species	KEGG PATHWAY	bmor04213	5	75	0.0768412	0.570039	KWMTBOMO16086|KWMTBOMO16125|KWMTBOMO07175|KWMTBOMO01435|KWMTBOMO00501	http://www.genome.jp/kegg-bin/show_pathway?bmor04213/bmor:101743710%09red/bmor:100431180%09red/bmor:100145904%09red/bmor:692488%09red/bmor:100158253%09red
Phosphatidylinositol signaling system	KEGG PATHWAY	bmor04070	4	53	0.0780024	0.570039	KWMTBOMO00748|KWMTBOMO04095|KWMTBOMO07175|KWMTBOMO03248	http://www.genome.jp/kegg-bin/show_pathway?bmor04070/bmor:101741961%09red/bmor:100158253%09red/bmor:101746568%09red/bmor:101737944%09red
Glycerolipid metabolism	KEGG PATHWAY	bmor00561	4	53	0.0780024	0.570039	KWMTBOMO15288|KWMTBOMO00748|KWMTBOMO03248|KWMTBOMO15589	http://www.genome.jp/kegg-bin/show_pathway?bmor00561/bmor:101746883%09red/bmor:101741961%09red/bmor:101740254%09red/bmor:101737944%09red
Fatty acid biosynthesis	KEGG PATHWAY	bmor00061	2	15	0.0825056	0.570039	KWMTBOMO02325|KWMTBOMO06932	http://www.genome.jp/kegg-bin/show_pathway?bmor00061/bmor:101738882%09red/bmor:693038%09red
Pyrimidine metabolism	KEGG PATHWAY	bmor00240	3	37	0.103817	0.612526	KWMTBOMO12686|KWMTBOMO03919|KWMTBOMO06657	http://www.genome.jp/kegg-bin/show_pathway?bmor00240/bmor:100329149%09red/bmor:101741979%09red/bmor:101736818%09red
Peroxisome	KEGG PATHWAY	bmor04146	6	112	0.119145	0.612526	KWMTBOMO02325|KWMTBOMO12898|KWMTBOMO14222|KWMTBOMO07216|KWMTBOMO10690|KWMTBOMO14212	http://www.genome.jp/kegg-bin/show_pathway?bmor04146/bmor:101743396%09red/bmor:101744260%09red/bmor:101738209%09red/bmor:101743534%09red/bmor:101738882%09red/bmor:692757%09red
Starch and sucrose metabolism	KEGG PATHWAY	bmor00500	2	20	0.127938	0.612526	KWMTBOMO14030|KWMTBOMO14029	http://www.genome.jp/kegg-bin/show_pathway?bmor00500/bmor:101736417%09red
Steroid biosynthesis	KEGG PATHWAY	bmor00100	2	20	0.127938	0.612526	KWMTBOMO07282|KWMTBOMO04281	http://www.genome.jp/kegg-bin/show_pathway?bmor00100/bmor:101739173%09red/bmor:101737859%09red
2-Oxocarboxylic acid metabolism	KEGG PATHWAY	bmor01210	2	21	0.137613	0.612526	KWMTBOMO06353|KWMTBOMO13591	http://www.genome.jp/kegg-bin/show_pathway?bmor01210/bmor:101747023%09red/bmor:101745900%09red
Dorso-ventral axis formation	KEGG PATHWAY	bmor04320	2	23	0.157408	0.612526	KWMTBOMO14243|KWMTBOMO03262	http://www.genome.jp/kegg-bin/show_pathway?bmor04320/bmor:101742152%09red/bmor:101736570%09red
Protein export	KEGG PATHWAY	bmor03060	2	23	0.157408	0.612526	KWMTBOMO15121|KWMTBOMO07600	http://www.genome.jp/kegg-bin/show_pathway?bmor03060/bmor:778481%09red/bmor:733141%09red
Phosphonate and phosphinate metabolism	KEGG PATHWAY	bmor00440	1	5	0.158605	0.612526	KWMTBOMO07390	http://www.genome.jp/kegg-bin/show_pathway?bmor00440/bmor:101746844%09red
FoxO signaling pathway	KEGG PATHWAY	bmor04068	4	71	0.163741	0.612526	KWMTBOMO14243|KWMTBOMO00913|KWMTBOMO07175|KWMTBOMO00501	http://www.genome.jp/kegg-bin/show_pathway?bmor04068/bmor:100158253%09red/bmor:100145904%09red/bmor:101736570%09red/bmor:101738552%09red
Glycerophospholipid metabolism	KEGG PATHWAY	bmor00564	4	72	0.169251	0.612526	KWMTBOMO07390|KWMTBOMO00748|KWMTBOMO03248|KWMTBOMO15589	http://www.genome.jp/kegg-bin/show_pathway?bmor00564/bmor:101741961%09red/bmor:101740254%09red/bmor:101746844%09red/bmor:101737944%09red
Taurine and hypotaurine metabolism	KEGG PATHWAY	bmor00430	1	6	0.182482	0.615125	KWMTBOMO00964	http://www.genome.jp/kegg-bin/show_pathway?bmor00430/bmor:101747037%09red
Biosynthesis of amino acids	KEGG PATHWAY	bmor01230	4	75	0.186156	0.615125	KWMTBOMO06353|KWMTBOMO13591|KWMTBOMO13744|KWMTBOMO05737	http://www.genome.jp/kegg-bin/show_pathway?bmor01230/bmor:692995%09red/bmor:101747023%09red/bmor:101745900%09red/bmor:101743306%09red
Mannose type O-glycan biosynthesis	KEGG PATHWAY	bmor00515	1	7	0.205684	0.651331	KWMTBOMO08444	http://www.genome.jp/kegg-bin/show_pathway?bmor00515/bmor:101744219%09red
Other glycan degradation	KEGG PATHWAY	bmor00511	2	29	0.219263	0.66656	KWMTBOMO15108|KWMTBOMO09833	http://www.genome.jp/kegg-bin/show_pathway?bmor00511/bmor:101741798%09red/bmor:101742640%09red
AGE-RAGE signaling pathway in diabetic complications	KEGG PATHWAY	bmor04933	2	32	0.250939	0.71318	KWMTBOMO00913|KWMTBOMO07175	http://www.genome.jp/kegg-bin/show_pathway?bmor04933/bmor:100158253%09red/bmor:101738552%09red
Endocytosis	KEGG PATHWAY	bmor04144	5	115	0.254497	0.71318	KWMTBOMO10022|KWMTBOMO11515|KWMTBOMO00913|KWMTBOMO11261|KWMTBOMO11188	http://www.genome.jp/kegg-bin/show_pathway?bmor04144/bmor:101740327%09red/bmor:101743343%09red/bmor:101740542%09red/bmor:101738552%09red/bmor:101737345%09red
Ubiquitin mediated proteolysis	KEGG PATHWAY	bmor04120	4	88	0.264606	0.71318	KWMTBOMO10189|KWMTBOMO10714|KWMTBOMO14694|KWMTBOMO11188	http://www.genome.jp/kegg-bin/show_pathway?bmor04120/bmor:101739449%09red/bmor:101746476%09red/bmor:101740080%09red/bmor:101740542%09red
Sphingolipid metabolism	KEGG PATHWAY	bmor00600	2	34	0.272134	0.71318	KWMTBOMO08138|KWMTBOMO09833	http://www.genome.jp/kegg-bin/show_pathway?bmor00600/bmor:101746851%09red/bmor:101742640%09red
Lysosome	KEGG PATHWAY	bmor04142	5	122	0.292611	0.726441	KWMTBOMO09833|KWMTBOMO15108|KWMTBOMO07282|KWMTBOMO08933|KWMTBOMO04281	http://www.genome.jp/kegg-bin/show_pathway?bmor04142/bmor:101739173%09red/bmor:101737114%09red/bmor:101741798%09red/bmor:101737859%09red/bmor:101742640%09red
Drug metabolism - other enzymes	KEGG PATHWAY	bmor00983	4	93	0.296312	0.726441	KWMTBOMO12686|KWMTBOMO03919|KWMTBOMO07216|KWMTBOMO10690	http://www.genome.jp/kegg-bin/show_pathway?bmor00983/bmor:100329149%09red/bmor:101738209%09red/bmor:101741979%09red/bmor:692757%09red
mTOR signaling pathway	KEGG PATHWAY	bmor04150	4	96	0.315561	0.731427	KWMTBOMO14243|KWMTBOMO12869|KWMTBOMO01435|KWMTBOMO07175	http://www.genome.jp/kegg-bin/show_pathway?bmor04150/bmor:100158253%09red/bmor:101736570%09red/bmor:100431180%09red/bmor:100037427%09red
Aminoacyl-tRNA biosynthesis	KEGG PATHWAY	bmor00970	2	40	0.335338	0.731427	KWMTBOMO01927|KWMTBOMO08652	http://www.genome.jp/kegg-bin/show_pathway?bmor00970/bmor:693023%09red/bmor:692991%09red
Metabolic pathways	KEGG PATHWAY	bmor01100	36	1142	0.344175	0.731427	KWMTBOMO14029|KWMTBOMO04095|KWMTBOMO15047|KWMTBOMO15288|KWMTBOMO10690|KWMTBOMO08444|KWMTBOMO03248|KWMTBOMO06428|KWMTBOMO02040|KWMTBOMO14536|KWMTBOMO12374|KWMTBOMO13744|KWMTBOMO15589|KWMTBOMO06353|KWMTBOMO01502|KWMTBOMO08138|KWMTBOMO09833|KWMTBOMO14030|KWMTBOMO06289|KWMTBOMO02325|KWMTBOMO01852|KWMTBOMO06932|KWMTBOMO07390|KWMTBOMO00748|KWMTBOMO03919|KWMTBOMO06300|KWMTBOMO00964|KWMTBOMO15234|KWMTBOM…	http://www.genome.jp/kegg-bin/show_pathway?bmor01100/bmor:101740579%09red/bmor:100329149%09red/bmor:693038%09red/bmor:101741979%09red/bmor:101746568%09red/bmor:101747037%09red/bmor:101738882%09red/bmor:101745259%09red/bmor:101746394%09red/bmor:101743306%09red/bmor:692757%09red/bmor:101746851%09red/bmor:101742640%09red/bmor:101744219%09red/bmor:101746083%09red/bmor:692543%09red/bmor:101741993%09re…
Protein processing in endoplasmic reticulum	KEGG PATHWAY	bmor04141	5	132	0.348507	0.731427	KWMTBOMO16086|KWMTBOMO02748|KWMTBOMO07600|KWMTBOMO16125|KWMTBOMO12844	http://www.genome.jp/kegg-bin/show_pathway?bmor04141/bmor:101743710%09red/bmor:101745731%09red/bmor:101743498%09red/bmor:692488%09red/bmor:733141%09red
Nicotinate and nicotinamide metabolism	KEGG PATHWAY	bmor00760	1	14	0.350701	0.731427	KWMTBOMO06657	http://www.genome.jp/kegg-bin/show_pathway?bmor00760/bmor:101736818%09red
Cysteine and methionine metabolism	KEGG PATHWAY	bmor00270	2	42	0.356089	0.731427	KWMTBOMO06428|KWMTBOMO00964	http://www.genome.jp/kegg-bin/show_pathway?bmor00270/bmor:101745259%09red/bmor:101747037%09red
Glycosaminoglycan biosynthesis - heparan sulfate / heparin	KEGG PATHWAY	bmor00534	1	15	0.369138	0.738276	KWMTBOMO09144	http://www.genome.jp/kegg-bin/show_pathway?bmor00534/bmor:101737390%09red
Phagosome	KEGG PATHWAY	bmor04145	3	78	0.404686	0.78862	KWMTBOMO07600|KWMTBOMO07791|KWMTBOMO03153	http://www.genome.jp/kegg-bin/show_pathway?bmor04145/bmor:105841907%09red/bmor:101743784%09red/bmor:733141%09red
Apoptosis - multiple species	KEGG PATHWAY	bmor04215	1	18	0.421373	0.800609	KWMTBOMO01988	http://www.genome.jp/kegg-bin/show_pathway?bmor04215/bmor:100533206%09red
Spliceosome	KEGG PATHWAY	bmor03040	4	120	0.469184	0.80273	KWMTBOMO06869|KWMTBOMO14856|KWMTBOMO14610|KWMTBOMO06868	http://www.genome.jp/kegg-bin/show_pathway?bmor03040/bmor:101736315%09red/bmor:101737321%09red/bmor:101738023%09red
Glutathione metabolism	KEGG PATHWAY	bmor00480	2	54	0.474453	0.80273	KWMTBOMO01502|KWMTBOMO01852	http://www.genome.jp/kegg-bin/show_pathway?bmor00480/bmor:692543%09red/bmor:101746394%09red
Autophagy - other	KEGG PATHWAY	bmor04136	1	23	0.499018	0.80273	KWMTBOMO01435	http://www.genome.jp/kegg-bin/show_pathway?bmor04136/bmor:100431180%09red
Pentose phosphate pathway	KEGG PATHWAY	bmor00030	1	26	0.54052	0.80273	KWMTBOMO01852	http://www.genome.jp/kegg-bin/show_pathway?bmor00030/bmor:101746394%09red
mRNA surveillance pathway	KEGG PATHWAY	bmor03015	2	64	0.562457	0.80273	KWMTBOMO16396|KWMTBOMO14450	http://www.genome.jp/kegg-bin/show_pathway?bmor03015/bmor:101745127%09red/bmor:101740532%09red
Pentose and glucuronate interconversions	KEGG PATHWAY	bmor00040	2	64	0.562457	0.80273	KWMTBOMO12374|KWMTBOMO15288	http://www.genome.jp/kegg-bin/show_pathway?bmor00040/bmor:101746883%09red/bmor:100529206%09red
Terpenoid backbone biosynthesis	KEGG PATHWAY	bmor00900	1	28	0.566264	0.80273	KWMTBOMO07683	http://www.genome.jp/kegg-bin/show_pathway?bmor00900/bmor:732991%09red
Galactose metabolism	KEGG PATHWAY	bmor00052	1	28	0.566264	0.80273	KWMTBOMO06289	http://www.genome.jp/kegg-bin/show_pathway?bmor00052/bmor:101745938%09red
ABC transporters	KEGG PATHWAY	bmor02010	1	30	0.590569	0.80273	KWMTBOMO12898	http://www.genome.jp/kegg-bin/show_pathway?bmor02010/bmor:101743534%09red
Neuroactive ligand-receptor interaction	KEGG PATHWAY	bmor04080	2	68	0.594584	0.80273	KWMTBOMO02957|KWMTBOMO03010	http://www.genome.jp/kegg-bin/show_pathway?bmor04080/bmor:101738495%09red/bmor:101747046%09red
Arachidonic acid metabolism	KEGG PATHWAY	bmor00590	1	31	0.602207	0.80273	KWMTBOMO01502	http://www.genome.jp/kegg-bin/show_pathway?bmor00590/bmor:692543%09red
Ether lipid metabolism	KEGG PATHWAY	bmor00565	1	31	0.602207	0.80273	KWMTBOMO07390	http://www.genome.jp/kegg-bin/show_pathway?bmor00565/bmor:101746844%09red
beta-Alanine metabolism	KEGG PATHWAY	bmor00410	1	31	0.602207	0.80273	KWMTBOMO12686	http://www.genome.jp/kegg-bin/show_pathway?bmor00410/bmor:100329149%09red
Ribosome biogenesis in eukaryotes	KEGG PATHWAY	bmor03008	2	69	0.602336	0.80273	KWMTBOMO14479|KWMTBOMO15795	http://www.genome.jp/kegg-bin/show_pathway?bmor03008/bmor:732976%09red/bmor:101742289%09red
Fanconi anemia pathway	KEGG PATHWAY	bmor03460	1	32	0.613515	0.80273	KWMTBOMO05262	http://www.genome.jp/kegg-bin/show_pathway?bmor03460/bmor:101746813%09red
Purine metabolism	KEGG PATHWAY	bmor00230	3	109	0.619769	0.80273	KWMTBOMO07216|KWMTBOMO06657|KWMTBOMO10690	http://www.genome.jp/kegg-bin/show_pathway?bmor00230/bmor:101738209%09red/bmor:692757%09red/bmor:101736818%09red
Fructose and mannose metabolism	KEGG PATHWAY	bmor00051	1	33	0.624502	0.80273	KWMTBOMO12374	http://www.genome.jp/kegg-bin/show_pathway?bmor00051/bmor:100529206%09red
Tyrosine metabolism	KEGG PATHWAY	bmor00350	1	34	0.635177	0.80273	KWMTBOMO13348	http://www.genome.jp/kegg-bin/show_pathway?bmor00350/bmor:101738298%09red
Fatty acid metabolism	KEGG PATHWAY	bmor01212	2	74	0.639411	0.80273	KWMTBOMO02325|KWMTBOMO06932	http://www.genome.jp/kegg-bin/show_pathway?bmor01212/bmor:101738882%09red/bmor:693038%09red
Fatty acid degradation	KEGG PATHWAY	bmor00071	1	36	0.655628	0.80273	KWMTBOMO02325	http://www.genome.jp/kegg-bin/show_pathway?bmor00071/bmor:101738882%09red
N-Glycan biosynthesis	KEGG PATHWAY	bmor00510	1	36	0.655628	0.80273	KWMTBOMO06300	http://www.genome.jp/kegg-bin/show_pathway?bmor00510/bmor:101735304%09red
DNA replication	KEGG PATHWAY	bmor03030	1	36	0.655628	0.80273	KWMTBOMO09629	http://www.genome.jp/kegg-bin/show_pathway?bmor03030/bmor:101737589%09red
TGF-beta signaling pathway	KEGG PATHWAY	bmor04350	1	37	0.665421	0.80273	KWMTBOMO00913	http://www.genome.jp/kegg-bin/show_pathway?bmor04350/bmor:101738552%09red
Glycine, serine and threonine metabolism	KEGG PATHWAY	bmor00260	1	39	0.68418	0.806889	KWMTBOMO06428	http://www.genome.jp/kegg-bin/show_pathway?bmor00260/bmor:101745259%09red
Valine, leucine and isoleucine degradation	KEGG PATHWAY	bmor00280	1	41	0.70189	0.806889	KWMTBOMO06428	http://www.genome.jp/kegg-bin/show_pathway?bmor00280/bmor:101745259%09red
Citrate cycle (TCA cycle)	KEGG PATHWAY	bmor00020	1	42	0.710369	0.806889	KWMTBOMO14536	http://www.genome.jp/kegg-bin/show_pathway?bmor00020/bmor:101741993%09red
Autophagy - animal	KEGG PATHWAY	bmor04140	2	85	0.711336	0.806889	KWMTBOMO07175|KWMTBOMO01435	http://www.genome.jp/kegg-bin/show_pathway?bmor04140/bmor:100158253%09red/bmor:100431180%09red
Glycolysis / Gluconeogenesis	KEGG PATHWAY	bmor00010	1	46	0.741949	0.817219	KWMTBOMO15288	http://www.genome.jp/kegg-bin/show_pathway?bmor00010/bmor:101746883%09red
Inositol phosphate metabolism	KEGG PATHWAY	bmor00562	1	46	0.741949	0.817219	KWMTBOMO04095	http://www.genome.jp/kegg-bin/show_pathway?bmor00562/bmor:101746568%09red
Apoptosis - fly	KEGG PATHWAY	bmor04214	1	50	0.770092	0.8361	KWMTBOMO01988	http://www.genome.jp/kegg-bin/show_pathway?bmor04214/bmor:100533206%09red
Drug metabolism - cytochrome P450	KEGG PATHWAY	bmor00982	1	58	0.817522	0.875094	KWMTBOMO01502	http://www.genome.jp/kegg-bin/show_pathway?bmor00982/bmor:692543%09red
Metabolism of xenobiotics by cytochrome P450	KEGG PATHWAY	bmor00980	1	64	0.846567	0.893599	KWMTBOMO01502	http://www.genome.jp/kegg-bin/show_pathway?bmor00980/bmor:692543%09red
RNA transport	KEGG PATHWAY	bmor03013	2	122	0.870752	0.903434	KWMTBOMO12869|KWMTBOMO05672	http://www.genome.jp/kegg-bin/show_pathway?bmor03013/bmor:100101157%09red/bmor:100037427%09red
Carbon metabolism	KEGG PATHWAY	bmor01200	2	126	0.881977	0.903434	KWMTBOMO06353|KWMTBOMO01852	http://www.genome.jp/kegg-bin/show_pathway?bmor01200/bmor:101747023%09red/bmor:101746394%09red
Wnt signaling pathway	KEGG PATHWAY	bmor04310	1	76	0.891547	0.903434	KWMTBOMO15978	http://www.genome.jp/kegg-bin/show_pathway?bmor04310/bmor:101738442%09red
MAPK signaling pathway - fly	KEGG PATHWAY	bmor04013	1	81	0.906152	0.906152	KWMTBOMO14243	http://www.genome.jp/kegg-bin/show_pathway?bmor04013/bmor:101736570%09red
