# Supplementary material for: Adaptation to Hot and Humid Climates in the Silkworm: Energy Reallocation and Cuticle Transpiration
Source: Insects. 2025 Sep 12;16(9):962. doi: 10.3390/insects16090962 (PMC12470560; doi:10.3390/insects16090962)
Supplement: Supplementary file 1 [file insects-16-00962-s001.zip › Table S8.xlsx]

## Sheet: sheet1
geneid	BlastKOALA		Enriched tissue					Expression in the resistant strains	Pathway and related function
	KO	Definition
Evo_non-PG
KWMTBOMO00339	K09276	YBX1, NSEP1; Y-box-binding protein 1	MSG					up	Spliceosome/Transcription factors
KWMTBOMO00614	K04875	KCNA2, KV1.2; potassium voltage-gated channel Shaker-related subfamily A member 2		Epidermis				up	Ion channels
KWMTBOMO00954	K01251	AHCY, ahcY; adenosylhomocysteinase [EC:3.13.2.1]	MSG					up	Cysteine and methionine metabolism
KWMTBOMO01009				Epidermis				up
KWMTBOMO01055	K02976	RP-S26e, RPS26; small subunit ribosomal protein S26e	MSG					up	Ribosome
KWMTBOMO01072			MSG					up
KWMTBOMO01109				Epidermis				up
KWMTBOMO01384	K00710	GALNT; polypeptide N-acetylgalactosaminyltransferase [EC:2.4.1.41]	MSG					up	Mucin type O-glycan biosynthesis
KWMTBOMO01403	K18668	ZC3H12, MCPIP; ribonuclease ZC3H12 [EC:3.1.-.-]		Epidermis				up	Messenger RNA biogenesis
KWMTBOMO01545			MSG					up
KWMTBOMO01643	K01540	ATP1B, CD298; sodium/potassium-transporting ATPase subunit beta		Epidermis				up	cGMP-PKG signaling
KWMTBOMO01644	K01540	ATP1B, CD298; sodium/potassium-transporting ATPase subunit beta	MSG					up	cGMP-PKG signaling
KWMTBOMO01856			MSG					up
KWMTBOMO02291	K09267	SOX1S; transcription factor SOX1/3/14/21 (SOX group B)	MSG					up	Growth hormone deficiency
KWMTBOMO02342	K00681	ggt; gamma-glutamyltranspeptidase / glutathione hydrolase [EC:2.3.2.2 3.4.19.13]	MSG					up	Taurine and hypotaurine metabolism
KWMTBOMO02659	K13143	INTS6, DDX26; integrator complex subunit 6	MSG					up	Spliceosome
KWMTBOMO03183	K13111	SMU1; WD40 repeat-containing protein SMU1	MSG					up	Spliceosome
KWMTBOMO03185				Epidermis				up
KWMTBOMO03235			MSG					up
KWMTBOMO03348	K14407	CSTF2, RNA15; cleavage stimulation factor subunit 2	MSG					up	mRNA surveillance pathway
KWMTBOMO03601			MSG					up
KWMTBOMO03630			MSG					up
KWMTBOMO03717				Epidermis				up
KWMTBOMO03847	K20689	ARHGEF17; Rho guanine nucleotide exchange factor 17		Epidermis				up	Membrane trafficking
KWMTBOMO04014				Epidermis				up
KWMTBOMO04026	K07767	KATNA1; katanin p60 ATPase-containing subunit A1 [EC:5.6.1.1]	MSG					up	Cytoskeleton proteins
KWMTBOMO04254	K13865	SLC7A3, ATRC3; solute carrier family 7 (cationic amino acid transporter), member 3		Epidermis				up	Transporters
KWMTBOMO04313	K13343	PEX14; peroxin-14	MSG					up	Peroxisome
KWMTBOMO04480	K26258	tay; tay bridge	MSG					up	Chromosome and associated proteins
KWMTBOMO04485			MSG					up
KWMTBOMO04600			MSG					up
KWMTBOMO04802	K14779	DDX52, ROK1; ATP-dependent RNA helicase DDX52/ROK1 [EC:5.6.2.7]	MSG					up	Ribosome biogenesis
KWMTBOMO04842				Epidermis				up
KWMTBOMO04947				Epidermis				up
KWMTBOMO05175				Epidermis				up
KWMTBOMO05211			MSG					up
KWMTBOMO05348				Epidermis				up
KWMTBOMO05407			MSG					up
KWMTBOMO05464	K13199	SERBP1; plasminogen activator inhibitor 1 RNA-binding protein	MSG					up	Spliceosome
KWMTBOMO05630	K08041	ADCY1; adenylate cyclase 1 [EC:4.6.1.1]		Epidermis				up	Longevity regulating pathway - multiple species
KWMTBOMO05696				Epidermis				up
KWMTBOMO05888				Epidermis				up
KWMTBOMO05906			MSG	Epidermis				up
KWMTBOMO06011	K20131	RABGEF1; Rab5 GDP/GTP exchange factor	MSG					up	Membrane trafficking
KWMTBOMO06049			MSG					up
KWMTBOMO06225	K13116	DDX41, ABS; ATP-dependent RNA helicase DDX41 [EC:5.6.2.7]	MSG					up	Spliceosome
KWMTBOMO06229	K02930	RP-L4e, RPL4; large subunit ribosomal protein L4e	MSG					up	Ribosome
KWMTBOMO06265			MSG					up
KWMTBOMO06341	K03979	obgE, cgtA, MTG2; GTPase [EC:3.6.5.-]	MSG					up	Ribosome biogenesis
KWMTBOMO06355	K06233	LRP2; low density lipoprotein-related protein 2	MSG					up	Cholesterol metabolism
KWMTBOMO06644				Epidermis				up
KWMTBOMO06646				Epidermis				up
KWMTBOMO06770			MSG					up
KWMTBOMO06775	K12866	WBP11, NPWBP; WW domain-binding protein 11	MSG					up	Spliceosome
KWMTBOMO06865			MSG					up
KWMTBOMO06947				Epidermis				up
KWMTBOMO07196	K04662	BMP4; bone morphogenetic protein 4		Epidermis				up	MAPK signaling pathway - fly
KWMTBOMO07394	K15109	SLC25A20_29, CACT, CACL, CRC1; solute carrier family 25 (mitochondrial carnitine/acylcarnitine transporter), member 20/29		Epidermis				up	Thermogenesis
KWMTBOMO07484	K15133	MED17; mediator of RNA polymerase II transcription subunit 17	MSG					up	Thyroid hormone signaling
KWMTBOMO07555	K00654	SPT; serine palmitoyltransferase [EC:2.3.1.50]	MSG					up	Sphingolipid metabolism
KWMTBOMO07569			MSG					up
KWMTBOMO07570			MSG					up
KWMTBOMO07650	K19671	WDR19, IFT144; WD repeat-containing protein 19	MSG					up	Cilium and associated proteins
KWMTBOMO07762			MSG					up
KWMTBOMO08142	K18420	TARBP2; RISC-loading complex subunit TARBP2	MSG					up	Chromosome and associated proteins
KWMTBOMO08505			MSG					up
KWMTBOMO08543	K02985	RP-S3e, RPS3; small subunit ribosomal protein S3e	MSG					up	Ribosome
KWMTBOMO08545			MSG					up
KWMTBOMO08607			MSG					up
KWMTBOMO08637	K14771	NOC4, UTP19; U3 small nucleolar RNA-associated protein 19	MSG					up	Ribosome biogenesis
KWMTBOMO08679				Epidermis				up
KWMTBOMO08695			MSG					up
KWMTBOMO08857				Epidermis				up
KWMTBOMO09098				Epidermis				up
KWMTBOMO09161			MSG					up
KWMTBOMO09174	K13141	INTS4; integrator complex subunit 4	MSG					up	Spliceosome
KWMTBOMO09204			MSG					up
KWMTBOMO09208			MSG					up
KWMTBOMO09355	K13279	PRDX1; peroxiredoxin 1 [EC:1.11.1.24]	MSG					up	Peroxisome
KWMTBOMO09384				Epidermis				up
KWMTBOMO09399				Epidermis				up
KWMTBOMO09427	K13886	CORO1B_1C_6; coronin-1B/1C/6		Epidermis				up	Cytoskeleton proteins
KWMTBOMO09496			MSG					up
KWMTBOMO09502	K24526	RBM12; RNA-binding protein 12	MSG					up	Spliceosome
KWMTBOMO09508				Epidermis				up
KWMTBOMO09681				Epidermis				up
KWMTBOMO09716	K14780	DHX37, DHR1; ATP-dependent RNA helicase DHX37/DHR1 [EC:5.6.2.6]	MSG					up	Ribosome biogenesis
KWMTBOMO10004	K09404	FOXK; forkhead box protein K	MSG					up	Chromosome and associated proteins/Transcription factors
KWMTBOMO10185				Epidermis				up
KWMTBOMO10248	K02998	RP-SAe, RPSA; small subunit ribosomal protein SAe	MSG					up	Ribosome
KWMTBOMO10352				Epidermis				up
KWMTBOMO10518	K10361	MYO15; myosin XV	MSG					up	Ribosome
KWMTBOMO10554				Epidermis				up
KWMTBOMO10640			MSG					up
KWMTBOMO10655	K16449	RGS; regulator of G-protein signaling		Epidermis				up	Signaling proteins
KWMTBOMO10760			MSG					up
KWMTBOMO10953				Epidermis				up
KWMTBOMO11109				Epidermis				up
KWMTBOMO11236	K12615	EDC3; enhancer of mRNA-decapping protein 3	MSG					up	RNA degradation
KWMTBOMO11249				Epidermis				up
KWMTBOMO11266				Epidermis				up
KWMTBOMO11271	K11843	USP14, UBP6; ubiquitin carboxyl-terminal hydrolase 14 [EC:3.4.19.12]	MSG					up	Ubiquitin system
KWMTBOMO11326				Epidermis				up
KWMTBOMO11413	K00639	kbl, GCAT; glycine C-acetyltransferase [EC:2.3.1.29]	MSG					up	Starch and sucrose metabolism
KWMTBOMO11493			MSG					up
KWMTBOMO11596	K09542	CRYAB; crystallin, alpha B		Epidermis				up	Longevity regulating pathway - multiple species
KWMTBOMO11697	K09397	FOXD; forkhead box protein D	MSG					up	Transcription factors
KWMTBOMO11733	K12736	PPWD1; peptidylprolyl isomerase domain and WD repeat-containing protein 1 [EC:5.2.1.8]	MSG					up	Spliceosome
KWMTBOMO12039	K13210	FUBP; far upstream element-binding protein	MSG					up	Spliceosome
KWMTBOMO12246	K14075	PNLIPRP2, PLRP2; pancreatic lipase-related protein 2 [EC:3.1.1.3]		Epidermis				up	Glycerolipid metabolism
KWMTBOMO12300				Epidermis				up
KWMTBOMO12301				Epidermis				up
KWMTBOMO12428	K02880	RP-L17e, RPL17; large subunit ribosomal protein L17e	MSG					up	Ribosome
KWMTBOMO12525	K09048	CREB3; cyclic AMP-responsive element-binding protein 3	MSG					up	cGMP-PKG signaling
KWMTBOMO12563				Epidermis				up
KWMTBOMO12620	K04497	GRO, TLE; groucho	MSG					up	Wnt signaling pathway
KWMTBOMO12841				Epidermis				up
KWMTBOMO12927	K14018	PLAA, DOA1, UFD3; phospholipase A-2-activating protein	MSG					up	Protein processing in endoplasmic reticulum
KWMTBOMO13139				Epidermis				up
KWMTBOMO13455	K02987	RP-S4e, RPS4; small subunit ribosomal protein S4e	MSG					up	Ribosome
KWMTBOMO13516				Epidermis				up
KWMTBOMO13608				Epidermis				up
KWMTBOMO13983	K13718	OTUD4; OTU domain-containing protein 4 [EC:3.4.19.12]	MSG					up	Peptidases and inhibitors
KWMTBOMO14052	K08815	TTBK; tau tubulin kinase [EC:2.7.11.26]		Epidermis				up	Protein kinases
KWMTBOMO14171	K13885	SCARB1; scavenger receptor class B, member 1		Epidermis				up	Phagosome
KWMTBOMO14195				Epidermis				up
KWMTBOMO14231	K13885	SCARB1; scavenger receptor class B, member 1		Epidermis				up	Phagosome
KWMTBOMO14368	K04962	RYR2; ryanodine receptor 2		Epidermis				up	Calcium signaling
KWMTBOMO14440	K05765	CFL; cofilin	MSG					up	Axon guidance
KWMTBOMO14542				Epidermis				up
KWMTBOMO14594			MSG					up
KWMTBOMO14639	K02912	RP-L32e, RPL32; large subunit ribosomal protein L32e	MSG					up	Ribosome
KWMTBOMO14671	K01324	KLKB1; plasma kallikrein [EC:3.4.21.34]		Epidermis				up	Peptidases and inhibitors
KWMTBOMO14695			MSG					up
KWMTBOMO14702	K08491	STX17; syntaxin 17	MSG					up	SNARE interactions in vesicular transport
KWMTBOMO14816	K24143	LDB2; LIM domain-binding protein 2	MSG					up
KWMTBOMO14825	K20294	COG7; conserved oligomeric Golgi complex subunit 7	MSG					up	Membrane trafficking
KWMTBOMO14877	K03754	EIF2B2; translation initiation factor eIF-2B subunit beta	MSG					up	RNA transport
KWMTBOMO14935	K17339	ATL; atlastin [EC:3.6.5.-]		Epidermis				up	Membrane trafficking
KWMTBOMO14979	K16672	HTH; homeobox protein homothorax	MSG					up	Hippo signaling pathway - fly
KWMTBOMO15002	K00962	pnp, PNPT1; polyribonucleotide nucleotidyltransferase [EC:2.7.7.8]	MSG					up	RNA degradation
KWMTBOMO15179	K10601	SYVN1, HRD1; E3 ubiquitin-protein ligase synoviolin [EC:2.3.2.27]	MSG					up	Ubiquitin mediated proteolysis
KWMTBOMO15210			MSG					up
KWMTBOMO15386				Epidermis				up
KWMTBOMO15404				Epidermis				up
KWMTBOMO15461	K17782	MIA40, CHCHD4; mitochondrial intermembrane space import and assembly protein 40	MSG					up	Mitochondrial biogenesis
KWMTBOMO15505	K15223	UAF30, SPP27; upstream activation factor subunit UAF30	MSG					up	Transcription machinery
KWMTBOMO15525	K01874	MARS, metG; methionyl-tRNA synthetase [EC:6.1.1.10]	MSG					up	Selenocompound metabolism
KWMTBOMO15697				Epidermis				up
KWMTBOMO15717				Epidermis				up
KWMTBOMO15797			MSG					up
KWMTBOMO15949				Epidermis				up
KWMTBOMO16174			MSG					up
KWMTBOMO16176				Epidermis				up
MSTRG.13721				Epidermis				up
MSTRG.17290			MSG					up
MSTRG.22644				Epidermis				up
MSTRG.24370				Epidermis				up
MSTRG.24599			MSG					up
MSTRG.26367				Epidermis				up
MSTRG.3922				Epidermis				up
KWMTBOMO01312	K03030	PSMD14, RPN11, POH1; 26S proteasome regulatory subunit N11	MSG					down	Proteasome
KWMTBOMO02194				Epidermis				down
KWMTBOMO04541	K13989	DERL2_3; Derlin-2/3	MSG					down	Protein processing in endoplasmic reticulum
KWMTBOMO05686	K15902	LAGE3, PCC1; EKC/KEOPS complex subunit LAGE3/PCC1	MSG					down	Transfer RNA biogenesis
KWMTBOMO05932	K10950	ERO1L; ERO1-like protein alpha [EC:1.8.4.-]	MSG					down	Protein processing in endoplasmic reticulum
KWMTBOMO07243	K14209	SLC36A, PAT; solute carrier family 36 (proton-coupled amino acid transporter)	MSG					down	Autophagy
KWMTBOMO08957	K13963	SERPINB; serpin B		Epidermis				down	Amoebiasis
KWMTBOMO09709			MSG					down
KWMTBOMO10385	K14708	SLC26A11; solute carrier family 26 (sodium-independent sulfate anion transporter), member 11	MSG					down	Transporters
KWMTBOMO10571	K22203	DCE; dopachrome tautomerase [EC:5.3.3.12]		Epidermis				down	Tyrosine metabolism
KWMTBOMO11074				Epidermis				down
KWMTBOMO11558	K10436	MAPRE; microtubule-associated protein, RP/EB family	MSG					down	Chromosome and associated proteins
KWMTBOMO12359				Epidermis				down
KWMTBOMO12408				Epidermis				down
KWMTBOMO12765	K09659	DPM3; dolichol-phosphate mannosyltransferase subunit 3	MSG					down	N-Glycan biosynthesis
KWMTBOMO13081			MSG					down
KWMTBOMO13450			MSG					down
KWMTBOMO13652				Epidermis				down
KWMTBOMO13852				Epidermis				down
KWMTBOMO14364	K23203	THAP1_3; THAP domain-containing protein 1/3	MSG					down	Chromosome and associated proteins/Transcription factors
KWMTBOMO14491			MSG					down
KWMTBOMO15324	K01800	maiA, GSTZ1; maleylacetoacetate isomerase [EC:5.2.1.2]		Epidermis				down	Tyrosine metabolism
KWMTBOMO15419	K11434	PRMT1; type I protein arginine methyltransferase [EC:2.1.1.319]	MSG					down	FoxO signaling pathway
KWMTBOMO15803				Epidermis				down
MSTRG.13694				Epidermis				down
MSTRG.14760				Epidermis				down
MSTRG.1869			MSG					down
MSTRG.20717			MSG					down
MSTRG.20753			MSG					down
MSTRG.21172			MSG					down
MSTRG.21923				Epidermis				down
MSTRG.2252			MSG					down
MSTRG.23706				Epidermis				down
MSTRG.24445			MSG					down
MSTRG.24832				Epidermis				down
MSTRG.26113				Epidermis				down
MSTRG.4059				Epidermis				down
MSTRG.4835				Epidermis				down
MSTRG.5309			MSG					down
MSTRG.5598			MSG					down
MSTRG.6851			MSG	Epidermis				down
MSTRG.9366			MSG					down
MSTRG.9737				Epidermis				down
Evo_TPG
KWMTBOMO01519				Epidermis				up
KWMTBOMO04519			MSG					up
KWMTBOMO05883					head			up
KWMTBOMO06968	K09385	FOXG; forkhead box protein G			head			up	FoxO signaling pathway
KWMTBOMO10631	K14708	SLC26A11; solute carrier family 26 (sodium-independent sulfate anion transporter), member 11	MSG					up	Transporters
KWMTBOMO12321				Epidermis	head			up
KWMTBOMO00897					head			down
KWMTBOMO01570				Epidermis				down
KWMTBOMO02265				Epidermis	head			down	Cuticle
KWMTBOMO02549	K25006	RBM24_38; RNA-binding protein 24/38	MSG					down
KWMTBOMO03691	K01889	FARSA, pheS; phenylalanyl-tRNA synthetase alpha chain [EC:6.1.1.20]	MSG					down	Aminoacyl-tRNA biosynthesis
KWMTBOMO03860	K12893	SRSF4_5_6, SFRS4_5_6; serine/arginine-rich splicing factor 4/5/6	MSG					down	Spliceosome
KWMTBOMO03936			MSG					down	Cuticle
KWMTBOMO03940					head			down	Cuticle
KWMTBOMO04384				Epidermis				down	Cuticle
KWMTBOMO05301	K04936	KCNMA1, KCA1.1; potassium large conductance calcium-activated channel subfamily M alpha member 1	MSG					down	cGMP-PKG signaling
KWMTBOMO06038	K10599	PRPF19, PRP19; pre-mRNA-processing factor 19 [EC:2.3.2.27]	MSG					down	Ubiquitin mediated proteolysis
KWMTBOMO06082			MSG					down
KWMTBOMO06672				Epidermis	head			down	Cuticle
KWMTBOMO06673				Epidermis				down	Cuticle
KWMTBOMO06688					head			down	Cuticle
KWMTBOMO06689					head			down	Cuticle
KWMTBOMO06690					head			down	Cuticle
KWMTBOMO06694					head			down	Cuticle
KWMTBOMO06695					head			down	Cuticle
KWMTBOMO06697					head			down
KWMTBOMO07250	K00688	PYG, glgP; glycogen phosphorylase [EC:2.4.1.1]		Epidermis				down	Starch and sucrose metabolism
KWMTBOMO09307	K03138	TFIIF1, GTF2F1, TFG1; transcription initiation factor TFIIF subunit alpha	MSG					down	Basal transcription factors
KWMTBOMO09614					head			down	Cuticle
KWMTBOMO09632				Epidermis	head			down
KWMTBOMO09645					head			down	Cuticle
KWMTBOMO10175	K05692	ACTB_G1; actin beta/gamma 1	MSG					down	Hippo signaling pathway - fly
KWMTBOMO11275			MSG					down
KWMTBOMO11276	K02212	MCM4, CDC54; DNA replication licensing factor MCM4 [EC:5.6.2.3]	MSG					down	DNA replication
KWMTBOMO11550				Epidermis	head			down	Cuticle
KWMTBOMO11666	K13525	VCP, CDC48; transitional endoplasmic reticulum ATPase	MSG					down	Protein processing in endoplasmic reticulum
KWMTBOMO11881	K15335	NSUN2, TRM4; tRNA (cytosine34-C5)-methyltransferase [EC:2.1.1.203]	MSG					down	Transfer RNA biogenesis
KWMTBOMO12980				Epidermis				down
KWMTBOMO13011					head			down	Cuticle
KWMTBOMO13018					head			down	Cuticle
KWMTBOMO13831					head			down	Cuticle
KWMTBOMO14420			MSG					down
KWMTBOMO14459	K14832	MAK21, NOC1, CEBPZ; ribosome biogenesis protein MAK21	MSG					down	Ribosome biogenesis
KWMTBOMO15675	K24991	MTHFSD; methenyltetrahydrofolate synthase domain-containing protein	MSG					down
KWMTBOMO16209	K26545	UBAP2; ubiquitin-associated protein 2	MSG					down	Ubiquitin system
KWMTBOMO16210			MSG					down
KWMTBOMO16267	K00772	mtaP, MTAP; 5'-methylthioadenosine phosphorylase [EC:2.4.2.28]	MSG					down	Cysteine and methionine metabolism
TPG_RS
KWMTBOMO00973							PSG	up
KWMTBOMO01001							PSG	up
KWMTBOMO03011			MSG					up
KWMTBOMO03033			MSG					up
KWMTBOMO03040	K00069	HPGD; 15-hydroxyprostaglandin dehydrogenase (NAD) [EC:1.1.1.141]	MSG				PSG	up	Arachidonic acid metabolism
KWMTBOMO01436	K01489	cdd, CDA; cytidine deaminase [EC:3.5.4.5]					PSG	up	Pyrimidine metabolism
KWMTBOMO01522				Epidermis				up
KWMTBOMO01523				Epidermis		fatbody		up
KWMTBOMO05020							PSG	up
KWMTBOMO05182						fatbody		up
KWMTBOMO05183				Epidermis				up
KWMTBOMO06215			MSG					up
KWMTBOMO06311			MSG					up
KWMTBOMO08318			MSG					up
KWMTBOMO09653				Epidermis				up
KWMTBOMO11906				Epidermis		fatbody		up
KWMTBOMO11908				Epidermis		fatbody		up
KWMTBOMO11909				Epidermis		fatbody		up
KWMTBOMO13256			MSG					up
KWMTBOMO13517			MSG					up
KWMTBOMO16088	K03283	HSPA1_6_8; heat shock 70kDa protein 1/6/8		Epidermis				up	Spliceosome
KWMTBOMO16116			MSG				PSG	up
KWMTBOMO16242				Epidermis				up
KWMTBOMO16413	K00699	UGT; glucuronosyltransferase [EC:2.4.1.17]					PSG	up	Pentose and glucuronate interconversions
MSTRG.12147				Epidermis		fatbody		up
MSTRG.13026				Epidermis		fatbody		up
MSTRG.13738				Epidermis				up
MSTRG.19381							PSG	up
MSTRG.813				Epidermis				up
KWMTBOMO01076	K00856	ADK, adoK; adenosine kinase [EC:2.7.1.20]				fatbody		down	Purine metabolism
KWMTBOMO00822	K01590	hdc, HDC; histidine decarboxylase [EC:4.1.1.22]				fatbody		down	Histidine metabolism
KWMTBOMO00834						fatbody	PSG	down
KWMTBOMO01606	K14565	NOP58; nucleolar protein 58	MSG					down	Ribosome biogenesis in eukaryotes
KWMTBOMO01918	K09481	SEC61B, SBH2; protein transport protein SEC61 subunit beta	MSG				PSG	down	Phagosome
KWMTBOMO01975	K06237	COL4A; collagen type IV alpha				fatbody		down	ECM-receptor interaction
KWMTBOMO02052	K01593	DDC, TDC; aromatic-L-amino-acid/L-tryptophan decarboxylase [EC:4.1.1.28 4.1.1.105]		Epidermis		fatbody		down	Phenylalanine metabolism
KWMTBOMO02352							PSG	down
KWMTBOMO02433	K10808	RRM2; ribonucleoside-diphosphate reductase subunit M2 [EC:1.17.4.1]	MSG					down	Pyrimidine metabolism
KWMTBOMO02695	K08059	IFI30, GILT; interferon, gamma-inducible protein 30		Epidermis		fatbody		down	Immune system
KWMTBOMO03338	K12741	HNRNPA1_3; heterogeneous nuclear ribonucleoprotein A1/A3	MSG					down	Spliceosome
KWMTBOMO04302	K15278	SLC35B4, YEA4; solute carrier family 35 (UDP-xylose/UDP-N-acetylglucosamine transporter), member B4	MSG					down	Transporters
KWMTBOMO04584	K13251	SSR3; translocon-associated protein subunit gamma					PSG	down	Protein processing in endoplasmic reticulum
KWMTBOMO04768	K01873	VARS, valS; valyl-tRNA synthetase [EC:6.1.1.9]	MSG					down	Aminoacyl-tRNA biosynthesis
KWMTBOMO05102	K01135	ARSB; arylsulfatase B [EC:3.1.6.12]	MSG				PSG	down	Glycosaminoglycan degradation
KWMTBOMO06427	K13249	SSR1; translocon-associated protein subunit alpha	MSG				PSG	down	Protein processing in endoplasmic reticulum
KWMTBOMO06763							PSG	down
KWMTBOMO07537	K10732	GINS1, PSF1; GINS complex subunit 1	MSG					down	DNA replication
KWMTBOMO08045	K01869	LARS, leuS; leucyl-tRNA synthetase [EC:6.1.1.4]	MSG				PSG	down	Aminoacyl-tRNA biosynthesis
KWMTBOMO08143	K10865	MRE11; double-strand break repair protein MRE11	MSG					down	Non-homologous end-joining
KWMTBOMO08370	K14573	NOP4, RBM28; nucleolar protein 4	MSG				PSG	down	Ribosome biogenesis in eukaryotes
KWMTBOMO08747				Epidermis				down
KWMTBOMO08893	K01900	LSC2; succinyl-CoA synthetase beta subunit [EC:6.2.1.4 6.2.1.5]				fatbody		down	Carbon metabolism
KWMTBOMO08960			MSG					down
KWMTBOMO09561				Epidermis				down
KWMTBOMO09672			MSG				PSG	down
KWMTBOMO09815	K14822	CGR1; rRNA-processing protein CGR1	MSG				PSG	down	Ribosome biogenesis
KWMTBOMO10925	K25009	E1.5.1.20; methylenetetrahydrofolate reductase [NAD(P)H] [EC:1.5.1.20]				fatbody		down	Carbon metabolism
KWMTBOMO12176	K04799	FEN1, RAD2; flap endonuclease-1 [EC:3.1.-.-]	MSG					down	DNA replication
KWMTBOMO12461	K14826	FPR3_4; FK506-binding nuclear protein [EC:5.2.1.8]	MSG				PSG	down	Ribosome biogenesis
KWMTBOMO12902	K08057	CALR; calreticulin	MSG					down	Phagosome
KWMTBOMO12903	K14538	NUG1, GNL3; nuclear GTP-binding protein					PSG	down	Ribosome biogenesis in eukaryotes
KWMTBOMO13038				Epidermis				down
KWMTBOMO13145				Epidermis				down
KWMTBOMO13230	K25818	NOLC1; nucleolar and coiled-body phosphoprotein 1	MSG				PSG	down	Transcription machinery
KWMTBOMO13369	K14823	EBP2, EBNA1BP2; rRNA-processing protein EBP2					PSG	down	Ribosome biogenesis
KWMTBOMO14157	K17267	COPG; coatomer subunit gamma	MSG					down	Membrane trafficking
KWMTBOMO14478			MSG				PSG	down
KWMTBOMO14815	K04571	SSR4; translocon-associated protein subunit delta				fatbody		down	Protein processing in endoplasmic reticulum
KWMTBOMO15272	K27819	NCDN; neurochondrin		Epidermis				down	Nervous system
KWMTBOMO15547	K14564	NOP56; nucleolar protein 56	MSG					down	Ribosome biogenesis in eukaryotes
KWMTBOMO16146			MSG				PSG	down
MSTRG.17935				Epidermis		fatbody		down
MSTRG.17938				Epidermis		fatbody		down
MSTRG.25851				Epidermis				down
